# Supplementary material for: Is infant neural sensitivity to vocal emotion associated with mother-infant relational experience?
Source: PLoS One. 2019 Feb 27;14(2):e0212205. doi: 10.1371/journal.pone.0212205 (PMC6392422; doi:10.1371/journal.pone.0212205)
Supplement: S1 File — (ZIP) [file pone.0212205.s001.zip › dataset/imed_46_2.txt]

21.551	0	1.794657	1.182815	0.5620526	0.1711888	0.04598624	0.06876622	0.08674575	0.04997076	0.3303237	0.349616	0.1816171	0.4362808	0.05750632	0.04886771	0.05271579	0.06695677	1.254287	0.9061733	1.80519	1.086106	0.05550017	0.05914823	0.07943846	0.05006832
21.552	0	0.265093	0.7289589	2.464487	2.236827	0.2126957	0.2218735	0.1686695	0.1158921	1.85634	1.706075	1.240443	0.7147946	0.09115215	0.1162648	0.07432394	0.04827328	0.4712723	0.4742991	0.2388091	0.5076871	0.04507004	0.04467768	0.07021552	0.07472354
21.553	0	0.03470634	0.05308077	0.06637075	0.05218286	0.6533786	1.153438	0.3238595	0.2204886	0.05936503	0.1014532	0.09377645	0.09241079	0.1132247	0.1551826	0.3046689	0.2720446	0.2086521	0.3339507	0.3484674	0.3422794	1.666057	2.734425	2.493868	2.457579
21.554	0	0.06287	0.06229584	0.07549529	0.04620109	0.1591779	0.2749112	3.415831	2.995395	0.07430409	0.07913231	0.1827511	0.1310265	1.319101	1.287255	1.110938	0.9097651	0.06001428	0.05741085	0.08764638	0.06813983	0.2804137	0.3149669	0.301715	0.4967702
21.633	0	1.813104	1.2193	0.5728754	0.1815456	0.06310694	0.06718089	0.07690838	0.06485912	0.3947912	0.3159351	0.3220694	0.3671372	0.05806128	0.06058844	0.0732938	0.07180002	1.370595	0.7564881	1.702647	1.151223	0.07014005	0.07899238	0.06588949	0.0776776
21.634	0	0.2926325	0.598796	2.423552	2.245344	0.2097924	0.2361632	0.1668325	0.09592201	1.783498	1.787852	1.335716	0.6982077	0.08879343	0.1126615	0.06518299	0.05920278	0.5007778	0.5002441	0.2121534	0.4708595	0.04916412	0.05458161	0.04912658	0.06189703
21.635	0	0.0262629	0.0624088	0.07132147	0.06247262	0.6373567	1.149273	0.3465293	0.1868307	0.0620916	0.1107457	0.09210062	0.06996931	0.138572	0.1674249	0.30547	0.2999344	0.2183355	0.3471948	0.3341371	0.3380078	1.716496	2.741503	2.447653	2.462474
21.636	0	0.0596135	0.0629896	0.05429691	0.05299408	0.1762808	0.3099185	3.414838	3.037706	0.06463508	0.04866396	0.1780162	0.106203	1.411241	1.314702	1.039196	0.9065171	0.08868587	0.06750632	0.07055395	0.09208843	0.2421782	0.3558771	0.3128385	0.4909721
21.733	0	1.851755	1.265116	0.5261171	0.1490571	0.06807804	0.07375776	0.06300629	0.0615732	0.451905	0.2256735	0.4192898	0.3217031	0.05689135	0.04384181	0.06279332	0.05802999	1.48533	0.6769644	1.665407	1.180324	0.08597523	0.0866208	0.06547645	0.09991657
21.734	0	0.3113609	0.4676923	2.392664	2.275874	0.1996881	0.248151	0.1718158	0.1065574	1.778754	1.869531	1.473986	0.6928926	0.08117082	0.1043349	0.07788621	0.05783458	0.5184534	0.5193096	0.2422806	0.4734511	0.04851491	0.05611749	0.04879253	0.0685414
21.735	0	0.02794905	0.06961154	0.06495184	0.07531851	0.614572	1.1225	0.3523161	0.1652952	0.06310553	0.1070538	0.09295734	0.06482482	0.1428178	0.1732563	0.2952715	0.2928373	0.2236077	0.3461505	0.3409895	0.3478677	1.785704	2.746373	2.431385	2.470826
21.735	0	0.0493671	0.05512359	0.07142815	0.06646493	0.1530789	0.3039634	3.437222	3.068102	0.06975007	0.07781007	0.1865626	0.106368	1.49441	1.395354	0.9289888	0.8836157	0.05702665	0.07427632	0.06796138	0.09267703	0.1856364	0.3997165	0.2972037	0.4505863
21.833	0	1.85945	1.296949	0.5386841	0.1854675	0.07255101	0.08371846	0.07599336	0.05069944	0.4685956	0.149413	0.4903095	0.3071342	0.05389103	0.07250066	0.06891198	0.03882992	1.54532	0.7132786	1.75131	1.165213	0.08827838	0.06442974	0.05601722	0.10006
21.834	0	0.315232	0.3464734	2.37817	2.304252	0.196457	0.2451302	0.2016994	0.1193929	1.763914	1.92607	1.610645	0.6986902	0.1010396	0.1198098	0.05926472	0.07418271	0.5301535	0.50616	0.2885949	0.5023053	0.04942189	0.0532944	0.06408731	0.07218802
21.835	0	0.02570375	0.07371387	0.07895902	0.07349618	0.6155439	1.142054	0.3567367	0.154247	0.09140781	0.1064529	0.1009896	0.07028504	0.155408	0.1692118	0.3001337	0.2865666	0.2242602	0.3362003	0.3311323	0.3497207	1.792188	2.721819	2.390088	2.49758
21.835	0	0.07255817	0.06038428	0.09804078	0.1016319	0.1233273	0.2704362	3.457792	3.059454	0.05452272	0.06328412	0.1900872	0.1332241	1.576954	1.473708	0.7924544	0.8434487	0.06922543	0.0932102	0.06290332	0.1034969	0.1677515	0.447912	0.2969715	0.3792364
21.932	0	1.845775	1.322998	0.5315346	0.253162	0.07670117	0.05964454	0.07146079	0.05580546	0.4614337	0.3071829	0.4845606	0.3574452	0.06077692	0.06174326	0.07863063	0.04001382	1.540567	0.878199	1.834136	1.153972	0.08945619	0.06311468	0.06705143	0.09394622
21.932	0	0.3309031	0.2503958	2.373642	2.316373	0.2005446	0.2417321	0.2077427	0.1289481	1.740789	1.94223	1.693229	0.6859069	0.1012283	0.1140621	0.05097322	0.08037224	0.5388601	0.4850024	0.3085366	0.536668	0.04697816	0.05955842	0.05751396	0.05781288
21.932	0	0.03305456	0.06610967	0.08469366	0.06353622	0.6140235	1.12266	0.3679994	0.1550431	0.08521469	0.1065026	0.115828	0.0663142	0.145594	0.1483141	0.3302693	0.2647859	0.2298861	0.3362795	0.33361	0.352274	1.811513	2.700125	2.361873	2.490861
21.933	0	0.04485283	0.05568901	0.1030463	0.1223746	0.06856184	0.2505415	3.489909	3.060028	0.04924492	0.06818146	0.1702545	0.1531691	1.560567	1.531245	0.6464491	0.8300117	0.06447745	0.07488126	0.06375318	0.08607653	0.1572387	0.4666105	0.3206952	0.3341987
22.033	0	1.814544	1.442439	0.4858863	0.3157406	0.05854597	0.06694811	0.06212213	0.06160764	0.4351446	0.4211912	0.4414981	0.3908046	0.05220051	0.07240997	0.07868657	0.05076093	1.456009	1.080808	1.854735	1.142044	0.09217927	0.06383083	0.06297614	0.08042759
22.034	0	0.3420601	0.199704	2.377366	2.304293	0.1897432	0.2388375	0.2189939	0.1190247	1.739756	1.926531	1.719091	0.6836745	0.1043365	0.1022677	0.05265483	0.07532371	0.5340064	0.4795118	0.3163349	0.5720615	0.05698356	0.05276103	0.06223871	0.05563581
22.035	0	0.05425383	0.0553107	0.08662377	0.07185473	0.6241737	1.11676	0.3505745	0.1848852	0.09240687	0.1015504	0.1091303	0.0593568	0.1382286	0.1615101	0.3749588	0.2539692	0.2351818	0.3419527	0.3559835	0.3516782	1.874023	2.734459	2.336636	2.478954
22.035	0	0.07484297	0.0835487	0.09394513	0.1104362	0.07837029	0.2490309	3.519591	3.030613	0.05506676	0.06095921	0.1725501	0.1190477	1.548469	1.556121	0.5328879	0.7961487	0.05807758	0.09475147	0.04384267	0.08073071	0.1630133	0.5287624	0.3348475	0.3584549
22.133	0	1.819979	1.519627	0.4462143	0.2711561	0.051039	0.08568347	0.05399061	0.07368865	0.3925497	0.4332972	0.4675011	0.4521949	0.0514843	0.06320223	0.08533929	0.06644065	1.386067	1.282474	1.843732	1.18955	0.08836869	0.06251866	0.06508415	0.07478499
22.134	0	0.3660395	0.273465	2.400987	2.29632	0.1912178	0.2438913	0.2285097	0.1269668	1.78233	1.906025	1.712559	0.7041748	0.09699848	0.1240119	0.07435554	0.07720242	0.5113306	0.4770995	0.3278122	0.5955195	0.06815103	0.05253088	0.07038115	0.06291006
22.135	0	0.06226399	0.06682648	0.08665245	0.08537462	0.6033863	1.130541	0.341138	0.1941145	0.07801117	0.1062168	0.1074873	0.06016967	0.1382999	0.1575955	0.3537686	0.2647532	0.2265625	0.3333033	0.3542838	0.3618613	1.933601	2.763311	2.318142	2.483415
22.135	0	0.06994772	0.06422126	0.1003417	0.1334672	0.1354383	0.2977787	3.568985	2.990557	0.07898598	0.08569719	0.1813209	0.1163839	1.506965	1.546384	0.4171014	0.7697706	0.0689132	0.08180184	0.04950545	0.08383208	0.1881038	0.5289478	0.3854966	0.4077636
22.233	0	1.838538	1.522968	0.448734	0.2685597	0.04222064	0.060345	0.06786507	0.04681327	0.3403509	0.3640104	0.4602092	0.492567	0.06260377	0.04999437	0.06117035	0.07380599	1.292861	1.373444	1.889971	1.185644	0.07720547	0.07840166	0.07951441	0.06327398
22.234	0	0.3806454	0.38003	2.433317	2.285666	0.2070956	0.2282296	0.2277221	0.129105	1.848964	1.842165	1.678134	0.7179879	0.09964806	0.1290576	0.06321985	0.08400378	0.4808649	0.4889214	0.3650834	0.5999874	0.07411303	0.042104	0.07726334	0.06075365
22.235	0	0.07014957	0.0626017	0.08854804	0.08384891	0.6061537	1.143649	0.3651176	0.2016502	0.09490954	0.1148679	0.1063671	0.07324106	0.1824897	0.1643836	0.3343923	0.2516089	0.2333154	0.3390593	0.345047	0.3635844	1.956654	2.760624	2.300564	2.479787
22.235	0	0.05499372	0.0767363	0.1109774	0.07485115	0.1878573	0.3532116	3.570004	2.94905	0.07094999	0.07948973	0.1993617	0.1060889	1.38838	1.498919	0.4227561	0.790387	0.08699511	0.09024083	0.05391085	0.1000524	0.2197215	0.5520112	0.3461425	0.467363
22.333	0	1.90796	1.495279	0.4179211	0.2683415	0.05330398	0.06626586	0.04810445	0.04164292	0.264484	0.4042484	0.4178316	0.5034503	0.05187846	0.07006279	0.06095511	0.08121267	1.184361	1.390685	1.907578	1.153491	0.05987152	0.07618969	0.07657755	0.0728053
22.334	0	0.3830189	0.5034044	2.422058	2.259712	0.2018022	0.2144349	0.1978467	0.1140166	1.895362	1.756764	1.616117	0.748079	0.1086286	0.119935	0.07040961	0.07546087	0.4487109	0.4959414	0.3939307	0.5632514	0.06098566	0.03148927	0.07896677	0.05102202
22.335	0	0.06775481	0.08165387	0.06604875	0.08596331	0.6095059	1.150521	0.3696024	0.2095275	0.0933138	0.1052473	0.1108182	0.0635818	0.1898875	0.17863	0.3495395	0.2541751	0.2351797	0.3347654	0.3523874	0.3517901	1.963445	2.732065	2.310749	2.458868
22.336	0	0.04697757	0.06921491	0.07826851	0.1022023	0.2129214	0.3653616	3.524299	2.907795	0.07877948	0.07490829	0.1712748	0.09517621	1.277586	1.44011	0.4574282	0.8014864	0.08716657	0.08291252	0.03401297	0.06319187	0.2399251	0.5427888	0.2836462	0.4553372
22.432	0	1.970853	1.495596	0.3929424	0.2867187	0.04169563	0.07103024	0.06164597	0.06200898	0.1725589	0.4731509	0.3409781	0.4846093	0.03509467	0.08170973	0.06958944	0.0798798	1.137268	1.350074	1.955969	1.144312	0.06977905	0.09528724	0.07120639	0.06371623
22.433	0	0.3836642	0.6132826	2.39726	2.235146	0.2103038	0.2125286	0.1930099	0.1248994	1.938744	1.682085	1.540575	0.7983976	0.113873	0.1135717	0.07574697	0.0791283	0.4454726	0.500424	0.4163937	0.4919872	0.05629021	0.04479912	0.06700699	0.05589679
22.433	0	0.06231442	0.07220119	0.07350593	0.08010866	0.6227925	1.152258	0.365377	0.1902263	0.1068151	0.09986975	0.08154121	0.05927188	0.182504	0.1751115	0.341387	0.2532041	0.2401906	0.3293138	0.3477652	0.3533284	1.959218	2.721918	2.307411	2.455581
22.433	0	0.05788963	0.04635278	0.09260419	0.08698105	0.194342	0.3439729	3.486673	2.89275	0.1070908	0.06676479	0.1904866	0.0786492	1.16956	1.36935	0.4642818	0.8008155	0.06574426	0.07358487	0.06155432	0.06092792	0.2475089	0.5338608	0.2699077	0.4840234
22.533	0	2.019538	1.518236	0.4731531	0.3637529	0.03481198	0.05119298	0.05450129	0.06322831	0.2094015	0.431782	0.2599166	0.4369998	0.04727188	0.07229846	0.05699973	0.05813367	1.05879	1.300483	1.972036	1.111987	0.05949903	0.09078687	0.08115062	0.04994275
22.534	0	0.3784176	0.7054043	2.380409	2.239893	0.2193546	0.2074347	0.1881409	0.1311086	1.968098	1.599994	1.433326	0.8325401	0.09919482	0.1111559	0.07617753	0.08907387	0.4765799	0.4849165	0.4371697	0.4315559	0.05705568	0.03861671	0.07302471	0.05516996
22.535	0	0.05855478	0.08004119	0.08771842	0.07906894	0.6525106	1.164775	0.3755576	0.1480001	0.0980689	0.1143217	0.08070428	0.05238254	0.2068404	0.181522	0.3149909	0.2619504	0.2391467	0.3294183	0.3485576	0.358073	1.948121	2.692887	2.325918	2.441613
22.535	0	0.0683136	0.06174827	0.07439192	0.1143812	0.1388036	0.3235986	3.408047	2.921241	0.09185572	0.05634699	0.2036144	0.1143531	1.140017	1.306425	0.4760563	0.7837037	0.04044326	0.08027461	0.05837601	0.06671175	0.2363617	0.5000586	0.2546039	0.5102085
22.633	0	2.056728	1.532939	0.6228826	0.4314817	0.04923238	0.05270553	0.07575925	0.07396593	0.2434227	0.4167005	0.1961849	0.3867996	0.0485981	0.04563012	0.05740152	0.05451842	0.9920611	1.176859	1.973759	1.12892	0.06035407	0.1002559	0.09190173	0.04424025
22.634	0	0.3761472	0.7701103	2.388603	2.243297	0.2295616	0.1982872	0.1720509	0.1391172	1.996254	1.54252	1.242786	0.8527638	0.08622613	0.1054988	0.06536495	0.08645202	0.4943735	0.5002701	0.4167861	0.4413253	0.06587914	0.05241231	0.06565147	0.05236141
22.635	0	0.05905654	0.06806412	0.08596212	0.08762849	0.6713097	1.163962	0.374793	0.1526421	0.09490873	0.1050704	0.05898662	0.06226947	0.2013659	0.1947125	0.2998056	0.2641237	0.25387	0.3189284	0.3463863	0.361665	1.927107	2.663047	2.365252	2.439017
22.635	0	0.07368989	0.05062584	0.08502218	0.09975681	0.1746829	0.2913634	3.371977	2.97412	0.1065897	0.04876899	0.2010865	0.1035299	1.198722	1.296442	0.512224	0.771126	0.07303114	0.08572058	0.06673906	0.08653321	0.2440943	0.4772634	0.2919557	0.490658
22.733	0	2.057133	1.547216	0.710481	0.4371914	0.06168427	0.05364576	0.05796083	0.06007587	0.2734947	0.4256146	0.2372671	0.3254398	0.05007537	0.05790238	0.05682613	0.06046495	0.9422908	0.9301767	1.914407	1.209705	0.06166347	0.0671073	0.0836519	0.04391687
22.734	0	0.3314312	0.8045734	2.421564	2.248192	0.2296609	0.2033898	0.155544	0.1430206	1.999788	1.530947	1.05663	0.8971856	0.07837322	0.0943278	0.06321352	0.07103918	0.5029888	0.5004118	0.3898149	0.4868596	0.0639959	0.07533841	0.07045941	0.06093817
22.735	0	0.05561448	0.09732275	0.08579657	0.07638114	0.6763356	1.168116	0.3639517	0.1914159	0.08728417	0.1148582	0.06104927	0.07171511	0.1676628	0.1973569	0.2853424	0.2572632	0.2375339	0.3267485	0.3521149	0.3530264	1.921656	2.667572	2.399531	2.436017
22.735	0	0.08088536	0.06844234	0.07746625	0.08887152	0.2196942	0.2741672	3.363249	3.045779	0.08913505	0.08872305	0.170694	0.1037973	1.330123	1.387891	0.5445639	0.7439203	0.05657654	0.08775361	0.0647414	0.08164473	0.2476137	0.4807031	0.2878125	0.4449791
22.833	0	2.014545	1.56561	0.7918905	0.4059134	0.05336822	0.05692198	0.06868821	0.0560627	0.2795436	0.4481735	0.3047747	0.2942551	0.05383039	0.05799979	0.05255391	0.06541787	0.9801093	0.7427885	1.853468	1.258632	0.07101666	0.07451431	0.0776406	0.05672199
22.834	0	0.2641947	0.8149881	2.448402	2.261131	0.2266693	0.2020126	0.141958	0.1503215	1.976801	1.568131	0.9322344	0.9542881	0.08220306	0.09348749	0.0566952	0.06544822	0.4968716	0.4518233	0.3591097	0.500578	0.0509094	0.07573268	0.06354939	0.04565887
22.835	0	0.05749395	0.07709289	0.08140464	0.07912361	0.6984039	1.17962	0.3605477	0.2341077	0.0863062	0.114122	0.06107278	0.0768973	0.1762033	0.1905456	0.2700178	0.25295	0.2348945	0.3317207	0.3512086	0.3606683	1.876845	2.654101	2.430123	2.428698
22.835	0	0.06411715	0.0530498	0.1192139	0.1098899	0.2099599	0.2351252	3.380492	3.107856	0.05769092	0.07044928	0.1811526	0.1236031	1.461144	1.517057	0.6225399	0.6944734	0.07692256	0.07707708	0.08805691	0.09287048	0.2898625	0.4843026	0.3052182	0.3763525
22.933	0	2.018728	1.519709	0.8614208	0.3529914	0.04478106	0.06779497	0.07031658	0.05426934	0.2588354	0.4340746	0.2507184	0.3150308	0.05926371	0.04607771	0.06249284	0.07177346	1.111424	0.6770357	1.815213	1.293786	0.07772222	0.07611997	0.08623992	0.03843023
22.934	0	0.2096885	0.7864753	2.448052	2.306225	0.2141779	0.2175071	0.126473	0.1663158	1.954668	1.638868	0.8817887	1.034346	0.08401626	0.09808214	0.0635131	0.05945614	0.5200976	0.4101883	0.3283235	0.4659047	0.05584498	0.09644786	0.07640096	0.04321044
22.935	0	0.04221284	0.08459793	0.05497351	0.09309717	0.7048221	1.187305	0.3399813	0.2808619	0.08105788	0.1192406	0.06360542	0.07364898	0.1725363	0.184568	0.2781454	0.2761044	0.2422888	0.3312931	0.3449753	0.3635607	1.857148	2.645555	2.482282	2.442323
22.935	0	0.05526432	0.05621139	0.07516953	0.1089437	0.1879481	0.2376437	3.39368	3.131672	0.09308768	0.06390226	0.1730364	0.1394719	1.559465	1.632466	0.7084605	0.6344585	0.06283694	0.1119106	0.06760732	0.07650063	0.3074672	0.5349164	0.2790829	0.3187425
23.033	0	1.980068	1.429358	0.8891767	0.3333528	0.05344832	0.07365444	0.08045242	0.06404926	0.2569641	0.4329707	0.2213824	0.2709447	0.06653898	0.04661231	0.04664743	0.06256387	1.229324	0.6248553	1.788344	1.394295	0.07161709	0.06886599	0.07206006	0.06589969
23.034	0	0.179698	0.7234336	2.485682	2.33332	0.2142186	0.2138396	0.1376626	0.182845	1.932514	1.718214	0.9317221	1.087192	0.07876723	0.0907894	0.04891377	0.05181958	0.5422623	0.3744265	0.3087155	0.4157163	0.05297954	0.08805281	0.07945455	0.06100118
23.035	0	0.03651974	0.07672309	0.07515588	0.08470315	0.6914132	1.168682	0.3421258	0.3184174	0.06766885	0.1169205	0.07413796	0.08311421	0.1290346	0.160495	0.2810739	0.2883125	0.2151389	0.33728	0.3510268	0.363917	1.822988	2.642642	2.503541	2.452267
23.035	0	0.09152652	0.04855621	0.1130869	0.1079599	0.1639951	0.2457346	3.454542	3.167509	0.05548919	0.05659606	0.171636	0.1379413	1.581792	1.715848	0.79865	0.5785174	0.06186036	0.08390016	0.112457	0.07320074	0.3147917	0.5482923	0.2497243	0.2591704
23.133	1	1.933841	1.390067	0.8533064	0.2844244	0.05371847	0.07926695	0.08035362	0.05054175	0.3567521	0.4440517	0.2611427	0.2075174	0.05068704	0.06691142	0.06383483	0.05484709	1.295487	0.5812821	1.800171	1.416025	0.06544755	0.05664981	0.06751527	0.06949599
23.134	1	0.153522	0.6173075	2.497245	2.353176	0.2179213	0.2265021	0.1572463	0.1920454	1.940703	1.794191	1.076503	1.099958	0.09717641	0.09024609	0.05053107	0.04896721	0.5632619	0.3517074	0.3022145	0.3562664	0.0508894	0.09121231	0.07875168	0.06964232
23.135	1	0.04921398	0.06515191	0.07668804	0.08226827	0.6950417	1.172033	0.3410464	0.3386261	0.07697343	0.1202543	0.08808895	0.1050153	0.1076927	0.1743539	0.265919	0.3162397	0.2024525	0.336687	0.3458113	0.3685725	1.766651	2.639596	2.515755	2.462398
23.136	1	0.0661477	0.04438148	0.115691	0.1257778	0.1292421	0.2816548	3.489296	3.152833	0.06210202	0.0774568	0.1908177	0.1568244	1.567332	1.765629	0.8593347	0.5694211	0.04924309	0.08414411	0.08293133	0.07649448	0.324604	0.5536533	0.1821733	0.2654276
23.233	1	1.983511	1.387189	0.79302	0.2616742	0.04172916	0.07380345	0.09005764	0.04795018	0.4056268	0.4278068	0.2844132	0.1682599	0.06417864	0.07295327	0.05402873	0.04858079	1.322205	0.6765762	1.837254	1.337477	0.06641308	0.06809217	0.07686794	0.07252984
23.234	1	0.1044833	0.5052424	2.505748	2.334243	0.2116732	0.2386451	0.1687084	0.1702665	1.958054	1.887514	1.247406	1.1139	0.09988726	0.0860513	0.03870549	0.07046087	0.5695647	0.3398474	0.312314	0.3127347	0.05591494	0.06710346	0.05706583	0.05837053
23.235	1	0.03295424	0.06771129	0.06835251	0.1039763	0.6838052	1.187228	0.2819582	0.3242072	0.0757154	0.1305456	0.06639627	0.1080407	0.1112293	0.1946425	0.2445304	0.3368564	0.2044445	0.329117	0.3408584	0.3721227	1.714599	2.637117	2.53653	2.476663
23.235	1	0.07587244	0.07106945	0.1056083	0.08179981	0.1331548	0.2784826	3.514168	3.113162	0.0355227	0.04958755	0.1829629	0.1173558	1.489275	1.749648	0.9322164	0.5959048	0.06923882	0.0716285	0.09918929	0.06456545	0.3447922	0.5042315	0.1559678	0.2926076
23.333	1	2.003388	1.491796	0.7223901	0.290026	0.06222206	0.0679032	0.06433579	0.05382784	0.4549201	0.3713952	0.2498041	0.1445931	0.0719387	0.06145354	0.04679981	0.05028403	1.3258	0.8462013	1.864603	1.250946	0.06602859	0.08612809	0.1001972	0.05006098
23.334	1	0.09819079	0.430543	2.510967	2.338426	0.2116918	0.2426038	0.183438	0.1629955	1.974661	1.95219	1.401375	1.11085	0.1077067	0.09692836	0.043776	0.08192267	0.5522484	0.3420156	0.3543362	0.3367002	0.06893062	0.05761519	0.05522345	0.04603379
23.335	1	0.02631856	0.05766328	0.06087457	0.08762935	0.6639326	1.18587	0.2694845	0.3147971	0.05612183	0.1120581	0.07075699	0.1110314	0.1009125	0.1961054	0.2602469	0.3461763	0.1884201	0.3487268	0.3388101	0.3675639	1.664599	2.65533	2.52769	2.47907
23.335	1	0.05435161	0.05609656	0.09394994	0.08700209	0.159052	0.2979888	3.530849	3.051335	0.09205896	0.07827835	0.1788673	0.110623	1.405109	1.707796	0.9737069	0.6711409	0.06615903	0.0882317	0.06358058	0.06303183	0.3340266	0.4614778	0.1758035	0.3302829
23.433	1	2.003231	1.63655	0.573742	0.3182429	0.05333652	0.06386088	0.06295606	0.04917809	0.4637414	0.2967752	0.2323913	0.09788403	0.07173277	0.06630978	0.0458688	0.04395986	1.227205	0.9666843	1.849327	1.251042	0.08663725	0.1055883	0.0923077	0.05869705
23.434	1	0.0810603	0.3756922	2.513919	2.3344	0.2104221	0.2460241	0.1992512	0.1616488	1.961958	1.998675	1.496868	1.092126	0.1002091	0.09166071	0.06040116	0.08832097	0.4948839	0.3434759	0.3996446	0.401286	0.05703674	0.05436908	0.05530346	0.05027783
23.435	1	0.05341063	0.05801628	0.06087365	0.08988716	0.6623468	1.189043	0.2497012	0.2972384	0.06508274	0.1170075	0.0663825	0.1430909	0.1057211	0.1963451	0.2538751	0.3692464	0.1912051	0.3481068	0.3341144	0.3645521	1.61397	2.673757	2.530352	2.493734
23.435	1	0.06811977	0.07265173	0.08088902	0.08797215	0.1826977	0.2699093	3.543341	2.976367	0.08844135	0.05653217	0.1937513	0.09537994	1.270649	1.614531	1.007579	0.7298655	0.08370121	0.06562765	0.07800522	0.06986777	0.3138192	0.3834346	0.2326331	0.3592209
23.533	1	2.034454	1.769409	0.4311889	0.3496053	0.06685082	0.06333661	0.05803663	0.04536469	0.4684374	0.275033	0.2368983	0.06824286	0.05333243	0.05312089	0.05682844	0.04892161	1.080327	1.025318	1.805864	1.218373	0.08981352	0.08491446	0.09825027	0.07039681
23.534	1	0.08687002	0.3315587	2.535649	2.319113	0.2067288	0.2486021	0.1903061	0.1662653	1.95716	1.993141	1.577597	1.08444	0.09024297	0.09255171	0.07316663	0.06771072	0.4304213	0.3428112	0.4312427	0.4564068	0.06117241	0.04859066	0.04485087	0.04764646
23.535	1	0.05301604	0.03518179	0.07021056	0.08661787	0.6604053	1.181762	0.2434846	0.2468382	0.06089921	0.1170315	0.08242767	0.1415515	0.1141695	0.1764428	0.2576292	0.3793147	0.1927562	0.3456972	0.335086	0.3597281	1.543148	2.662492	2.514128	2.476995
23.535	1	0.0620093	0.07554034	0.07439856	0.09630453	0.1653081	0.249727	3.510979	2.935405	0.09674079	0.08417276	0.1977344	0.08923499	1.144018	1.496059	1.037693	0.7925691	0.07054397	0.06883022	0.05137506	0.06858443	0.3123009	0.3536867	0.28254	0.3810962
23.633	1	2.074867	1.835391	0.3879264	0.321994	0.05399696	0.05386762	0.05757482	0.05348076	0.4283022	0.2819328	0.2467815	0.07200958	0.0471925	0.05305484	0.02978086	0.04353687	0.9801936	1.010631	1.761492	1.15184	0.07544916	0.05991307	0.09434164	0.06431602
23.634	1	0.08961377	0.2938087	2.575332	2.297441	0.2114545	0.2483912	0.1978593	0.1592941	2.001557	2.002564	1.595112	1.108587	0.09750353	0.09828004	0.05419845	0.05956003	0.3690919	0.3514774	0.4386236	0.5110119	0.05569026	0.0640992	0.06121186	0.05016408
23.635	1	0.04216944	0.03655716	0.0733002	0.08864845	0.646007	1.175871	0.2237639	0.1896153	0.0756283	0.09661435	0.09654172	0.1448377	0.1299595	0.1687543	0.2748974	0.4033757	0.1903213	0.3503154	0.345547	0.3556958	1.495395	2.664903	2.491416	2.461608
23.635	1	0.07215385	0.0654557	0.05376794	0.09657794	0.1354104	0.1940006	3.471444	2.909853	0.09196729	0.03678587	0.2054625	0.08027925	1.105161	1.34282	1.049981	0.8259142	0.07578357	0.06725931	0.06797609	0.05492537	0.3093605	0.3208453	0.278541	0.4237974
23.733	1	2.108755	1.862452	0.320979	0.2829238	0.05534795	0.03467622	0.06845476	0.04858788	0.3745601	0.2405298	0.3096977	0.0845039	0.03632973	0.05686069	0.03390219	0.03989699	0.9519229	0.9990901	1.755912	1.077223	0.07910525	0.06728633	0.08692925	0.05126563
23.734	1	0.09515914	0.2682099	2.622975	2.312377	0.2193882	0.2501352	0.2250005	0.1664537	2.041602	1.968619	1.602375	1.135285	0.1039028	0.09826302	0.05853271	0.06760884	0.3304415	0.3629726	0.4303922	0.5694888	0.04865468	0.09702305	0.05145818	0.06183136
23.735	1	0.03699919	0.05458279	0.06204507	0.07082585	0.633473	1.187825	0.1933271	0.1231586	0.06761968	0.1077102	0.07666793	0.1494008	0.115776	0.1659629	0.2720992	0.4307189	0.1858949	0.336228	0.3354617	0.3416377	1.460828	2.648604	2.463636	2.418842
23.735	1	0.06616843	0.04954677	0.06787344	0.07986354	0.1232492	0.2349269	3.438468	2.942237	0.06198069	0.07050205	0.1968095	0.1229723	1.184724	1.278279	1.054079	0.8510235	0.07070667	0.07520128	0.07014524	0.06289342	0.2861026	0.3216761	0.2642585	0.466875
23.833	1	2.110733	1.857361	0.2762303	0.2488685	0.05015109	0.05188866	0.06505496	0.05506423	0.3284575	0.2572884	0.3578218	0.1108402	0.03720925	0.06272543	0.07039342	0.045009	0.9800726	0.9923013	1.783226	1.072313	0.06073692	0.07916855	0.08070555	0.06558369
23.834	1	0.1252027	0.2512832	2.624975	2.298595	0.2220168	0.2402665	0.2154905	0.1603733	2.085495	1.913027	1.589547	1.12692	0.09106937	0.09877831	0.06906258	0.07892612	0.3296891	0.3810607	0.4427311	0.5862987	0.04538502	0.1071008	0.07401194	0.05164385
23.835	1	0.03052858	0.05678656	0.05343287	0.07649742	0.6206354	1.173589	0.1403436	0.1141022	0.05595882	0.0976894	0.07332887	0.1461465	0.115817	0.1443486	0.2890229	0.4457905	0.1925317	0.3403177	0.3351984	0.3393704	1.421936	2.649799	2.424426	2.408934
23.835	1	0.0676434	0.05510678	0.07725125	0.05642438	0.1634456	0.274649	3.407859	2.984424	0.08025814	0.06626383	0.1716763	0.1309361	1.297982	1.249405	1.007271	0.8943247	0.08536176	0.06394882	0.06142039	0.05562292	0.2785857	0.3429715	0.2418368	0.5030376
23.933	1	2.129712	1.774853	0.2516328	0.222843	0.04119662	0.05711691	0.06801131	0.06285817	0.3279708	0.3220334	0.3861938	0.1468613	0.05014131	0.05779729	0.07463001	0.03722679	1.045142	1.022334	1.838508	1.117551	0.07204937	0.08192853	0.07405072	0.06854722
23.934	1	0.1756936	0.2492687	2.58758	2.279893	0.2348711	0.2238033	0.1865633	0.1627878	2.092358	1.831705	1.52576	1.099304	0.05903905	0.09542254	0.08494035	0.07228204	0.3229153	0.3908096	0.4529386	0.5537259	0.03935296	0.09833865	0.07430954	0.04069593
23.935	1	0.03439232	0.04346559	0.06343294	0.07412374	0.6066227	1.166055	0.1086878	0.1795491	0.0605037	0.1072027	0.0922376	0.1557414	0.1210331	0.1184231	0.2954304	0.4541974	0.1871892	0.3326946	0.3266014	0.3400586	1.40865	2.658575	2.387195	2.391053
23.935	1	0.0583814	0.05663267	0.04887994	0.0534661	0.1467013	0.271484	3.411788	3.04277	0.07616122	0.07883688	0.1713134	0.1191221	1.417107	1.297006	0.9365532	0.9051208	0.08498379	0.08770055	0.06998713	0.08281236	0.2564702	0.3577842	0.2854898	0.484242
24.033	1	2.132505	1.71599	0.2763767	0.2202362	0.03013902	0.07851799	0.08192297	0.0498434	0.2859946	0.3138338	0.3903395	0.1953036	0.02893804	0.05259703	0.06013027	0.04930821	1.028072	1.061264	1.862491	1.203202	0.06812374	0.07059247	0.06916201	0.05532772
24.034	1	0.2197353	0.2488264	2.570841	2.302872	0.2501482	0.2252517	0.1723604	0.1653138	2.168568	1.753266	1.442166	1.081672	0.06212192	0.08216617	0.09669734	0.0663429	0.3092305	0.3909649	0.4867404	0.5002236	0.0387353	0.09646082	0.08766173	0.04588748
24.035	1	0.03090651	0.05023133	0.07112522	0.05646335	0.596589	1.171942	0.07114104	0.263279	0.05632996	0.1135515	0.0725336	0.1535273	0.1357818	0.1020514	0.2967123	0.4304814	0.1910599	0.3304121	0.3172181	0.3226645	1.398739	2.656258	2.324909	2.370432
24.035	1	0.05672533	0.04690457	0.09346215	0.08217889	0.114967	0.2376706	3.421035	3.056171	0.06405238	0.06997062	0.1974393	0.1057418	1.521346	1.410243	0.8233375	0.9325768	0.06078438	0.09581626	0.07718317	0.1061188	0.2495492	0.4176786	0.3034167	0.4175974
24.133	1	2.109278	1.661898	0.3255705	0.2924796	0.03075638	0.05959427	0.09255537	0.03892024	0.2372938	0.2841724	0.3368833	0.2532488	0.03615441	0.0645709	0.04689423	0.05515972	0.9900412	1.004812	1.854088	1.260091	0.06798202	0.07592993	0.08475304	0.05378455
24.134	1	0.2584511	0.2728597	2.54484	2.315451	0.2528044	0.2042751	0.179672	0.1648091	2.185228	1.703427	1.330622	1.08101	0.05456636	0.08629041	0.1039986	0.05468931	0.2929103	0.4050416	0.526666	0.4599191	0.05522975	0.08989312	0.08760584	0.05171589
24.135	1	0.04347074	0.05953132	0.0730472	0.05800024	0.6081817	1.177658	0.05931471	0.3289204	0.05917993	0.1022005	0.08012846	0.1423009	0.1342137	0.1139657	0.3140638	0.402159	0.1807016	0.3375777	0.3061609	0.3229677	1.383047	2.616062	2.293279	2.35115
24.135	1	0.05537189	0.05886416	0.09932505	0.1207411	0.08878556	0.2144166	3.455439	3.063167	0.07164276	0.0613578	0.1785075	0.1439219	1.578067	1.499341	0.6989571	0.8903282	0.09281041	0.1047634	0.06066218	0.09771868	0.2591079	0.409424	0.3369465	0.3198292
24.233	1	2.106516	1.561061	0.3752361	0.383121	0.04434253	0.05137337	0.05574679	0.06976866	0.1676463	0.2703653	0.2672191	0.3235761	0.02744959	0.05089944	0.0492096	0.04497049	0.9113835	0.8311089	1.853954	1.350029	0.05710592	0.06664273	0.08925309	0.04007633
24.234	1	0.2560413	0.3072934	2.485206	2.292531	0.2581107	0.2067759	0.1597846	0.1555376	2.209505	1.68465	1.19344	1.105243	0.06158675	0.07101904	0.08151514	0.06630504	0.2862519	0.4164899	0.5369473	0.4419155	0.0639795	0.07310107	0.09438341	0.04602451
24.235	1	0.06129706	0.07255729	0.07126644	0.07581173	0.6109532	1.191705	0.07336877	0.4113455	0.08173314	0.09923945	0.08671739	0.153502	0.1394223	0.1322833	0.3146204	0.4041639	0.1893896	0.3383397	0.3000374	0.329985	1.412098	2.636905	2.257438	2.342304
24.235	1	0.03559425	0.05596817	0.101243	0.1113633	0.1562979	0.2189495	3.47806	3.071207	0.05423779	0.08570571	0.1717524	0.1391163	1.586645	1.584237	0.599653	0.8926477	0.06199928	0.1025357	0.07145672	0.08712564	0.2423756	0.4580781	0.3806108	0.3050263
24.333	1	2.066006	1.505436	0.3734731	0.3844578	0.06074182	0.05754734	0.04759771	0.06798276	0.1595263	0.3084358	0.2845046	0.3630017	0.03832099	0.05880908	0.05836383	0.05098643	0.8506907	0.574471	1.847786	1.420742	0.05059717	0.05388365	0.07997799	0.04023564
24.334	1	0.2747811	0.3190535	2.432307	2.299539	0.2515663	0.2122426	0.1442435	0.1626594	2.180601	1.680375	1.095454	1.140113	0.06226325	0.06235343	0.08611047	0.07714581	0.2822472	0.4021255	0.5222309	0.4578689	0.05551722	0.07707614	0.08494345	0.05445715
24.335	1	0.07272381	0.06887717	0.07276151	0.07425911	0.6091986	1.191057	0.06285563	0.4365958	0.06830763	0.1046908	0.08599575	0.1566624	0.1475401	0.146461	0.319662	0.3894146	0.1932973	0.3453202	0.3048895	0.3380775	1.439723	2.633675	2.221295	2.329735
24.335	1	0.05778165	0.05546364	0.09863753	0.1293891	0.1968686	0.2827793	3.520869	3.033834	0.0767093	0.05627366	0.1729393	0.1262542	1.567889	1.588796	0.5368323	0.8555449	0.08075403	0.09478564	0.07043143	0.09196062	0.2420514	0.4729282	0.4411119	0.3395872
24.433	1	1.974301	1.468332	0.3707996	0.3559816	0.03422376	0.06550224	0.06355103	0.08469495	0.1934078	0.3190184	0.3452208	0.3959521	0.02937528	0.05598706	0.05382539	0.0584076	0.8132306	0.3461514	1.90543	1.512598	0.04677922	0.05058725	0.07175844	0.04250495
24.434	1	0.2757982	0.3097346	2.412276	2.335972	0.2509057	0.2347782	0.1407217	0.1615429	2.158846	1.729461	1.074025	1.165434	0.07067612	0.0554112	0.08483068	0.07694969	0.3026658	0.3602602	0.4842521	0.4647993	0.05480741	0.06240029	0.07961571	0.05279085
24.435	1	0.06365392	0.06150323	0.06318208	0.06133787	0.6074244	1.181146	0.06401825	0.4224441	0.07501861	0.1226293	0.0984535	0.1488076	0.1532218	0.1801854	0.3306184	0.3822448	0.2019724	0.3323256	0.2963781	0.3381235	1.461573	2.604386	2.18404	2.318462
24.435	1	0.05429316	0.07545774	0.07828045	0.1144648	0.2362814	0.339017	3.530181	3.003222	0.06346602	0.07287643	0.184549	0.1111634	1.49604	1.57113	0.5223376	0.8708568	0.07420101	0.09755628	0.06825561	0.09121988	0.2462223	0.4825985	0.4581414	0.3879196
24.533	1	1.880416	1.46927	0.3409629	0.3237305	0.05599228	0.06752561	0.05235707	0.08578402	0.2702319	0.3650378	0.3383946	0.359781	0.04408601	0.05514976	0.05716891	0.06149111	0.7747365	0.4557558	1.951291	1.58657	0.0470545	0.04891441	0.07434863	0.06455343
24.534	1	0.2577431	0.2905755	2.431366	2.40257	0.2378412	0.2282938	0.1457646	0.1672279	2.113818	1.780246	1.123557	1.193897	0.06520909	0.04663008	0.07533904	0.07883028	0.3249764	0.3218301	0.441482	0.4703858	0.05867364	0.05936465	0.06766999	0.04421465
24.534	1	0.06588836	0.06218609	0.05908393	0.0631342	0.6123249	1.179092	0.06551805	0.3962716	0.0698394	0.1082135	0.09575325	0.1341583	0.1488729	0.1846778	0.3171022	0.3759641	0.1992771	0.3267781	0.2889186	0.3377235	1.488974	2.571829	2.157309	2.319586
24.535	1	0.05653889	0.08342678	0.1172599	0.1002242	0.2072435	0.3818532	3.539535	2.94029	0.07303333	0.0612948	0.1822585	0.1019304	1.380562	1.540188	0.5689491	0.8952034	0.08027099	0.08348737	0.0698954	0.08681037	0.2250021	0.5001193	0.4476484	0.4390144
24.633	1	1.826787	1.500563	0.2961288	0.3226541	0.03726702	0.04472963	0.06374954	0.06800985	0.2892894	0.3393012	0.3060703	0.2576001	0.04945992	0.04896154	0.06810129	0.05948327	0.7438986	0.6894706	1.985952	1.596957	0.05014809	0.0732164	0.07059039	0.07880448
24.634	1	0.2508001	0.2528422	2.480891	2.442677	0.2224529	0.2392991	0.1689762	0.1787697	2.060652	1.861356	1.238798	1.181084	0.09384973	0.04546098	0.0713703	0.08088645	0.3571078	0.2881555	0.3989406	0.4396028	0.05300232	0.06272746	0.05162921	0.04541265
24.635	1	0.06916586	0.04984889	0.05919454	0.06758046	0.6346348	1.179248	0.06930158	0.3457313	0.07148095	0.1118797	0.09511399	0.1271335	0.1507898	0.1839996	0.3161547	0.3775332	0.2070625	0.3181558	0.2887537	0.3448989	1.513085	2.534834	2.136247	2.318979
24.635	1	0.05327663	0.05417186	0.07914087	0.1073988	0.1619303	0.3642916	3.512273	2.911396	0.08895794	0.04445558	0.1790607	0.09282917	1.275591	1.507247	0.6005611	0.8942103	0.08926954	0.08819035	0.07202208	0.0717921	0.1952189	0.5075696	0.3701561	0.4354707
24.733	1	1.835861	1.499964	0.2928191	0.3029301	0.04135094	0.04076163	0.07039287	0.06005419	0.3362406	0.2847155	0.236435	0.2731366	0.05736595	0.05105993	0.04662182	0.05187788	0.795303	0.870548	2.05758	1.490927	0.05472218	0.07926726	0.07543987	0.06230381
24.734	1	0.2576746	0.1900161	2.550499	2.530447	0.224517	0.2406089	0.1812901	0.1830669	2.006947	1.923818	1.382678	1.184233	0.07974023	0.04991609	0.07258988	0.07358283	0.3793581	0.2378123	0.3832678	0.3717092	0.05553034	0.05803079	0.08321654	0.03437505
24.735	1	0.07133506	0.05855035	0.05799521	0.07846394	0.6515005	1.172852	0.06933136	0.2831825	0.07776762	0.09465162	0.08107088	0.1344708	0.1475793	0.1845637	0.3059466	0.3550123	0.2046537	0.330176	0.2975211	0.3444946	1.550106	2.520812	2.129286	2.313211
24.735	1	0.06071742	0.0579599	0.08809602	0.08915242	0.1333223	0.349853	3.46335	2.889608	0.08752892	0.07063703	0.1997856	0.09696054	1.174943	1.428511	0.6317618	0.8626501	0.05221479	0.08037388	0.06293267	0.07631204	0.2075838	0.485497	0.3094221	0.4468441
24.833	1	1.827102	1.456625	0.3303963	0.2785612	0.04490946	0.05254751	0.06471525	0.06399943	0.4042785	0.2786484	0.2359438	0.3380213	0.06378175	0.05778279	0.04031651	0.05510506	0.837601	1.01064	2.132209	1.39639	0.05861026	0.07196693	0.07000666	0.06123322
24.834	1	0.2577283	0.1600993	2.615944	2.564689	0.2238385	0.2662382	0.2120052	0.1633571	1.959832	1.987375	1.519973	1.145214	0.06116431	0.0521349	0.06199613	0.06720784	0.3611109	0.1965681	0.3370169	0.3111136	0.04361152	0.0814543	0.07567583	0.04690298
24.835	1	0.06612364	0.0518544	0.06765995	0.09874095	0.6662469	1.17108	0.09108285	0.1999114	0.07649384	0.09961645	0.08580925	0.1217258	0.1623371	0.1831455	0.304856	0.3431117	0.1956303	0.3323769	0.2965814	0.3279482	1.576842	2.536722	2.141525	2.326078
24.835	1	0.07919177	0.06498325	0.06903731	0.0966032	0.1563106	0.3251198	3.421247	2.925881	0.08405086	0.05510758	0.1938374	0.1072584	1.117402	1.357877	0.6591418	0.84272	0.05002817	0.08863979	0.0814419	0.08030579	0.2000257	0.5041283	0.2797188	0.4637674
24.933	1	1.84172	1.487217	0.3238516	0.222112	0.04643241	0.07038324	0.0603671	0.06371909	0.4006367	0.3195527	0.1940945	0.374122	0.06107247	0.04227388	0.04354552	0.06492921	0.8673109	1.063222	2.145042	1.344062	0.05211092	0.07431185	0.06892673	0.04129095
24.934	1	0.2697007	0.1562486	2.680399	2.58645	0.2288588	0.2479861	0.2166857	0.1619296	1.944672	2.01424	1.60686	1.137395	0.06302068	0.05623746	0.05299853	0.05826956	0.3187242	0.1739249	0.2968471	0.3409783	0.04233746	0.09407068	0.06940305	0.04613921
24.935	1	0.06899268	0.06127087	0.06858904	0.09830692	0.6768264	1.169175	0.1224242	0.1164842	0.07000664	0.1124196	0.09365272	0.1272516	0.1585436	0.1949343	0.3203536	0.3465324	0.201534	0.3377951	0.2997492	0.3405869	1.613796	2.544169	2.160508	2.330354
24.935	1	0.08296052	0.0480858	0.06915505	0.06968288	0.1869297	0.284073	3.378366	2.959495	0.09622161	0.0694574	0.1928743	0.1025943	1.164627	1.352793	0.6655437	0.8176805	0.07390207	0.09214333	0.07421215	0.09478372	0.2027384	0.4953535	0.2590544	0.457154
25.033	1	1.85527	1.546354	0.3023188	0.1870403	0.05439969	0.04606276	0.05247134	0.0631974	0.3668215	0.3166953	0.1701885	0.394807	0.05905767	0.03696749	0.04949995	0.05512696	0.8708255	1.046114	2.102487	1.300368	0.06104529	0.06436351	0.08068182	0.04341051
25.034	1	0.2832967	0.1600391	2.73593	2.592805	0.2167203	0.2435247	0.2150838	0.1737221	1.955461	2.009876	1.669234	1.14845	0.06931805	0.04980166	0.06351234	0.07255145	0.2760308	0.1680838	0.31646	0.4433381	0.06057982	0.08415427	0.06787759	0.0408693
25.035	1	0.07455192	0.05686097	0.06234035	0.1001112	0.7056169	1.152673	0.09978642	0.0758553	0.08091429	0.1043361	0.08106815	0.1120752	0.1673515	0.1951546	0.3083499	0.3130028	0.2127781	0.3469723	0.3171816	0.3386549	1.638559	2.57025	2.191091	2.335818
25.035	1	0.08772248	0.07345636	0.08595319	0.0700225	0.1875421	0.2347206	3.358035	3.012934	0.06766111	0.1070654	0.1872781	0.1195307	1.32201	1.420172	0.6996183	0.8033429	0.05830344	0.0911976	0.06351068	0.07268478	0.1827296	0.5114507	0.2564192	0.413536
25.133	1	1.873633	1.610196	0.3551388	0.2205233	0.05939308	0.04426146	0.04477625	0.07439661	0.3101811	0.3093985	0.2158809	0.404307	0.05062149	0.05079688	0.04657325	0.03955071	0.8323473	0.9791505	2.074219	1.24487	0.05403828	0.05423218	0.07668225	0.03659753
25.134	1	0.2820521	0.1767457	2.774716	2.56666	0.2189508	0.2392485	0.2148264	0.1842935	1.955381	2.01997	1.69592	1.162204	0.05399678	0.04431176	0.07601051	0.0846252	0.2402662	0.2030551	0.3218943	0.5637892	0.05234651	0.08152932	0.05179983	0.05425246
25.135	1	0.07323629	0.05577031	0.0536818	0.08413397	0.721643	1.145472	0.09958085	0.1505292	0.07754699	0.09886932	0.1014447	0.1043147	0.1677968	0.1879258	0.292442	0.3122489	0.2076206	0.3557023	0.3126284	0.3336091	1.658713	2.584961	2.222322	2.338598
25.135	1	0.07086179	0.07172207	0.0804753	0.08870287	0.13214	0.1599968	3.376182	3.084055	0.07713624	0.0683426	0.1730693	0.1045936	1.45419	1.531546	0.7479384	0.7408914	0.05333884	0.07421537	0.06927202	0.08802742	0.1716614	0.5329049	0.2414575	0.378311
25.233	1	1.878536	1.667086	0.4366105	0.2286176	0.04620108	0.04840908	0.04556424	0.06964326	0.2695665	0.2861501	0.2275731	0.3458708	0.04815377	0.04051618	0.0739111	0.03086998	0.8375777	0.872403	2.07215	1.261279	0.04904203	0.06732661	0.08473956	0.04727309
25.234	1	0.290548	0.2250232	2.770697	2.549275	0.2183803	0.2389987	0.2140168	0.1851915	1.97276	2.012024	1.699797	1.157221	0.05022819	0.06091854	0.08610935	0.08214633	0.2235914	0.2364248	0.3467478	0.6538464	0.04715794	0.06682219	0.06045048	0.05992382
25.235	1	0.07416147	0.05607692	0.05498591	0.07593015	0.7295219	1.155323	0.08212916	0.2191892	0.07539241	0.1002464	0.09495961	0.09753414	0.1679785	0.1662803	0.283375	0.3065003	0.2066409	0.3484195	0.3272435	0.3296975	1.664348	2.600666	2.26815	2.355429
25.235	1	0.08624247	0.05567931	0.0759393	0.1072976	0.0924862	0.1377014	3.398231	3.109227	0.08435367	0.08245453	0.1646931	0.1143269	1.543119	1.641827	0.8250528	0.6845706	0.04677427	0.1031067	0.1092644	0.07057749	0.1474986	0.5623294	0.237757	0.3120348
25.333	1	1.844889	1.730626	0.4142915	0.2447607	0.04631406	0.04661755	0.06200296	0.06657777	0.166742	0.2854584	0.2979918	0.2770931	0.03783923	0.04609747	0.0613489	0.03624778	0.8597149	0.6798154	1.991224	1.288666	0.05615874	0.05841588	0.08757817	0.05706656
25.334	1	0.3099731	0.2749313	2.737793	2.520861	0.223725	0.2477683	0.2146514	0.1675431	1.98444	1.996883	1.703776	1.128792	0.05710453	0.07717666	0.08893479	0.08332993	0.2497043	0.2448304	0.3748151	0.6930063	0.04752507	0.05700388	0.06792281	0.04204662
25.335	1	0.06573704	0.05223689	0.05347055	0.06845344	0.7415227	1.153771	0.07333645	0.2565549	0.08799793	0.09554864	0.07157361	0.1013209	0.1647247	0.1538546	0.2688255	0.2818272	0.2088447	0.3471475	0.3222662	0.3326549	1.678655	2.596559	2.316851	2.393708
25.335	1	0.09106784	0.04905419	0.116162	0.114647	0.1006067	0.1891507	3.426742	3.145101	0.05362199	0.05985807	0.1838429	0.1224246	1.556095	1.714135	0.8743927	0.6316233	0.04300231	0.09372224	0.09921752	0.07981312	0.1434988	0.5644958	0.2039301	0.2841979
25.433	1	1.761436	1.739578	0.3265898	0.3034415	0.04031989	0.05338498	0.05471342	0.05965791	0.108546	0.3027828	0.3030412	0.2166215	0.04425502	0.06901797	0.03932762	0.0246987	0.9493726	0.5008665	1.833535	1.299519	0.06702579	0.05808743	0.08296125	0.05768078
25.434	1	0.3138443	0.2891926	2.702425	2.471251	0.2273649	0.2335255	0.2124236	0.1738062	2.021227	1.933555	1.692003	1.121182	0.06352678	0.06210504	0.09880182	0.1103244	0.2558415	0.2465405	0.4353214	0.7092556	0.04512686	0.04156079	0.08088773	0.04299916
25.435	1	0.06258456	0.05429993	0.06263244	0.06342334	0.7431385	1.170543	0.1047231	0.2523734	0.07237946	0.09918596	0.06036129	0.08883163	0.1660044	0.1616974	0.2538072	0.2872786	0.210802	0.3465994	0.3234307	0.3262681	1.658428	2.586474	2.369593	2.411711
25.435	1	0.06015288	0.04740334	0.1045287	0.1025911	0.08834196	0.2503893	3.475168	3.131743	0.04986724	0.06102796	0.1632847	0.1128906	1.532756	1.735238	0.9322239	0.6452735	0.0369976	0.07824939	0.09623402	0.09469007	0.1730269	0.5738543	0.2148013	0.2824143
25.533	1	1.742762	1.680031	0.2747052	0.2966093	0.0455214	0.06196011	0.0466842	0.05730094	0.09311123	0.316469	0.3342733	0.2357081	0.04128588	0.06663831	0.0588499	0.05418772	1.056851	0.4986424	1.754859	1.289228	0.08561905	0.0626109	0.0695635	0.06867079
25.534	1	0.3134242	0.3214101	2.692435	2.42104	0.2334107	0.233265	0.2093263	0.179538	2.064644	1.880904	1.633416	1.101892	0.07617602	0.05821501	0.1188882	0.09890912	0.2563633	0.2745326	0.4985816	0.6636837	0.047104	0.05929433	0.07305152	0.03710984
25.535	1	0.06257177	0.05620955	0.06125149	0.06133584	0.7500798	1.185571	0.1328397	0.2282708	0.06907548	0.07968662	0.04787512	0.0707188	0.1564732	0.1468658	0.2605611	0.2770078	0.2147824	0.3298051	0.3274281	0.3274256	1.657945	2.56578	2.395376	2.445389
25.535	1	0.08147426	0.04370252	0.08219407	0.1049963	0.09976346	0.2700928	3.494667	3.1034	0.06135184	0.07050669	0.1701105	0.1111546	1.460188	1.732793	0.9787808	0.6738729	0.03317642	0.08589808	0.1087921	0.08169595	0.1959657	0.552425	0.2807107	0.3210666
25.633	1	1.81611	1.558277	0.3215207	0.2915158	0.05420728	0.06433781	0.04986465	0.06168377	0.1444615	0.37988	0.3927518	0.2709998	0.05100043	0.0534016	0.07006944	0.05891859	1.12658	0.668322	1.755036	1.27895	0.07240384	0.07594626	0.07736889	0.07204957
25.634	1	0.2961997	0.341975	2.683908	2.353492	0.2308775	0.2226739	0.1952365	0.1729902	2.118311	1.860465	1.556149	1.115351	0.06579169	0.06236091	0.1161887	0.08061261	0.2575575	0.2941968	0.5496674	0.582557	0.04203784	0.07714293	0.07079318	0.03016966
25.635	1	0.05974023	0.03457888	0.04289066	0.05915577	0.7381479	1.169941	0.1588534	0.212973	0.06847933	0.0808171	0.057143	0.05986973	0.1516775	0.1513381	0.2566436	0.2428543	0.2122993	0.3143258	0.3247273	0.3345208	1.642748	2.550573	2.437788	2.474631
25.635	1	0.06122529	0.06589215	0.1037258	0.09559903	0.07518406	0.279156	3.517951	3.028239	0.06385102	0.07271227	0.1681752	0.09971505	1.370807	1.682294	1.027797	0.697075	0.05529921	0.08430198	0.09453341	0.08455575	0.2228164	0.4878282	0.3367948	0.3535605
25.733	1	1.894726	1.447475	0.328347	0.2842459	0.04543742	0.0395429	0.06232049	0.07011975	0.1627175	0.3617547	0.4437265	0.3020728	0.05763296	0.05116513	0.06785619	0.04036967	1.186585	0.8512104	1.734266	1.258613	0.0876443	0.06978665	0.05909401	0.05167673
25.734	1	0.2806732	0.3615176	2.655061	2.344639	0.2414079	0.2358031	0.1857991	0.1665645	2.151558	1.831861	1.468287	1.14232	0.07003329	0.06502191	0.1140798	0.06985781	0.282111	0.3142181	0.5869999	0.5122875	0.0261869	0.07922045	0.06135765	0.03942961
25.735	1	0.05799692	0.04107346	0.04414218	0.06167182	0.7323878	1.192416	0.1606226	0.198664	0.06384689	0.09038791	0.05782597	0.04156162	0.1337192	0.1481412	0.2519876	0.2509852	0.2155712	0.3175784	0.3185222	0.3361195	1.642192	2.560464	2.465159	2.497301
25.735	1	0.05995797	0.07600029	0.1133199	0.07288897	0.05272427	0.2882372	3.531403	2.969252	0.06812772	0.06756222	0.1757007	0.08526272	1.267361	1.595105	1.03559	0.7501673	0.05335562	0.07670634	0.07576741	0.06107965	0.241495	0.4297008	0.3791021	0.3505773
25.833	1	1.955218	1.418029	0.2627964	0.308696	0.04538533	0.03001085	0.06829184	0.07292698	0.2151012	0.3711121	0.4256593	0.3201369	0.06289539	0.06760883	0.07081597	0.03505777	1.23924	0.9693916	1.674431	1.203589	0.09024757	0.06693133	0.06096506	0.04901671
25.834	1	0.2780076	0.3905363	2.639524	2.349199	0.2408536	0.2442233	0.1721236	0.1598616	2.136587	1.787476	1.367322	1.152105	0.06168519	0.0690567	0.09510239	0.05933307	0.3228254	0.3451889	0.5840168	0.451148	0.03362961	0.07953551	0.06358384	0.03164467
25.835	1	0.06268353	0.04562134	0.04426069	0.04771153	0.7480188	1.197666	0.143781	0.1690391	0.06400977	0.08545963	0.04677431	0.03988458	0.1293353	0.1401621	0.2798991	0.2657869	0.2111505	0.3128843	0.3301879	0.3410722	1.639538	2.537629	2.491378	2.509048
25.835	1	0.08284044	0.05853943	0.07923753	0.08681995	0.08045408	0.2738446	3.507141	2.896582	0.09319788	0.07233308	0.1844619	0.07504491	1.135971	1.45981	1.059761	0.7842992	0.0679167	0.09771177	0.056412	0.05483621	0.2494998	0.4073495	0.4031539	0.3855561
25.933	1	1.946067	1.586477	0.2157816	0.2960688	0.06892659	0.07221929	0.0698965	0.073103	0.2749801	0.4220976	0.4117106	0.3332496	0.06684496	0.08037592	0.06919276	0.04903948	1.31705	1.07396	1.754404	1.266472	0.109066	0.06815414	0.07467982	0.05294373
25.934	1	0.2831011	0.4053107	2.635229	2.399179	0.2434921	0.2370635	0.1742408	0.1547319	2.157549	1.792582	1.295478	1.145324	0.05798217	0.05553312	0.08113249	0.06103703	0.347371	0.3653624	0.5260147	0.418951	0.0470821	0.07909614	0.06599962	0.04449754
25.935	1	0.05091803	0.03894192	0.03164221	0.04960607	0.7411534	1.195321	0.1656614	0.151472	0.0612722	0.08629202	0.07201835	0.0475372	0.1197494	0.1438935	0.2998622	0.266102	0.1949959	0.3122649	0.3391355	0.3384997	1.62361	2.521675	2.533192	2.521366
25.935	1	0.06577652	0.05316519	0.08779035	0.09696453	0.1175383	0.2748128	3.479802	2.882698	0.07773643	0.059078	0.2031328	0.08140202	1.124271	1.312444	1.049956	0.7964437	0.06922061	0.07713045	0.07255403	0.04871871	0.2444591	0.3853534	0.4111457	0.3822583
26.033	1	1.850681	1.677095	0.1490031	0.2946721	0.06095549	0.07824396	0.07179523	0.07416217	0.2830322	0.4083707	0.3085447	0.3562567	0.06819362	0.08577107	0.05118631	0.07010425	1.310114	1.123223	1.696551	1.27066	0.09319368	0.07558314	0.05916616	0.06536281
26.034	1	0.3034416	0.433985	2.62854	2.451001	0.2365277	0.239616	0.160399	0.153935	2.126451	1.811435	1.231801	1.107042	0.05605026	0.05283292	0.08288569	0.05073302	0.3368662	0.352838	0.4340536	0.3844314	0.0542637	0.07057171	0.05687254	0.05297627
26.034	1	0.05193412	0.03444381	0.03994843	0.06817412	0.7390643	1.177989	0.1710118	0.1707528	0.05832349	0.07906246	0.07045708	0.05116147	0.1092806	0.1493825	0.2872188	0.2688958	0.2079732	0.3126155	0.3446869	0.3492352	1.658166	2.564561	2.565639	2.562206
26.035	1	0.07628716	0.06117082	0.07021643	0.08738064	0.1223443	0.3117365	3.451536	2.912907	0.06425469	0.07618956	0.1656053	0.1293099	1.172426	1.203601	1.031509	0.8360143	0.06252936	0.06997106	0.0790022	0.05906455	0.270036	0.3882455	0.3648254	0.4663564
26.133	1	1.799457	1.754676	0.180028	0.3114696	0.04117392	0.08594703	0.08205923	0.0519911	0.2353302	0.4641283	0.2599488	0.3227141	0.04429928	0.08427586	0.07529491	0.06230639	1.244586	1.198935	1.788715	1.311531	0.07495388	0.1040155	0.06725064	0.08198885
26.134	1	0.3183329	0.4211903	2.641634	2.551837	0.2353658	0.2336551	0.1535726	0.1561835	2.08122	1.878642	1.229763	1.067363	0.05401437	0.05924911	0.07854716	0.04964686	0.3411356	0.3252455	0.3314639	0.3391041	0.07179691	0.05778687	0.05663128	0.05237925
26.135	1	0.05205682	0.04161106	0.03474869	0.05400375	0.7065481	1.169394	0.1889941	0.1989741	0.05420674	0.08253602	0.06873447	0.06693131	0.09724874	0.1243307	0.2913162	0.2628532	0.2060191	0.3049549	0.3354282	0.3428562	1.656496	2.546039	2.532267	2.555952
26.135	1	0.07458147	0.05354734	0.06164861	0.05898403	0.09275223	0.2957677	3.430825	2.969669	0.074871	0.06100228	0.1745579	0.111231	1.290612	1.174216	0.9969091	0.8571271	0.09635831	0.06749898	0.07235661	0.04635686	0.256927	0.3822935	0.3441961	0.5057438
26.233	1	1.851587	1.764473	0.2382869	0.3515652	0.05047527	0.06272305	0.07403228	0.05657526	0.2966497	0.4361813	0.3255801	0.3009603	0.05373311	0.06189785	0.09546109	0.04956854	1.190701	1.252394	1.926207	1.302612	0.06142241	0.08687463	0.07942437	0.08241495
26.234	1	0.3177124	0.3815983	2.686502	2.653402	0.2294379	0.2534651	0.175593	0.1685731	2.041216	1.954531	1.302014	1.024285	0.05736552	0.08210783	0.06458686	0.04864335	0.3202769	0.3088077	0.2465982	0.2864643	0.05527572	0.06636898	0.05187742	0.05033936
26.235	1	0.05277177	0.05421683	0.04151932	0.06671747	0.7038886	1.193847	0.2164103	0.2450869	0.06075748	0.08279941	0.07802083	0.07981977	0.1116881	0.13616	0.3087362	0.2755648	0.1928278	0.3060206	0.3329847	0.3515965	1.626736	2.511444	2.543702	2.560006
26.235	1	0.03707449	0.05615127	0.08375039	0.07921996	0.09700795	0.2683095	3.381276	3.000684	0.08431094	0.09277419	0.1841003	0.1044549	1.417855	1.23934	0.9178443	0.9175085	0.05394643	0.08283709	0.07834437	0.07247946	0.2714371	0.3978375	0.3128192	0.504654
26.333	1	1.872357	1.704993	0.2504201	0.4118557	0.062956	0.05648991	0.06716671	0.05413932	0.4077606	0.4618054	0.3171779	0.2887795	0.05396539	0.06700234	0.06300498	0.06004987	1.173293	1.304334	2.023892	1.280268	0.07079209	0.06889255	0.08144704	0.06838397
26.334	1	0.3515369	0.3478994	2.734302	2.722421	0.2268558	0.2499797	0.1810231	0.1611933	2.003242	1.998608	1.375794	0.9475853	0.0640437	0.06099191	0.04949944	0.05612567	0.2677902	0.275752	0.20441	0.2075858	0.04756872	0.06837218	0.06899143	0.04552947
26.335	1	0.03782635	0.05283161	0.04015486	0.06588314	0.693465	1.219298	0.238946	0.2841307	0.06285302	0.07637	0.09658013	0.09516185	0.1305282	0.1570274	0.2940268	0.2970978	0.1848755	0.3117342	0.3378482	0.3594478	1.608391	2.533619	2.532675	2.612251
26.335	1	0.05212702	0.04286185	0.07228832	0.09016924	0.1254961	0.1863483	3.400026	3.033396	0.07482103	0.0640872	0.2020184	0.1061342	1.525335	1.343218	0.7998295	0.9247397	0.0798971	0.08140548	0.06020121	0.09625199	0.2987925	0.410189	0.2885061	0.4568854
26.433	1	1.866787	1.648227	0.3068821	0.4820291	0.07424554	0.05548329	0.06660263	0.04563568	0.4991316	0.4271044	0.3220913	0.2512289	0.0494926	0.06526386	0.04185272	0.03992712	1.184626	1.280568	2.031183	1.255916	0.06941487	0.07774212	0.07659263	0.07214709
26.434	1	0.402217	0.3342546	2.804187	2.760632	0.2159402	0.256045	0.2118104	0.1605777	1.999378	2.037716	1.456382	0.8915967	0.04883327	0.06617213	0.03557554	0.03698153	0.2251596	0.2649322	0.2009545	0.1089934	0.04382511	0.06093758	0.08312517	0.0398626
26.435	1	0.04011444	0.04002996	0.03415379	0.0586465	0.6728824	1.182138	0.236879	0.2836516	0.07301511	0.09302747	0.08282434	0.0881458	0.1335579	0.1615132	0.2786882	0.2964519	0.1917871	0.3089406	0.322842	0.3682298	1.614638	2.554477	2.489821	2.647701
26.435	1	0.0467413	0.05079855	0.09199473	0.1038347	0.1655941	0.1775307	3.429588	3.084913	0.05961226	0.06675111	0.1741799	0.1285381	1.594607	1.461195	0.662062	0.9092009	0.07519864	0.06756238	0.06667227	0.09769571	0.3019755	0.4053782	0.2628496	0.3760629
26.533	1	1.80967	1.59308	0.4187343	0.4842649	0.07701342	0.06586584	0.08610095	0.06788386	0.5433884	0.3903553	0.2958441	0.2570963	0.07178836	0.05638852	0.0502876	0.05987678	1.24605	1.13118	1.998977	1.265522	0.07284936	0.07199505	0.07726921	0.07715511
26.534	1	0.4247473	0.3434859	2.870421	2.794862	0.2176997	0.2569146	0.2015351	0.1407499	2.009112	2.066603	1.521804	0.870407	0.05171469	0.0843791	0.06249077	0.04004449	0.2107971	0.2493503	0.1976768	0.08133039	0.06371777	0.06553713	0.09768187	0.04701968
26.535	1	0.0334421	0.0331387	0.04283287	0.05886313	0.6560889	1.187498	0.2521814	0.2615322	0.06819891	0.08945596	0.06317027	0.1029855	0.1332287	0.1686279	0.2916478	0.3074234	0.1873996	0.3147971	0.3167264	0.3601208	1.583356	2.533138	2.439277	2.623308
26.535	1	0.05668134	0.04823846	0.0989072	0.1140436	0.1841733	0.2217043	3.458311	3.09439	0.05824872	0.08850415	0.1668625	0.1449507	1.604595	1.557525	0.6039688	0.9148784	0.07185499	0.09165707	0.05464441	0.1121369	0.2833441	0.4149166	0.2575402	0.3449506
26.633	1	1.76037	1.56369	0.5625304	0.4227171	0.0802127	0.0595067	0.07804328	0.07657542	0.5267432	0.3292945	0.2449491	0.3041276	0.06122358	0.05289918	0.05814546	0.05130689	1.334543	0.9184638	1.896898	1.24034	0.06562003	0.05832894	0.05815413	0.0514144
26.634	1	0.4240843	0.3276425	2.914822	2.782724	0.2230364	0.2637206	0.2143583	0.1367211	2.014216	2.066022	1.57026	0.8589626	0.05483025	0.09358848	0.06039617	0.03069173	0.2135074	0.2415781	0.1921663	0.1634554	0.06730355	0.06115929	0.1022124	0.03781981
26.635	1	0.03817552	0.04571599	0.05347235	0.05497697	0.631493	1.208792	0.2849838	0.2452493	0.06580589	0.1032941	0.07773996	0.1157717	0.1558051	0.177073	0.2862615	0.3264024	0.1886975	0.3071065	0.3151515	0.3715906	1.556121	2.515878	2.390901	2.607865
26.635	1	0.04711797	0.05418978	0.09840144	0.1364821	0.1873885	0.2836006	3.514264	3.096304	0.06896327	0.05984632	0.1888157	0.163624	1.610997	1.603509	0.5849119	0.9034381	0.07841935	0.07950846	0.06582021	0.1025965	0.3069837	0.4066244	0.2688738	0.3304033
26.733	1	1.775247	1.515403	0.74901	0.3122792	0.07217254	0.0628956	0.06154454	0.04096491	0.4463091	0.3283399	0.2345886	0.333562	0.06039313	0.04908608	0.04862171	0.05019926	1.378056	0.6101845	1.796193	1.234709	0.09429778	0.06644516	0.06423568	0.0481962
26.734	1	0.4132485	0.298962	2.926167	2.729474	0.2276268	0.2614459	0.211949	0.1484856	2.013864	2.069012	1.588896	0.8435436	0.03349063	0.09276228	0.06188202	0.03991368	0.2120688	0.2503392	0.2120873	0.2593144	0.05941097	0.07228175	0.09540971	0.07068162
26.735	1	0.0402859	0.05232616	0.05350624	0.05691603	0.6160941	1.213436	0.2988388	0.2086166	0.06714315	0.09813159	0.08764198	0.1137134	0.1586193	0.1820319	0.3014771	0.3576406	0.1930835	0.3141036	0.3080425	0.3615626	1.531138	2.500235	2.32108	2.571582
26.735	1	0.04877501	0.08726881	0.08399374	0.07902771	0.1396626	0.3356807	3.551435	3.070123	0.0655699	0.07070754	0.1768306	0.1128259	1.533041	1.631226	0.6110936	0.9015192	0.08463628	0.109036	0.06260323	0.1228569	0.2506209	0.447658	0.2821941	0.3867564
26.833	1	1.778939	1.473269	0.8611802	0.211201	0.06153703	0.05400812	0.05851224	0.03508127	0.3518849	0.326486	0.281997	0.3305525	0.06044832	0.07764866	0.06536712	0.06280983	1.430197	0.4595029	1.728986	1.252261	0.08559064	0.04689733	0.05629678	0.06786031
26.834	1	0.4237777	0.2614797	2.912326	2.673887	0.2275738	0.2667853	0.1998937	0.1574221	2.041621	2.046913	1.576341	0.8564742	0.02994925	0.07780173	0.06064461	0.04306942	0.2391845	0.2446627	0.2526157	0.3272599	0.03956369	0.06167963	0.08990138	0.05900181
26.835	1	0.04932319	0.05441466	0.0576926	0.06196581	0.6011009	1.213731	0.3421086	0.1638338	0.07256784	0.1022632	0.1075164	0.1359572	0.1695675	0.1752154	0.3210658	0.3848688	0.2015848	0.3217809	0.3126285	0.3548905	1.541708	2.507159	2.241055	2.545822
26.835	1	0.04591546	0.06578269	0.07162014	0.1121189	0.08800281	0.3993302	3.568055	3.022192	0.07080907	0.05943477	0.1894406	0.1044449	1.437706	1.63929	0.6315664	0.8824054	0.09365099	0.100084	0.04853856	0.08668236	0.2605412	0.4712506	0.2463247	0.4106981
26.933	1	1.779404	1.533932	0.9008517	0.1823045	0.05205062	0.08189974	0.06171415	0.04501628	0.3353795	0.304349	0.3266971	0.3276695	0.05107893	0.07669586	0.07644079	0.0559595	1.480176	0.5684233	1.726664	1.209173	0.08679685	0.06644055	0.06399964	0.06919779
26.934	1	0.4189737	0.2161279	2.906261	2.615148	0.2238819	0.2587984	0.191779	0.1587815	2.078076	2.046738	1.552603	0.879026	0.04540911	0.08171671	0.0513031	0.06248936	0.277747	0.2643713	0.2980812	0.3672968	0.0403019	0.06559641	0.08713561	0.05494036
26.935	1	0.05823458	0.05727209	0.06274702	0.07076519	0.5995696	1.222009	0.3817756	0.1047488	0.0854012	0.08901721	0.09403434	0.1369107	0.1760798	0.1680078	0.3216034	0.4048352	0.213741	0.32385	0.3137572	0.3659589	1.51611	2.463786	2.196653	2.521904
26.935	1	0.0723653	0.05733518	0.07560525	0.08029314	0.09406932	0.4006139	3.54743	2.958297	0.08385038	0.0615635	0.1867323	0.108246	1.305517	1.590653	0.6717538	0.8749464	0.08214323	0.09860041	0.06150341	0.05985646	0.2265807	0.4734719	0.2102196	0.3953008
27.033	1	1.772223	1.499609	0.8628045	0.1480827	0.05115207	0.0520008	0.08033164	0.05251628	0.3566605	0.2434218	0.4105269	0.3167128	0.06318033	0.04382982	0.06228485	0.0588264	1.492398	0.6810557	1.755293	1.127775	0.09929512	0.06810119	0.07091276	0.05424431
27.034	1	0.4042463	0.1765938	2.871658	2.556669	0.2378837	0.2511094	0.196115	0.1422136	2.121077	2.024299	1.528444	0.9039617	0.06165775	0.07515181	0.05038141	0.03964668	0.2954731	0.2953756	0.3767032	0.3673732	0.04294749	0.07935188	0.08528927	0.03455916
27.035	1	0.06560854	0.06628149	0.06894268	0.06625946	0.5854653	1.230789	0.4332544	0.1012516	0.08008496	0.09644842	0.102586	0.1454772	0.1722453	0.1434957	0.3187611	0.4169361	0.2081143	0.3103085	0.3133364	0.3629232	1.471966	2.391595	2.142253	2.492618
27.035	1	0.08658804	0.05827244	0.07702343	0.06323969	0.1197439	0.4232437	3.518469	2.940158	0.08219502	0.06296515	0.2013966	0.0986035	1.18526	1.506566	0.6885235	0.8549017	0.05597995	0.0773369	0.04762467	0.07738262	0.2097045	0.4998156	0.1848806	0.4163113
27.133	1	1.807114	1.458132	0.8093967	0.163524	0.07300262	0.05192164	0.06562786	0.04477943	0.3461495	0.2873523	0.4780184	0.2615168	0.039027	0.04796475	0.08367785	0.06586674	1.402857	0.7942177	1.845432	1.078358	0.08099593	0.06465868	0.08860109	0.06815506
27.134	1	0.3730623	0.1876218	2.816131	2.4894	0.2370251	0.2544351	0.1942175	0.1415428	2.168125	2.010625	1.461661	0.9278385	0.07405235	0.08179213	0.07483434	0.04908707	0.2927195	0.3211565	0.4548706	0.376334	0.0419394	0.07284849	0.06636558	0.03440329
27.135	1	0.0554899	0.06337189	0.0530825	0.05937729	0.5770252	1.233649	0.4710612	0.1837421	0.08247263	0.1009968	0.1128303	0.1478149	0.1631974	0.1293543	0.347986	0.4437567	0.2025653	0.2979691	0.2980302	0.3593504	1.457677	2.350468	2.082139	2.451433
27.135	1	0.09565445	0.06000404	0.06324278	0.06696444	0.1193908	0.4094773	3.468068	2.965605	0.09542174	0.07915693	0.1852722	0.1039043	1.11331	1.410809	0.6940465	0.8434972	0.06381532	0.09428327	0.05616287	0.07850981	0.2161693	0.5216958	0.2360279	0.4494182
27.233	1	1.853669	1.471424	0.7205876	0.1839312	0.06629207	0.05909259	0.07002437	0.04668269	0.2713688	0.3599897	0.5272336	0.2143172	0.04409634	0.06526992	0.08925443	0.05441358	1.351321	0.9315737	1.913309	1.085733	0.08638506	0.07189977	0.0791596	0.06441036
27.234	1	0.3258212	0.2124914	2.734813	2.4374	0.2462917	0.2456683	0.1713894	0.1446481	2.216054	2.000223	1.392265	0.9548075	0.07108355	0.07855981	0.06905364	0.05989603	0.3006681	0.3389132	0.5302548	0.3657221	0.05022604	0.07825158	0.05289254	0.05401957
27.235	1	0.05881343	0.06863472	0.04681698	0.06225424	0.5822747	1.233118	0.5054983	0.2379239	0.06273623	0.08420985	0.1089743	0.1373043	0.1693645	0.1244686	0.3487325	0.4395231	0.2052619	0.301848	0.3015497	0.3555381	1.460598	2.329693	2.043877	2.425314
27.235	1	0.07862156	0.05009269	0.07052183	0.07931557	0.08645955	0.3129014	3.433408	2.989828	0.09621266	0.09051821	0.2078862	0.1011664	1.168142	1.386803	0.7132368	0.8053333	0.06049481	0.07617391	0.05946748	0.08011561	0.2097285	0.5506674	0.2877493	0.4593849
27.333	1	1.829115	1.482533	0.5249593	0.205242	0.04302499	0.05185089	0.06227583	0.0404486	0.2204883	0.3166269	0.5719329	0.2071734	0.04936196	0.05309581	0.06717521	0.04627325	1.303774	1.160652	1.900913	1.103864	0.08405255	0.06395634	0.0839213	0.06330548
27.334	1	0.3183154	0.2290231	2.70134	2.409772	0.2510212	0.2400065	0.1605089	0.1516567	2.266671	1.981196	1.343757	0.9784517	0.07587903	0.07089814	0.06880113	0.06665333	0.3363366	0.3656881	0.5968519	0.3365253	0.04660558	0.08512772	0.05720669	0.05092124
27.335	1	0.06262839	0.08605933	0.05093418	0.05468855	0.5869851	1.242196	0.5361291	0.294094	0.07431161	0.09771215	0.1075005	0.1443336	0.1729398	0.1195606	0.3484883	0.4091736	0.2101471	0.3085462	0.2969399	0.3455658	1.459668	2.333614	2.022982	2.383543
27.335	1	0.06414002	0.06694457	0.1081176	0.07174941	0.06887463	0.2158839	3.413378	3.050081	0.07635159	0.08289211	0.1968591	0.1163261	1.319533	1.455808	0.738603	0.7572302	0.06158874	0.09700322	0.06965787	0.07268099	0.197987	0.5640576	0.3290119	0.4295222
27.433	1	1.771568	1.48886	0.3540274	0.1912644	0.03840638	0.05415433	0.06714326	0.04399892	0.212201	0.261446	0.5950243	0.2657311	0.0607925	0.04556903	0.06009618	0.05289115	1.272858	1.372761	1.928954	1.145007	0.05979471	0.07074602	0.1010268	0.0778347
27.434	1	0.3220023	0.2208475	2.689141	2.44173	0.2549367	0.2457528	0.1708775	0.1623032	2.306989	2.002826	1.266761	0.9557732	0.09775847	0.08652358	0.08625783	0.06832297	0.3793672	0.3937618	0.6109035	0.3379683	0.05654014	0.09355221	0.06147511	0.05728016
27.435	1	0.07221593	0.09118732	0.04712276	0.06464505	0.5924681	1.250941	0.5691067	0.3388641	0.08854993	0.1127141	0.1054321	0.1437752	0.1669684	0.1199738	0.3467675	0.4090672	0.2137667	0.316148	0.3057195	0.3516623	1.460442	2.333817	2.010888	2.35486
27.435	1	0.06170495	0.06953566	0.0609903	0.07485125	0.1006332	0.1206436	3.412343	3.104797	0.09807512	0.06785431	0.1559002	0.110123	1.459639	1.545876	0.7886981	0.7212365	0.05295507	0.08986267	0.07241715	0.07340789	0.1996145	0.5950684	0.3236534	0.3825119
27.533	1	1.743715	1.438499	0.2893589	0.1793439	0.03282105	0.05692224	0.06294172	0.04341009	0.2252119	0.3133755	0.5743391	0.267463	0.05319467	0.05621474	0.07082365	0.0458477	1.2209	1.439949	1.966807	1.165081	0.06385276	0.0690508	0.09125925	0.08425776
27.534	1	0.3359409	0.2117852	2.676009	2.524432	0.2598419	0.2525533	0.1667248	0.1424761	2.294032	2.023583	1.186596	0.9026853	0.09981882	0.08596445	0.09593943	0.07038709	0.4079012	0.4202675	0.5829895	0.3843331	0.06799299	0.1015241	0.07520508	0.06077411
27.535	1	0.07532204	0.07744431	0.05735246	0.0691383	0.5987347	1.23657	0.5641735	0.3689453	0.08632759	0.1202204	0.1136829	0.1452891	0.173682	0.1168885	0.3380664	0.3864947	0.2264577	0.3125421	0.3109583	0.3399718	1.462278	2.352144	2.029713	2.343646
27.535	1	0.08736948	0.07715031	0.07761157	0.1022167	0.1354877	0.1387672	3.442935	3.147551	0.05702597	0.08387032	0.1789043	0.1215472	1.551496	1.653563	0.8432496	0.6396343	0.04650174	0.09152038	0.08750035	0.0880102	0.1698132	0.6089809	0.2842491	0.3373638
27.633	1	1.724689	1.430752	0.2681886	0.2350881	0.04888528	0.04602129	0.07543065	0.05161694	0.2379125	0.4165499	0.5082474	0.2673671	0.04546739	0.07282954	0.06094825	0.04777017	1.179355	1.454321	1.972181	1.127821	0.07407242	0.07173145	0.07991464	0.08033211
27.634	1	0.334639	0.1924637	2.655011	2.599969	0.2553015	0.2616603	0.1575521	0.1265988	2.268274	2.075927	1.125177	0.8478042	0.08648312	0.09656086	0.08574129	0.06829124	0.4312081	0.4440781	0.5094273	0.4058792	0.07146279	0.1014396	0.07509778	0.05102387
27.634	1	0.06235027	0.0681687	0.05600663	0.06493171	0.6134453	1.251295	0.5512267	0.3760609	0.08170326	0.103883	0.09432563	0.134651	0.1843273	0.1247357	0.3204195	0.3764715	0.2099715	0.3073092	0.3097116	0.3374506	1.426812	2.334274	2.054664	2.311615
27.635	1	0.09243545	0.04908393	0.08834397	0.1109101	0.1178019	0.2064561	3.484773	3.18652	0.07043303	0.04087652	0.1906337	0.1547494	1.612354	1.731265	0.8744479	0.5840145	0.04298076	0.07893599	0.0716993	0.08793064	0.1424236	0.588073	0.1856541	0.2970088
27.733	1	1.686585	1.396775	0.3055562	0.3542896	0.05556363	0.06209007	0.08407281	0.062775	0.2549057	0.4490118	0.4149676	0.2559336	0.057525	0.06019077	0.07042407	0.05406935	1.049678	1.399089	1.86871	1.057278	0.08393558	0.07884171	0.08112195	0.05521326
27.734	1	0.3226743	0.1626576	2.666763	2.714779	0.2463089	0.2687278	0.1479468	0.1391387	2.205798	2.131881	1.10881	0.8162618	0.08994337	0.09300737	0.08174405	0.0603925	0.4211967	0.4565553	0.400966	0.4272611	0.05723641	0.09455618	0.08094511	0.05243408
27.735	1	0.07341077	0.06343454	0.0577156	0.0575822	0.6452713	1.296056	0.5245086	0.3511295	0.08243766	0.0882998	0.07733438	0.1323356	0.1756745	0.1280533	0.3010067	0.3563148	0.217911	0.3218972	0.3252531	0.3317063	1.418969	2.34786	2.107856	2.301939
27.735	1	0.08394071	0.06352373	0.1130827	0.08236807	0.1118297	0.2534842	3.515684	3.151531	0.04587301	0.07585766	0.1743182	0.1247039	1.582784	1.791584	0.9248384	0.6024582	0.03475422	0.08309658	0.09851801	0.08602316	0.1601802	0.543197	0.1749113	0.2746627
27.833	1	1.717976	1.315708	0.4290403	0.4569706	0.05302741	0.04524076	0.07872859	0.08939869	0.2844033	0.4713424	0.3000973	0.2716627	0.04803919	0.06258837	0.07074555	0.05689017	0.9525664	1.281555	1.805785	1.068551	0.0883799	0.08493943	0.07111178	0.05344674
27.834	1	0.3060864	0.1258417	2.741387	2.777049	0.2296354	0.2797972	0.166577	0.1430235	2.142091	2.190747	1.173353	0.7836481	0.077829	0.08444522	0.08040573	0.06219878	0.3892612	0.475855	0.3157832	0.4306428	0.05611029	0.09061254	0.07206449	0.06292472
27.835	1	0.0715115	0.06205029	0.05307187	0.04119056	0.6751578	1.295931	0.5161828	0.3244798	0.105205	0.09569306	0.092053	0.1362809	0.1691911	0.152839	0.2863223	0.336933	0.2076045	0.3198417	0.3242198	0.3241655	1.425696	2.379793	2.180294	2.294774
27.835	1	0.07245232	0.05100687	0.08777326	0.1148268	0.1243945	0.3016902	3.556447	3.120166	0.06941984	0.08227331	0.1901707	0.1318357	1.527407	1.789851	0.9616477	0.628213	0.0416284	0.08693732	0.0795017	0.08605723	0.1686511	0.4842698	0.2084931	0.2856251
27.933	1	1.756479	1.280489	0.5361961	0.4907894	0.04451107	0.03822716	0.06842435	0.0702631	0.3130572	0.4847595	0.2275296	0.2510516	0.05440646	0.0672345	0.04069813	0.06357795	0.8977216	1.166395	1.768483	1.130326	0.1059316	0.08184127	0.07288495	0.03773093
27.934	1	0.2960742	0.1336501	2.783788	2.812317	0.2375909	0.272968	0.1828888	0.1291922	2.10297	2.191425	1.253964	0.7322954	0.0859274	0.07638297	0.0814346	0.04913664	0.3854725	0.4874237	0.2959674	0.4107885	0.06485578	0.08069387	0.06100314	0.07048234
27.935	1	0.06987668	0.06612279	0.05226233	0.03756648	0.6886157	1.294732	0.5060368	0.2907756	0.09941855	0.1061992	0.1063216	0.1407902	0.1692609	0.1746926	0.2648046	0.3273783	0.2065315	0.3162701	0.3248916	0.3193103	1.426167	2.405922	2.250138	2.293711
27.936	1	0.05538425	0.1035188	0.1080491	0.1097739	0.158864	0.3390733	3.582963	3.054222	0.06431206	0.06930204	0.1757984	0.1026539	1.425395	1.741941	0.9711043	0.6632294	0.04624323	0.08288112	0.1013237	0.08074447	0.2037249	0.4259337	0.3000968	0.3121469
28.033	1	1.819436	1.253155	0.5922362	0.4617646	0.04541632	0.05373926	0.07064455	0.08361642	0.3014778	0.4982132	0.207861	0.2797816	0.04735101	0.09468483	0.04140083	0.05624786	0.8967767	1.076455	1.774761	1.224769	0.07401794	0.068231	0.08153642	0.05336041
28.034	1	0.2695088	0.1853348	2.807663	2.821294	0.2425395	0.2744349	0.1825828	0.1288129	2.096533	2.217538	1.347002	0.7119524	0.07831061	0.08511438	0.08201522	0.07121505	0.372528	0.5208597	0.3568674	0.3364653	0.07171302	0.07581636	0.07059142	0.053402
28.035	1	0.08626254	0.08503187	0.04904293	0.04197828	0.7156174	1.286828	0.4973468	0.2464502	0.08920436	0.07886905	0.09346169	0.1464086	0.1658639	0.1739488	0.2486507	0.3374042	0.2330997	0.3278465	0.3248427	0.3195128	1.448841	2.453031	2.362853	2.320022
28.035	1	0.06814114	0.07010427	0.08158084	0.09034384	0.2024244	0.3692718	3.595508	2.982586	0.09828304	0.06549372	0.1734701	0.07845687	1.298752	1.63849	0.9691307	0.7279618	0.05127274	0.06656629	0.08655486	0.1003339	0.1964792	0.3662409	0.3824818	0.3757235
28.133	1	1.925594	1.226792	0.6315838	0.3428862	0.04128346	0.05126033	0.08054612	0.07493302	0.281055	0.4286842	0.2776822	0.3136473	0.0506795	0.06859357	0.04803759	0.04376407	1.064466	0.8680001	1.727305	1.331317	0.06809714	0.06346487	0.06370067	0.07813632
28.134	1	0.2611278	0.2148799	2.8367	2.838169	0.2341088	0.256529	0.1919546	0.1171415	2.074366	2.206669	1.443456	0.7262881	0.07100097	0.09571776	0.06243391	0.07441889	0.3679723	0.5408257	0.376632	0.2716397	0.07087485	0.07927619	0.06711147	0.05718045
28.135	1	0.08251798	0.08156035	0.04507743	0.03622794	0.7060612	1.243565	0.4850729	0.1956493	0.08499464	0.07197986	0.09892821	0.1521367	0.1621826	0.1593232	0.2481382	0.3703227	0.2251097	0.3291975	0.3484411	0.3228256	1.440774	2.498236	2.498182	2.362076
28.135	1	0.05529797	0.08060529	0.1005935	0.1156345	0.1935818	0.4158202	3.571544	2.919701	0.1003625	0.08705875	0.2015564	0.1020316	1.1873	1.480936	0.9774597	0.7499527	0.06412387	0.07027431	0.0781697	0.06549301	0.2269164	0.3462931	0.4172286	0.4075985
28.233	1	1.985275	1.227865	0.6513967	0.2377234	0.04165714	0.05054043	0.0757362	0.0550315	0.2581107	0.312829	0.320122	0.306708	0.05448435	0.03821516	0.03626859	0.05195131	1.229203	0.5798817	1.702876	1.436508	0.07526191	0.0742034	0.07836504	0.09408404
28.234	1	0.2556408	0.2382775	2.867873	2.821199	0.2286095	0.2638019	0.1911657	0.1059192	2.078247	2.18707	1.522354	0.7286922	0.07922356	0.09987049	0.06878231	0.07984102	0.3510138	0.5624139	0.3744532	0.250256	0.07310039	0.06822202	0.07927067	0.04214849
28.235	1	0.08867754	0.06975693	0.0586727	0.04423426	0.709624	1.211277	0.4636406	0.1330751	0.07073558	0.08751075	0.08819355	0.1309862	0.1543307	0.1685172	0.2259123	0.3775177	0.2166406	0.3374	0.3607575	0.3375741	1.447911	2.568522	2.608232	2.402824
28.235	1	0.07333873	0.05449966	0.08272068	0.07792569	0.1716365	0.4097804	3.554227	2.912098	0.08919046	0.08538405	0.2062227	0.1192764	1.143643	1.30745	0.9655646	0.783136	0.05455278	0.06966831	0.08746537	0.09489642	0.2166162	0.3707544	0.3961785	0.4485209
28.333	1	1.977164	1.196565	0.6137526	0.1993671	0.04603059	0.06678463	0.08440454	0.07028042	0.366308	0.2753482	0.3235509	0.3457637	0.06145304	0.03743441	0.05739113	0.06231824	1.348926	0.3162869	1.743488	1.462913	0.08353109	0.05787143	0.0749666	0.08600795
28.334	1	0.2618328	0.2553658	2.874068	2.757125	0.229548	0.2598853	0.199725	0.1154733	2.088689	2.174343	1.550123	0.7285783	0.07159058	0.1091298	0.05170516	0.07016511	0.339623	0.5854142	0.3758372	0.2987151	0.0758966	0.06991021	0.08977112	0.03774988
28.335	1	0.100353	0.06963578	0.0622714	0.05660727	0.7275455	1.182605	0.4179251	0.08845699	0.07997333	0.08872837	0.09414628	0.1350103	0.1542856	0.176696	0.2253286	0.3733047	0.2175706	0.33332	0.3637811	0.3319465	1.482976	2.639686	2.691788	2.43945
28.335	1	0.07752805	0.06048034	0.07386291	0.07885253	0.1315276	0.3909954	3.496283	2.92097	0.1020043	0.06960055	0.1839178	0.1031089	1.202706	1.193486	0.9539419	0.8069376	0.07508589	0.0533565	0.08850315	0.06417006	0.2252697	0.3745059	0.385306	0.517446
28.433	1	1.988453	1.212764	0.5432576	0.2353073	0.05430598	0.07182142	0.0972282	0.07920191	0.4205195	0.2891665	0.3201525	0.4122332	0.05756615	0.06554934	0.03638106	0.06835787	1.467207	0.4959454	1.84857	1.405221	0.08806587	0.07749389	0.09059988	0.08990201
28.434	1	0.2461149	0.2746205	2.849995	2.679158	0.2291346	0.2597527	0.1994997	0.1253577	2.119328	2.150614	1.567743	0.7578788	0.07442861	0.1110854	0.04412447	0.08373108	0.2921128	0.612806	0.3548093	0.365324	0.07766264	0.0745362	0.08325025	0.04261469
28.435	1	0.09357226	0.06749933	0.07205578	0.07230141	0.7406707	1.187929	0.3829249	0.1125059	0.07266364	0.09235953	0.09310706	0.1438349	0.1496708	0.1755172	0.2139526	0.3684408	0.2278011	0.3300316	0.3822857	0.3424556	1.532575	2.697735	2.74435	2.470401
28.435	1	0.06220834	0.04089461	0.06680561	0.06320018	0.1277587	0.3389561	3.474337	2.978966	0.09172267	0.06953476	0.1996681	0.1224616	1.310953	1.149849	0.8952592	0.8324136	0.07847231	0.0899841	0.08724601	0.06969078	0.2047741	0.4018141	0.3659865	0.5506502
28.533	1	1.973767	1.303288	0.4459645	0.2495038	0.05042827	0.06359656	0.07429105	0.05996834	0.4557571	0.2418313	0.3273688	0.4353224	0.0679223	0.05830374	0.03543155	0.06557677	1.520517	0.7891187	1.970127	1.298624	0.08871734	0.06595716	0.1134562	0.08385526
28.534	1	0.2131529	0.2809908	2.792549	2.609178	0.232595	0.2623737	0.1872017	0.1290055	2.181469	2.148183	1.553657	0.8051745	0.0655991	0.1024184	0.05004705	0.0814701	0.2160169	0.6400514	0.3816101	0.3859965	0.04889739	0.0717338	0.07684132	0.04913871
28.535	1	0.09060426	0.05659494	0.09379808	0.06533858	0.7528822	1.172988	0.359292	0.169921	0.05790811	0.08421728	0.07571562	0.1252878	0.1403604	0.1715602	0.1976776	0.3421552	0.2215204	0.3323707	0.402839	0.3669997	1.561639	2.754871	2.792347	2.524421
28.535	1	0.05830316	0.04220076	0.07476324	0.06848711	0.1555491	0.2873664	3.44497	3.022786	0.06766664	0.06194819	0.2125637	0.1288653	1.440461	1.206008	0.7859567	0.8670474	0.06260671	0.09008152	0.09043841	0.06986306	0.2153843	0.4406857	0.3756261	0.5574883
28.633	1	1.953893	1.394622	0.3835605	0.2379814	0.04872976	0.04480172	0.07693952	0.06919259	0.4412755	0.1980677	0.3410141	0.4197516	0.06312342	0.04971214	0.05466298	0.05734864	1.47362	0.9784714	2.02319	1.2174	0.08153278	0.05413171	0.08662615	0.08574897
28.634	1	0.1929142	0.282233	2.722161	2.513603	0.2362429	0.2551559	0.1899359	0.1277247	2.23411	2.145047	1.486891	0.8304539	0.05886243	0.09574967	0.07516968	0.07876266	0.1791357	0.6321366	0.4877665	0.3846474	0.04957314	0.05607147	0.08249022	0.0484111
28.634	1	0.0768935	0.05520935	0.08491644	0.074341	0.7384491	1.166396	0.3510191	0.2475948	0.07425129	0.0895378	0.08341728	0.1166008	0.1309068	0.151668	0.1918092	0.3370259	0.2071981	0.3397656	0.40283	0.3917773	1.602527	2.789304	2.789479	2.565997
28.635	1	0.04922228	0.04111537	0.06489511	0.08283171	0.1927197	0.2108235	3.442657	3.069391	0.09826818	0.06582005	0.1848073	0.1174783	1.539661	1.31143	0.6444315	0.8668823	0.08836439	0.1012925	0.08037825	0.1043601	0.2181752	0.4600639	0.3904415	0.4692955
28.733	1	1.94047	1.541751	0.4175937	0.2425681	0.05194267	0.04633472	0.06974231	0.06129327	0.3668809	0.2941977	0.3344687	0.4007465	0.05140858	0.05401249	0.06407581	0.04918431	1.342755	1.024993	2.050773	1.191828	0.08893575	0.05830764	0.0823363	0.07381628
28.734	1	0.1735568	0.2887514	2.661237	2.422223	0.2527567	0.2544417	0.1711688	0.1240343	2.301136	2.167992	1.35474	0.839829	0.04929592	0.1092283	0.09390787	0.06985415	0.1607832	0.5879401	0.5838133	0.3573484	0.038326	0.03536504	0.07314386	0.04364661
28.735	1	0.07335865	0.06163913	0.07240132	0.07373814	0.7254881	1.157335	0.3145579	0.2843792	0.08066019	0.07888257	0.06830995	0.0905862	0.1198142	0.1127491	0.2219102	0.3019501	0.1980862	0.3399469	0.4009507	0.3952022	1.645255	2.826338	2.775262	2.635853
28.735	1	0.06315045	0.06591228	0.09479931	0.1083652	0.1541041	0.1542405	3.47447	3.114245	0.0543054	0.08636357	0.1861102	0.1340481	1.617432	1.449882	0.5482594	0.8550129	0.05515561	0.09646878	0.09026427	0.08554293	0.2365026	0.4670715	0.4446281	0.3977526
28.833	1	1.964548	1.629675	0.4505225	0.200058	0.06143081	0.0448563	0.08165265	0.05110336	0.2905661	0.3494168	0.3147325	0.3594123	0.03926879	0.05644202	0.04563784	0.06746935	1.285225	1.031799	2.031308	1.192926	0.09794754	0.07111135	0.07917774	0.05412096
28.834	1	0.1569947	0.3090841	2.621144	2.373767	0.2651327	0.2604583	0.1442116	0.1389849	2.362412	2.206592	1.241564	0.8505723	0.06271326	0.1070684	0.1005676	0.069234	0.2359985	0.5606474	0.6443453	0.3371322	0.05096444	0.05259109	0.06861218	0.05092231
28.835	1	0.05179418	0.05540733	0.05226429	0.06603715	0.7100992	1.136862	0.3086544	0.2994094	0.06663652	0.07729619	0.06609851	0.09361785	0.1179003	0.09999718	0.2470627	0.2657738	0.2033492	0.3584625	0.4032824	0.4076272	1.708789	2.844892	2.759521	2.673872
28.835	1	0.04005177	0.05422068	0.1147961	0.1362138	0.1163564	0.1877022	3.510929	3.131057	0.07036537	0.07359398	0.1939053	0.1609465	1.680556	1.588304	0.4991664	0.8432815	0.0701627	0.1094822	0.07479078	0.1151078	0.2539892	0.4726502	0.4674363	0.3639302
28.933	1	1.985797	1.68132	0.4331756	0.1594469	0.06044898	0.0459216	0.07973064	0.06179159	0.28316	0.3719168	0.2557299	0.3162297	0.04473266	0.06552733	0.04333565	0.06000256	1.26453	1.047786	1.965383	1.164367	0.08322126	0.06233289	0.082327	0.04660517
28.934	1	0.1485338	0.3444458	2.599039	2.334328	0.2646923	0.2759901	0.1503345	0.1282555	2.401331	2.245762	1.136206	0.8456709	0.05300753	0.09892714	0.09908825	0.05681371	0.3209786	0.5314676	0.6801772	0.3102704	0.05949739	0.06298993	0.07535268	0.04768066
28.935	1	0.05293369	0.06667296	0.05571414	0.0741406	0.7106952	1.148895	0.3060717	0.286699	0.07817796	0.08777836	0.08103604	0.08196141	0.1217444	0.1123117	0.2426799	0.2896149	0.2079715	0.3538477	0.3972812	0.4243877	1.770403	2.832665	2.713467	2.703486
28.935	1	0.03871343	0.07933217	0.1021242	0.1098903	0.08445469	0.2916684	3.535389	3.151365	0.03933093	0.09077035	0.1855084	0.158234	1.666379	1.673934	0.5167417	0.8425679	0.0620732	0.100437	0.08269554	0.09227704	0.2475851	0.4438399	0.4961875	0.3563008
29.033	1	1.977117	1.687353	0.4271256	0.1472928	0.05358726	0.04885296	0.08701945	0.08687168	0.3666822	0.3629634	0.2506847	0.2800648	0.03872165	0.06168653	0.06358112	0.04882745	1.272876	1.047408	1.950578	1.186012	0.07944252	0.05888046	0.06383557	0.05997301
29.034	1	0.1533375	0.3643942	2.593971	2.352379	0.2633396	0.2831946	0.1493058	0.1262666	2.409095	2.274989	1.063991	0.8417564	0.05316278	0.08869667	0.07538126	0.05954725	0.3767097	0.5069417	0.6907836	0.3035229	0.05690717	0.07642774	0.07748507	0.05456471
29.035	1	0.05371009	0.06229883	0.06670323	0.07212044	0.7061964	1.142194	0.3058518	0.2675126	0.06831073	0.07744384	0.06937181	0.06317692	0.1318556	0.1310993	0.2387576	0.2368153	0.2221745	0.3457987	0.4106512	0.434338	1.828406	2.836727	2.657991	2.734617
29.035	1	0.06308683	0.07354479	0.07618989	0.1434281	0.1208615	0.386171	3.571289	3.141184	0.0672626	0.04750713	0.2007533	0.1270734	1.585457	1.690758	0.594408	0.8895748	0.07062689	0.09270013	0.09115029	0.105852	0.2530237	0.4364262	0.4791933	0.3988829
29.133	1	1.987089	1.606804	0.4562963	0.2144751	0.04845406	0.03541851	0.06542946	0.09318329	0.4415095	0.3863046	0.2746666	0.2340388	0.05648882	0.06863669	0.05252119	0.04548841	1.305154	1.077224	1.970053	1.231932	0.08351516	0.06774498	0.06890066	0.08089886
29.134	1	0.1617848	0.3791102	2.601043	2.399837	0.2745333	0.2874315	0.1486172	0.1568559	2.413171	2.358355	1.035946	0.8539694	0.07165502	0.0886042	0.07155767	0.04939616	0.4089186	0.4880424	0.6592405	0.3281711	0.04454338	0.0757814	0.07195915	0.05469921
29.135	1	0.03969348	0.04697405	0.06147435	0.08030806	0.6802597	1.135273	0.3325952	0.2498533	0.07031858	0.1064878	0.08772558	0.05254923	0.1211545	0.1211289	0.2793232	0.2283253	0.2263111	0.3447255	0.3927371	0.4539121	1.875438	2.818976	2.593303	2.760802
29.135	1	0.0476721	0.06750503	0.06879639	0.0986296	0.1480621	0.4482991	3.589932	3.091319	0.06420378	0.07931336	0.2092008	0.1091252	1.464584	1.671512	0.6809197	0.8624941	0.08275997	0.08226094	0.08493072	0.0757402	0.2540615	0.4080996	0.4045382	0.4140319
29.233	1	2.024837	1.541656	0.5644313	0.2449731	0.04807869	0.04315111	0.06192561	0.06366611	0.47826	0.3564536	0.2823018	0.216647	0.05603443	0.06073495	0.05051378	0.04648368	1.315504	1.13616	1.939524	1.268564	0.07635521	0.06546142	0.08180706	0.07324123
29.234	1	0.1687879	0.3603694	2.635827	2.476374	0.2707448	0.2972157	0.1471114	0.1578779	2.380257	2.411476	1.055784	0.8934606	0.07801705	0.07306333	0.09789151	0.05791564	0.4126081	0.4889562	0.6040902	0.3363074	0.05446914	0.08803705	0.08447172	0.04285642
29.235	1	0.04898046	0.05333344	0.06139925	0.0482988	0.679066	1.147278	0.3451593	0.2136824	0.05342687	0.08466997	0.08072516	0.06582361	0.09963514	0.1246627	0.273992	0.2288955	0.2294516	0.3296336	0.3769017	0.4397901	1.906934	2.779067	2.523963	2.760595
29.235	1	0.07995937	0.0761476	0.07224779	0.06948899	0.1629588	0.4668664	3.585588	3.035402	0.08705305	0.091063	0.1959949	0.1128322	1.326059	1.648162	0.7469715	0.8859708	0.0689395	0.07376998	0.05482907	0.07955552	0.2530104	0.38828	0.2979923	0.4231792
29.333	1	2.058541	1.456703	0.6690601	0.2851578	0.04427807	0.04003467	0.06930017	0.05830691	0.4756172	0.2483702	0.2741255	0.2725249	0.06467298	0.05286141	0.05572342	0.0377174	1.256969	1.16068	1.896205	1.327485	0.07744907	0.07905597	0.06470425	0.06936393
29.334	1	0.1670667	0.3518195	2.657595	2.559558	0.2683562	0.2996052	0.1465001	0.1547556	2.322219	2.467179	1.104392	0.8893405	0.0823835	0.08862068	0.09687389	0.06261508	0.4064651	0.5085999	0.5236705	0.3555497	0.04596893	0.08119291	0.104296	0.03931479
29.335	1	0.06803768	0.07311882	0.0812369	0.04813391	0.6830296	1.14284	0.3661866	0.1881658	0.05591842	0.0772762	0.07752667	0.0558133	0.1020825	0.147627	0.2373188	0.1914779	0.2382656	0.3369535	0.3727309	0.4349241	1.951391	2.784723	2.441086	2.749804
29.335	1	0.08634178	0.06343805	0.05869602	0.07801683	0.1293068	0.5050562	3.583923	3.000043	0.08031634	0.05818605	0.2016469	0.0914728	1.181112	1.539317	0.8092255	0.862531	0.06263384	0.06960853	0.06133309	0.07564103	0.2367324	0.4037933	0.1975309	0.4461049
29.433	1	2.080533	1.427976	0.6823904	0.3760442	0.03899773	0.05476385	0.06300288	0.05336271	0.3955088	0.1491297	0.2252704	0.3070166	0.05770636	0.05804721	0.05500913	0.0362595	1.157825	1.077046	1.883314	1.408277	0.06496529	0.06119988	0.08786904	0.08514197
29.434	1	0.1596963	0.3620212	2.678528	2.624435	0.2494207	0.29618	0.1556961	0.1354502	2.243167	2.480387	1.183659	0.8554388	0.09401601	0.07977424	0.06374188	0.07888603	0.3899351	0.5370049	0.4213172	0.3770772	0.05612669	0.07224313	0.109074	0.05393884
29.435	1	0.05292447	0.04924696	0.05565829	0.04210164	0.652419	1.111184	0.357104	0.1772326	0.07158961	0.08520897	0.05949158	0.07811143	0.1149867	0.1151382	0.2550456	0.2331537	0.2466705	0.3394732	0.3651239	0.4339521	1.981981	2.786487	2.361414	2.743346
29.435	1	0.08204043	0.06307254	0.08185958	0.0738615	0.1203085	0.4469706	3.532815	2.986044	0.1084225	0.08731448	0.1953599	0.09511377	1.114579	1.445885	0.8097862	0.8462285	0.06883481	0.07698616	0.0825504	0.06856858	0.2685016	0.422694	0.1622228	0.4544253
29.533	1	2.08559	1.472008	0.6391348	0.4214386	0.0335522	0.05604862	0.05098812	0.06155201	0.3033794	0.1376311	0.2431066	0.2917662	0.0533154	0.05005447	0.04777534	0.03551964	1.038358	0.8539874	1.891546	1.474301	0.05681873	0.06128044	0.09554023	0.07784005
29.534	1	0.1655839	0.3983313	2.726601	2.654342	0.2417958	0.2990196	0.1824122	0.1253671	2.188165	2.439135	1.277231	0.8137223	0.09273644	0.06186654	0.0630446	0.06637773	0.3612598	0.5557588	0.3269963	0.3657709	0.05409826	0.09274882	0.1071446	0.04035334
29.535	1	0.04301315	0.0398065	0.05192222	0.04664915	0.6071625	1.093158	0.3736476	0.1669673	0.07821331	0.07762296	0.04824182	0.06095749	0.1153503	0.1156993	0.2404219	0.2457373	0.2486296	0.3385269	0.3592038	0.4161254	2.008337	2.756923	2.294417	2.727446
29.535	1	0.08270293	0.07564384	0.07780499	0.06972041	0.1594967	0.3733663	3.480839	2.991081	0.08579468	0.07553944	0.2221372	0.1092416	1.184854	1.380848	0.8348997	0.8321089	0.06955973	0.06841863	0.05154027	0.08045452	0.2655222	0.4590666	0.1403994	0.457168
29.633	1	2.058539	1.523168	0.617462	0.4453597	0.04364423	0.05057178	0.06086534	0.06411476	0.2603143	0.1787695	0.2654833	0.2722231	0.04107139	0.05527741	0.06194001	0.04230093	0.9523079	0.549003	1.917542	1.514044	0.07293376	0.06546544	0.08317807	0.06500999
29.634	1	0.1877559	0.4079054	2.782598	2.650041	0.236869	0.3006654	0.1817162	0.1388188	2.167744	2.434579	1.343433	0.7789558	0.08638992	0.06782813	0.0399253	0.0510884	0.3608972	0.5594514	0.2343336	0.3004313	0.07277592	0.0739252	0.100257	0.03992228
29.635	1	0.04930783	0.05692035	0.07867344	0.047131	0.5959045	1.116611	0.3971383	0.22487	0.07759905	0.09243604	0.06106107	0.06669615	0.135998	0.1395972	0.2278731	0.2349234	0.2592177	0.3205252	0.3397189	0.4153376	2.048847	2.745113	2.235454	2.685687
29.635	1	0.06863423	0.07203648	0.08193062	0.05830616	0.2315504	0.2842344	3.472112	3.054257	0.1100725	0.08451355	0.1980807	0.1149442	1.324707	1.409247	0.8566624	0.7616418	0.08621463	0.07027635	0.09367278	0.09963402	0.3047991	0.5024299	0.1591506	0.4522815
29.733	1	2.065332	1.593387	0.5590307	0.4607088	0.0405766	0.04564539	0.06612435	0.07085137	0.2219676	0.2062529	0.2800281	0.2555654	0.04757933	0.05354338	0.04436425	0.05749816	0.8875213	0.3630373	1.896898	1.524902	0.06959705	0.051244	0.05701672	0.07344927
29.734	1	0.1892676	0.4312344	2.845221	2.610436	0.2345176	0.2884512	0.1798547	0.119035	2.16322	2.41111	1.41646	0.7641094	0.1022049	0.06986809	0.04867542	0.06167229	0.3571683	0.5606918	0.1943613	0.223838	0.06775786	0.09029848	0.0929972	0.04021913
29.734	1	0.05691488	0.05852126	0.08344275	0.03898168	0.5732642	1.115026	0.4017405	0.2521535	0.08710181	0.09986179	0.06719588	0.07993576	0.150259	0.1411453	0.252135	0.2660105	0.2725384	0.3196174	0.3398056	0.3998211	2.075564	2.720934	2.189525	2.636325
29.735	1	0.06016605	0.07497871	0.07576064	0.08045718	0.2262994	0.2067426	3.448248	3.098826	0.09787997	0.08778226	0.1886897	0.1167151	1.486942	1.525089	0.8616705	0.687245	0.06213992	0.09523589	0.06670584	0.06535198	0.3282299	0.5669223	0.1331462	0.3965408
29.833	1	2.059318	1.66451	0.4586279	0.4894975	0.04554738	0.05160428	0.07184791	0.05636309	0.2517518	0.2552181	0.2530716	0.2109777	0.04605376	0.04941236	0.05604638	0.05709616	0.8105173	0.5936282	1.941387	1.496662	0.06008553	0.05488572	0.05569698	0.05448873
29.834	1	0.1823722	0.4506747	2.877072	2.550495	0.2378247	0.284629	0.1912248	0.1351459	2.148373	2.366384	1.449232	0.7465753	0.09520543	0.09018305	0.04169077	0.03595314	0.3432008	0.5674236	0.1966695	0.1437652	0.07143686	0.09208665	0.09526951	0.05476868
29.835	1	0.07159888	0.04940301	0.0706617	0.04540528	0.5611502	1.097922	0.3871313	0.2617634	0.09268881	0.1067955	0.08641885	0.07515946	0.1610562	0.1289171	0.2663895	0.2601898	0.2717342	0.3284719	0.330713	0.389357	2.068422	2.699674	2.162919	2.594523
29.835	1	0.08349106	0.04358776	0.08502746	0.09999764	0.19552	0.1270333	3.482115	3.135626	0.07988812	0.0514255	0.1921887	0.1362945	1.61659	1.644257	0.9075961	0.58664	0.07697265	0.08583057	0.1005201	0.09185633	0.3255199	0.6049517	0.1485653	0.3599307
29.933	1	2.021385	1.678175	0.3524093	0.484137	0.05443466	0.05850979	0.05537201	0.05776206	0.3180117	0.2661652	0.2617622	0.2437418	0.05711429	0.05765902	0.0579735	0.05266492	0.8269584	0.8405325	2.038209	1.468116	0.05248187	0.07178527	0.06420807	0.05145346
29.934	1	0.1616491	0.4397783	2.866664	2.503311	0.2402892	0.2712741	0.2031087	0.1266798	2.14718	2.328917	1.438713	0.7316663	0.0873936	0.08414118	0.0524686	0.0449935	0.3298739	0.5642925	0.2084278	0.1184754	0.06296097	0.08845163	0.07419603	0.05702798
29.935	1	0.07561436	0.04638898	0.06870288	0.05704613	0.5528626	1.083014	0.4062541	0.2709406	0.07655189	0.09309554	0.09178717	0.07181149	0.1574886	0.1359604	0.2717931	0.2669746	0.2721086	0.3376198	0.327879	0.3753099	2.060991	2.689669	2.154493	2.570297
29.935	1	0.08011574	0.07028009	0.0749702	0.09653991	0.1468804	0.167549	3.515275	3.147467	0.06225501	0.08487077	0.2008364	0.1292707	1.675021	1.743285	0.9061088	0.5336422	0.05387783	0.08978346	0.08990057	0.06150058	0.3141964	0.6333367	0.1977448	0.3209096
30.033	1	2.006879	1.652153	0.3183473	0.4286979	0.05528501	0.0529475	0.06661499	0.07213444	0.3941208	0.2883048	0.2466234	0.2884543	0.05336547	0.0555901	0.05272225	0.05815836	0.9044042	0.9907396	2.16738	1.453971	0.04838221	0.08261342	0.08661642	0.05629099
30.034	1	0.1625803	0.4162803	2.861009	2.436195	0.2560997	0.2802791	0.2013028	0.1410245	2.196315	2.292835	1.393399	0.755205	0.09334438	0.08846449	0.04901619	0.0438827	0.3244913	0.5289789	0.2871553	0.1815674	0.04651047	0.08574144	0.07546382	0.05817367
30.035	1	0.06420704	0.06216372	0.05414436	0.05144639	0.5333948	1.078171	0.4356704	0.2549217	0.07635475	0.0922642	0.08757632	0.07085644	0.1601598	0.1268697	0.2784416	0.2984491	0.2786747	0.3218268	0.3322058	0.3629691	2.046102	2.653198	2.16063	2.525791
30.035	1	0.1116119	0.05557371	0.1011474	0.1152484	0.1802407	0.2450403	3.560138	3.155276	0.03674021	0.05586504	0.1810094	0.1544566	1.663908	1.794461	0.9288152	0.5196441	0.06428214	0.08678446	0.1177448	0.07881063	0.3229743	0.6025163	0.2819664	0.3148261
30.133	1	1.969136	1.632362	0.2404062	0.3520638	0.05592346	0.04848185	0.06444782	0.05846032	0.42763	0.3193208	0.2701328	0.3155651	0.05641195	0.04921585	0.0560031	0.06723174	0.9800309	1.041501	2.250811	1.459223	0.07631077	0.06529914	0.09052105	0.05607475
30.134	1	0.1623667	0.3816988	2.869285	2.403826	0.2561507	0.2743206	0.1618069	0.1315156	2.251829	2.260499	1.292996	0.7711252	0.1234045	0.07740092	0.05926206	0.04580841	0.3374526	0.4931586	0.3581675	0.2389011	0.02975611	0.08801423	0.06991103	0.05192179
30.135	1	0.06168863	0.06180321	0.04705427	0.04230371	0.5146123	1.071534	0.4503183	0.2168088	0.09917213	0.09817568	0.0980204	0.0822828	0.1631335	0.1188608	0.2695665	0.3099693	0.2900652	0.3294843	0.3275103	0.3604747	2.039626	2.625068	2.181621	2.504289
30.135	1	0.07446983	0.06262457	0.1006393	0.1179034	0.1803146	0.3152146	3.576372	3.111509	0.05203328	0.07969426	0.1882789	0.1392366	1.621563	1.798493	0.9382011	0.5482522	0.05651184	0.1090813	0.1187728	0.0896763	0.3208337	0.5277513	0.318349	0.2827551
30.233	1	1.957204	1.657373	0.1415496	0.2512828	0.04782421	0.04427039	0.05560483	0.06016263	0.4126977	0.3161025	0.3053013	0.3512453	0.04987117	0.05460627	0.05377219	0.05637817	1.006407	1.006388	2.265728	1.4708	0.05914225	0.06216212	0.0899416	0.0461634
30.234	1	0.1925957	0.3780106	2.855515	2.354047	0.2458128	0.2794496	0.1549616	0.1270034	2.29907	2.244293	1.164329	0.8045886	0.1254888	0.07904788	0.069276	0.03939592	0.3431662	0.468449	0.4397554	0.2700002	0.04090229	0.104797	0.07601507	0.04568654
30.235	1	0.07789309	0.05783053	0.06209086	0.04445126	0.5218171	1.063641	0.4741148	0.143382	0.0862836	0.09654598	0.09928305	0.097781	0.1508697	0.1130843	0.2697316	0.3272103	0.2809962	0.3380993	0.3300224	0.3506337	1.992918	2.592123	2.23905	2.478734
30.235	1	0.08930566	0.07913129	0.08411622	0.08896711	0.2080252	0.3753193	3.601529	3.050969	0.06816122	0.06560212	0.1606502	0.1197486	1.507476	1.73851	0.9210711	0.59952	0.05403288	0.07143992	0.08564857	0.09933717	0.3010873	0.4364576	0.3202143	0.3224423
30.333	1	1.986059	1.711534	0.1846507	0.2232205	0.06267946	0.05805479	0.07857924	0.06932595	0.3777129	0.3009283	0.3608839	0.3516654	0.05246783	0.05648113	0.06637598	0.04446834	1.005784	0.935815	2.269824	1.501203	0.07642783	0.07389222	0.09191112	0.05409462
30.334	1	0.2065253	0.3896449	2.813899	2.333772	0.2494284	0.2937711	0.1593065	0.1464186	2.321509	2.217382	0.9965473	0.8500725	0.1072495	0.07130224	0.08146504	0.04907454	0.3226098	0.4453973	0.5255785	0.2811001	0.04674939	0.09940244	0.08185256	0.05023093
30.335	1	0.08380689	0.05544582	0.07753321	0.05768502	0.5355469	1.066043	0.4717636	0.07993576	0.08712323	0.09674836	0.08163062	0.1100872	0.1574858	0.1469276	0.266792	0.3528903	0.2836838	0.3350983	0.3402681	0.3541533	1.933187	2.575726	2.302011	2.449031
30.335	1	0.05866359	0.06778907	0.1101764	0.1069517	0.1935712	0.4302227	3.609077	2.984367	0.08595246	0.0656063	0.213662	0.09178424	1.364577	1.640574	0.8950757	0.6930873	0.0743065	0.09796729	0.07312646	0.1068412	0.2891562	0.3826181	0.3225802	0.378687
30.433	1	2.010285	1.735957	0.2569236	0.2143974	0.05364898	0.05806147	0.05375876	0.06324086	0.3223524	0.3175957	0.3628956	0.3073333	0.04817298	0.03759058	0.0621971	0.0425623	0.9973651	0.8195182	2.274491	1.520876	0.0721699	0.069782	0.08877015	0.06052733
30.434	1	0.2232273	0.3816455	2.771215	2.325971	0.2616502	0.2855234	0.1341515	0.1395096	2.335914	2.229453	0.8617704	0.8993308	0.08929947	0.08729096	0.08512288	0.05623942	0.2951212	0.4282846	0.6173211	0.2942124	0.04136778	0.09551488	0.08709057	0.05167867
30.434	1	0.1000019	0.06220203	0.0859218	0.07744636	0.5429647	1.075494	0.4880756	0.1058972	0.07522716	0.11311	0.1024726	0.1303619	0.1554353	0.1573613	0.2597946	0.3422191	0.283225	0.3441276	0.3625196	0.3689015	1.878868	2.565516	2.371227	2.459155
30.435	1	0.06732226	0.08005247	0.08139037	0.1010137	0.1428612	0.4727294	3.584188	2.930854	0.09099617	0.09768064	0.2018887	0.1036348	1.239229	1.494061	0.8809282	0.71603	0.05679702	0.0684796	0.07620227	0.09243014	0.2617652	0.3353199	0.3338568	0.4285448
30.533	1	1.959914	1.758641	0.3540256	0.1544273	0.05465034	0.04826245	0.06293701	0.06190224	0.2587239	0.3622624	0.3603176	0.2570668	0.04576096	0.05118086	0.06304608	0.04653413	0.9692793	0.6287425	2.220187	1.592772	0.06401378	0.08202482	0.07744748	0.06227464
30.534	1	0.2576846	0.3696894	2.746477	2.335899	0.2626007	0.2895247	0.1121335	0.1355961	2.321558	2.244563	0.7798014	0.9526509	0.07343941	0.09798002	0.08802668	0.05962532	0.26027	0.4299371	0.6762615	0.3095662	0.05694867	0.07880652	0.08043396	0.05970364
30.535	1	0.09509461	0.08401611	0.09003514	0.09283583	0.5399897	1.100538	0.4627142	0.2097956	0.05833484	0.121249	0.07690341	0.1385337	0.1360848	0.1464326	0.2803753	0.3462148	0.2720251	0.3534462	0.3810446	0.3651797	1.816955	2.565832	2.449311	2.454364
30.535	1	0.06893829	0.07641836	0.07782869	0.08437458	0.08204963	0.4902963	3.551232	2.916149	0.1033004	0.07534862	0.1955713	0.1135456	1.180078	1.326146	0.8466567	0.7520066	0.06654513	0.06314114	0.051343	0.07597329	0.2668525	0.3461727	0.2985746	0.4493905
30.633	1	1.899095	1.7857	0.400639	0.2195674	0.04410493	0.04986554	0.04839773	0.07219969	0.1798799	0.3938324	0.3384604	0.2248137	0.03730585	0.0500286	0.05069601	0.05608865	1.011159	0.4345658	2.170059	1.668571	0.07807746	0.0574396	0.07946683	0.06996607
30.634	1	0.2837353	0.3370359	2.75427	2.394755	0.2552467	0.2799756	0.1306699	0.1611236	2.308334	2.2567	0.8323823	0.9946557	0.06488111	0.09383314	0.07722106	0.06420906	0.2102989	0.4399	0.6864445	0.3274945	0.05208194	0.08488334	0.07937436	0.07510684
30.635	1	0.09069741	0.05810876	0.1056006	0.0781375	0.5550852	1.129407	0.4167844	0.2959845	0.0605015	0.1176153	0.07136941	0.1406585	0.1162634	0.1441469	0.2754111	0.3322767	0.2752479	0.3425801	0.4015659	0.3501838	1.738575	2.560256	2.509732	2.439504
30.635	1	0.08315481	0.04581289	0.07757752	0.09027634	0.1531534	0.4744581	3.513152	2.938209	0.1067333	0.07031821	0.1942626	0.116128	1.219477	1.199956	0.8168657	0.7566131	0.07284106	0.05957744	0.06459117	0.06619335	0.2483836	0.344316	0.2884838	0.5007896
30.733	1	1.866707	1.819128	0.404704	0.3053708	0.03571464	0.05338546	0.04163063	0.06125559	0.1898219	0.4065009	0.3090754	0.203874	0.0553873	0.03912375	0.057065	0.04869067	1.049069	0.476115	2.147252	1.696018	0.08070027	0.05264192	0.06761028	0.08056591
30.734	1	0.3040414	0.2993826	2.76379	2.446934	0.2461602	0.2814318	0.1664114	0.1669466	2.260514	2.281318	0.9604291	1.010304	0.05470305	0.08273596	0.06922002	0.05554032	0.1535161	0.4510778	0.6996736	0.3358312	0.04840727	0.07337182	0.0910363	0.05583585
30.734	1	0.09688355	0.06373637	0.1114641	0.05550788	0.5655756	1.144428	0.3765233	0.3546554	0.06755034	0.1197446	0.07253063	0.1567525	0.09626653	0.1514633	0.2553868	0.3236078	0.2529262	0.3327672	0.4081752	0.3557058	1.656379	2.568679	2.562835	2.441784
30.735	1	0.05915607	0.06194493	0.08476979	0.05186035	0.2153006	0.4632193	3.46294	2.963379	0.08257516	0.07587941	0.2033753	0.1217174	1.332629	1.142999	0.7770631	0.8114313	0.07123115	0.0693561	0.06911676	0.06497745	0.2325702	0.3653993	0.2740907	0.5338981
30.833	1	1.893802	1.823265	0.4319245	0.31525	0.04211977	0.06972094	0.07113831	0.0558038	0.205088	0.3994675	0.3668688	0.22583	0.04412942	0.04082315	0.07176685	0.03684908	1.079254	0.6452295	2.135248	1.668769	0.0743437	0.05166544	0.06842171	0.08325597
30.834	1	0.3245035	0.2466358	2.810205	2.481285	0.2349163	0.2750542	0.180026	0.1512738	2.194201	2.33139	1.11873	0.9484149	0.03976133	0.09975828	0.07452544	0.03751783	0.1715028	0.483271	0.6530707	0.3680088	0.05609916	0.08390756	0.08610844	0.04774752
30.834	1	0.08791922	0.04831822	0.1151006	0.04520867	0.5639955	1.145517	0.3725675	0.4109964	0.07151593	0.1363893	0.07274679	0.1749272	0.09404726	0.1373055	0.2557293	0.3394572	0.2483273	0.336981	0.441566	0.3519231	1.585559	2.600897	2.605881	2.438968
30.835	1	0.07550273	0.03315087	0.06577722	0.05232285	0.231499	0.3699433	3.436025	3.029738	0.09111641	0.05039576	0.200046	0.1180475	1.435497	1.192277	0.6782577	0.8156904	0.08631682	0.09205185	0.06719413	0.07360088	0.2014298	0.391261	0.2823958	0.5320746
30.933	1	1.94553	1.767912	0.5242144	0.3104731	0.04264864	0.06440129	0.06082656	0.06912856	0.237401	0.3869624	0.3420135	0.2475077	0.06127085	0.04605097	0.07828939	0.0358686	1.092666	0.8253842	2.126382	1.613444	0.06534841	0.05408763	0.06528848	0.07795074
30.934	1	0.3546077	0.2021864	2.820375	2.503951	0.2269139	0.2740728	0.1695131	0.1423796	2.105956	2.367514	1.234165	0.9000199	0.04560069	0.1171809	0.06897293	0.05372394	0.1992146	0.5095563	0.5681787	0.4137981	0.05519136	0.07599219	0.08640348	0.04673298
30.934	1	0.09755231	0.05081374	0.129662	0.04949973	0.5830578	1.174789	0.3704137	0.4434215	0.05782338	0.1160068	0.09529983	0.1637838	0.09997204	0.1229964	0.2590298	0.3512631	0.2357008	0.3361011	0.4601847	0.3357324	1.517291	2.644597	2.65104	2.434123
30.935	1	0.05843386	0.06108938	0.09964797	0.07807259	0.2024588	0.2611581	3.417921	3.064663	0.08791411	0.0856003	0.1964728	0.09880327	1.553776	1.334368	0.6056306	0.8299368	0.0500355	0.09044639	0.04602268	0.09455959	0.1818431	0.433252	0.246551	0.4773053
31.033	1	2.015222	1.7604	0.5217977	0.3257373	0.04308364	0.06081989	0.05566714	0.05820518	0.2098667	0.3475102	0.3310475	0.2186662	0.05169368	0.05603488	0.06197584	0.0387826	1.118376	0.97731	2.089602	1.552077	0.06537307	0.05684801	0.06565775	0.06273113
31.034	1	0.3873295	0.1818331	2.850294	2.537743	0.2267568	0.2788458	0.1860249	0.1417148	2.059996	2.35759	1.33448	0.8550205	0.06893369	0.1086393	0.06834625	0.04890052	0.2364595	0.5196974	0.4627978	0.4202156	0.05658959	0.08624557	0.07500252	0.05164605
31.034	1	0.09159241	0.06388364	0.1123357	0.05163217	0.5794091	1.186442	0.3383403	0.4695541	0.06015042	0.08858348	0.08338745	0.1781643	0.1167496	0.1272913	0.2747719	0.3493663	0.2215985	0.3325469	0.4642716	0.339568	1.460692	2.690962	2.685869	2.433462
31.035	1	0.03621954	0.0540913	0.08709492	0.1178408	0.1171344	0.1210948	3.43949	3.11165	0.05827577	0.06322683	0.1774319	0.1366905	1.637412	1.467359	0.5405127	0.8113389	0.05950405	0.1029408	0.04476283	0.09003704	0.1702324	0.469313	0.2532964	0.3933112
31.133	1	2.059643	1.793231	0.4714155	0.3061636	0.0435008	0.07022787	0.06646311	0.05102253	0.1714896	0.3656011	0.3293369	0.2512702	0.04110818	0.07890315	0.06337584	0.03618908	1.146699	1.057531	2.079021	1.469023	0.0664445	0.06868827	0.06215564	0.06484692
31.134	1	0.3965482	0.2018717	2.884065	2.577721	0.2106049	0.2824632	0.2022693	0.1337519	2.017658	2.330695	1.395572	0.7926804	0.06324018	0.1128206	0.06655225	0.03798009	0.2681191	0.5201482	0.3330396	0.3873989	0.05304434	0.08663086	0.07440239	0.04429121
31.134	1	0.08808309	0.07339699	0.09821025	0.03771573	0.5825552	1.204811	0.3334196	0.4305969	0.06659896	0.09497594	0.07286652	0.1686468	0.1095377	0.1232454	0.2869599	0.3702959	0.2022645	0.3540498	0.451056	0.3360673	1.421263	2.730314	2.683409	2.426006
31.135	1	0.05011666	0.0617169	0.1009835	0.1244393	0.1078887	0.1527716	3.480487	3.151095	0.06403259	0.07817162	0.1898461	0.150049	1.666455	1.595812	0.5694688	0.8054329	0.05729654	0.07151023	0.06977051	0.09462049	0.1748595	0.4731446	0.2783326	0.3684092
31.233	1	2.083121	1.870115	0.4601162	0.2650858	0.05572329	0.08289906	0.06094985	0.04997028	0.17693	0.3767654	0.2646361	0.3525389	0.05281033	0.04682262	0.0486839	0.06343352	1.182993	1.067092	2.108025	1.40989	0.07250257	0.07013263	0.07820281	0.06321519
31.234	1	0.4118295	0.2529735	2.939595	2.582776	0.2137505	0.2866267	0.1985119	0.1347377	1.980519	2.287295	1.44431	0.7417333	0.06138978	0.1023264	0.05132923	0.03105811	0.3021294	0.5055246	0.2211532	0.3388714	0.06890815	0.07665877	0.07328314	0.04411007
31.235	1	0.08325477	0.06898971	0.09529699	0.04267881	0.5984186	1.198959	0.2992886	0.3656022	0.05983298	0.09835938	0.06677923	0.1710464	0.1111149	0.1203253	0.2868542	0.3826395	0.1852588	0.3631501	0.4563418	0.3341301	1.398892	2.783786	2.692509	2.428683
31.235	1	0.02830743	0.05895812	0.07215255	0.1201931	0.1253491	0.2659349	3.529481	3.173049	0.03977652	0.07738851	0.1881668	0.1453314	1.660297	1.680366	0.6368692	0.8197407	0.04901609	0.0872252	0.03798511	0.08236953	0.1737452	0.4873473	0.3093697	0.3615217
31.333	1	2.044092	1.985756	0.4550569	0.2377099	0.0691831	0.08153023	0.03770206	0.05412971	0.1711526	0.4341437	0.2423178	0.4099572	0.05052317	0.06571501	0.04115408	0.04543475	1.16434	1.091965	2.088077	1.354824	0.07474825	0.08577515	0.07273218	0.06841178
31.334	1	0.4007231	0.3265872	2.957966	2.536129	0.2059631	0.2814481	0.185022	0.1378981	1.965288	2.241508	1.421168	0.7203215	0.07455006	0.1012114	0.06241527	0.04469784	0.3393816	0.4969639	0.1310855	0.2739377	0.07796733	0.07370288	0.08047481	0.04977777
31.334	1	0.07039417	0.06564935	0.09482171	0.04600504	0.5943871	1.183317	0.2847311	0.302702	0.05155631	0.1006608	0.1154327	0.1596887	0.1376362	0.135223	0.3096707	0.408259	0.1859382	0.3763262	0.4577295	0.3358233	1.38161	2.850404	2.693058	2.410644
31.335	1	0.05259063	0.03820042	0.07967137	0.1369012	0.134555	0.3527523	3.568141	3.159747	0.05816234	0.06450602	0.190543	0.1385657	1.593587	1.712314	0.7118825	0.8520744	0.06779777	0.08616869	0.06536869	0.08749409	0.2116454	0.4779612	0.3194155	0.402409
31.433	1	1.99131	2.016724	0.4900691	0.2073651	0.05083264	0.07451625	0.08403701	0.07358362	0.1934997	0.4126571	0.2296267	0.4256006	0.04125498	0.06570605	0.05927565	0.05332579	1.114015	1.134702	2.035481	1.362391	0.07222811	0.06082924	0.07282774	0.0837049
31.434	1	0.3898505	0.3999194	2.944635	2.450638	0.2204774	0.2725255	0.187784	0.1396857	1.995946	2.184029	1.35351	0.7408313	0.08522742	0.1032787	0.07158863	0.05668562	0.3583162	0.4864309	0.1999595	0.2123988	0.08646927	0.07788125	0.07448521	0.03713523
31.434	1	0.06471134	0.07296419	0.1048409	0.03707856	0.583327	1.160892	0.2265795	0.2258892	0.04795006	0.09775161	0.1013611	0.1682092	0.1471552	0.1720164	0.3105522	0.4261659	0.1862147	0.375342	0.4520717	0.3383985	1.393871	2.89304	2.671688	2.396118
31.435	1	0.04183431	0.07016987	0.064759	0.07186222	0.1343637	0.4257613	3.58901	3.099545	0.06785681	0.08147965	0.2231953	0.09728858	1.494297	1.735686	0.7835729	0.8814316	0.07218259	0.09692781	0.06379446	0.0737919	0.2313086	0.4792879	0.3000476	0.4122429
31.533	1	2.019377	1.982407	0.5463149	0.1938071	0.06043421	0.05463548	0.07048531	0.0697272	0.3014724	0.3759933	0.2450181	0.3880043	0.03517934	0.08617991	0.05028046	0.07151574	1.054108	1.200533	2.060311	1.380439	0.08797631	0.06879781	0.07809862	0.06760872
31.534	1	0.3653421	0.4368675	2.941868	2.388658	0.228831	0.2687514	0.1784478	0.154258	2.036883	2.138516	1.276957	0.7904238	0.08937484	0.09205017	0.0751344	0.05841211	0.3330299	0.4651355	0.3191232	0.1400386	0.05731594	0.07956602	0.09076367	0.0329718
31.534	1	0.04741644	0.06434908	0.07924028	0.04487773	0.5898758	1.139845	0.1761788	0.1719654	0.06124494	0.1049384	0.08105868	0.1746403	0.1572685	0.1837282	0.3074104	0.4401078	0.1906591	0.380616	0.4457652	0.3334259	1.433373	2.916363	2.641613	2.388997
31.535	1	0.06054427	0.05601434	0.04968768	0.1007052	0.1301737	0.4605136	3.589744	3.039289	0.07306081	0.09390746	0.1866408	0.1047129	1.354323	1.709724	0.8458785	0.9077358	0.06185808	0.07900523	0.05087613	0.08074974	0.2478862	0.4427857	0.2562519	0.406522
31.633	1	2.056446	1.919117	0.5410154	0.2456934	0.07646855	0.06734066	0.07947294	0.06042132	0.4448493	0.3402741	0.2622819	0.30909	0.04061529	0.06748721	0.0592429	0.05223671	1.034127	1.203263	2.058819	1.403181	0.07630416	0.07503866	0.0774463	0.04941304
31.634	1	0.3385835	0.4996071	2.920293	2.310329	0.2319191	0.2720116	0.154424	0.1529201	2.074806	2.125495	1.159164	0.8724681	0.09075034	0.1038633	0.08941925	0.06766627	0.3324634	0.4307297	0.3854756	0.1196966	0.07404273	0.06361166	0.07967835	0.04654952
31.635	1	0.04741958	0.06098177	0.06661827	0.07317468	0.5987135	1.122182	0.1679789	0.1715711	0.05807799	0.1257296	0.08056305	0.1626338	0.1637195	0.2107539	0.3028206	0.4281837	0.2069225	0.3911398	0.4176712	0.3230021	1.515413	2.967652	2.613645	2.406086
31.635	1	0.07422926	0.05042187	0.06892228	0.06342496	0.1729562	0.4799498	3.561378	2.984938	0.0737437	0.09218603	0.1929174	0.0864857	1.221847	1.638274	0.8872169	0.8881894	0.07749757	0.09481909	0.06248511	0.07349408	0.2662266	0.4647466	0.2171304	0.4203972
31.732	1	2.061785	1.855407	0.4774028	0.2921301	0.0720032	0.08054854	0.07886811	0.06692886	0.5398417	0.2691866	0.2787342	0.2348088	0.0530182	0.0324445	0.04806074	0.06099676	1.089082	1.067578	2.006141	1.430806	0.07012868	0.08301243	0.06952445	0.06210068
31.732	1	0.3197714	0.5779266	2.856066	2.239119	0.2376296	0.2644234	0.1409074	0.1598373	2.11374	2.113894	1.023704	0.9544179	0.08864366	0.09485216	0.07475756	0.05350843	0.3541965	0.3855596	0.4068012	0.1857903	0.05469443	0.05851955	0.07672972	0.04517764
31.732	1	0.03491131	0.05115957	0.06332214	0.08462495	0.5991481	1.099616	0.166461	0.2479265	0.07413374	0.12185	0.07264302	0.1532905	0.1788292	0.2432469	0.2971641	0.4118455	0.2165656	0.3956576	0.4045442	0.3316615	1.582987	3.008037	2.571385	2.417398
31.733	1	0.08271214	0.05293326	0.09098618	0.07165062	0.2186162	0.4587344	3.535712	2.983251	0.09788767	0.08402386	0.2109047	0.1106394	1.14393	1.52384	0.8963546	0.8613206	0.07149872	0.07815534	0.08446026	0.09073985	0.2538039	0.4398098	0.2133676	0.4441095
31.833	1	2.039386	1.785944	0.4244849	0.3077204	0.08063171	0.0698896	0.05755293	0.03804131	0.5598773	0.2704943	0.209333	0.2606187	0.06316966	0.03849639	0.05177688	0.06924621	1.16869	0.8167168	1.999527	1.443354	0.07328222	0.09492388	0.0635398	0.04880928
31.834	1	0.3126015	0.6288296	2.785134	2.24074	0.2385357	0.2649817	0.1366533	0.1775053	2.141871	2.10203	0.8934868	1.022158	0.09422365	0.08149587	0.08560029	0.0445094	0.4083963	0.353431	0.4038601	0.2705855	0.06106037	0.05223219	0.06490603	0.04482105
31.834	1	0.0299104	0.05661878	0.068177	0.08524039	0.5929836	1.126674	0.1974094	0.3056645	0.08069659	0.1441014	0.05939202	0.1229423	0.1796464	0.2441951	0.2869343	0.3676378	0.215482	0.4045872	0.4000529	0.337389	1.658569	3.027033	2.513779	2.43467
31.835	1	0.07395336	0.07454347	0.07448982	0.04635458	0.2487623	0.4031064	3.49507	2.992877	0.09983914	0.06976548	0.2370701	0.1278491	1.189844	1.434083	0.9230728	0.8073087	0.08665518	0.09120675	0.07035423	0.08514276	0.2699199	0.4892883	0.2635675	0.4612762
31.933	1	2.068157	1.709219	0.3751169	0.2701411	0.07951739	0.0531513	0.05206906	0.0466791	0.5524541	0.2434433	0.1499516	0.2791798	0.05745746	0.04529903	0.04060826	0.05843966	1.24559	0.5336144	2.001878	1.462677	0.07142124	0.07964188	0.06335249	0.05332506
31.934	1	0.2998571	0.6606754	2.726744	2.268405	0.248574	0.2658202	0.1058858	0.1755436	2.190584	2.124108	0.8081411	1.07541	0.08850556	0.08270799	0.07768194	0.0397255	0.4354195	0.321554	0.3686414	0.3313591	0.06472424	0.05380677	0.06181722	0.04496538
31.934	1	0.0479921	0.05960324	0.1018944	0.09691408	0.582176	1.134955	0.2251876	0.3498855	0.07852169	0.1373003	0.06176721	0.1172364	0.1835586	0.2329706	0.2754744	0.3291295	0.2255357	0.4159913	0.3989323	0.3517573	1.722067	3.064601	2.450705	2.443876
31.935	1	0.06395096	0.0508421	0.07474188	0.05338989	0.2593978	0.3212828	3.473157	3.055344	0.1105574	0.09041035	0.1941892	0.1249076	1.3278	1.423688	0.9169808	0.7681955	0.09366667	0.07875741	0.08813032	0.08101053	0.3124365	0.5241098	0.2891669	0.4781619
32.033	1	2.045203	1.662342	0.414558	0.2435283	0.07233456	0.0472028	0.04045329	0.04450353	0.5274203	0.2787733	0.1734986	0.2870089	0.05907292	0.06363917	0.03664631	0.06146092	1.281636	0.2932215	1.975213	1.478477	0.08086732	0.05547983	0.0795812	0.05730337
32.034	1	0.3080023	0.6961612	2.689842	2.301262	0.2496819	0.2806533	0.1119792	0.1676975	2.212509	2.160471	0.8391093	1.075986	0.08450187	0.09745821	0.07761605	0.0392897	0.416589	0.3322094	0.3577669	0.3715379	0.05921699	0.05407814	0.07368043	0.03554224
32.034	1	0.04687425	0.06283981	0.09910804	0.09234767	0.571336	1.129218	0.2294743	0.3752954	0.07213913	0.1576748	0.06891871	0.09759096	0.1812921	0.2407227	0.2498666	0.2607031	0.2385784	0.4155501	0.3846018	0.3524842	1.798865	3.067645	2.394006	2.441865
32.035	1	0.06472869	0.05896774	0.08314908	0.07270801	0.1840632	0.230201	3.473381	3.106935	0.06279273	0.07487431	0.2101071	0.1331045	1.497663	1.51991	0.9225255	0.6975632	0.08219884	0.09132755	0.09699745	0.08653578	0.3422834	0.55387	0.2713201	0.4563481
32.133	1	1.98543	1.747306	0.4530335	0.2402084	0.06507506	0.05889032	0.05813371	0.07683092	0.4892256	0.2539853	0.1983252	0.3125464	0.05845931	0.06416142	0.06281649	0.05302323	1.306639	0.4078541	1.916289	1.45004	0.06898532	0.06061036	0.09544955	0.07531067
32.134	1	0.3502325	0.6807425	2.668535	2.317917	0.2401966	0.2637606	0.1262618	0.1610229	2.179639	2.170503	0.9258467	1.084471	0.07539568	0.1064118	0.07441322	0.04382267	0.3658131	0.3409883	0.3930486	0.3755854	0.05122427	0.0477278	0.08125615	0.02047869
32.134	1	0.07610188	0.07050241	0.1187987	0.09323886	0.5866389	1.119424	0.2232042	0.3763054	0.07857075	0.1573389	0.08387974	0.07763695	0.1684397	0.2346314	0.2371741	0.209076	0.2516167	0.3976464	0.3713927	0.3614731	1.897686	3.067628	2.326181	2.456109
32.135	1	0.07897284	0.05900067	0.07897272	0.07801379	0.1304939	0.1290219	3.468722	3.126524	0.08784926	0.0552385	0.1946027	0.1335761	1.614452	1.635202	0.9369287	0.6185413	0.08537735	0.09451817	0.09448245	0.1159896	0.3784304	0.5686473	0.2293721	0.4341604
32.233	1	1.946703	1.820905	0.4750576	0.2305105	0.06725924	0.05073602	0.04035825	0.06806735	0.4392874	0.2084584	0.2143042	0.2994987	0.04367075	0.03946763	0.05084514	0.04761814	1.278703	0.6099687	1.869394	1.359869	0.06885946	0.06475431	0.1191924	0.0662497
32.234	1	0.3905747	0.6619234	2.668769	2.352598	0.2398597	0.2613837	0.1561041	0.1729007	2.134628	2.172465	1.063437	1.090732	0.06430119	0.09777075	0.07247793	0.05404526	0.3242191	0.3569818	0.4348718	0.4134412	0.06506726	0.0463061	0.0871935	0.03532418
32.234	1	0.0622032	0.0720559	0.115753	0.1040651	0.573345	1.116452	0.2563744	0.3636112	0.101678	0.1534489	0.0891281	0.08192948	0.1772676	0.2109072	0.2372618	0.1903075	0.2632685	0.4057305	0.3619637	0.3839764	1.969276	3.046364	2.299836	2.461723
32.235	1	0.06657827	0.0638773	0.0860331	0.09510894	0.1198243	0.1294035	3.496349	3.146742	0.06496577	0.08623654	0.1936059	0.1202959	1.674014	1.720091	0.9346356	0.5595724	0.0687761	0.08178884	0.1239201	0.09230978	0.3628542	0.5776797	0.2440615	0.3714328
32.333	1	1.928728	1.819742	0.4924918	0.2036135	0.04752005	0.05219047	0.06920555	0.04875216	0.3731753	0.2114713	0.2886755	0.2726469	0.04168386	0.06309327	0.04800295	0.05063496	1.238977	0.7856117	1.895316	1.302399	0.07646069	0.07134054	0.09525137	0.07586415
32.334	1	0.4236593	0.6115884	2.704613	2.404556	0.2438444	0.2699431	0.1756573	0.1908756	2.084523	2.183434	1.201756	1.094647	0.05881247	0.09154277	0.07205086	0.06243233	0.2919361	0.3724904	0.4611354	0.443996	0.05891652	0.03774793	0.08666359	0.05326066
32.334	1	0.0451339	0.08974784	0.107032	0.09345899	0.5593287	1.097936	0.2448567	0.3117156	0.11088	0.1483238	0.07585132	0.09778864	0.1462249	0.1820021	0.2420457	0.1895748	0.255021	0.4072607	0.3559763	0.3912989	2.045187	3.039222	2.276043	2.474935
32.335	1	0.06619887	0.04995697	0.06891244	0.1310215	0.1042613	0.2065055	3.532429	3.165713	0.05615545	0.05633816	0.2071427	0.1398968	1.673481	1.781403	0.9076091	0.5315038	0.05893188	0.1100623	0.09585327	0.09774342	0.372976	0.5390758	0.2689543	0.3510287
32.433	1	1.907369	1.775438	0.5031522	0.2028589	0.04913652	0.04695501	0.05996452	0.05624627	0.3187419	0.2453185	0.3659895	0.2142614	0.02799909	0.07334125	0.0630454	0.02873665	1.117716	0.9628478	1.936327	1.261908	0.058893	0.07593807	0.08187113	0.07015832
32.434	1	0.4315529	0.5413481	2.769029	2.431073	0.2443305	0.2654428	0.1913942	0.1638484	2.024699	2.207228	1.293061	1.064151	0.05612722	0.1167367	0.06998726	0.07231796	0.2657425	0.3750598	0.4531581	0.4760688	0.04794423	0.04206962	0.09065992	0.05706376
32.434	1	0.05679764	0.09087584	0.09757037	0.0759868	0.5596506	1.073278	0.2416543	0.2302517	0.09927858	0.1210197	0.1056879	0.07122345	0.1374564	0.1866802	0.2300153	0.1651001	0.2421158	0.407094	0.3664778	0.371676	2.087542	3.032426	2.271283	2.454262
32.435	1	0.04323705	0.06649907	0.06759202	0.07446539	0.1174876	0.2833309	3.567678	3.120409	0.08053231	0.07356775	0.1760936	0.1411222	1.63978	1.801221	0.9238617	0.5641561	0.06340398	0.06586042	0.09830229	0.08666092	0.375444	0.468856	0.3427851	0.3036688
32.533	1	1.884551	1.76022	0.4619647	0.2055993	0.04867163	0.06087159	0.05569217	0.06586785	0.3075925	0.2894752	0.4506317	0.2180027	0.04380255	0.08029936	0.08060823	0.03976503	1.052664	1.143078	1.929394	1.253803	0.06020534	0.09631429	0.08706384	0.07716256
32.534	1	0.4548659	0.4711197	2.832306	2.453837	0.2359359	0.2725911	0.1963031	0.1524762	1.949107	2.214336	1.372624	1.039045	0.05909538	0.1099398	0.0686257	0.08430765	0.2322493	0.3497518	0.4083698	0.5077812	0.04270632	0.06386538	0.1003089	0.05183504
32.534	1	0.03705735	0.06125213	0.08661874	0.08467489	0.5474565	1.031622	0.2398555	0.1732955	0.1120675	0.1178505	0.1102879	0.07876799	0.1576823	0.1997031	0.2614728	0.2006029	0.2501413	0.4033227	0.3877956	0.3709235	2.112045	3.017277	2.279318	2.433654
32.535	1	0.05919906	0.07243421	0.08221617	0.1388045	0.101627	0.3709075	3.576398	3.055081	0.08486883	0.07216672	0.1879794	0.1294895	1.535153	1.753562	0.8807395	0.6218976	0.0491401	0.1068005	0.07794485	0.09577382	0.3591838	0.4251871	0.396354	0.3159073
32.633	1	1.876472	1.716824	0.3384105	0.1648665	0.06062617	0.0455979	0.06363732	0.05189196	0.3164649	0.2237814	0.5181821	0.2616062	0.04364971	0.04566228	0.08375796	0.05253193	1.062237	1.341959	1.915237	1.250997	0.06358012	0.08170218	0.07979201	0.07515911
32.634	1	0.4633793	0.4239631	2.900169	2.459958	0.2212767	0.2628981	0.201114	0.1570729	1.854198	2.183038	1.448321	1.012256	0.05549807	0.1013041	0.07081406	0.07096389	0.2140196	0.3218722	0.3382671	0.5354595	0.05666657	0.06703719	0.09282781	0.05738203
32.634	1	0.04397562	0.0588665	0.08846583	0.06319968	0.54247	1.025174	0.2586002	0.1448	0.1209229	0.1119417	0.1103183	0.07064879	0.1868551	0.2164905	0.2919983	0.2462576	0.2475673	0.3985073	0.3854134	0.3633367	2.136058	2.996282	2.326137	2.425911
32.635	1	0.05381384	0.07204303	0.1204022	0.1266613	0.07858524	0.4457409	3.595347	2.993324	0.07411567	0.1049695	0.2200926	0.108933	1.410386	1.667766	0.8282127	0.6760243	0.08466561	0.09247922	0.1076318	0.112848	0.3297074	0.3907772	0.4339252	0.3821752
32.733	1	1.879588	1.644721	0.2339237	0.2196738	0.05264365	0.0383047	0.05765028	0.05845335	0.3353176	0.205511	0.5096721	0.2721259	0.04481811	0.04121243	0.0757494	0.05882602	1.137753	1.47524	1.98027	1.259108	0.08138399	0.08747071	0.07676905	0.07263452
32.734	1	0.4818964	0.3725609	2.976783	2.468675	0.2105521	0.2624141	0.2009267	0.1639121	1.796248	2.138241	1.516463	1.028713	0.05377787	0.0881587	0.07894993	0.06310068	0.1962393	0.2851414	0.2305788	0.5329921	0.06286235	0.08675125	0.08994441	0.05046393
32.734	1	0.0471745	0.06153977	0.08177558	0.06820515	0.518688	1.032601	0.2541693	0.1825105	0.1128661	0.1039994	0.1115645	0.06818828	0.1734752	0.230956	0.283233	0.2590616	0.2502434	0.388833	0.3924914	0.3791493	2.148964	2.977519	2.383929	2.432645
32.735	1	0.04895335	0.06699866	0.09166243	0.113668	0.1545813	0.5156514	3.571727	2.931617	0.08882033	0.0964631	0.1901883	0.1082649	1.281668	1.522118	0.7566006	0.7108052	0.0616671	0.08540914	0.07811307	0.08423146	0.291967	0.4023172	0.4550059	0.4125324
32.833	1	1.834305	1.607734	0.2478986	0.238202	0.05886589	0.0589656	0.06601846	0.06524573	0.360054	0.3358337	0.4785959	0.254908	0.04532687	0.06769941	0.06620754	0.04356404	1.190917	1.515557	2.020112	1.208537	0.07964285	0.07696583	0.09299288	0.06135425
32.834	1	0.4973717	0.3479966	3.021212	2.410204	0.2147668	0.2551918	0.2005581	0.1678397	1.807953	2.091045	1.556156	1.037585	0.06713743	0.09421505	0.07520651	0.06647731	0.2094887	0.29801	0.178395	0.4785431	0.06402759	0.1026908	0.06061352	0.05727408
32.834	1	0.05250349	0.05562273	0.08764805	0.05494309	0.5439759	1.03627	0.2483836	0.2225263	0.1217279	0.112758	0.1267788	0.08129262	0.1878147	0.2234237	0.3126711	0.277974	0.2511695	0.3831234	0.4207463	0.384444	2.145233	2.95838	2.450333	2.451748
32.835	1	0.06627866	0.04885488	0.09914651	0.09938374	0.1935302	0.5596604	3.548983	2.925113	0.1029349	0.09343584	0.20232	0.1130644	1.209984	1.347068	0.7327494	0.7050833	0.06994133	0.0691631	0.0717794	0.08093675	0.2807864	0.386999	0.4109595	0.5008894
32.933	1	1.809807	1.608949	0.3522937	0.2757975	0.0617954	0.06980803	0.07672015	0.06792142	0.345893	0.4315195	0.4105583	0.2349242	0.04375626	0.07785777	0.06400414	0.05709329	1.194832	1.491427	2.003818	1.161527	0.07805941	0.08526552	0.0904239	0.05579172
32.934	1	0.4961949	0.3121224	3.029479	2.362362	0.2149369	0.2491311	0.1875125	0.1580709	1.832897	2.002262	1.562934	1.055764	0.06655081	0.09669421	0.06194133	0.05513155	0.2182479	0.3118531	0.2683715	0.4021295	0.04682876	0.101219	0.05162503	0.04557927
32.934	1	0.06143121	0.04811703	0.08474455	0.06371383	0.5580954	1.012568	0.2260738	0.2766251	0.1109782	0.09180595	0.1058217	0.07772625	0.1749646	0.1842681	0.3412111	0.2684411	0.2466092	0.3492927	0.4368525	0.3960064	2.135416	2.939144	2.523207	2.468688
32.935	1	0.07309292	0.04232966	0.08258621	0.0953177	0.2276188	0.586872	3.516573	2.949217	0.09442836	0.09286482	0.2040013	0.1399118	1.216012	1.200989	0.7036713	0.7572768	0.07511014	0.06793574	0.09276098	0.08196428	0.2503103	0.3973272	0.3851897	0.568726
33.033	1	1.781399	1.616709	0.4849616	0.3273922	0.04540013	0.05297436	0.0793725	0.06499782	0.2763466	0.4502071	0.3272227	0.24334	0.04963001	0.06955114	0.05770501	0.05189084	1.174745	1.408968	1.93327	1.117208	0.07942487	0.0830615	0.08529297	0.04894026
33.034	1	0.4986211	0.293842	3.029356	2.289671	0.2085395	0.2400617	0.1949342	0.1744828	1.850417	1.910428	1.545416	1.085057	0.08220487	0.0863846	0.06421369	0.05868839	0.2403621	0.3165106	0.3853291	0.3388515	0.04091464	0.09213032	0.05234865	0.04470553
33.034	1	0.05377452	0.07018414	0.09280245	0.07028759	0.5652306	1.019671	0.1853215	0.3253101	0.09479851	0.09853615	0.1074962	0.07892713	0.1233373	0.1756785	0.3378968	0.2485885	0.2465827	0.3516054	0.4419174	0.3974742	2.121624	2.933611	2.574582	2.494586
33.035	1	0.08682875	0.06110361	0.08316673	0.07628571	0.2133249	0.5327196	3.475163	2.992626	0.09152636	0.06899328	0.2022399	0.1425675	1.313291	1.135324	0.6527532	0.7828354	0.07813485	0.06655674	0.08858102	0.07661125	0.2407976	0.3934157	0.3548224	0.5863305
33.133	1	1.766949	1.624449	0.6614983	0.3789734	0.0379364	0.0373173	0.07390047	0.08325782	0.2224538	0.4422218	0.2902663	0.2863971	0.0522761	0.08391747	0.03400723	0.04682871	1.161402	1.292611	1.903017	1.098892	0.0841088	0.0787795	0.08701661	0.05054418
33.134	1	0.5004769	0.2917545	2.994383	2.25611	0.2014347	0.2400629	0.1908877	0.1692373	1.855232	1.847488	1.474439	1.137135	0.08665923	0.07995099	0.06071262	0.05671016	0.3035725	0.3135377	0.4675576	0.305266	0.03893691	0.08510303	0.05977738	0.05647765
33.134	1	0.06986919	0.09019021	0.1244743	0.06168234	0.5930526	1.04768	0.175201	0.3072122	0.1000813	0.09158761	0.09162269	0.06421617	0.1059228	0.1736217	0.3158898	0.2153872	0.2487959	0.3473625	0.4266189	0.4058407	2.094227	2.906089	2.612584	2.514616
33.135	1	0.06926406	0.03609698	0.06565509	0.07091839	0.1585189	0.4210095	3.425887	3.029172	0.09470326	0.06490935	0.1898716	0.1221276	1.430321	1.215004	0.594939	0.7912702	0.1041563	0.09057924	0.09391258	0.0771122	0.2475203	0.4011624	0.3658354	0.5388544
33.233	1	1.785687	1.583711	0.7972564	0.4159596	0.02831585	0.03776493	0.04909211	0.09308445	0.1875003	0.4461675	0.2807665	0.3177541	0.05009305	0.1013588	0.02912527	0.04908683	1.075836	1.098245	1.855913	1.107267	0.0769026	0.06912741	0.0731387	0.04513515
33.234	1	0.4873469	0.3025324	2.933149	2.222924	0.2124285	0.2390383	0.1922927	0.1812755	1.894422	1.807731	1.381236	1.190762	0.09513982	0.09492776	0.07087947	0.06469063	0.3862803	0.3270958	0.536218	0.3305325	0.06564554	0.09385263	0.07237619	0.06386731
33.234	1	0.05859446	0.08356216	0.133943	0.06347901	0.5939459	1.055807	0.175665	0.2841319	0.09447982	0.08992419	0.09202666	0.06602482	0.1075843	0.1689949	0.2975508	0.2336636	0.2379307	0.3681577	0.4071969	0.4228277	2.05125	2.869606	2.638862	2.54693
33.235	1	0.05914061	0.0767342	0.1027664	0.09038859	0.08709784	0.2853821	3.433075	3.07466	0.06297315	0.07691871	0.1953706	0.1219157	1.574249	1.376614	0.5512435	0.8043201	0.05622621	0.08442595	0.08086843	0.09362657	0.2544586	0.4354249	0.3489103	0.4678561
33.333	1	1.829171	1.538989	0.8335343	0.4032826	0.05376559	0.04309271	0.06136816	0.09309494	0.264902	0.4574727	0.265589	0.3050072	0.04451356	0.08034061	0.04421135	0.05324982	1.052074	0.7839845	1.790589	1.176721	0.08387959	0.06452182	0.06002302	0.05878404
33.334	1	0.4500725	0.322522	2.848717	2.195062	0.2274339	0.235316	0.1653528	0.2008536	1.94554	1.815555	1.259401	1.212575	0.08499341	0.08434041	0.05374578	0.07631122	0.4356163	0.3448878	0.5611651	0.4211328	0.06162501	0.09269464	0.06336589	0.0585541
33.334	1	0.05492821	0.0722434	0.1389189	0.08286325	0.602405	1.066739	0.1586687	0.2282782	0.08673567	0.1022135	0.08642487	0.06501354	0.09653794	0.158607	0.2964093	0.2552698	0.2346236	0.366644	0.4007559	0.431834	1.996814	2.851721	2.654337	2.586722
33.335	1	0.05581508	0.05309023	0.09409923	0.09615145	0.1176361	0.1407527	3.452297	3.115807	0.07752971	0.05055551	0.1746655	0.1521238	1.65948	1.545393	0.530888	0.7765927	0.07891933	0.07518019	0.06842295	0.1031696	0.2409866	0.4460731	0.3729333	0.3470469
33.433	1	1.838679	1.481675	0.8210814	0.3571771	0.05106475	0.05739574	0.05724225	0.0670825	0.3189346	0.4013345	0.2420179	0.3367595	0.03900634	0.06180826	0.06163299	0.07724106	1.08522	0.4618019	1.778076	1.258615	0.09038879	0.05780887	0.06470469	0.08354066
33.434	1	0.413623	0.3603289	2.763002	2.178782	0.2239608	0.2280297	0.1630925	0.1937497	1.996117	1.832452	1.16865	1.219908	0.08740955	0.06481172	0.05083732	0.07631498	0.4733824	0.3625852	0.5403838	0.5131112	0.0633248	0.09189437	0.06614095	0.04986466
33.434	1	0.04683753	0.07043197	0.1509289	0.07930281	0.6086656	1.065674	0.1869493	0.1418278	0.07422621	0.08810379	0.08363299	0.08059515	0.09282963	0.1593139	0.2711554	0.2870331	0.2358088	0.3590251	0.3987734	0.4321699	1.959164	2.827408	2.650305	2.63483
33.435	1	0.06004065	0.06259208	0.08574244	0.1257547	0.1408641	0.1355126	3.48137	3.157964	0.0682809	0.07580925	0.1597127	0.1456274	1.692474	1.697149	0.5925353	0.7884798	0.06333458	0.1012323	0.06584747	0.09097341	0.242543	0.4675567	0.39436	0.3150466
33.533	1	1.845856	1.424588	0.7981972	0.3584038	0.04712968	0.06252087	0.06358608	0.06880761	0.264946	0.3257098	0.2478648	0.3656427	0.0656548	0.0586594	0.04740828	0.05125305	1.174374	0.3303173	1.835002	1.302342	0.08900375	0.05271545	0.07370418	0.09195335
33.534	1	0.3770514	0.3709234	2.68713	2.20899	0.2309441	0.2427576	0.1405148	0.193717	2.049487	1.888997	1.107126	1.229393	0.09496795	0.06193359	0.04636936	0.06887398	0.4948722	0.3436144	0.4835325	0.5769674	0.0565455	0.08919717	0.07886133	0.03843017
33.534	1	0.04387278	0.06673636	0.1440459	0.08176736	0.646921	1.104291	0.2168012	0.08883966	0.07836491	0.103084	0.07371162	0.08841184	0.1345549	0.160155	0.2521556	0.3225596	0.2343298	0.3580251	0.3810233	0.4496688	1.917375	2.809051	2.652074	2.641611
33.535	1	0.04480595	0.05918121	0.07350125	0.1353315	0.1329727	0.2179279	3.546413	3.200825	0.05350158	0.06520912	0.2105778	0.1566666	1.681156	1.767564	0.7087077	0.7813291	0.05704158	0.08733896	0.07849752	0.08294347	0.2231149	0.4505232	0.4259409	0.3103781
33.633	1	1.842418	1.384846	0.7068912	0.4307585	0.03608611	0.0472119	0.06066469	0.07113661	0.2607423	0.3203889	0.2768187	0.4252617	0.05755651	0.06650631	0.0556075	0.05066546	1.29687	0.5211229	1.929447	1.299751	0.1034299	0.05152027	0.08672972	0.08666175
33.634	1	0.3529712	0.3484203	2.621464	2.248259	0.2305015	0.2518129	0.1422986	0.1870917	2.084384	1.971217	1.116688	1.229042	0.09408652	0.05724497	0.05510287	0.05160967	0.4918555	0.314004	0.4466473	0.6104462	0.04529138	0.07587739	0.0816864	0.04301812
33.634	1	0.05243308	0.07780353	0.1266399	0.08854739	0.6721834	1.106662	0.2228182	0.1379501	0.06494587	0.09985436	0.07325303	0.0845566	0.1357466	0.1679728	0.2663767	0.3275126	0.2346397	0.3538824	0.3947038	0.4581974	1.88519	2.803812	2.651374	2.655848
33.635	1	0.05642279	0.04228187	0.07558848	0.1040321	0.1205997	0.3085573	3.571648	3.168995	0.04324034	0.09535972	0.1867158	0.1518493	1.607936	1.801228	0.7948786	0.7996612	0.07158326	0.08606577	0.1041956	0.08894688	0.2422193	0.4593271	0.3983509	0.3486372
33.733	1	1.844386	1.383267	0.5892505	0.4622459	0.04774493	0.05762926	0.07429789	0.07253138	0.2833579	0.2766211	0.3181892	0.4452526	0.04559059	0.05638737	0.05723155	0.06423192	1.410387	0.7681769	2.004176	1.231685	0.1007287	0.04641205	0.09550023	0.06907269
33.734	1	0.3550691	0.2989639	2.564943	2.270547	0.231256	0.2558459	0.1474672	0.1826013	2.036825	2.056796	1.176033	1.249806	0.08209727	0.04669171	0.07411444	0.05582185	0.4693937	0.2896546	0.4390461	0.6012232	0.04087969	0.0677252	0.07742444	0.05255176
33.734	1	0.05862817	0.0694226	0.1045137	0.07452377	0.6823118	1.106189	0.233053	0.1924773	0.06295748	0.09563863	0.07304348	0.09608159	0.1230685	0.1938424	0.2419315	0.3419585	0.2357083	0.3541745	0.3870499	0.4353566	1.852261	2.791676	2.617775	2.640055
33.735	1	0.03597281	0.08074782	0.05242638	0.09397136	0.1420398	0.3716183	3.594971	3.115437	0.07728147	0.0837977	0.2285946	0.124376	1.517032	1.812798	0.875119	0.8200539	0.06609349	0.08996821	0.07238579	0.07220098	0.241276	0.4547906	0.3385502	0.3919066
33.832	1	1.840021	1.423396	0.4347932	0.4764798	0.04976845	0.03979995	0.0897704	0.08675959	0.3295844	0.1885209	0.3256024	0.4483585	0.05927397	0.03809095	0.06828028	0.06750361	1.483419	0.9859903	2.05929	1.151349	0.1022381	0.06072244	0.09232147	0.05783499
33.832	1	0.3466994	0.2278571	2.543266	2.284128	0.2234686	0.2567282	0.1648635	0.18879	2.034507	2.108155	1.279324	1.25138	0.07359858	0.04947531	0.09673781	0.05064221	0.4233329	0.2946198	0.4448798	0.5824801	0.04007786	0.06468227	0.06202802	0.05185759
33.832	1	0.0496336	0.07430398	0.08786265	0.06307457	0.6722132	1.115102	0.2573059	0.2466166	0.05001737	0.08851558	0.06246356	0.1067588	0.1228935	0.1688052	0.235521	0.3481706	0.2331162	0.3416443	0.3642032	0.4247631	1.804488	2.79379	2.564144	2.642244
33.833	1	0.0528968	0.04498557	0.06540238	0.09278469	0.1733574	0.4340051	3.599641	3.049517	0.08315363	0.0624323	0.1867849	0.1079247	1.378953	1.773171	0.9130694	0.8181985	0.08686005	0.09655162	0.07545882	0.07850014	0.25274	0.4665234	0.2231637	0.3936689
33.933	1	1.905726	1.485333	0.2734503	0.4688974	0.03708749	0.03500151	0.0791617	0.0936722	0.3115896	0.2461645	0.3223605	0.4574925	0.04865612	0.05909185	0.05858971	0.0564822	1.470611	1.096444	2.097031	1.120206	0.09044669	0.05337214	0.07095132	0.04398644
33.934	1	0.3802012	0.1567257	2.57149	2.309276	0.2191911	0.2618281	0.1914712	0.1790358	1.996001	2.180836	1.39519	1.23735	0.08536089	0.04609989	0.08010213	0.0483473	0.3552215	0.2886426	0.4427397	0.5730941	0.03996057	0.06968831	0.04751948	0.06047047
33.934	1	0.05841551	0.06071728	0.06921717	0.0734291	0.7013349	1.143614	0.2837868	0.2821747	0.05902464	0.09491867	0.07037017	0.1054309	0.1389009	0.1373255	0.2537043	0.3439459	0.2280115	0.3598709	0.3499167	0.4083173	1.744727	2.795313	2.51838	2.608764
33.935	1	0.05641162	0.03872102	0.07302295	0.06431657	0.1990623	0.4603877	3.57675	3.003596	0.09758337	0.08917234	0.1957851	0.1277071	1.245071	1.651274	0.9503712	0.8233271	0.0665214	0.09653186	0.06669639	0.07653396	0.2814341	0.4788163	0.1303255	0.4385653
34.033	1	1.967468	1.523814	0.1292206	0.4519539	0.04761368	0.03552262	0.06392097	0.0779844	0.2569463	0.3834282	0.3306578	0.4378136	0.03515703	0.0745466	0.072699	0.06713298	1.424589	1.149935	2.075876	1.17013	0.07945515	0.06524533	0.07238791	0.04039652
34.034	1	0.412973	0.1082417	2.614339	2.312854	0.2254961	0.27171	0.2056099	0.1893639	1.945458	2.228719	1.518348	1.215683	0.08534778	0.05147235	0.08694795	0.05604646	0.2787455	0.2902221	0.441809	0.5830575	0.04821368	0.07823503	0.03751073	0.07612358
34.034	1	0.05834431	0.06933948	0.07156076	0.06918914	0.717368	1.186768	0.3013856	0.3113354	0.06350868	0.08315516	0.07138719	0.1004539	0.1469654	0.1376774	0.2406456	0.3567197	0.2237787	0.3718126	0.3408036	0.3884068	1.70035	2.81102	2.477849	2.576207
34.035	1	0.09019912	0.06517094	0.1008864	0.07037953	0.2101661	0.4703894	3.54096	2.979782	0.1321188	0.05916057	0.2139055	0.1125981	1.16843	1.528054	0.9439593	0.8192194	0.07594998	0.08603147	0.06514726	0.08731008	0.2845652	0.4820897	0.09792319	0.456314
34.133	1	1.99008	1.576323	0.1526041	0.3770171	0.03145869	0.04962537	0.04550307	0.06521748	0.1879026	0.5005664	0.2936794	0.355139	0.04060557	0.06846075	0.04409321	0.05439039	1.417435	1.228815	1.96403	1.224041	0.07390868	0.07951452	0.06122614	0.0676866
34.134	1	0.4081898	0.1644791	2.659487	2.328213	0.2157277	0.2745172	0.2273775	0.2019504	1.871811	2.231474	1.648218	1.2139	0.0743926	0.04774593	0.1029757	0.05820836	0.2273006	0.2833905	0.4156288	0.6014009	0.0301459	0.07117452	0.03962903	0.07126026
34.134	1	0.06645183	0.06987255	0.06250563	0.0665816	0.7059426	1.204184	0.306013	0.3538188	0.06623218	0.08730176	0.07099322	0.1131054	0.1637448	0.1406739	0.2294974	0.3567767	0.2085715	0.3688048	0.3353993	0.3774307	1.639745	2.800377	2.411442	2.550628
34.135	1	0.08045891	0.06160736	0.06707161	0.04588606	0.1769891	0.4263004	3.498514	2.987896	0.1283049	0.07401572	0.2131915	0.1200178	1.190756	1.412741	0.963713	0.7829546	0.09911291	0.0835457	0.06134215	0.08289436	0.2945442	0.5287383	0.1206298	0.4818648
34.233	1	2.000639	1.59235	0.2356175	0.301368	0.04350871	0.06243744	0.08231215	0.05895016	0.2080323	0.6153872	0.2265553	0.2781218	0.05902004	0.08616983	0.04249885	0.05411278	1.412453	1.298225	1.912085	1.274779	0.08009228	0.09397032	0.06932493	0.0795724
34.234	1	0.3880071	0.2504006	2.683983	2.327563	0.2130882	0.2617606	0.2345323	0.202182	1.831514	2.215591	1.764037	1.250592	0.06447965	0.04510575	0.09811572	0.05361702	0.208164	0.2913007	0.3706036	0.621389	0.02123398	0.07639513	0.06031538	0.0687617
34.234	1	0.0649535	0.06826337	0.06254386	0.05183772	0.6901005	1.201903	0.3084596	0.369944	0.06424331	0.09274011	0.06748082	0.1208077	0.1612215	0.1041062	0.236195	0.3553663	0.1973932	0.3675049	0.338349	0.3736935	1.582109	2.801207	2.340036	2.514764
34.235	1	0.09254628	0.05744257	0.07069595	0.05569381	0.1537903	0.3503169	3.473665	3.02152	0.1141229	0.08487232	0.2220481	0.1187141	1.31893	1.430193	0.9204125	0.757908	0.08036435	0.07745811	0.05503581	0.07254721	0.2801235	0.5538046	0.124125	0.4823713
34.333	1	1.967046	1.562522	0.261878	0.3320502	0.04588688	0.05645504	0.06099373	0.06244579	0.3462243	0.6356405	0.1252855	0.2336268	0.06085035	0.08954859	0.0514499	0.04643875	1.42642	1.339071	1.922565	1.361616	0.07488485	0.09427921	0.06986675	0.08609693
34.334	1	0.3602996	0.331368	2.723384	2.34071	0.2031554	0.2551077	0.2470597	0.2095372	1.831512	2.186166	1.865496	1.279417	0.0764033	0.05536938	0.07210031	0.06076734	0.2215467	0.2974253	0.3012101	0.6173062	0.02356087	0.07174979	0.06510444	0.07124192
34.334	1	0.06755437	0.08395928	0.06189878	0.04798865	0.7054752	1.23682	0.3394157	0.3708114	0.06211472	0.08508777	0.06233968	0.1135968	0.1639723	0.1021253	0.2372632	0.357088	0.206834	0.3854025	0.3346656	0.3599529	1.542217	2.783168	2.28451	2.505371
34.335	1	0.08512624	0.07180513	0.08467935	0.0653056	0.1301476	0.257373	3.466067	3.076221	0.08428638	0.06910725	0.1845406	0.1223341	1.481443	1.496213	0.8978262	0.6677158	0.06439869	0.07696628	0.06739412	0.09051729	0.2736225	0.5721748	0.1324657	0.4354636
34.433	1	1.962612	1.524073	0.2602387	0.3931038	0.04544797	0.05512012	0.04015748	0.06987871	0.4672841	0.6056242	0.09606222	0.2062114	0.04902027	0.07476404	0.02667216	0.0365153	1.425194	1.380106	1.853932	1.402824	0.07639027	0.0830283	0.09448056	0.07894834
34.434	1	0.3327425	0.4289567	2.744836	2.34637	0.2063661	0.2501267	0.2570927	0.2232737	1.829366	2.121073	1.933182	1.292877	0.0920644	0.06054771	0.07862148	0.0683981	0.2756278	0.2777631	0.2667743	0.5820524	0.04248195	0.06919773	0.06890478	0.08110812
34.434	1	0.06759142	0.07725792	0.05100948	0.04813648	0.7012178	1.234398	0.3629325	0.3597301	0.06253981	0.07851295	0.05662112	0.1216155	0.1661473	0.1032353	0.2287991	0.3754838	0.2047717	0.3764079	0.3305437	0.3532095	1.485333	2.733613	2.23787	2.457962
34.435	1	0.1150248	0.05975834	0.07020293	0.08628586	0.1387839	0.1634678	3.482585	3.114069	0.07704016	0.07811033	0.1904168	0.1275615	1.574079	1.592691	0.8924038	0.6185735	0.06753424	0.09190143	0.05893747	0.09223551	0.2862284	0.589299	0.1680009	0.3906051
34.533	1	2.002625	1.444837	0.2716285	0.378363	0.04801274	0.06848779	0.03056637	0.07506048	0.5213021	0.5204235	0.1317622	0.1863012	0.04872089	0.062822	0.03227269	0.03990382	1.391631	1.3632	1.785964	1.409353	0.06724692	0.07577927	0.08717494	0.06771171
34.534	1	0.2911106	0.510677	2.724958	2.298613	0.2081915	0.2375357	0.2501853	0.1963391	1.835668	2.048372	1.953272	1.294647	0.08749909	0.06448246	0.05266516	0.07041523	0.3295099	0.2696709	0.253633	0.5160861	0.04301115	0.07210678	0.0590575	0.07299657
34.534	1	0.07888065	0.06771514	0.05210213	0.05512411	0.6893681	1.246585	0.4011921	0.3196814	0.06491182	0.09633832	0.05927571	0.1263256	0.1686504	0.121328	0.2388567	0.3984147	0.2130884	0.3794661	0.3124214	0.3542282	1.451836	2.691389	2.201516	2.433947
34.535	1	0.07608021	0.06283403	0.08745763	0.09744136	0.1134318	0.1018643	3.503132	3.143672	0.04784976	0.07709487	0.1827882	0.1316917	1.647078	1.703381	0.8577187	0.5876149	0.07832796	0.09342629	0.08711865	0.1047946	0.2801822	0.5880981	0.2404204	0.3577172
34.633	1	2.077837	1.404076	0.288472	0.3343739	0.0526427	0.06171001	0.05566559	0.07770128	0.503793	0.3858224	0.1740959	0.1900317	0.05251385	0.05451933	0.04449833	0.03242788	1.348619	1.219687	1.697714	1.404364	0.07015174	0.06228457	0.08200883	0.06580364
34.634	1	0.2764836	0.5885261	2.66727	2.238247	0.1924044	0.2361171	0.244799	0.1831735	1.823315	1.963125	1.920424	1.297569	0.08951648	0.05999678	0.03982096	0.06288513	0.3764053	0.2728968	0.3103723	0.4381032	0.04803503	0.0638013	0.05735423	0.06095903
34.634	1	0.07994072	0.06514801	0.05347451	0.03431574	0.6731279	1.233858	0.4357513	0.2613509	0.0642504	0.09949749	0.07135588	0.1337845	0.1616028	0.1256966	0.2784789	0.4154949	0.2028962	0.3692349	0.3073206	0.3385611	1.422431	2.641821	2.141189	2.390304
34.635	1	0.07343514	0.03492534	0.06324487	0.09176353	0.1247602	0.1147408	3.519612	3.133034	0.05312844	0.07166409	0.1966444	0.1433976	1.659848	1.737349	0.8360748	0.5758188	0.05300966	0.08900869	0.08632716	0.1096216	0.2783995	0.5206254	0.300406	0.346857
34.733	1	2.13743	1.452426	0.3326736	0.3156668	0.04771927	0.06242048	0.06383183	0.06036004	0.4463445	0.2968367	0.1982403	0.2057199	0.044567	0.05097507	0.0475753	0.03823076	1.265002	1.000154	1.66956	1.418902	0.06579057	0.05359194	0.08090496	0.06594248
34.734	1	0.2962409	0.6445212	2.671374	2.197823	0.200066	0.2222536	0.2412401	0.1796087	1.868777	1.871612	1.870117	1.309687	0.08920263	0.05092035	0.06396353	0.07114641	0.4131756	0.2909728	0.4319473	0.3908326	0.04644763	0.06345086	0.08033034	0.05705549
34.734	1	0.08721577	0.06247576	0.0540663	0.05721365	0.6580957	1.220784	0.4795696	0.1662029	0.06686674	0.09066921	0.09269896	0.1541022	0.159677	0.1331842	0.3262355	0.4421166	0.2212403	0.3571965	0.3078155	0.3283919	1.410645	2.591747	2.133734	2.368761
34.735	1	0.05318425	0.06422501	0.07462671	0.1107647	0.138189	0.2076364	3.537829	3.112442	0.05950538	0.07798478	0.1737779	0.125407	1.622162	1.739896	0.7831698	0.6076143	0.0664872	0.08883584	0.07221403	0.08920095	0.2817	0.4638447	0.3275857	0.3209135
34.833	1	2.213286	1.501922	0.3848617	0.3250614	0.05070955	0.04802792	0.07299184	0.05308458	0.4184956	0.2595363	0.2181944	0.2231842	0.0470563	0.04681732	0.04199049	0.03702165	1.136538	0.6619326	1.696518	1.386949	0.07049979	0.05459927	0.08188975	0.0617085
34.834	1	0.3357052	0.6987721	2.661267	2.153752	0.2129618	0.2147635	0.2238533	0.1869216	1.914829	1.783995	1.744941	1.298831	0.07912191	0.04484663	0.07130012	0.05507443	0.4586317	0.3117681	0.5061881	0.406444	0.0531471	0.06749288	0.0748004	0.07001463
34.834	1	0.103656	0.06881704	0.05591267	0.05588324	0.6636255	1.217337	0.5192869	0.08278685	0.07960312	0.1025254	0.106419	0.1574498	0.1627234	0.1663082	0.3476521	0.4664399	0.2172055	0.3577501	0.304387	0.3233247	1.412751	2.569812	2.11533	2.352723
34.835	1	0.06874404	0.0718433	0.0897835	0.1198626	0.1651591	0.3206154	3.545738	3.055657	0.0628658	0.08402552	0.1686633	0.1261339	1.544463	1.69186	0.7210435	0.6328381	0.0767935	0.1122497	0.07156411	0.1053078	0.2944256	0.4192309	0.348179	0.3766759
34.933	1	2.271293	1.546212	0.4111089	0.3523501	0.0546615	0.05490516	0.08484364	0.0558635	0.4255871	0.2402266	0.299122	0.2634467	0.06126027	0.05362072	0.06315877	0.04835586	1.053543	0.394101	1.748722	1.374264	0.06758664	0.05135094	0.07532573	0.04992142
34.934	1	0.3750577	0.7470762	2.634154	2.120003	0.2150345	0.2130163	0.2250749	0.1926594	1.948819	1.739117	1.617606	1.281528	0.07048398	0.04541913	0.08608835	0.05457198	0.4756361	0.3679243	0.5354943	0.4532124	0.06209291	0.077983	0.0832097	0.0653738
34.934	1	0.09820464	0.06937247	0.07582639	0.06140409	0.6313194	1.21234	0.5558408	0.1123636	0.08732663	0.1113507	0.09756485	0.1446378	0.1641691	0.1755712	0.3462964	0.4733787	0.2202614	0.3591923	0.3187155	0.3195345	1.420662	2.552917	2.106364	2.333098
34.935	1	0.06380119	0.09972268	0.09074892	0.07507147	0.1961733	0.4355635	3.553616	2.985902	0.06917654	0.08283679	0.1713918	0.1024667	1.448294	1.609502	0.6776424	0.6627963	0.07739224	0.08542148	0.09269469	0.09455499	0.2882485	0.4199661	0.3746342	0.4061127
35.033	1	2.253642	1.648368	0.4488666	0.4356971	0.05909656	0.05232716	0.07605254	0.058134	0.375654	0.2254896	0.3116051	0.297912	0.03793607	0.05557261	0.05976596	0.05183123	1.002908	0.5245691	1.851155	1.389011	0.06974452	0.05591701	0.08355649	0.0375007
35.034	1	0.4002184	0.7483834	2.604579	2.140881	0.2126071	0.2109122	0.1957399	0.1826784	1.968676	1.721751	1.456947	1.230487	0.07183567	0.05971784	0.07463877	0.05647268	0.4944481	0.4129216	0.50568	0.5055652	0.05466442	0.07499504	0.08936289	0.07608398
35.034	1	0.09969203	0.07404473	0.06458276	0.06741439	0.61439	1.215401	0.5621857	0.1582238	0.08255971	0.1100769	0.1014418	0.1326358	0.1463462	0.165533	0.3285037	0.4540044	0.2166168	0.3472533	0.3191368	0.3087492	1.43357	2.534755	2.124346	2.332003
35.035	1	0.07989562	0.06484528	0.1013019	0.1113536	0.2102605	0.5029944	3.537804	2.934905	0.08696445	0.06975429	0.1805668	0.07401463	1.3312	1.474258	0.6495545	0.6667573	0.07686547	0.1013831	0.05563674	0.07551856	0.3106918	0.4337098	0.3196167	0.4530216
35.133	1	2.189928	1.705765	0.4333178	0.455166	0.06142135	0.05449599	0.05031165	0.08808124	0.3365078	0.2307333	0.2652764	0.2626348	0.04383458	0.08255284	0.04832798	0.04666966	0.9747589	0.8049204	2.023942	1.397184	0.06102106	0.05835996	0.0758485	0.04792797
35.134	1	0.4303669	0.7633082	2.587283	2.208705	0.2111948	0.2104827	0.1774777	0.1921743	1.957742	1.746049	1.35886	1.186243	0.07280472	0.06822842	0.07869975	0.05456533	0.4977935	0.4418686	0.454429	0.5358608	0.04876956	0.06129077	0.09768351	0.05719238
35.134	1	0.09116458	0.08703673	0.06421149	0.06850303	0.5932165	1.199153	0.5550211	0.2567208	0.07635448	0.1180444	0.1097308	0.1448337	0.1529436	0.1843382	0.324542	0.4429714	0.2057629	0.346098	0.3248042	0.3204378	1.439748	2.517084	2.148495	2.33653
35.135	1	0.09534808	0.06029729	0.09226625	0.08433773	0.1706198	0.542514	3.518388	2.913102	0.08785552	0.07459893	0.1781783	0.1041342	1.244663	1.335214	0.6136426	0.6972399	0.0787077	0.07123289	0.07146145	0.0550733	0.304337	0.3945866	0.2641675	0.4935482
35.233	1	2.143706	1.677243	0.4418905	0.4493598	0.07252689	0.05519489	0.07472197	0.06908033	0.3497612	0.2966563	0.2624177	0.2506498	0.04045108	0.06323845	0.06123035	0.04860402	0.9852713	0.9819009	2.154032	1.379989	0.06370652	0.06958434	0.06730443	0.04737133
35.234	1	0.4519013	0.7623629	2.591026	2.286114	0.2243275	0.2165986	0.1636915	0.1953984	1.971769	1.82679	1.311248	1.144392	0.07629199	0.07632763	0.07213828	0.05214404	0.4988881	0.4751969	0.3809794	0.5311698	0.0585581	0.06942921	0.1041428	0.06290355
35.235	1	0.0699477	0.07204591	0.07673562	0.07654373	0.5816855	1.189684	0.5403146	0.3185291	0.08619183	0.12214	0.1045835	0.1368942	0.1699514	0.1753274	0.3195392	0.4235724	0.2232955	0.3437891	0.3342563	0.3352711	1.476928	2.505378	2.191844	2.363379
35.235	1	0.1122897	0.06461538	0.08026181	0.06807743	0.1096738	0.5768956	3.47539	2.943898	0.1035048	0.06042176	0.2029004	0.1158467	1.246848	1.2162	0.6133893	0.7565807	0.06555963	0.06897095	0.06108066	0.05566761	0.3060465	0.3893092	0.1897353	0.5082209
35.333	1	2.055435	1.60876	0.4025904	0.4551337	0.06900798	0.06256691	0.06466051	0.05605477	0.3817013	0.3548081	0.2769577	0.2541411	0.04207801	0.03978623	0.0614756	0.04064967	1.059018	1.050398	2.235312	1.414447	0.06527329	0.06349011	0.08776057	0.05232391
35.334	1	0.462276	0.7371189	2.569792	2.303142	0.2154887	0.2248168	0.1823107	0.1804853	1.932277	1.908071	1.338839	1.113483	0.07485017	0.07735197	0.06243164	0.06918654	0.470185	0.4798026	0.2947211	0.5002088	0.06547362	0.06215651	0.07444165	0.06372619
35.334	1	0.07355249	0.06713998	0.05711526	0.07610016	0.5792952	1.181943	0.5163528	0.3301034	0.1064572	0.1278465	0.1120727	0.120616	0.1598469	0.1636045	0.3137995	0.3881068	0.2383011	0.3486934	0.3265968	0.3243886	1.493685	2.497429	2.243802	2.385263
35.335	1	0.09407047	0.0513038	0.058135	0.06789066	0.1629847	0.5484205	3.448222	2.982236	0.1199605	0.07047962	0.1839855	0.1077235	1.288614	1.178868	0.6131199	0.8038053	0.08549059	0.07312871	0.07420013	0.05981165	0.2982182	0.3671238	0.1495102	0.490282
35.433	1	1.951573	1.600411	0.3452282	0.4626734	0.06234151	0.06228953	0.059966	0.06481073	0.3797954	0.3631961	0.3201071	0.2516942	0.03211221	0.03866456	0.06640808	0.04090549	1.138805	1.022419	2.29931	1.510345	0.06549952	0.07297123	0.08266885	0.05219537
35.434	1	0.4624179	0.672137	2.548874	2.295465	0.2069053	0.2431085	0.1785426	0.1606151	1.892513	2.004829	1.42357	1.085303	0.07024239	0.07397187	0.08123627	0.06747319	0.4236545	0.4809904	0.2233517	0.4662251	0.06270377	0.06044687	0.06554792	0.05204353
35.434	1	0.06337053	0.07944004	0.06918778	0.06614408	0.567453	1.163442	0.5109213	0.3418699	0.08894122	0.1137322	0.1207591	0.112615	0.1500805	0.1501599	0.3183466	0.3507517	0.2242692	0.3377936	0.3511067	0.3319137	1.516896	2.515004	2.314176	2.413998
35.435	1	0.07662252	0.05840555	0.08163972	0.06219261	0.2378765	0.4623956	3.403458	3.028714	0.1022809	0.0703891	0.19569	0.1093109	1.406349	1.260185	0.5899916	0.8270132	0.06275412	0.07259043	0.05392454	0.06547266	0.2961946	0.3602052	0.1351114	0.4440297
35.533	1	1.94192	1.58298	0.3137494	0.4726051	0.06227087	0.05595781	0.05623699	0.07141659	0.356294	0.2865141	0.4140785	0.1994481	0.02486638	0.05138183	0.07941719	0.04918853	1.182803	0.9347692	2.362061	1.618488	0.07190321	0.0626389	0.07849204	0.05761583
35.534	1	0.4540341	0.6067045	2.558801	2.308431	0.2001304	0.2446451	0.1970574	0.143926	1.841282	2.068941	1.551614	1.055348	0.07319373	0.07701215	0.08126598	0.07040888	0.3680911	0.4763961	0.1839239	0.4479646	0.05426398	0.0678144	0.05807372	0.04740823
35.534	1	0.07279577	0.09308957	0.08157839	0.08189978	0.5649665	1.149781	0.4969389	0.3458765	0.0914528	0.1112053	0.1034542	0.1154877	0.1625524	0.1522052	0.2997814	0.3221008	0.2255543	0.34673	0.3596368	0.3514511	1.555391	2.547665	2.393661	2.447212
35.535	1	0.03878496	0.0522093	0.06292395	0.09050636	0.2565555	0.3407722	3.415788	3.088892	0.08595065	0.05173947	0.1808833	0.1103341	1.519569	1.395366	0.5997734	0.8163864	0.07952732	0.06521003	0.05636894	0.07483324	0.280186	0.3451703	0.1477502	0.3689846
35.633	1	1.944698	1.5987	0.3252497	0.4405367	0.06006129	0.05752463	0.04353157	0.06220981	0.3275788	0.3177734	0.5070965	0.1415659	0.03044348	0.05788051	0.08712046	0.05182834	1.190207	0.8511176	2.348203	1.694763	0.08535168	0.06816761	0.06839484	0.0509578
35.634	1	0.4431011	0.5325641	2.582333	2.329327	0.1949402	0.2561098	0.2071088	0.1375009	1.824993	2.13291	1.684119	1.028531	0.08273996	0.06934355	0.07100977	0.06576452	0.3221339	0.4585173	0.175816	0.4584639	0.04840138	0.07272789	0.06559239	0.05845827
35.635	1	0.07538128	0.09043852	0.07170604	0.0669737	0.5554212	1.134376	0.4853515	0.3381388	0.09644083	0.1258476	0.09748055	0.1310015	0.1587801	0.1354126	0.3067109	0.3009444	0.2211698	0.3319639	0.3599727	0.3489184	1.570873	2.551565	2.450991	2.460892
35.635	1	0.06455136	0.06348541	0.0902466	0.08418854	0.2562128	0.2172418	3.455021	3.135651	0.07832483	0.07338567	0.1595586	0.1300779	1.590556	1.584104	0.6400824	0.8319686	0.05896686	0.08951632	0.05466647	0.08503603	0.2843551	0.3871293	0.1903063	0.3128922
35.723	1	1.95121	1.602038	0.3701944	0.3252824	0.04248563	0.05926499	0.05382072	0.06438938	0.2608261	0.4122619	0.53234	0.124657	0.05262359	0.05592866	0.08458314	0.04418799	1.183612	0.7713456	2.285717	1.758562	0.07662122	0.07063059	0.06278441	0.05269487
35.724	1	0.4195923	0.4310141	2.609682	2.344644	0.1962354	0.2600037	0.2168562	0.1397675	1.820576	2.169469	1.814735	1.021814	0.08940744	0.07741545	0.06556982	0.05812866	0.2999339	0.4311803	0.1470539	0.4860439	0.04703931	0.0791515	0.07584519	0.06676838
35.725	1	0.07060346	0.07445775	0.05353377	0.06982748	0.5758529	1.121194	0.4653738	0.2943689	0.09988394	0.1153791	0.1132146	0.1292329	0.1628967	0.1437016	0.2940309	0.2865349	0.2356073	0.340814	0.3662243	0.3372558	1.577473	2.562517	2.526143	2.497945
35.725	1	0.04213059	0.04025698	0.08459329	0.1465814	0.195247	0.08322228	3.511196	3.190085	0.05427522	0.06230626	0.1594664	0.147468	1.657072	1.685515	0.7333716	0.8358384	0.06225159	0.08200527	0.06440368	0.08221404	0.2872205	0.3587808	0.2742991	0.263788
35.832	1	1.924517	1.621817	0.4079951	0.2824272	0.05251327	0.07511268	0.05244634	0.086225	0.2111503	0.4801778	0.5363035	0.1944296	0.04023503	0.0642178	0.08670565	0.04557421	1.221716	0.7283814	2.239334	1.833872	0.08131128	0.08538303	0.06049663	0.05749231
35.832	1	0.3998126	0.3311852	2.644214	2.330477	0.2082151	0.257067	0.2334536	0.1357721	1.809402	2.155256	1.8929	1.019883	0.09970867	0.06215427	0.07847088	0.06278251	0.3404782	0.40805	0.1284069	0.5040765	0.04634126	0.08359048	0.07060334	0.0658922
35.832	1	0.07616348	0.07570301	0.04268892	0.06271128	0.6185779	1.115312	0.4416622	0.2608038	0.08876644	0.1097651	0.09660872	0.1037112	0.1567439	0.1627181	0.2930032	0.2727348	0.2585884	0.3460025	0.359192	0.3426682	1.600043	2.552442	2.565655	2.545124
35.832	1	0.05254447	0.04818451	0.07411678	0.1138454	0.1590859	0.1286975	3.556586	3.191318	0.06336251	0.05834589	0.1920112	0.1346201	1.649854	1.773579	0.7880901	0.8321045	0.06144655	0.08578881	0.07277211	0.09834064	0.273279	0.3948211	0.3286799	0.2868617
35.923	1	1.912492	1.69366	0.3647446	0.3018505	0.06224075	0.06833794	0.06185058	0.06534551	0.1980755	0.5130273	0.5375134	0.2437261	0.03485773	0.05511415	0.07989752	0.05572977	1.253973	0.7574172	2.189087	1.867557	0.1042001	0.08060213	0.06678575	0.08669298
35.924	1	0.392	0.2345353	2.652183	2.342709	0.2023338	0.2586551	0.2384671	0.1288845	1.791902	2.122063	1.938883	1.00477	0.09430247	0.06072999	0.06773344	0.07666937	0.4333639	0.3906113	0.1773857	0.496465	0.05374275	0.07787715	0.0829656	0.08126299
35.924	1	0.07715043	0.06248497	0.03577656	0.06352422	0.6354669	1.107961	0.4131379	0.2556653	0.08417559	0.1070162	0.1070484	0.122963	0.1429546	0.1383556	0.299434	0.2581407	0.2379871	0.3279415	0.3603818	0.3490084	1.61106	2.558416	2.603104	2.564416
35.925	1	0.04675379	0.05591527	0.06277698	0.09002247	0.1073381	0.2060481	3.591324	3.175065	0.05644903	0.06469886	0.1691044	0.1206325	1.585253	1.788942	0.8444877	0.8347024	0.06674727	0.08530477	0.0736353	0.07263185	0.2664045	0.4296462	0.3145879	0.3018729
36.023	1	1.982386	1.703877	0.3554359	0.3081148	0.06070012	0.07904141	0.06604725	0.07416833	0.198384	0.500963	0.555559	0.2750667	0.04327532	0.06896767	0.09761371	0.0418268	1.251882	0.8362396	2.143682	1.799136	0.09575531	0.07461879	0.0707718	0.08212967
36.024	1	0.3767174	0.1884652	2.653853	2.321358	0.1971592	0.2444999	0.2415156	0.1351201	1.778765	2.035266	1.949322	0.9739863	0.08723061	0.06002329	0.05799848	0.06625925	0.4977796	0.3817891	0.2424246	0.4700194	0.05582687	0.07732565	0.09308487	0.0841475
36.024	1	0.07768963	0.05733859	0.03882137	0.04995047	0.6502998	1.099428	0.3708964	0.1928455	0.08525953	0.1198479	0.09580871	0.1001508	0.1426468	0.1646949	0.3211171	0.241124	0.2422377	0.3169988	0.3670947	0.3537735	1.62923	2.58644	2.651505	2.608633
36.025	1	0.04890178	0.05703213	0.06809689	0.1073724	0.08265283	0.3036422	3.612303	3.125326	0.06256821	0.08164833	0.1730609	0.1210381	1.505596	1.797475	0.8823885	0.831867	0.05741281	0.09119637	0.07236008	0.06512726	0.2550127	0.4392372	0.2887669	0.326298
36.123	1	2.075634	1.746057	0.3298993	0.3053718	0.05188962	0.0654956	0.06373313	0.06512192	0.2064849	0.472831	0.5323856	0.2586171	0.0598259	0.07417162	0.08132289	0.04993061	1.208536	0.9603049	2.093492	1.692556	0.07543096	0.08887424	0.07383665	0.0673593
36.124	1	0.3828247	0.2375391	2.636031	2.28612	0.2128208	0.2341729	0.2402595	0.1399598	1.80341	1.933891	1.899838	0.9584346	0.09099632	0.06454937	0.05895291	0.06292359	0.5401298	0.3968477	0.3010289	0.4305339	0.05697489	0.08119223	0.08637	0.08620693
36.124	1	0.06178387	0.04569238	0.04481327	0.04489913	0.6448768	1.098943	0.3430078	0.1671283	0.07335919	0.1058368	0.0915696	0.08214698	0.1266544	0.1531882	0.3019629	0.2454538	0.229923	0.3238034	0.3618902	0.3682376	1.619992	2.60083	2.678385	2.633925
36.125	1	0.04572844	0.05127909	0.07144049	0.07539021	0.07685218	0.3834215	3.610546	3.05328	0.05831895	0.06874826	0.1913018	0.1128665	1.369429	1.776989	0.9157025	0.8273961	0.07958919	0.1043625	0.07847347	0.06014331	0.2448501	0.4949128	0.2516708	0.3217398
36.223	1	2.168621	1.812313	0.2768768	0.3656669	0.0497805	0.05872961	0.07548302	0.07257451	0.1960032	0.440606	0.4900101	0.2113285	0.05780009	0.04674946	0.07755192	0.04627119	1.15411	1.051216	2.082601	1.618493	0.08007569	0.07142915	0.08134793	0.07148418
36.224	1	0.3754901	0.3438315	2.595098	2.261608	0.2196067	0.2279821	0.2193563	0.1340094	1.850193	1.832279	1.832217	0.9275502	0.09191958	0.05781448	0.06033933	0.05201074	0.5584939	0.4123801	0.3514519	0.4135719	0.05432064	0.07767904	0.08712534	0.08612092
36.224	1	0.0900431	0.05213786	0.03899153	0.06423511	0.687974	1.103729	0.2948557	0.2102084	0.07040572	0.09296157	0.09047036	0.07846267	0.1207179	0.1504965	0.2974603	0.2579953	0.2075081	0.330084	0.3601295	0.3631933	1.645882	2.634358	2.702247	2.664297
36.225	1	0.066696	0.05732424	0.06667897	0.07339977	0.07489876	0.4033648	3.600047	2.99621	0.1026383	0.07499569	0.1956865	0.1140358	1.232243	1.676074	0.9137184	0.8512813	0.06715567	0.09395207	0.06166035	0.05765429	0.2256644	0.5219312	0.2110405	0.3638395
36.323	1	2.277771	1.87117	0.2003057	0.4150088	0.04959639	0.06466551	0.06883533	0.0673975	0.1809854	0.3936887	0.3836999	0.2046409	0.04663864	0.04430002	0.06532013	0.03989515	1.108771	1.125567	2.111892	1.50909	0.07456334	0.0662757	0.07161175	0.0763799
36.324	1	0.3758862	0.451346	2.576947	2.215978	0.22577	0.2400852	0.2329146	0.130378	1.900423	1.732822	1.742552	0.9130336	0.09787217	0.0553131	0.05367245	0.05768345	0.5591319	0.4202419	0.3690947	0.4384464	0.06293865	0.070379	0.06879452	0.09875689
36.324	1	0.05956364	0.05700412	0.06012987	0.07236187	0.6955054	1.143331	0.2559466	0.2064769	0.05868047	0.1038422	0.08153248	0.06678343	0.1291675	0.15917	0.2950079	0.2343317	0.1994758	0.3262417	0.3542765	0.3574067	1.649815	2.630144	2.687479	2.674381
36.325	1	0.08810553	0.05115164	0.07480747	0.04149141	0.1497563	0.4124209	3.553667	2.966105	0.09270188	0.07016673	0.1982116	0.09839791	1.15913	1.533033	0.9335937	0.8303811	0.08175838	0.08094522	0.0555865	0.05926965	0.2349664	0.5196686	0.2552159	0.4066494
36.423	1	2.330865	1.945384	0.1435056	0.3729535	0.06227813	0.05864345	0.06780733	0.04141647	0.2354421	0.3813013	0.2991222	0.2536594	0.06939919	0.05578702	0.0596518	0.05853782	1.106339	1.134457	2.129352	1.422541	0.06923357	0.08271286	0.06613419	0.07797547
36.424	1	0.3758484	0.5304482	2.56164	2.205988	0.2104277	0.2112324	0.2183487	0.1365723	1.918217	1.617914	1.598313	0.8919742	0.07900879	0.06199696	0.0570431	0.03691261	0.548984	0.4275179	0.3734339	0.4452241	0.06179189	0.06479556	0.05525892	0.08628066
36.424	1	0.05718882	0.04650897	0.0562371	0.06373145	0.7046881	1.158267	0.2289311	0.2061843	0.06721687	0.1013828	0.06234463	0.05704782	0.1512429	0.1767357	0.2919379	0.2078003	0.2043578	0.318985	0.3532468	0.3684704	1.65656	2.603108	2.665242	2.694379
36.425	1	0.08046042	0.0628088	0.06532247	0.041715	0.2192754	0.4175056	3.516287	2.96432	0.1128767	0.08923062	0.1935511	0.1158382	1.181343	1.429365	0.9334439	0.8278187	0.08020355	0.09389385	0.09409696	0.06164719	0.2336513	0.5386723	0.3164799	0.4485433
36.523	1	2.315223	2.018478	0.1368165	0.3272296	0.04517534	0.05631966	0.06762974	0.05681701	0.2594919	0.4217751	0.2503098	0.3512634	0.05611991	0.0588844	0.04695776	0.04382482	1.095993	1.094865	2.12851	1.346074	0.06351068	0.06344252	0.06579334	0.0592464
36.524	1	0.3886173	0.5887793	2.563087	2.20475	0.223843	0.2019421	0.1923637	0.14319	1.951245	1.541447	1.425282	0.8869835	0.07070709	0.06470264	0.04968764	0.03013793	0.5229672	0.4246554	0.3789539	0.4692395	0.06021098	0.06487319	0.06069742	0.0792821
36.524	1	0.05264059	0.0332015	0.04196276	0.06365061	0.7280512	1.144458	0.2113454	0.1938891	0.07445258	0.1059377	0.07362414	0.04984977	0.1428846	0.1776109	0.3062072	0.2012644	0.1972619	0.3152715	0.3542092	0.3633572	1.656472	2.582663	2.642251	2.702751
36.525	1	0.06399277	0.06272958	0.07719438	0.05237797	0.2560609	0.3852591	3.497922	3.008777	0.08775279	0.0569991	0.2107179	0.1033376	1.292689	1.39872	0.9126446	0.816912	0.05991472	0.07601291	0.08051498	0.06293581	0.227204	0.5479009	0.3122511	0.4307848
36.623	1	2.255343	2.089323	0.2015851	0.2978985	0.03758661	0.06053446	0.0660017	0.06958809	0.2208051	0.4878915	0.1717689	0.4275778	0.03518087	0.06093099	0.0546141	0.0645601	1.049935	1.016138	2.117951	1.358476	0.0701327	0.06243745	0.07744179	0.06293838
36.624	1	0.4150159	0.635976	2.573167	2.205547	0.2295127	0.212899	0.1480708	0.1482608	1.99857	1.541941	1.242122	0.8818779	0.07842471	0.07281667	0.05924858	0.04809662	0.4932627	0.4354255	0.3686965	0.5058525	0.05096949	0.07634481	0.05250408	0.06850206
36.624	1	0.03940691	0.04124819	0.04847726	0.05169039	0.7541994	1.16344	0.2059865	0.184719	0.06979072	0.09833464	0.07608563	0.03830049	0.1555459	0.1576798	0.3006495	0.1819073	0.192984	0.3145993	0.3408806	0.3605552	1.655844	2.578426	2.600895	2.710116
36.625	1	0.08247923	0.05253094	0.07214235	0.061337	0.2566583	0.3279006	3.48549	3.049826	0.08739058	0.09614226	0.1767467	0.117968	1.442078	1.455295	0.8895501	0.7099041	0.04358198	0.07214943	0.07919721	0.08997224	0.2038832	0.5460794	0.2777595	0.4455884
36.723	1	2.229507	2.115933	0.2775621	0.2510202	0.04320506	0.04704888	0.05814909	0.05015604	0.1870978	0.4419745	0.09559525	0.4469862	0.03900445	0.06046122	0.05783856	0.06071722	1.000129	0.9172615	2.130408	1.39214	0.07524866	0.06792822	0.08780028	0.06898697
36.724	1	0.4453567	0.6491431	2.59093	2.260426	0.2189168	0.2165116	0.1512475	0.1388423	1.992801	1.59084	1.10298	0.8817268	0.0809304	0.08338622	0.05913681	0.05250898	0.4738535	0.4488251	0.3507483	0.5302147	0.03428192	0.06465557	0.06740223	0.07895586
36.725	1	0.03805744	0.04942512	0.06128124	0.06102195	0.7535606	1.182399	0.2041136	0.1841435	0.07478088	0.09244638	0.07896569	0.03801673	0.1672112	0.1617976	0.3075507	0.1697274	0.2060415	0.3088653	0.3454578	0.3731503	1.656068	2.564308	2.563148	2.698762
36.725	1	0.07624978	0.07353248	0.07057995	0.07932096	0.2098852	0.2307339	3.467549	3.088346	0.0550268	0.07325949	0.1795209	0.1226582	1.555474	1.55203	0.8343709	0.6674993	0.06833737	0.07530198	0.09331863	0.09585276	0.1848296	0.5425249	0.2714287	0.4069968
36.823	1	2.22183	2.096554	0.3248459	0.1924121	0.04489169	0.05150278	0.06253122	0.05838659	0.2101333	0.3510645	0.1666251	0.452064	0.04471604	0.06180577	0.03465986	0.0631779	0.9972964	0.867531	2.143223	1.464387	0.08101864	0.06937987	0.09013013	0.06879897
36.824	1	0.4871847	0.6380384	2.583619	2.319449	0.2221802	0.2295869	0.1522318	0.1271144	1.967073	1.669896	1.035276	0.8707186	0.09134945	0.09090564	0.06476137	0.05042759	0.4839825	0.4702021	0.327483	0.5268855	0.03811908	0.06993474	0.0619194	0.07796833
36.825	1	0.04220138	0.04873646	0.04235508	0.05903409	0.7465972	1.180895	0.1744445	0.1858411	0.08150312	0.09653319	0.08318039	0.03851882	0.1465925	0.1760543	0.3273442	0.1803264	0.2007208	0.3035474	0.3462381	0.3694385	1.672709	2.5581	2.520387	2.685952
36.825	1	0.08503158	0.05958743	0.08023049	0.1195732	0.1856539	0.1323395	3.494549	3.135076	0.06535029	0.05564421	0.1928032	0.1312958	1.646985	1.655818	0.8370661	0.6091122	0.07073831	0.07870719	0.08608221	0.1017807	0.1604627	0.5220122	0.294651	0.3806022
36.923	1	2.183584	2.042791	0.3460313	0.2227212	0.04635753	0.05059339	0.07314214	0.06370439	0.2813488	0.2714585	0.2312217	0.435821	0.0664208	0.05787771	0.04378271	0.0661373	1.050475	0.7863882	2.125261	1.523455	0.07460504	0.05913979	0.08841314	0.06090265
36.924	1	0.5229076	0.628643	2.584477	2.352001	0.2158573	0.2401528	0.139092	0.1394918	1.925026	1.766382	1.059215	0.8477377	0.0969853	0.08823435	0.05979307	0.04912662	0.492889	0.5080415	0.2943999	0.4887202	0.04483329	0.07276753	0.07761841	0.072052
36.924	1	0.04652322	0.05778706	0.05728219	0.05984106	0.7650602	1.194676	0.1719039	0.1617619	0.06007885	0.09235963	0.08943244	0.03926465	0.1310263	0.1781402	0.3248163	0.193598	0.2130868	0.3004161	0.3483633	0.3627887	1.687822	2.546977	2.47193	2.665292
36.925	1	0.07641398	0.044289	0.07420848	0.1017554	0.1717059	0.09365728	3.509707	3.119326	0.05608861	0.09074476	0.1807492	0.1217223	1.66108	1.717405	0.7828219	0.6243748	0.04354098	0.07773327	0.08412902	0.1156851	0.1568415	0.4626224	0.3450403	0.3399762
37.023	1	2.153517	1.958642	0.3981584	0.3091573	0.05250558	0.05195009	0.07699781	0.06506541	0.3028958	0.2245677	0.2831545	0.3883604	0.04990172	0.0421297	0.04817517	0.06280669	1.183468	0.6468527	2.130221	1.588833	0.06298091	0.06023812	0.078842	0.07769646
37.024	1	0.541348	0.600075	2.584423	2.373152	0.2114278	0.2371778	0.1586586	0.1312911	1.906816	1.844082	1.153153	0.8433518	0.08952914	0.1018228	0.06130738	0.04555877	0.5088888	0.5385353	0.2615999	0.4262153	0.06658706	0.07343927	0.06876663	0.06476749
37.024	1	0.0457232	0.05100182	0.05231524	0.04759563	0.7898872	1.214431	0.162509	0.2041159	0.06224986	0.0971908	0.08498898	0.04854368	0.145635	0.1780027	0.3151494	0.2243118	0.2175305	0.304327	0.3413787	0.3639884	1.694196	2.52675	2.397943	2.618793
37.025	1	0.0585337	0.06804805	0.09262926	0.1352224	0.1598823	0.1789559	3.523177	3.101335	0.05408767	0.07198412	0.1785405	0.1242498	1.629627	1.725292	0.7345167	0.6530467	0.05536415	0.09923705	0.09841828	0.1176237	0.2005378	0.4171399	0.3830103	0.3281747
37.123	1	2.151154	1.87683	0.4092548	0.362666	0.06971161	0.06681217	0.07499938	0.05855972	0.3299047	0.1974089	0.3204772	0.3286728	0.05167595	0.04052676	0.06271417	0.05056051	1.288331	0.5292521	2.199167	1.623842	0.08139633	0.05103212	0.07222719	0.06968777
37.124	1	0.5587991	0.551782	2.611284	2.390928	0.2148145	0.2334921	0.1836292	0.1312145	1.909493	1.917473	1.312895	0.8396429	0.105415	0.09979498	0.07573288	0.04184817	0.5096832	0.5615106	0.2448695	0.4028944	0.05385912	0.08217675	0.06486993	0.05921517
37.124	1	0.04752058	0.04602607	0.04393643	0.06232225	0.7952449	1.214425	0.1215683	0.2485715	0.06020584	0.1010479	0.08656635	0.07338133	0.1315332	0.1899723	0.3134738	0.2394124	0.2224311	0.3045955	0.3335506	0.3630138	1.691043	2.498246	2.34906	2.582845
37.125	1	0.03053118	0.09640595	0.1116066	0.1064366	0.1499605	0.2981488	3.539094	3.056071	0.05500194	0.06663809	0.1545699	0.1120453	1.555847	1.693129	0.654158	0.6599687	0.06188575	0.09302065	0.09554521	0.09434713	0.2190083	0.3840569	0.446639	0.3302694
37.223	1	2.149553	1.816908	0.4420526	0.3508659	0.08504917	0.04986539	0.08534789	0.0334981	0.3472505	0.2227369	0.3013057	0.2933429	0.06216915	0.05241212	0.07218154	0.06832078	1.340705	0.5483036	2.208346	1.673371	0.06781456	0.0773303	0.0777375	0.07563202
37.224	1	0.5601311	0.4851807	2.653821	2.400164	0.2167618	0.2434096	0.1981837	0.1207532	1.901694	1.960154	1.451465	0.8351582	0.1118572	0.0954273	0.06558589	0.04482352	0.5120284	0.5570659	0.2452893	0.4143375	0.05597565	0.07485564	0.07260279	0.06361334
37.225	1	0.06037634	0.05203898	0.04083314	0.06375334	0.7908627	1.233709	0.1095514	0.2818007	0.06939312	0.1005458	0.08378752	0.08460027	0.1384187	0.1906834	0.300966	0.251609	0.2177855	0.3084328	0.3278564	0.3648947	1.69618	2.486017	2.285331	2.571751
37.225	1	0.04467273	0.08902836	0.06731018	0.08662404	0.1460617	0.3966139	3.546862	2.995259	0.07956789	0.07065622	0.1466319	0.105218	1.461457	1.633987	0.6000044	0.64507	0.0553663	0.08369604	0.0892159	0.09524635	0.2480149	0.4184352	0.4840601	0.3872522
37.323	1	2.084577	1.810149	0.5171154	0.3731973	0.06723096	0.04106247	0.07839236	0.03824128	0.319494	0.2419778	0.2554958	0.2719842	0.05619606	0.06300479	0.0506732	0.06011844	1.361373	0.7450974	2.152776	1.673425	0.06667529	0.09545346	0.08394808	0.06845773
37.324	1	0.5606637	0.4113434	2.661994	2.372354	0.2171457	0.2373538	0.2010028	0.1155005	1.87316	1.980309	1.580752	0.8271359	0.1043127	0.08389638	0.06720036	0.07340985	0.5068525	0.5384733	0.2315424	0.4418699	0.04587535	0.07098347	0.06166901	0.06421308
37.324	1	0.03996933	0.04624659	0.04469446	0.06957766	0.768264	1.256512	0.1206958	0.3330571	0.07244488	0.09499343	0.08325705	0.1064462	0.151268	0.199163	0.2760089	0.281953	0.2250858	0.3119518	0.3313527	0.3543158	1.687971	2.475286	2.219984	2.533336
37.325	1	0.0508876	0.05470037	0.09151175	0.07345221	0.09855289	0.4752707	3.529374	2.955807	0.08619535	0.07748172	0.1867249	0.08197827	1.365386	1.518175	0.5527615	0.6156381	0.08180876	0.09299547	0.09622277	0.06605151	0.2654377	0.4422067	0.4783308	0.4370342
37.423	1	2.032551	1.862677	0.5500265	0.3786306	0.05430437	0.03237407	0.06042479	0.05987214	0.3175912	0.2441573	0.2168811	0.2884973	0.04954	0.04917594	0.05986401	0.05589921	1.360443	0.9039862	2.085479	1.630157	0.0737729	0.1042541	0.09956729	0.07108286
37.424	1	0.568107	0.3610745	2.677545	2.312215	0.2116632	0.237435	0.2132803	0.1212959	1.867733	1.987657	1.648351	0.8238815	0.1053137	0.07529603	0.0652631	0.06905414	0.4999035	0.5340932	0.1995223	0.4645727	0.04373037	0.07741071	0.05169477	0.05948479
37.424	1	0.05229181	0.05428984	0.04189808	0.06897611	0.7691296	1.278696	0.1339171	0.3429913	0.06448846	0.08523413	0.08126703	0.1132447	0.1391004	0.2037192	0.283336	0.3316684	0.2356504	0.3162654	0.3252932	0.3515083	1.677133	2.455587	2.166637	2.489782
37.425	1	0.1031158	0.06353235	0.07107285	0.08528635	0.1387203	0.5309727	3.519153	2.947315	0.09782388	0.08059814	0.1815432	0.1140374	1.284961	1.389616	0.5480627	0.6587597	0.05592869	0.0838349	0.08627662	0.06587713	0.2685155	0.4585631	0.4400602	0.507289
37.523	1	2.032236	1.924712	0.4705793	0.3441825	0.04926154	0.04980586	0.05324763	0.04790477	0.2845254	0.2658826	0.2215898	0.2273764	0.04076918	0.06171411	0.0584407	0.07574007	1.323533	0.9299892	2.089727	1.549991	0.08551551	0.09395312	0.08983501	0.06099465
37.524	1	0.5681413	0.3687779	2.70928	2.30324	0.213181	0.2344056	0.242707	0.1262913	1.928867	1.965551	1.692246	0.8252366	0.1121348	0.07309453	0.06401674	0.0653614	0.4645811	0.5479795	0.1825416	0.4810679	0.03446529	0.08629515	0.06173145	0.05852632
37.524	1	0.03233119	0.05612783	0.04843227	0.08397019	0.7458489	1.292307	0.1493442	0.3432402	0.06847528	0.09557708	0.0872285	0.1252166	0.1397331	0.1917749	0.2868166	0.3671682	0.2218989	0.302792	0.3072561	0.3415021	1.642707	2.401398	2.12509	2.442934
37.525	1	0.09424006	0.05084591	0.0641024	0.03578486	0.2234537	0.5889243	3.486671	2.957402	0.1161669	0.07641611	0.1911414	0.1063004	1.257312	1.251662	0.5468537	0.7220879	0.06744702	0.06995531	0.08296153	0.06053933	0.2593329	0.452375	0.4030596	0.5477548
37.623	1	2.045822	1.97328	0.3961293	0.3141273	0.03511951	0.04283014	0.05863824	0.03561243	0.2680704	0.2586632	0.2240842	0.1727921	0.03737567	0.06390122	0.06186918	0.06278192	1.205741	0.942616	2.063315	1.452894	0.07979769	0.0910231	0.07632459	0.05866915
37.624	1	0.5670987	0.4130154	2.72169	2.281011	0.2171568	0.2255793	0.216978	0.1368265	1.983785	1.909592	1.671964	0.8191223	0.1064619	0.0812733	0.06358846	0.07377972	0.4362583	0.5579742	0.2193839	0.489274	0.03536679	0.08119344	0.06560899	0.05545544
37.624	1	0.03872813	0.05100596	0.04154704	0.0821821	0.7265395	1.291343	0.1573238	0.3142695	0.06809771	0.1061262	0.08434046	0.1300675	0.1436701	0.1971844	0.3037437	0.3665928	0.219036	0.3011805	0.2968365	0.3257257	1.603159	2.360009	2.107525	2.402256
37.625	1	0.08866078	0.05088262	0.05830976	0.06252403	0.2927454	0.5821044	3.453934	2.990231	0.1017098	0.09340266	0.1992066	0.09989697	1.280593	1.214087	0.572049	0.760628	0.07311541	0.07772459	0.1041935	0.06469326	0.2357548	0.4085917	0.3770157	0.5656905
37.723	1	2.057399	1.987251	0.3362695	0.242347	0.0351101	0.0317104	0.05072963	0.04175153	0.2878344	0.2759785	0.2272679	0.1544159	0.02952463	0.07426082	0.05175426	0.05511535	1.111121	1.039595	2.017675	1.386183	0.07326064	0.08376234	0.08929497	0.05131544
37.724	1	0.5615011	0.4545964	2.710274	2.275324	0.2367481	0.240525	0.2161192	0.1519478	2.058095	1.83587	1.63549	0.8318728	0.1099654	0.09085419	0.07241738	0.07049773	0.4171622	0.5799595	0.2662882	0.4975503	0.03599709	0.08381443	0.07416484	0.06952868
37.725	1	0.03811791	0.0574239	0.04188546	0.07980374	0.7097052	1.290621	0.1534112	0.2724715	0.06875774	0.09830628	0.09198882	0.1349644	0.1348476	0.1987415	0.3207936	0.3846652	0.2208664	0.2998946	0.2877488	0.3180422	1.575649	2.319251	2.09495	2.368643
37.725	1	0.0665246	0.05198521	0.07489511	0.06792105	0.2619753	0.5113523	3.439064	3.043194	0.06656214	0.073936	0.1950755	0.1266257	1.387028	1.283403	0.57741	0.7948795	0.05839116	0.08711818	0.06607289	0.07882696	0.2255266	0.385022	0.3340795	0.513798
37.823	1	2.058862	1.99493	0.1929321	0.155774	0.04850409	0.04234988	0.0313173	0.04081088	0.305249	0.2637082	0.2337458	0.2127115	0.03070756	0.05965182	0.05370719	0.04826776	1.08315	1.19964	1.996055	1.367666	0.06398602	0.06925994	0.08565398	0.06175864
37.824	1	0.5345543	0.5100593	2.671951	2.250498	0.2348769	0.22766	0.1966917	0.1551574	2.095486	1.755293	1.557448	0.8551628	0.104604	0.1057481	0.0745422	0.08122473	0.4250649	0.6015733	0.3000905	0.49126	0.03684843	0.07474642	0.06298888	0.07000193
37.824	1	0.04346931	0.05574176	0.04636464	0.07741986	0.6856527	1.294216	0.15897	0.2237006	0.04913462	0.1093951	0.1039133	0.1382875	0.1147819	0.1925603	0.3381189	0.4196454	0.2165442	0.3047554	0.307022	0.3250149	1.532307	2.299256	2.118052	2.34435
37.825	1	0.05034771	0.0572593	0.06401806	0.0802005	0.2304711	0.401457	3.431541	3.09903	0.07341634	0.08000868	0.1661155	0.1169246	1.491032	1.42476	0.6213896	0.8048566	0.07770009	0.09154655	0.07092943	0.06619708	0.2478267	0.354234	0.3283721	0.3973382
37.923	1	2.067645	1.936577	0.1926329	0.13878	0.06008361	0.02846354	0.0445869	0.04075222	0.4046609	0.2060673	0.2632106	0.2271749	0.0444839	0.05354362	0.05880864	0.03755365	1.133109	1.363985	2.005071	1.314022	0.07611486	0.07950085	0.08620349	0.05826795
37.923	1	0.5067886	0.559627	2.620448	2.232919	0.2364549	0.2194043	0.2120227	0.1308909	2.129362	1.668688	1.468448	0.8659893	0.09087418	0.0948287	0.08522397	0.07732925	0.4469556	0.5948238	0.320387	0.4893459	0.04024104	0.07429394	0.07046911	0.08099382
37.924	1	0.05158747	0.06532438	0.06570048	0.07816132	0.6748007	1.277239	0.1412436	0.1706669	0.0483069	0.1060725	0.08309733	0.1364509	0.1137879	0.1761845	0.3440472	0.4202825	0.2116464	0.3074657	0.3033844	0.3139211	1.504567	2.287568	2.159493	2.327508
37.925	1	0.04722162	0.07066239	0.07569481	0.1048731	0.1679818	0.2587007	3.46807	3.153466	0.06153045	0.06892748	0.178224	0.1314911	1.591501	1.591931	0.7170392	0.8204985	0.06189	0.09587452	0.0705239	0.09565661	0.2398366	0.3678079	0.2905234	0.318532
38.023	1	2.0245	1.869032	0.2743601	0.2013464	0.06395537	0.05389297	0.05438205	0.06868176	0.5106332	0.2405935	0.2405913	0.2422441	0.05657159	0.04744732	0.05601269	0.03645264	1.206251	1.456083	2.042311	1.262039	0.08148147	0.07344213	0.07496311	0.0565723
38.024	1	0.4619747	0.5876243	2.579412	2.215114	0.2416726	0.2126678	0.1908473	0.1242733	2.165972	1.613667	1.326618	0.8770364	0.09526319	0.07953376	0.08626557	0.07822895	0.4533088	0.5672187	0.356976	0.4998781	0.03599648	0.0759171	0.07246742	0.07937151
38.024	1	0.04399732	0.04882168	0.0545874	0.06657806	0.6580075	1.259743	0.1521602	0.1011972	0.07073052	0.1010668	0.0853938	0.1481319	0.1128367	0.1824122	0.3525071	0.4238628	0.200514	0.3075864	0.3049641	0.3081918	1.482235	2.276575	2.193451	2.307728
38.025	1	0.03890451	0.05487446	0.06917752	0.117558	0.1018278	0.1191453	3.522561	3.205735	0.05027833	0.05390455	0.1818752	0.133416	1.646662	1.693519	0.8232967	0.8325692	0.06623584	0.07445445	0.07360385	0.08773024	0.266401	0.3358932	0.3106276	0.2436584
38.123	1	1.969057	1.797785	0.3188834	0.2133786	0.05196628	0.05069477	0.0454781	0.06827403	0.5273058	0.3038695	0.1969685	0.297424	0.05000963	0.06328721	0.0602495	0.07217859	1.271552	1.439297	2.025888	1.233217	0.08016365	0.07561069	0.08053399	0.05224965
38.124	1	0.4280161	0.5962953	2.524754	2.213169	0.2429379	0.2119094	0.1615269	0.1303706	2.156094	1.598113	1.151239	0.9347736	0.07974813	0.08413489	0.0707666	0.05827184	0.4557857	0.5181134	0.3667268	0.5067198	0.04992343	0.06217817	0.05506472	0.0569122
38.124	1	0.05705262	0.04766414	0.05944027	0.07039156	0.6577991	1.243595	0.1639738	0.07741575	0.06129072	0.09901417	0.08776251	0.1552204	0.1222225	0.1755886	0.3516044	0.4300076	0.1942065	0.3065016	0.3043881	0.3160328	1.471555	2.296188	2.261915	2.311828
38.125	1	0.04317621	0.04845087	0.06560766	0.08376631	0.06486241	0.07902012	3.548431	3.214998	0.05224143	0.06411058	0.1788733	0.1376351	1.63653	1.774168	0.9081352	0.8577277	0.07371219	0.07432581	0.07427849	0.08482136	0.2428063	0.3348933	0.2730242	0.237525
38.223	1	1.869482	1.72296	0.3558205	0.2134239	0.0599644	0.04922991	0.06955446	0.06347298	0.5029081	0.3400235	0.2263831	0.3137187	0.05227037	0.07387309	0.05417727	0.06867766	1.33669	1.326221	1.955819	1.223854	0.07335475	0.08216192	0.08382278	0.05314392
38.224	1	0.3948272	0.5581621	2.520004	2.246689	0.2398408	0.2102477	0.148182	0.1527405	2.129389	1.628215	1.027905	1.006779	0.07176249	0.08656159	0.07433399	0.06920008	0.4768181	0.4652311	0.4046405	0.5042853	0.05934499	0.06710258	0.05263416	0.04257854
38.224	1	0.06661393	0.055454	0.06751509	0.07163732	0.6502069	1.235088	0.1529769	0.155229	0.06576502	0.1166307	0.09276005	0.1570732	0.1286113	0.1870818	0.3483914	0.4410365	0.195981	0.2998408	0.3071903	0.3220968	1.447524	2.317203	2.329574	2.309398
38.225	1	0.03440131	0.055115	0.05654924	0.1097069	0.07381916	0.1507746	3.580074	3.183874	0.06648832	0.06059519	0.2000843	0.1251035	1.601013	1.796623	0.9469877	0.8893813	0.06659357	0.06964366	0.06741751	0.08481649	0.2314066	0.3369461	0.248146	0.2836774
38.323	1	1.758876	1.631134	0.3575964	0.2646801	0.05364455	0.03378885	0.08574996	0.08090408	0.4280849	0.2903127	0.2814314	0.2840478	0.06506384	0.06275771	0.0671642	0.05922658	1.301522	1.15529	1.961028	1.20908	0.07468153	0.08034185	0.1044705	0.04164717
38.324	1	0.3804811	0.4781542	2.521778	2.299153	0.2291451	0.2144014	0.1545529	0.1562816	2.083615	1.688393	0.998005	1.100047	0.07279664	0.06820493	0.06953093	0.05508091	0.4958574	0.4285921	0.4375533	0.4684431	0.04895902	0.07270238	0.04658012	0.04609112
38.325	1	0.0643385	0.04905854	0.06456778	0.07147056	0.6250184	1.219657	0.143732	0.2363505	0.06520634	0.1123859	0.09397963	0.1636645	0.1106626	0.1891738	0.3402442	0.4441309	0.1821666	0.2979744	0.3287761	0.3274401	1.402207	2.320282	2.392995	2.319718
38.325	1	0.05173489	0.06212115	0.0552406	0.09401016	0.1133967	0.2340036	3.59596	3.135155	0.04605551	0.06734895	0.1623259	0.116878	1.495062	1.809558	1.001845	0.8946362	0.05357324	0.1069627	0.07660528	0.08422951	0.2222323	0.3618146	0.1615906	0.2768924
38.423	1	1.718608	1.563459	0.3246324	0.3251349	0.05274013	0.06265576	0.08624451	0.09927451	0.3673502	0.3054242	0.3714698	0.3161426	0.0550595	0.06270829	0.06275671	0.05630445	1.210306	0.9241523	2.025116	1.271149	0.06435124	0.0629884	0.099238	0.07304534
38.424	1	0.3786328	0.3932638	2.539107	2.344005	0.2336568	0.2344455	0.1525297	0.1572746	2.060635	1.783032	1.057844	1.184905	0.08602202	0.06974279	0.07466511	0.0564959	0.5242716	0.404377	0.4389448	0.43586	0.0436617	0.07822962	0.0542281	0.06049703
38.425	1	0.06577663	0.05714949	0.08302912	0.05482074	0.6237918	1.210709	0.1386786	0.2749227	0.07654542	0.1123701	0.09638805	0.1469714	0.1114256	0.1818083	0.3158313	0.4276172	0.1844754	0.3079154	0.3366019	0.329847	1.392794	2.351455	2.461963	2.346179
38.425	1	0.06114314	0.0674964	0.06151204	0.05973926	0.1601481	0.2854949	3.601396	3.039224	0.0746013	0.05222055	0.1857857	0.1166815	1.398557	1.772322	1.020094	0.9082387	0.0602249	0.08005297	0.05900167	0.07289553	0.1967942	0.4193724	0.06707796	0.3116545
38.523	1	1.753845	1.571789	0.2815808	0.3197387	0.07566219	0.05744294	0.07136824	0.1020252	0.3089467	0.3068012	0.4174002	0.4410977	0.05708104	0.09254608	0.05527497	0.06523718	1.139705	0.634604	2.112887	1.320874	0.0670268	0.06544115	0.08747728	0.07550996
38.524	1	0.3809725	0.2996069	2.541491	2.383881	0.228808	0.2275047	0.1541812	0.1778963	2.060903	1.879072	1.199372	1.228535	0.0775951	0.07543887	0.07066164	0.05209288	0.5459735	0.3883588	0.4297039	0.3725471	0.03856889	0.07477006	0.06184764	0.06148324
38.524	1	0.08208139	0.04447985	0.0604878	0.05088261	0.6343176	1.193194	0.1430489	0.3349679	0.0867188	0.1206243	0.09889857	0.1610707	0.1238061	0.1905169	0.3226693	0.4230447	0.1964694	0.3166158	0.3412726	0.3310835	1.395204	2.400525	2.533436	2.377882
38.525	1	0.08781391	0.06550926	0.09790371	0.08523757	0.2297624	0.3506893	3.586636	2.990159	0.07358816	0.0577202	0.1844153	0.1104763	1.268465	1.655868	1.01899	0.8991921	0.05471313	0.1090495	0.04535747	0.1026108	0.2023595	0.4804262	0.09281363	0.4035096
38.623	1	1.790644	1.613724	0.305322	0.2946062	0.07484344	0.05358052	0.05760733	0.09961774	0.2541482	0.2715055	0.4128128	0.5420688	0.07008885	0.05885674	0.06164898	0.08376675	1.141398	0.5250269	2.268223	1.376153	0.08760046	0.06493901	0.07563697	0.06819021
38.624	1	0.369664	0.2233103	2.546795	2.433639	0.2311853	0.2372901	0.1832405	0.1761584	2.08332	1.979369	1.366589	1.24353	0.08562104	0.06627737	0.07322346	0.05124765	0.5291572	0.3845382	0.3799245	0.3399622	0.03341198	0.06873725	0.06434042	0.06644912
38.624	1	0.07700023	0.03888851	0.06325878	0.0518055	0.6413522	1.206285	0.1394801	0.3532923	0.08572021	0.1055955	0.09591078	0.1445335	0.1302288	0.1699017	0.2904987	0.4200532	0.1983191	0.3249504	0.3555979	0.3379957	1.418318	2.478861	2.604008	2.417499
38.625	1	0.08751769	0.06114865	0.07527411	0.04074189	0.2954586	0.422205	3.562001	2.946794	0.1087117	0.08470445	0.205892	0.09432907	1.18401	1.502733	0.9700779	0.8483986	0.08353312	0.07229614	0.05790053	0.07240122	0.2155623	0.5094798	0.1782998	0.4377298
38.723	1	1.811328	1.619496	0.3430434	0.3366399	0.0539283	0.04649025	0.0965339	0.08030974	0.2527882	0.1907598	0.4049701	0.5486905	0.04824739	0.04717002	0.06092507	0.04862037	1.121491	0.705443	2.41264	1.37479	0.08013381	0.06302351	0.08903973	0.06993081
38.724	1	0.3564268	0.1745205	2.57243	2.48767	0.2395874	0.2454659	0.1961729	0.1838088	2.077279	2.042075	1.518985	1.219113	0.09496565	0.06851875	0.06245121	0.07276761	0.5005461	0.3865532	0.2941189	0.3644872	0.04751853	0.07178827	0.0642547	0.04248353
38.725	1	0.06132257	0.03934055	0.07154704	0.05946068	0.642761	1.223183	0.1467059	0.3448406	0.073596	0.09972839	0.09567022	0.1470546	0.1413356	0.1647951	0.2889901	0.3966798	0.19081	0.315274	0.3626095	0.3427927	1.424219	2.534762	2.649161	2.451646
38.725	1	0.07324246	0.04697596	0.08045479	0.05627091	0.2975487	0.452361	3.537106	2.954911	0.1045223	0.07465929	0.1915898	0.09928577	1.213447	1.383325	0.9098634	0.8515347	0.07181933	0.07477431	0.06297661	0.06079155	0.2213322	0.5641171	0.2266011	0.4750168
38.823	1	1.821732	1.617363	0.3972346	0.366348	0.05457328	0.03659166	0.09421189	0.07220013	0.2646699	0.2130245	0.3485172	0.5582286	0.05256139	0.0459737	0.05206604	0.06785727	1.168545	0.961676	2.494558	1.352086	0.09009486	0.07519339	0.09101723	0.06732585
38.824	1	0.3536294	0.1295973	2.58195	2.495394	0.2375021	0.2474403	0.1999234	0.166341	2.075363	2.079261	1.621687	1.200069	0.09115674	0.07142912	0.0555392	0.08461893	0.4578905	0.3941683	0.2251672	0.4435076	0.05037313	0.05058447	0.05097611	0.04432166
38.824	1	0.06843723	0.04159244	0.06636496	0.06083916	0.6547458	1.219886	0.1514598	0.3564813	0.0708288	0.08856997	0.09486537	0.1452178	0.1469253	0.1574116	0.3068303	0.3702396	0.1984964	0.3150072	0.3929079	0.3511442	1.454368	2.588417	2.729662	2.503268
38.825	1	0.05714555	0.06477881	0.08877266	0.05276763	0.2816834	0.4700593	3.530331	2.99619	0.1152801	0.08528974	0.1997054	0.1138589	1.31292	1.346205	0.8934265	0.7825246	0.06770787	0.09196989	0.05993759	0.05670235	0.2141915	0.607281	0.2445267	0.464528
38.923	1	1.81429	1.630183	0.4591812	0.3919703	0.0561844	0.05054877	0.07893067	0.07017262	0.294576	0.2208644	0.3340158	0.5681954	0.04874249	0.06886852	0.05060532	0.06703862	1.198884	1.154881	2.427373	1.284964	0.07644205	0.06679227	0.09264746	0.06531487
38.924	1	0.3845344	0.1378065	2.596409	2.466363	0.2354248	0.2528853	0.2138431	0.1555859	2.096526	2.080615	1.690968	1.160903	0.0792379	0.07583223	0.07526337	0.08137055	0.3972305	0.4028602	0.233911	0.523525	0.06681954	0.05237021	0.05814085	0.06866191
38.924	1	0.07674574	0.04651547	0.06382952	0.06203553	0.6531564	1.193883	0.1596642	0.3460878	0.07638171	0.08665553	0.1192569	0.1597772	0.1814543	0.1594388	0.3488386	0.388029	0.2298231	0.3361976	0.4121443	0.3658045	1.491822	2.686007	2.89381	2.599687
38.925	1	0.07423552	0.05795809	0.07324368	0.07819631	0.2111852	0.4453656	3.571712	3.051678	0.09339162	0.1118541	0.1997105	0.1214293	1.417898	1.360314	0.8465734	0.6886088	0.05787141	0.106301	0.06446084	0.06578456	0.2033871	0.6490836	0.2592004	0.5075738
39.023	1	1.822119	1.648897	0.4277924	0.4423062	0.05830995	0.05110594	0.08503944	0.06853779	0.2915462	0.2060104	0.3383533	0.5620149	0.05277886	0.05294337	0.03832069	0.06217049	1.244223	1.221996	2.362789	1.194764	0.06871672	0.06263303	0.09202417	0.05985346
39.024	1	0.3882432	0.2156452	2.617148	2.420018	0.2444555	0.2541968	0.2414806	0.1656885	2.116092	2.076265	1.71571	1.159359	0.07983343	0.07030852	0.07867626	0.07569319	0.3049931	0.4264993	0.2581925	0.5548112	0.05838255	0.06463731	0.04028966	0.05214019
39.024	1	0.08039126	0.06739987	0.05272603	0.06039535	0.6781937	1.211598	0.1551398	0.2883824	0.06672795	0.106439	0.1269937	0.1646979	0.192148	0.1640532	0.3636083	0.3954534	0.2279796	0.3216613	0.4166047	0.3832831	1.543672	2.704196	2.911273	2.612564
39.025	1	0.08038894	0.05403986	0.1118861	0.05788876	0.1245524	0.3321834	3.550202	3.059535	0.09633097	0.07291819	0.194647	0.1460979	1.568169	1.460938	0.8089211	0.5700073	0.05172455	0.1021051	0.07197103	0.09338367	0.1742498	0.6722935	0.268956	0.4847626
39.123	1	1.842363	1.676168	0.3595817	0.4684012	0.04979008	0.05039852	0.07758387	0.08395911	0.2598989	0.2140653	0.3232693	0.5835361	0.0473172	0.04617715	0.04302244	0.05691641	1.308287	1.219407	2.29565	1.158535	0.06757956	0.0665866	0.1020163	0.04274563
39.124	1	0.3868611	0.2935622	2.633092	2.388942	0.2288072	0.2566141	0.2401219	0.1671365	2.122254	2.052515	1.737686	1.162088	0.07475601	0.08362264	0.09643143	0.06149357	0.2417714	0.4281622	0.2956538	0.5658938	0.05761019	0.06702104	0.04627522	0.0472666
39.124	1	0.06401287	0.05764297	0.05436698	0.06811858	0.6992349	1.206393	0.171293	0.2059286	0.07260656	0.1061769	0.1189566	0.1503063	0.1838907	0.1656565	0.3475852	0.3843601	0.2355702	0.3244218	0.4038086	0.3878152	1.593858	2.734842	2.883108	2.627405
39.125	1	0.1045651	0.06794609	0.0943156	0.06924836	0.08405408	0.2236253	3.509366	3.084236	0.06277127	0.1037142	0.2265325	0.1575041	1.673733	1.578073	0.7884333	0.4874883	0.06043433	0.088579	0.09192389	0.1057896	0.1588127	0.6010573	0.3249519	0.446392
39.223	1	1.936629	1.81003	0.289259	0.5199988	0.04318743	0.05171317	0.07087493	0.07226544	0.248244	0.2924988	0.3869538	0.5642936	0.04617128	0.05540822	0.0596394	0.07494842	1.413067	1.274076	2.308114	1.192985	0.07137143	0.09859441	0.1237858	0.05991036
39.224	1	0.3799499	0.358626	2.659564	2.376075	0.2290858	0.2508769	0.214432	0.1651397	2.089697	1.976582	1.739453	1.174971	0.07644435	0.07280008	0.09574813	0.05036385	0.2324674	0.4466523	0.3022858	0.559985	0.04319766	0.08213888	0.03879107	0.03500614
39.224	1	0.06239165	0.06293452	0.07804815	0.07165213	0.7210312	1.21972	0.2179108	0.1672887	0.0740727	0.09855622	0.08487609	0.1315649	0.1432525	0.1396971	0.3309257	0.3529134	0.1959778	0.3086478	0.3631861	0.3592143	1.567152	2.589847	2.717805	2.545457
39.225	1	0.07461506	0.07489589	0.06242052	0.1183442	0.1162202	0.1471136	3.4793	3.12258	0.05935076	0.07981181	0.1771411	0.1524988	1.692481	1.678897	0.6742436	0.5435749	0.06732185	0.08180665	0.09880233	0.1000316	0.2072572	0.4922927	0.3322742	0.3513412
39.323	1	1.95534	1.865413	0.228084	0.5087894	0.04427092	0.05724249	0.05827875	0.06435487	0.2215687	0.4151911	0.4323069	0.4978857	0.05274813	0.05118801	0.05599558	0.06410576	1.517983	1.288222	2.140694	1.231767	0.0904975	0.08481727	0.104672	0.04536847
39.324	1	0.3530467	0.4263892	2.668276	2.362345	0.232687	0.2342381	0.2164225	0.1584992	2.089161	1.87447	1.687033	1.179906	0.06633991	0.07288147	0.09292775	0.04987671	0.2587256	0.4812878	0.3076763	0.5622536	0.04698747	0.09535541	0.03815252	0.04888331
39.324	1	0.04655925	0.05464057	0.06466758	0.05752397	0.7412935	1.211076	0.2662714	0.1141363	0.06202489	0.09367952	0.08431366	0.1174857	0.127673	0.148219	0.3168161	0.3442258	0.1988981	0.3059699	0.3524161	0.3611094	1.581331	2.555772	2.695148	2.584681
39.325	1	0.04706	0.05986027	0.1023608	0.1342717	0.1315931	0.1526837	3.543101	3.123454	0.05159312	0.06221742	0.1706078	0.1406882	1.658684	1.713235	0.6109397	0.6279996	0.06497493	0.1118204	0.08178991	0.1241559	0.2159127	0.4115985	0.3903345	0.3358389
39.423	1	1.93574	1.864827	0.2092737	0.4738077	0.04524988	0.07056135	0.06051505	0.089447	0.1742235	0.4861229	0.3883655	0.4329721	0.05609156	0.0619866	0.04248171	0.06505047	1.581514	1.275251	1.963329	1.312124	0.09210606	0.08425687	0.09616575	0.04607786
39.424	1	0.3337489	0.4655077	2.65359	2.341973	0.2367131	0.2236097	0.2098898	0.1616478	2.15798	1.831173	1.600111	1.163494	0.0617772	0.08236771	0.08028613	0.04135098	0.266805	0.4830906	0.3137802	0.5372481	0.0423538	0.08765341	0.04728787	0.04630492
39.425	1	0.05433133	0.07010991	0.06098958	0.06444041	0.7417346	1.211257	0.2784031	0.1123967	0.06024714	0.101881	0.07465747	0.104151	0.1337394	0.1792417	0.2989077	0.3292159	0.1890763	0.3140072	0.3495204	0.3670181	1.639261	2.575069	2.664154	2.582203
39.425	1	0.03839619	0.09175629	0.08006811	0.09041975	0.09013764	0.2420333	3.528996	3.070992	0.07743802	0.05964315	0.1657858	0.1111972	1.61325	1.710014	0.5233229	0.6404164	0.06303174	0.06162257	0.05903584	0.119993	0.2192258	0.3691623	0.4086771	0.3575933
39.523	1	1.88357	1.745758	0.3044	0.4795455	0.04068552	0.06978281	0.05799092	0.0746986	0.179887	0.6055586	0.3131246	0.3669546	0.05605217	0.072041	0.05288186	0.06311786	1.621153	1.341589	1.846323	1.401818	0.08682626	0.09061087	0.08093629	0.04832301
39.524	1	0.3178033	0.5010474	2.624413	2.351604	0.2482591	0.2157937	0.1985877	0.1551796	2.213714	1.785879	1.528664	1.149563	0.04995368	0.07140571	0.09713024	0.05762502	0.293413	0.4759762	0.345395	0.5018049	0.04627827	0.0921123	0.07860327	0.03731278
39.524	1	0.05063353	0.05702428	0.0729789	0.06585896	0.7311188	1.20068	0.2880879	0.116841	0.0691159	0.1049406	0.06351893	0.1064211	0.1396081	0.1940426	0.2882367	0.3234228	0.1913353	0.3371471	0.3622649	0.3660458	1.703061	2.621942	2.649584	2.59037
39.525	1	0.04810737	0.06524886	0.100058	0.09446519	0.08832921	0.3581735	3.531964	3.006277	0.06481934	0.06111566	0.1581038	0.09015048	1.507088	1.670054	0.4755463	0.6381595	0.07739457	0.1083322	0.09154668	0.1093122	0.2243987	0.3878991	0.4257707	0.4200037
39.623	1	1.857079	1.611925	0.4044591	0.478794	0.03354898	0.06962201	0.05249309	0.07123161	0.238433	0.6574001	0.2678145	0.289439	0.0594617	0.07586751	0.06232427	0.05997875	1.623186	1.402668	1.77376	1.49944	0.09382131	0.1047018	0.08378786	0.06025371
39.624	1	0.2863769	0.5281586	2.585882	2.343585	0.2524064	0.2229319	0.1742432	0.1596272	2.237697	1.778191	1.41978	1.159202	0.04680555	0.06281182	0.09519925	0.05446074	0.3555007	0.4708271	0.3905884	0.4709191	0.06048599	0.1018297	0.06856904	0.03454581
39.624	1	0.05028922	0.08440691	0.07449682	0.0704737	0.7418867	1.225352	0.3226016	0.1659048	0.08070144	0.1190125	0.07158022	0.09824016	0.1504377	0.1935819	0.2577086	0.3062402	0.2076861	0.3306059	0.3559743	0.3630732	1.767934	2.655735	2.6145	2.596874
39.625	1	0.06947905	0.09611857	0.1127739	0.07525416	0.1540856	0.4677775	3.531246	2.968196	0.08963946	0.07768968	0.1891151	0.1029377	1.38654	1.557436	0.488541	0.6115529	0.06796407	0.06980402	0.07383476	0.1128822	0.2283083	0.4263535	0.3869936	0.5013641
39.723	1	1.870825	1.481379	0.4581165	0.4445179	0.03426319	0.07681651	0.04372109	0.06835975	0.3187115	0.612412	0.2216528	0.2111844	0.04436226	0.0823268	0.04994015	0.03843236	1.570119	1.425559	1.653634	1.523191	0.08146574	0.09316342	0.06028333	0.07076976
39.724	1	0.2580114	0.5229253	2.536491	2.374873	0.246044	0.2176045	0.1610553	0.1598653	2.230248	1.792901	1.316183	1.178461	0.05481169	0.04298478	0.08635883	0.0559877	0.4063135	0.4142065	0.4303308	0.4476682	0.05883876	0.0933606	0.0769721	0.04008274
39.725	1	0.05920376	0.08677361	0.07167412	0.06237606	0.7507885	1.235478	0.3251782	0.2080656	0.09392444	0.1239932	0.06256783	0.06963329	0.153927	0.1969689	0.2453036	0.274325	0.2071516	0.3478769	0.3487997	0.367673	1.841839	2.715127	2.563793	2.600793
39.725	1	0.09149375	0.07426087	0.07166131	0.07004789	0.2126483	0.573398	3.520534	2.9711	0.09559125	0.07408563	0.1812979	0.1152649	1.280545	1.462729	0.4845391	0.6207802	0.06102822	0.08426882	0.08184656	0.06449739	0.231618	0.4453686	0.3097347	0.5100497
39.823	1	1.905951	1.397814	0.5256447	0.3753903	0.04005421	0.06327869	0.04462159	0.05205413	0.366745	0.4822797	0.2285745	0.2014293	0.05382767	0.09114337	0.0608535	0.03530189	1.478608	1.407771	1.581607	1.495693	0.07838299	0.1003095	0.05367709	0.08685919
39.824	1	0.225556	0.4925472	2.514106	2.430713	0.2453575	0.2282979	0.1732761	0.1715961	2.241037	1.851893	1.262227	1.228775	0.0626768	0.0345662	0.07934047	0.05215615	0.4429683	0.3892637	0.4535767	0.4375297	0.0741731	0.07599054	0.07842525	0.04843988
39.824	1	0.04775352	0.06801701	0.05275372	0.06310172	0.7482246	1.217003	0.3281571	0.2430256	0.08664783	0.1209224	0.07697612	0.06168713	0.1394215	0.2002055	0.2280225	0.2588949	0.220174	0.3421616	0.3393211	0.3689055	1.880006	2.713558	2.512704	2.58501
39.825	1	0.09238884	0.03610824	0.09426082	0.07345226	0.236787	0.6144432	3.520195	2.976068	0.1038147	0.0733266	0.2029191	0.1114263	1.222765	1.33029	0.5117358	0.6059086	0.08010588	0.07649733	0.06895007	0.08136487	0.222389	0.4438092	0.2435533	0.5687687
39.923	1	1.97824	1.418195	0.5898768	0.3619193	0.05233906	0.06344196	0.06546466	0.05926075	0.3525811	0.3806898	0.1869583	0.2772596	0.05282113	0.07662456	0.05044018	0.04002414	1.30838	1.246965	1.605686	1.431471	0.06604538	0.08988441	0.06480176	0.09321426
39.924	1	0.1899116	0.4668968	2.527154	2.487581	0.2527188	0.2369398	0.1623444	0.1721753	2.210441	1.925499	1.242146	1.239827	0.06817564	0.05379081	0.06197012	0.04682324	0.4371723	0.4015603	0.4270226	0.4115567	0.06431883	0.0744727	0.06177245	0.06298456
39.924	1	0.07196473	0.07998615	0.06361508	0.07604285	0.7499234	1.227012	0.3436306	0.264343	0.09048868	0.1247544	0.07095944	0.04783597	0.1411382	0.1884145	0.2279232	0.2564582	0.2319788	0.3478269	0.3392688	0.3724365	1.932468	2.728565	2.476942	2.581136
39.925	1	0.1004022	0.05311769	0.07092622	0.07921161	0.2344629	0.6150021	3.491667	3.026101	0.08596688	0.09207385	0.1986547	0.1338552	1.244554	1.261632	0.5543207	0.6409945	0.047263	0.08300043	0.06480205	0.0697452	0.1962093	0.4306098	0.2260045	0.5636261
40.023	1	2.044229	1.48386	0.573709	0.3665195	0.04417763	0.04635174	0.05830834	0.0500823	0.29557	0.33182	0.2588769	0.3200373	0.04997554	0.05634909	0.04156224	0.05004707	1.132019	1.02316	1.68498	1.305699	0.08011579	0.07297223	0.06948957	0.06120439
40.024	1	0.1507058	0.4436056	2.569438	2.525214	0.2340906	0.2380732	0.1706904	0.1715511	2.159008	1.977162	1.29423	1.216375	0.06667107	0.0547681	0.05756457	0.05963034	0.4313251	0.3940116	0.4126464	0.3613902	0.07200341	0.07065708	0.0631029	0.06606311
40.024	1	0.07406637	0.07776587	0.07441702	0.07191696	0.7576333	1.227975	0.3549261	0.2779175	0.0924458	0.1139042	0.06371332	0.04815118	0.1301658	0.1887194	0.2465006	0.2325071	0.2295509	0.3523324	0.349655	0.3694741	1.960328	2.72895	2.440926	2.55765
40.025	1	0.07542239	0.05640558	0.08539537	0.07854967	0.1674269	0.5174462	3.468291	3.064872	0.09693534	0.07152215	0.2058582	0.1247297	1.328579	1.298975	0.57465	0.6944267	0.07877945	0.08818118	0.05097846	0.06428433	0.2025372	0.4239724	0.2123197	0.480799
40.123	1	2.112846	1.543552	0.4789339	0.3276308	0.04984847	0.04964386	0.0609874	0.03660557	0.2560917	0.3254743	0.3429881	0.3393225	0.04110815	0.05742041	0.05403693	0.05362731	0.9927984	0.8402222	1.804287	1.167978	0.06766394	0.07143583	0.07016262	0.05409338
40.124	1	0.14509	0.4219605	2.611157	2.592883	0.2370093	0.2409743	0.2020909	0.174777	2.111551	2.032235	1.40896	1.166986	0.08011501	0.05732579	0.04180119	0.06288351	0.4111596	0.3627559	0.3572564	0.2855834	0.05690129	0.07100405	0.04184596	0.0400908
40.124	1	0.05430972	0.06828379	0.08332659	0.09332604	0.7329454	1.217758	0.3624209	0.2893104	0.09170434	0.104907	0.05496354	0.05399109	0.1482847	0.1842015	0.2437331	0.2104991	0.2402661	0.3471927	0.3591866	0.3727854	1.995971	2.733098	2.421632	2.564536
40.125	1	0.06193699	0.05514216	0.08287551	0.08326518	0.1169289	0.4085873	3.475322	3.131617	0.08997084	0.1105936	0.1930266	0.1233288	1.43812	1.435983	0.66732	0.7059857	0.07014808	0.1021873	0.06968348	0.06941617	0.1775197	0.4178164	0.2209701	0.380749
40.223	1	2.138166	1.62667	0.3654128	0.3178164	0.0384408	0.03542642	0.08275173	0.05380554	0.2411577	0.2836592	0.395195	0.3436741	0.04132439	0.05751118	0.06702776	0.06440106	0.8941117	0.7939712	1.989712	1.101769	0.07839239	0.06694234	0.08851615	0.04460605
40.224	1	0.1685514	0.414777	2.660287	2.671295	0.2359615	0.2608929	0.1981592	0.1714217	2.071315	2.085583	1.531522	1.141898	0.07198821	0.06164252	0.04544104	0.06125937	0.3701528	0.3315828	0.3124165	0.2471218	0.05005147	0.0722246	0.05309542	0.04840713
40.224	1	0.04752417	0.05406915	0.07080708	0.09557039	0.7086947	1.201951	0.3531806	0.2534798	0.08802031	0.1039218	0.05195977	0.05059013	0.1467148	0.1732711	0.20977	0.1845734	0.2584717	0.3428605	0.3578332	0.3762963	2.019369	2.740092	2.410402	2.550402
40.225	1	0.03094091	0.05570021	0.09411184	0.1300022	0.1091019	0.2662225	3.526501	3.193782	0.06900033	0.06735596	0.2062378	0.1452799	1.580067	1.571101	0.7395531	0.7350384	0.08860557	0.08614803	0.07715951	0.06621174	0.1619207	0.4131453	0.251408	0.2938587
40.323	1	2.126767	1.659733	0.2917071	0.3906883	0.04894992	0.03532079	0.08454742	0.06526614	0.2402349	0.285754	0.369101	0.3735869	0.02808173	0.04802266	0.03873004	0.07345187	0.8843832	0.8759403	2.133844	1.207043	0.07421205	0.06312007	0.09256783	0.05654467
40.324	1	0.1842397	0.4040147	2.706903	2.714685	0.2315616	0.2593296	0.2013623	0.1752875	2.075635	2.110155	1.601624	1.14413	0.06154501	0.05171613	0.05105127	0.06632431	0.3342018	0.3090379	0.275071	0.2829809	0.04971784	0.06331348	0.06152502	0.05750163
40.324	1	0.04596068	0.06359398	0.08266232	0.08822552	0.6936671	1.181567	0.3577209	0.2609053	0.07542962	0.09342624	0.05266877	0.06509218	0.1549031	0.1740671	0.2254361	0.2024096	0.248843	0.350327	0.3556287	0.3727081	2.009331	2.728146	2.417062	2.53501
40.325	1	0.04325879	0.06218768	0.05534183	0.08896085	0.1353433	0.1515325	3.537506	3.241378	0.05848241	0.0601273	0.1829566	0.1384187	1.634432	1.705294	0.8580441	0.7325167	0.05392671	0.0773905	0.0806619	0.08718585	0.1656924	0.4015789	0.3025636	0.2978177
40.423	1	2.089971	1.571977	0.2569219	0.3968011	0.05860513	0.03768782	0.09597125	0.0612433	0.2990383	0.3332574	0.3139993	0.3934189	0.04277144	0.06086983	0.04284394	0.05400576	0.9241805	1.090631	2.236434	1.271854	0.05637487	0.09381314	0.0884024	0.05818352
40.424	1	0.1770371	0.3806188	2.736969	2.719377	0.2265717	0.2650791	0.203739	0.1688316	2.08278	2.141785	1.658668	1.138941	0.06324098	0.05314342	0.05228544	0.05289278	0.290719	0.3053945	0.2495609	0.3623734	0.05166994	0.06953751	0.06018417	0.05782907
40.424	1	0.04322946	0.06849497	0.08349477	0.08030157	0.6731206	1.181413	0.3630134	0.259926	0.07918891	0.09416942	0.05641162	0.07910333	0.189326	0.1695288	0.2439205	0.2532127	0.24336	0.3397432	0.3602377	0.378702	1.996562	2.712369	2.428682	2.537171
40.425	1	0.03408508	0.06731193	0.05937491	0.1387783	0.1424956	0.08116803	3.580479	3.257593	0.06190586	0.06170452	0.1721469	0.1484939	1.657544	1.800206	0.9173422	0.7632648	0.05476079	0.06590753	0.07426662	0.05738458	0.1849075	0.3780287	0.3574715	0.282208
40.523	1	2.029965	1.53256	0.3195486	0.3997504	0.06339451	0.05480214	0.09713099	0.05282458	0.3395499	0.3487127	0.2469575	0.4726837	0.05873067	0.0554552	0.04407241	0.07442789	1.017757	1.258749	2.28368	1.363962	0.06925387	0.1024928	0.0835678	0.04804901
40.524	1	0.173569	0.3706594	2.759456	2.725789	0.2244064	0.2656278	0.2219422	0.1701387	2.068948	2.152185	1.703761	1.144022	0.04788286	0.06538786	0.05888491	0.05531362	0.2389549	0.3179743	0.2604109	0.4792225	0.0607847	0.07411636	0.05710195	0.07073173
40.524	1	0.03100233	0.05603024	0.06127826	0.0846176	0.6350586	1.162549	0.3290057	0.2333981	0.06844368	0.1007183	0.08343641	0.07408185	0.1771092	0.1494644	0.2372373	0.2468061	0.2394809	0.3231402	0.3583484	0.3677239	1.951627	2.6781	2.455034	2.519165
40.525	1	0.05206715	0.06381079	0.06371089	0.1158151	0.1650577	0.09437297	3.604569	3.225361	0.04024005	0.07491167	0.2102224	0.1508754	1.633247	1.854566	0.98218	0.7955567	0.04814693	0.09091477	0.09901427	0.08835039	0.1785824	0.3572378	0.3698698	0.3094267
40.623	1	1.990134	1.523173	0.3956367	0.440765	0.05708634	0.04232348	0.07967592	0.07349901	0.3655295	0.2772118	0.3118181	0.5286918	0.03944557	0.04535931	0.05770456	0.07904521	1.14077	1.326864	2.280442	1.496879	0.07647909	0.09093892	0.08431978	0.06760274
40.624	1	0.1606656	0.3316146	2.778175	2.713528	0.2344683	0.2637048	0.2205631	0.1756511	2.062306	2.131262	1.711245	1.149105	0.03190084	0.06215768	0.06921244	0.06843428	0.1742795	0.3307721	0.3066357	0.5577814	0.04664841	0.06363956	0.05525518	0.05072672
40.624	1	0.04753974	0.06462721	0.05539073	0.09078896	0.6368087	1.162189	0.3110079	0.2137063	0.07667547	0.0959293	0.09070764	0.07127582	0.1727681	0.1434637	0.2449632	0.2593042	0.2297544	0.3143553	0.3454416	0.3506408	1.866183	2.618986	2.479321	2.509592
40.625	1	0.04787601	0.05404641	0.06077614	0.09571998	0.1990928	0.1589871	3.631882	3.149094	0.05444067	0.04446827	0.1657105	0.103339	1.511906	1.819228	1.003535	0.8564797	0.05240552	0.08488875	0.07420639	0.0637749	0.1878124	0.3597344	0.3210658	0.2873589
40.723	1	1.969399	1.512163	0.3903188	0.5257305	0.04321764	0.04929689	0.07354801	0.07367439	0.3879459	0.2085556	0.4422942	0.4917686	0.04860956	0.03485504	0.06248334	0.05485692	1.253562	1.274159	2.237104	1.583225	0.08663518	0.07955857	0.0765558	0.05915065
40.724	1	0.1649462	0.273947	2.774717	2.671427	0.2384854	0.2508315	0.2197154	0.1761499	2.04284	2.096215	1.688226	1.154921	0.03262082	0.05820544	0.07287209	0.07090608	0.1277152	0.3445017	0.3687509	0.6089533	0.03154406	0.06483431	0.06574336	0.04430144
40.724	1	0.04524124	0.05634236	0.06278081	0.09191546	0.6443719	1.174888	0.3023154	0.2177702	0.07761014	0.1026711	0.07975418	0.08271658	0.1631751	0.1576555	0.2652857	0.289182	0.2128163	0.2982655	0.338303	0.3486651	1.773453	2.550362	2.480862	2.495415
40.725	1	0.05956736	0.07327191	0.05224339	0.07838421	0.2201558	0.2670838	3.646394	3.083011	0.06135947	0.08057327	0.1861124	0.1084772	1.366694	1.747199	1.009722	0.8807034	0.05255111	0.07409486	0.08014049	0.07052878	0.1750787	0.3695466	0.2579934	0.3160472
40.823	1	1.968806	1.494284	0.3405749	0.5397116	0.05126701	0.05372024	0.06077722	0.08108144	0.391084	0.2144102	0.537985	0.4154857	0.04782396	0.03301506	0.07508937	0.06300816	1.314302	1.145795	2.180714	1.629982	0.07465123	0.05982872	0.0779973	0.05368511
40.824	1	0.1642433	0.2514093	2.7604	2.626931	0.2408116	0.2475232	0.2095974	0.1750512	2.097728	2.06359	1.633314	1.140385	0.04968724	0.06297379	0.09522149	0.07856749	0.1293269	0.3616963	0.4073625	0.6367507	0.03907335	0.05953346	0.06699669	0.04629503
40.824	1	0.04508359	0.04939785	0.06510427	0.08089876	0.6511893	1.18932	0.2981385	0.2407682	0.06769038	0.1071355	0.07547674	0.07936639	0.1568888	0.1546158	0.2768001	0.2794176	0.2086175	0.2893273	0.3287343	0.3452549	1.680774	2.471093	2.477587	2.488582
40.825	1	0.09547911	0.05690232	0.09823773	0.07503846	0.2355503	0.3654264	3.612074	3.023974	0.0651249	0.06661208	0.1862946	0.1007182	1.237931	1.621158	1.001386	0.8689059	0.08790354	0.1030209	0.06608996	0.08837384	0.1715525	0.4297459	0.2539323	0.3630511
40.923	1	1.976853	1.486002	0.3339264	0.4730461	0.05781301	0.06898652	0.05966323	0.09403043	0.3683504	0.2804889	0.6024049	0.3364387	0.05514706	0.06800597	0.08369995	0.05594923	1.38755	1.071369	2.108638	1.644141	0.07038504	0.07867396	0.07131433	0.05781291
40.923	1	0.1615743	0.2431229	2.729282	2.577806	0.2485843	0.2477056	0.2050757	0.1703853	2.156151	2.020067	1.567475	1.161381	0.05512793	0.07414136	0.1164676	0.08505143	0.1881761	0.3884007	0.4302384	0.6089312	0.04115389	0.04789558	0.07074712	0.04092934
40.924	1	0.03873995	0.05450697	0.06169056	0.07164188	0.6677601	1.191589	0.3085758	0.2518551	0.05642715	0.09872584	0.07688154	0.07709375	0.1328073	0.1598727	0.2768226	0.2857267	0.1969632	0.2884483	0.3219054	0.3335355	1.589423	2.388788	2.467418	2.454234
40.925	1	0.08183566	0.04477738	0.07548768	0.04732532	0.2192795	0.425612	3.597367	2.980909	0.09744294	0.08175047	0.1985892	0.1026674	1.163782	1.45183	0.9513324	0.8318586	0.08620627	0.07607528	0.08926087	0.06190105	0.1798078	0.4631631	0.3086968	0.4192935
41.023	1	1.961018	1.482865	0.3381042	0.4157524	0.06927945	0.0621579	0.0862772	0.06933978	0.3236415	0.3723205	0.6304059	0.304977	0.06048073	0.05699146	0.09479277	0.0505103	1.483502	0.9926346	2.116701	1.726624	0.08500966	0.08452082	0.07536491	0.06037973
41.024	1	0.1749243	0.2451171	2.663703	2.549403	0.239396	0.251008	0.1831561	0.1907821	2.235094	2.011054	1.468455	1.188335	0.05312758	0.08147147	0.1053518	0.0852726	0.2732839	0.4104799	0.4266998	0.5793014	0.04285937	0.04648419	0.06433838	0.04083626
41.024	1	0.04714558	0.0437858	0.05817384	0.04933003	0.6995642	1.223001	0.3065064	0.2240709	0.05164355	0.08832063	0.0895094	0.06940949	0.127562	0.151773	0.2740857	0.303497	0.1834735	0.2957221	0.3229945	0.3335206	1.535186	2.384602	2.472509	2.436831
41.025	1	0.0878949	0.06647842	0.07863674	0.06806199	0.1766161	0.4758399	3.572864	2.970259	0.07902171	0.07414281	0.197582	0.1038192	1.195251	1.314134	0.925634	0.8321425	0.08915922	0.0732628	0.08554682	0.05592348	0.2092568	0.5138744	0.3290487	0.4797376
41.123	1	1.945837	1.457939	0.2610999	0.399107	0.05660268	0.06051686	0.07853503	0.07177166	0.2805927	0.4604366	0.6041482	0.2677407	0.05404146	0.06239491	0.09096907	0.03027488	1.485406	0.9863597	2.042754	1.743149	0.09127796	0.06855324	0.06121434	0.09663724
41.124	1	0.1995232	0.2627763	2.607867	2.525737	0.2527813	0.2447854	0.1721676	0.1799258	2.306963	1.974651	1.346811	1.187639	0.05327133	0.08321554	0.1006599	0.07986682	0.350681	0.4346807	0.4350213	0.5471157	0.04464734	0.04348668	0.07379172	0.05661671
41.124	1	0.06081601	0.05332828	0.06454773	0.05937741	0.7175686	1.242876	0.3141345	0.1999141	0.06998953	0.09168049	0.07649154	0.08436083	0.1433267	0.1675587	0.2663511	0.2973399	0.1917195	0.2981816	0.3449579	0.3337197	1.5299	2.437437	2.49221	2.418654
41.125	1	0.06305	0.059906	0.0694568	0.07166056	0.1489992	0.5018785	3.563176	3.012141	0.09801463	0.08700719	0.209524	0.1188671	1.307987	1.266402	0.8705837	0.7494797	0.07694221	0.07427283	0.08165071	0.05722428	0.2084045	0.5620282	0.3362873	0.522155
41.223	1	1.987137	1.493428	0.1770861	0.3975602	0.04792745	0.06115949	0.0672845	0.07415813	0.2848498	0.5146162	0.532913	0.3181042	0.06140905	0.0798232	0.06647659	0.0505324	1.456945	1.071772	1.944536	1.66342	0.08656988	0.06955347	0.06998848	0.1075281
41.224	1	0.2297266	0.2872514	2.526728	2.541886	0.2645564	0.2495202	0.1638136	0.1725717	2.365731	1.938181	1.275083	1.215184	0.06184784	0.08204057	0.1086251	0.07677382	0.4119702	0.4500405	0.4545354	0.510485	0.04629136	0.05036943	0.06952522	0.05227554
41.224	1	0.05685493	0.04408342	0.05724612	0.03802986	0.7279585	1.247037	0.3024188	0.1866053	0.06600545	0.1044654	0.05602106	0.1038343	0.1448167	0.1703472	0.2602772	0.3136808	0.1856173	0.2990494	0.342985	0.3397088	1.514926	2.466354	2.507569	2.427691
41.225	1	0.08843528	0.05782585	0.08539672	0.06341887	0.1385488	0.4785199	3.534252	3.048818	0.087451	0.08132445	0.2063283	0.1116681	1.437458	1.326014	0.8005051	0.7076155	0.06329116	0.09194362	0.07862354	0.09047043	0.2619904	0.5922638	0.3014514	0.5405444
41.323	1	2.065058	1.557588	0.1157765	0.368133	0.0573053	0.05956651	0.06729288	0.06889875	0.2848301	0.4859022	0.4416848	0.3448369	0.05271898	0.0619433	0.05534119	0.0610576	1.385997	1.145772	1.872913	1.533017	0.0875206	0.08031552	0.06456732	0.07189046
41.324	1	0.2372259	0.274085	2.509278	2.585649	0.268582	0.2374561	0.162667	0.1744332	2.380946	1.916813	1.212053	1.194971	0.07855851	0.08774815	0.09509839	0.08472249	0.4373608	0.4568146	0.4630649	0.4951069	0.04949576	0.05216456	0.07149056	0.05342781
41.324	1	0.05672423	0.05363298	0.06677574	0.03908392	0.7556959	1.2624	0.2763743	0.1242723	0.06761305	0.09374122	0.05215439	0.1045148	0.1484277	0.1520958	0.2446907	0.3643152	0.1949499	0.3093028	0.3552363	0.3485782	1.530442	2.539399	2.587862	2.49973
41.325	1	0.08178693	0.0594512	0.1192308	0.06632993	0.1825035	0.4173485	3.555511	3.097115	0.09518249	0.08772954	0.2208705	0.1584599	1.563888	1.412299	0.7596639	0.6142967	0.06554734	0.09218332	0.05285709	0.08951865	0.2525998	0.6029842	0.2849528	0.5305179
41.423	1	2.180496	1.643755	0.1397839	0.3768622	0.06309366	0.07145783	0.0559013	0.04436021	0.2496536	0.4610161	0.323959	0.3535299	0.04204011	0.05490674	0.05602948	0.06856777	1.301987	1.216192	1.887155	1.455526	0.06325784	0.08630433	0.07240774	0.05473036
41.424	1	0.2259206	0.2432356	2.539966	2.659956	0.2583455	0.2387006	0.1648864	0.190618	2.334248	1.929973	1.172045	1.16381	0.0739572	0.08981254	0.06932294	0.07516056	0.442483	0.4293036	0.4575816	0.4535034	0.04451849	0.04431188	0.06959434	0.04637262
41.424	1	0.07112972	0.04948367	0.06541798	0.02831421	0.7712239	1.240202	0.2836709	0.07883527	0.06712648	0.08559525	0.0534641	0.1157695	0.1449688	0.1417894	0.2310048	0.3775619	0.189491	0.3145703	0.3560057	0.3443187	1.503691	2.607527	2.609315	2.512278
41.425	1	0.1009511	0.06642017	0.09564144	0.09391927	0.1488699	0.3364856	3.548675	3.130888	0.05652156	0.07585697	0.2028192	0.1431444	1.662372	1.530051	0.6741271	0.5528192	0.06398135	0.07920999	0.09044549	0.1067219	0.2732233	0.5797991	0.3547166	0.4800779
41.523	1	2.30945	1.728212	0.1772935	0.4214696	0.04799624	0.0586502	0.06524017	0.06424243	0.2055653	0.4226106	0.2154478	0.2966041	0.04646098	0.06272829	0.07087989	0.0402292	1.187777	1.262078	1.962458	1.355428	0.05931076	0.07098034	0.07089174	0.04361539
41.524	1	0.2045285	0.1919451	2.597379	2.715697	0.2548678	0.2430352	0.1561519	0.1725274	2.268848	1.940671	1.18001	1.090848	0.05833545	0.07485209	0.07068953	0.06879026	0.4217447	0.3907433	0.4517401	0.4042987	0.05104186	0.04044893	0.06607624	0.05475673
41.524	1	0.05078792	0.03963198	0.0584921	0.03724258	0.7667119	1.213502	0.2933961	0.1252245	0.06710907	0.09331475	0.0658142	0.1236229	0.1323849	0.1553663	0.244239	0.3789976	0.189428	0.3279524	0.3587743	0.3459301	1.47411	2.628168	2.592436	2.487221
41.525	1	0.07106932	0.0767024	0.07923172	0.1132121	0.1209916	0.2358914	3.547408	3.126106	0.0496007	0.07357229	0.1913564	0.1267918	1.70505	1.646489	0.6110985	0.5704475	0.06220927	0.09512127	0.09621965	0.1312741	0.2703639	0.5090199	0.4185568	0.4146844
41.623	1	2.393778	1.836216	0.1668678	0.4713041	0.05297669	0.05025929	0.05327748	0.0575605	0.1653821	0.387884	0.1731827	0.2708837	0.05265368	0.05618435	0.05336529	0.05991569	1.119681	1.24882	2.057101	1.297781	0.06417813	0.07095997	0.07475905	0.04646795
41.623	1	0.1954595	0.1287042	2.655096	2.771213	0.2507799	0.2542487	0.1550243	0.1523921	2.193867	1.966413	1.221276	1.016495	0.05437313	0.07385229	0.07051649	0.05603478	0.3756758	0.3577516	0.4284462	0.3351619	0.04760835	0.04733657	0.06389975	0.05782296
41.624	1	0.0426638	0.03679452	0.06456211	0.04470252	0.7691202	1.215239	0.2915494	0.2077422	0.06816875	0.09439322	0.06022987	0.1298417	0.141132	0.1501082	0.2373735	0.3861148	0.2055393	0.3305067	0.3597601	0.3432462	1.456874	2.649209	2.581566	2.47348
41.625	1	0.06563869	0.06664843	0.06927942	0.1162506	0.1072301	0.1403418	3.577414	3.117791	0.06234498	0.08368967	0.1933124	0.1813633	1.702171	1.685557	0.5307916	0.5891954	0.06771212	0.08881708	0.07879198	0.1114758	0.2327883	0.4247781	0.4581051	0.3486789
41.723	1	2.410875	1.965218	0.1731283	0.5100142	0.047524	0.05365895	0.04920564	0.0559146	0.1837843	0.3373114	0.1689829	0.2272518	0.05235321	0.06124843	0.03601902	0.05260482	1.068228	1.179258	2.171633	1.312328	0.06829404	0.0705343	0.08160892	0.06025136
41.724	1	0.1940285	0.09034981	2.704927	2.84618	0.2420442	0.2520594	0.1784594	0.1518338	2.144025	1.997966	1.317339	0.9599471	0.06739938	0.0814729	0.08551959	0.05046543	0.3223256	0.3322318	0.3911923	0.2566469	0.05303712	0.04381942	0.04859074	0.05882473
41.724	1	0.04009352	0.0440589	0.06068699	0.05336097	0.7822401	1.220044	0.2788468	0.2785929	0.05732805	0.0882484	0.06823882	0.1148042	0.1262921	0.1329618	0.2379465	0.3757385	0.1837391	0.3267175	0.3490878	0.3460137	1.422424	2.639291	2.560625	2.454155
41.725	1	0.04059773	0.05580421	0.08494111	0.1329239	0.1231491	0.1686894	3.580952	3.086659	0.07346972	0.05880183	0.1974345	0.1091005	1.637831	1.717778	0.437844	0.6035076	0.07401266	0.09200366	0.07964382	0.1096922	0.2125872	0.4076511	0.4554471	0.3549255
41.823	1	2.361151	2.034221	0.1514993	0.5275195	0.04106515	0.05196486	0.06754101	0.03990494	0.2433376	0.3555829	0.1609185	0.2681862	0.05090379	0.06751168	0.04463936	0.06180433	1.020986	1.094862	2.276751	1.378335	0.05818745	0.07632778	0.08667723	0.05317748
41.824	1	0.196975	0.1157452	2.757404	2.907139	0.2421126	0.2553613	0.194653	0.1520461	2.103338	2.023889	1.402302	0.9025582	0.0527016	0.09752233	0.07776275	0.04797215	0.2724527	0.2924389	0.3410386	0.160236	0.04095501	0.04662956	0.0692552	0.03996122
41.824	1	0.03322895	0.04094495	0.06152745	0.06793886	0.7967607	1.229821	0.2724448	0.3456345	0.06463835	0.08918822	0.07427566	0.1189262	0.1358059	0.1328764	0.2264269	0.3834426	0.1814693	0.3232137	0.3603115	0.3569989	1.407438	2.62798	2.540971	2.45133
41.825	1	0.0637426	0.09026261	0.1033308	0.09287568	0.144506	0.2932357	3.576771	3.028704	0.08200864	0.08162807	0.1757272	0.1070616	1.528431	1.69825	0.3896239	0.5715744	0.08318181	0.1034997	0.08535385	0.105299	0.1901818	0.4380558	0.468059	0.3990423
41.923	1	2.281262	2.033772	0.1646645	0.5041024	0.05649375	0.054042	0.05658672	0.05879916	0.2531886	0.3857152	0.204059	0.3322561	0.05435101	0.06916494	0.05958508	0.06620839	0.9779985	0.9614162	2.376108	1.480389	0.07284909	0.06947558	0.1015573	0.05937718
41.924	1	0.2024032	0.1578548	2.799354	2.961097	0.2269309	0.2544447	0.1988501	0.1398233	2.084094	2.044045	1.455959	0.8577889	0.04916884	0.09531606	0.06375793	0.0521277	0.2081905	0.2774365	0.2694129	0.1219891	0.04812747	0.05113034	0.05668702	0.04193814
41.924	1	0.03907638	0.04752157	0.07182744	0.07237387	0.7932404	1.24101	0.2642983	0.3795829	0.05158739	0.08288613	0.06902105	0.112604	0.1350484	0.1258946	0.2155776	0.3702551	0.165721	0.3213884	0.3400384	0.3580019	1.391982	2.600705	2.50954	2.434011
41.925	1	0.09421876	0.08335092	0.1076603	0.0940235	0.1671057	0.4101596	3.558081	2.981614	0.09323158	0.0597909	0.1906673	0.1033273	1.40131	1.611696	0.407801	0.5817303	0.07228854	0.08211602	0.08847696	0.09223215	0.1716779	0.4864318	0.4313536	0.4543135
42.023	1	2.240104	2.004038	0.157051	0.4203907	0.04589329	0.04329137	0.05698202	0.05189599	0.1491562	0.3676547	0.2344607	0.3737737	0.04032774	0.07182127	0.07085379	0.06200088	0.9224153	0.8087874	2.399463	1.610625	0.07963493	0.07946513	0.09521989	0.08556133
42.024	1	0.2167514	0.2081347	2.842847	2.969268	0.2292422	0.2644115	0.2184842	0.1514447	2.058478	2.060112	1.516616	0.8413459	0.04834715	0.09537515	0.05803019	0.0535449	0.1511609	0.2797207	0.2298223	0.2005396	0.03568509	0.04729744	0.05817634	0.04482962
42.024	1	0.03966342	0.0619486	0.0720107	0.07531031	0.7914443	1.260773	0.2611224	0.3920227	0.06220001	0.08859634	0.05847507	0.1107159	0.1407326	0.1153753	0.2179636	0.3632089	0.1731412	0.3230599	0.3466053	0.3530826	1.401362	2.574015	2.493077	2.437393
42.025	1	0.08641562	0.04120101	0.103648	0.07972117	0.09990341	0.5136499	3.525716	2.985026	0.09044545	0.08013793	0.1845327	0.09871812	1.285166	1.511112	0.4767234	0.5579567	0.05497331	0.09690424	0.07443304	0.07362667	0.1816809	0.4863396	0.3853591	0.4891893
42.123	1	2.21431	1.952839	0.1522686	0.325046	0.0484704	0.04306087	0.0510342	0.04298656	0.09183627	0.3765636	0.2082963	0.4106961	0.04873601	0.06135239	0.0718318	0.07944302	0.9558754	0.747896	2.362686	1.73706	0.0731188	0.06146734	0.1111369	0.08858695
42.124	1	0.2183474	0.2513244	2.863335	2.95577	0.2282934	0.2678062	0.2176251	0.1382186	2.040128	2.057957	1.564989	0.8714175	0.04388466	0.1010611	0.06142191	0.05173797	0.1171974	0.2924297	0.2511147	0.2989633	0.02966133	0.06004129	0.06984507	0.05201722
42.124	1	0.04051915	0.0626685	0.06528633	0.06089455	0.7941533	1.262837	0.2666143	0.388964	0.06772059	0.07443547	0.0460754	0.103564	0.1391453	0.1234355	0.2100981	0.3752546	0.1710103	0.3251838	0.3564955	0.3672013	1.421611	2.574846	2.477927	2.430259
42.125	1	0.08188315	0.03200714	0.09767171	0.07710543	0.1248846	0.5497078	3.510868	2.991257	0.1095496	0.08238783	0.1962254	0.1050869	1.214396	1.380294	0.5873483	0.602871	0.05130228	0.06833927	0.09482302	0.06631546	0.2029285	0.4836971	0.3584673	0.5419672
42.223	1	2.204246	1.837929	0.2398788	0.3045779	0.0280575	0.05974208	0.05568738	0.05336952	0.1270649	0.3643068	0.2238446	0.440484	0.03855974	0.05975523	0.05915247	0.08763232	1.044447	0.7362157	2.302745	1.788329	0.06766961	0.06837855	0.09334645	0.104336
42.224	1	0.2268184	0.324985	2.859835	2.91335	0.2293363	0.2671461	0.2022546	0.1450509	2.062596	2.053376	1.565042	0.8993709	0.04288399	0.1065994	0.06448248	0.05178323	0.1409917	0.3081907	0.2984359	0.369402	0.02690417	0.05538708	0.08122923	0.05490914
42.225	1	0.04182036	0.06877571	0.05711613	0.066597	0.792467	1.261548	0.2815566	0.3588216	0.07377267	0.08473225	0.0518807	0.10085	0.1366742	0.1367214	0.197836	0.3563173	0.1773879	0.3249934	0.3352262	0.3571256	1.462375	2.568546	2.45504	2.424195
42.225	1	0.08169402	0.05224514	0.08386568	0.05719399	0.1697353	0.5470643	3.49421	3.041345	0.0845558	0.06099318	0.1991382	0.1383363	1.203246	1.30157	0.606891	0.6456111	0.06574058	0.09418023	0.06761592	0.07777439	0.21851	0.4864455	0.3274668	0.5418834
42.323	1	2.186807	1.743884	0.3031352	0.3473898	0.03891341	0.06131816	0.06853347	0.06716322	0.1790117	0.3082441	0.2719051	0.423857	0.05484835	0.05668411	0.06754656	0.06849978	1.166577	0.697785	2.255016	1.800959	0.08951835	0.06560699	0.07558817	0.0875242
42.324	1	0.2397857	0.4155009	2.841637	2.847499	0.2275398	0.2739409	0.1977115	0.150914	2.087964	2.106437	1.556524	0.9422328	0.04093091	0.09820773	0.05750857	0.05057822	0.1769641	0.317865	0.3715358	0.408946	0.05443337	0.06350762	0.07308145	0.04635989
42.324	1	0.04307178	0.06280284	0.04662804	0.05915424	0.7865529	1.250981	0.2853018	0.3075525	0.07722064	0.0910228	0.05074644	0.1176215	0.1383051	0.1249764	0.2156784	0.3537602	0.1805633	0.3196977	0.3382513	0.3500871	1.481809	2.54973	2.428528	2.412292
42.325	1	0.06214289	0.05647329	0.07977209	0.05767202	0.2577495	0.5021053	3.476649	3.073095	0.1188011	0.08614478	0.204032	0.1053153	1.268297	1.326962	0.6792072	0.6733873	0.07242319	0.07521298	0.05794046	0.06085869	0.2164941	0.4672887	0.316258	0.4994994
42.423	1	2.191455	1.687558	0.2979151	0.3841979	0.05076667	0.05372527	0.06970552	0.06553032	0.2029208	0.2627276	0.2852689	0.3787268	0.04552325	0.06329185	0.06379203	0.06805003	1.251142	0.7315179	2.262568	1.76398	0.08185736	0.07846916	0.09861586	0.06406743
42.423	1	0.2540595	0.4804583	2.825652	2.765061	0.2351495	0.2610545	0.1877791	0.1686168	2.133556	2.095806	1.522419	0.983844	0.02685463	0.1069025	0.05312515	0.06114392	0.1889924	0.3415902	0.4241045	0.3971704	0.06260473	0.06086071	0.08308593	0.04964586
42.424	1	0.0488752	0.05704417	0.05041812	0.06626861	0.7800251	1.24647	0.2741208	0.2369378	0.08550362	0.1010922	0.06780934	0.113504	0.1361922	0.1510549	0.2323495	0.3686697	0.1936232	0.3189924	0.3364852	0.3434849	1.523227	2.545702	2.402257	2.412228
42.425	1	0.06293737	0.06948215	0.08244878	0.08871245	0.2513836	0.4258818	3.480477	3.125948	0.07006027	0.08601147	0.1997001	0.1184019	1.373185	1.446343	0.7854432	0.7183702	0.06022941	0.09615619	0.05798247	0.06908449	0.1919963	0.4631549	0.2699498	0.3787882
42.523	1	2.253071	1.752843	0.2646709	0.4204328	0.04582626	0.05955711	0.04174931	0.0492424	0.1943122	0.2334875	0.3030393	0.2951525	0.04560242	0.03873725	0.06522529	0.04715049	1.258738	0.8609746	2.258326	1.721006	0.07140588	0.08619607	0.1059314	0.04970785
42.524	1	0.2528971	0.5192646	2.810432	2.698756	0.2358933	0.2498352	0.1794596	0.1527879	2.191054	2.072827	1.489332	1.007478	0.04774792	0.1034225	0.06424245	0.0499822	0.2349586	0.3661609	0.4376518	0.3424307	0.05159885	0.05488837	0.06155146	0.03587123
42.524	1	0.06583256	0.04240624	0.0635742	0.06109756	0.7792768	1.243241	0.2793296	0.1528298	0.07415396	0.1175264	0.06165219	0.107404	0.1501266	0.1703111	0.2472286	0.3859953	0.2121697	0.3073643	0.3408379	0.3390401	1.556597	2.550273	2.393995	2.419366
42.525	1	0.03504702	0.04811018	0.07309971	0.08731493	0.2416408	0.3049829	3.531485	3.18364	0.07531464	0.04928507	0.1628744	0.1346056	1.480652	1.577801	0.8755613	0.7267226	0.06254573	0.08221794	0.0612876	0.05738103	0.1665688	0.4192443	0.1935304	0.2812627
42.623	1	2.30799	1.882515	0.2585257	0.4649954	0.05808116	0.04107113	0.04766381	0.0530413	0.2346376	0.250578	0.3070428	0.2612053	0.04773928	0.03568461	0.05485457	0.07790106	1.214893	1.01326	2.173378	1.686554	0.05654389	0.09223539	0.07711727	0.05622628
42.624	1	0.281376	0.5607021	2.791576	2.632091	0.2548012	0.2515681	0.1904994	0.1640173	2.248948	2.030897	1.44426	1.039128	0.05786465	0.1064059	0.08270583	0.04993248	0.3016081	0.3900731	0.451594	0.3279468	0.05823786	0.07194792	0.0698472	0.04375355
42.624	1	0.06183369	0.05394649	0.06024051	0.08406406	0.7776008	1.227416	0.2634634	0.08805184	0.09100456	0.1187627	0.06490002	0.1194703	0.1636667	0.1903413	0.2732188	0.3832274	0.2136481	0.3132652	0.3383234	0.3458474	1.591001	2.554903	2.391002	2.408728
42.625	1	0.04036163	0.06535569	0.06485266	0.1050551	0.1942388	0.2274984	3.562905	3.227625	0.06825492	0.06553875	0.1939996	0.1197546	1.555258	1.706977	0.9840131	0.7721515	0.05873825	0.08922126	0.05842585	0.08069429	0.1846639	0.4241623	0.1785643	0.2377404
42.723	1	2.32984	2.002253	0.2817929	0.4386549	0.04629564	0.04147267	0.06637985	0.03741913	0.2724732	0.2526191	0.3088219	0.2405483	0.04389156	0.04065703	0.06637837	0.055213	1.17741	1.085756	2.101554	1.619297	0.05522552	0.07179401	0.08383391	0.04873365
42.724	1	0.319645	0.5945569	2.746495	2.575311	0.2653709	0.2516761	0.1964593	0.1573639	2.27579	2.039655	1.357464	1.036448	0.05979594	0.100889	0.06488625	0.04698122	0.3645076	0.3933438	0.4361069	0.3218489	0.0656608	0.07421407	0.06551878	0.05484075
42.724	1	0.07278383	0.0652397	0.06426854	0.08388111	0.7591808	1.236525	0.2442535	0.1220649	0.08970139	0.1272711	0.07152106	0.1168318	0.1615967	0.2100073	0.3078318	0.364278	0.2266438	0.3189092	0.3346406	0.3552055	1.634338	2.560291	2.398474	2.424667
42.725	1	0.04095974	0.05829796	0.06564253	0.1256725	0.1547465	0.1108538	3.59213	3.24031	0.04135066	0.04727042	0.1791334	0.1336259	1.597339	1.745444	1.037964	0.780714	0.05169413	0.06344063	0.09134453	0.06344748	0.2182721	0.3839974	0.1976112	0.2265738
42.823	1	2.383187	2.097703	0.3078751	0.3843884	0.04261234	0.05206697	0.06013337	0.06075267	0.2398246	0.2412927	0.2999422	0.2299037	0.04323605	0.03777101	0.04133528	0.04839559	1.098965	1.055941	2.088783	1.557875	0.05945184	0.07133279	0.07542133	0.06190714
42.824	1	0.3602928	0.5898709	2.722278	2.5489	0.2637253	0.2568365	0.1761558	0.154823	2.302564	2.082077	1.282672	1.033602	0.08128901	0.1017724	0.0704314	0.04378436	0.4058181	0.3621142	0.4135201	0.310504	0.05113661	0.05826556	0.05827939	0.06358716
42.824	1	0.05821938	0.07227754	0.08733574	0.08553307	0.7473655	1.228038	0.2219122	0.1983783	0.087668	0.123103	0.07925297	0.1100511	0.1794727	0.2177301	0.3164225	0.3335005	0.2141731	0.3179196	0.3352438	0.3559074	1.637949	2.536639	2.411746	2.449854
42.825	1	0.05357131	0.05796005	0.04581394	0.09855347	0.1371739	0.05490668	3.612845	3.219768	0.06265763	0.05854052	0.1857866	0.1247901	1.56344	1.799597	1.094424	0.8474071	0.05820054	0.08377254	0.06023376	0.08385288	0.2309819	0.4011257	0.1771596	0.2443691
42.923	1	2.461048	2.180784	0.2963546	0.3056156	0.04934421	0.05039107	0.06594139	0.06190322	0.2177241	0.2170504	0.285948	0.2264261	0.04671872	0.04331882	0.05318154	0.06089461	1.057369	1.01672	2.106633	1.497347	0.05585128	0.07894129	0.07468429	0.04758999
42.924	1	0.3859353	0.5636594	2.726372	2.594016	0.2632429	0.2541845	0.1599766	0.1549636	2.319559	2.130409	1.19792	0.9994795	0.0737813	0.1013941	0.04935099	0.05898054	0.4243817	0.3226379	0.3886311	0.3135001	0.05129319	0.07099581	0.0685426	0.05270059
42.924	1	0.07133692	0.05880422	0.09332311	0.06878432	0.7381179	1.220329	0.2075774	0.2622016	0.08567496	0.1208037	0.0728134	0.0976342	0.1910341	0.2247415	0.3173602	0.3153586	0.2308194	0.3104055	0.3461886	0.3500914	1.665761	2.529428	2.430581	2.473023
42.925	1	0.04330435	0.04405832	0.06437711	0.08283129	0.1389023	0.110329	3.640435	3.153448	0.06180556	0.04730301	0.1950243	0.1209204	1.487688	1.782868	1.093387	0.848185	0.05799065	0.08431103	0.0593785	0.0630267	0.2474692	0.4040517	0.1097282	0.2441316
43.021	1	2.495486	2.225544	0.2937387	0.1567806	0.04200085	0.03399746	0.05952935	0.03404645	0.2214785	0.1925545	0.3001398	0.207225	0.04080433	0.06021427	0.07017777	0.05387395	1.057335	1.040388	2.121404	1.468152	0.05469929	0.06924306	0.08436564	0.04870492
43.022	1	0.4101312	0.5235275	2.760111	2.655294	0.25662	0.262591	0.1584797	0.1577558	2.319783	2.1905	1.133357	0.9677061	0.07236943	0.06560487	0.0449159	0.0407596	0.407918	0.2662226	0.3600727	0.325226	0.05571953	0.0617078	0.07737553	0.04346088
43.022	1	0.06362764	0.04246857	0.09843894	0.07282626	0.7061752	1.201643	0.1913609	0.2996456	0.07879391	0.1132282	0.08046978	0.08246003	0.1921179	0.2196295	0.3167543	0.3044541	0.2188823	0.3146674	0.3419557	0.3529992	1.668624	2.547172	2.455489	2.505452
43.022	1	0.06844891	0.06397387	0.07512038	0.09626391	0.1080867	0.1964828	3.627511	3.086619	0.05247781	0.07459626	0.182904	0.1182037	1.395961	1.734341	1.078671	0.8952671	0.06444373	0.1124725	0.06715225	0.09523809	0.2391373	0.4309204	0.1548344	0.3124389
43.123	1	2.521973	2.221101	0.3105662	0.1134189	0.04184267	0.02773651	0.04740133	0.04223243	0.2326024	0.1848039	0.3387053	0.2210634	0.04722264	0.04596552	0.06871126	0.04417485	1.135726	1.133561	2.081499	1.417561	0.07928289	0.06944844	0.07936826	0.05073506
43.124	1	0.3987582	0.4898296	2.792699	2.713682	0.259163	0.2647059	0.1445837	0.1452569	2.30121	2.225677	1.112047	0.9328753	0.07978391	0.06031907	0.04667177	0.05255961	0.3683356	0.2382768	0.336064	0.3339338	0.04383457	0.06457794	0.0904226	0.04140122
43.124	1	0.07178352	0.04865731	0.08228419	0.05762018	0.6826723	1.18607	0.1951133	0.3183591	0.08886776	0.1197761	0.09242746	0.07593372	0.1996471	0.2310045	0.3396149	0.2723777	0.2291561	0.3106639	0.3372388	0.3524109	1.670957	2.53216	2.474543	2.523549
43.125	1	0.09351589	0.04063629	0.07864198	0.05386612	0.1160993	0.2865171	3.599487	3.02012	0.07436158	0.0745183	0.1855999	0.114346	1.268582	1.596704	1.0298	0.8871696	0.08572355	0.09105215	0.04968098	0.08386951	0.245138	0.4555598	0.1820827	0.3903532
43.223	1	2.476156	2.192668	0.2635963	0.2590398	0.06096162	0.05513223	0.06852526	0.05019248	0.3150597	0.189564	0.3421397	0.2739653	0.0591674	0.04558906	0.06593328	0.05681927	1.189249	1.190607	2.116969	1.420238	0.07816153	0.06724304	0.08592984	0.04696829
43.224	1	0.3888421	0.4604664	2.833414	2.742876	0.2541753	0.2771331	0.1532628	0.1394034	2.263622	2.272617	1.164699	0.8953762	0.06941024	0.0757018	0.05361448	0.04309387	0.3180751	0.2259707	0.3424352	0.3155197	0.04607676	0.08091283	0.09381749	0.0317717
43.224	1	0.06920823	0.05188009	0.0837511	0.06788666	0.6654521	1.167889	0.189426	0.3228513	0.07568241	0.1282304	0.08865651	0.07395225	0.2022327	0.235966	0.3475646	0.2462819	0.232041	0.3055136	0.3390064	0.3491507	1.659859	2.503961	2.498829	2.55548
43.225	1	0.1011007	0.05766458	0.08861398	0.06938989	0.1604231	0.3752929	3.561345	2.963774	0.07896876	0.0530168	0.204755	0.1127493	1.198841	1.422957	0.956377	0.9133669	0.07004637	0.08415133	0.0725053	0.07508436	0.2139626	0.4710693	0.2381913	0.443197
43.323	1	2.395442	2.148853	0.2163342	0.3660404	0.07553643	0.05091566	0.05796933	0.07040245	0.4026629	0.1864519	0.3270853	0.3005375	0.0406717	0.04828669	0.06307918	0.05856978	1.217695	1.18635	2.150353	1.459652	0.07143576	0.08176598	0.080069	0.0559284
43.324	1	0.3861924	0.4440958	2.873392	2.787187	0.2442005	0.2881908	0.1723537	0.1359101	2.240245	2.307073	1.268206	0.8482206	0.06964683	0.06920487	0.05127124	0.05240927	0.2851486	0.2272862	0.3314221	0.307141	0.04317425	0.07784676	0.0841809	0.04701026
43.324	1	0.05499511	0.04746479	0.0754163	0.05403268	0.6448435	1.136479	0.1955914	0.2810411	0.07124669	0.1193645	0.06898282	0.05352491	0.2004193	0.2197302	0.3228237	0.2578023	0.214192	0.303746	0.3427924	0.3518885	1.648134	2.481065	2.525352	2.578115
43.325	1	0.08818015	0.06893397	0.07510375	0.07437369	0.2385581	0.461346	3.548875	2.958089	0.07487208	0.07486964	0.1969874	0.1157889	1.195	1.283513	0.9181809	0.8755874	0.0799331	0.08008558	0.06506131	0.06507146	0.2390133	0.521135	0.2728611	0.5068614
43.423	1	2.292782	2.023387	0.188524	0.450227	0.05475662	0.03899113	0.05937877	0.06549048	0.3823942	0.2342801	0.3228146	0.2943755	0.06748421	0.06666744	0.06496129	0.05707921	1.232294	1.097074	2.161678	1.505244	0.05988887	0.1015576	0.07547925	0.08742828
43.424	1	0.3843261	0.4266104	2.883628	2.8104	0.250902	0.271546	0.1787976	0.1158924	2.237732	2.292344	1.379284	0.7959285	0.06596832	0.05422548	0.05205853	0.05322495	0.2671855	0.2577063	0.3047035	0.264246	0.05023017	0.05995194	0.07221564	0.043027
43.424	1	0.06049369	0.06337958	0.07621382	0.06591629	0.6396341	1.117381	0.2106332	0.2582337	0.07196337	0.1075187	0.073338	0.06046511	0.1905134	0.2255543	0.3078888	0.2759416	0.2209045	0.3046034	0.344547	0.3519773	1.648556	2.467516	2.551058	2.602525
43.425	1	0.08651421	0.03402658	0.05841167	0.06166321	0.2835005	0.5050892	3.540139	2.997339	0.09665912	0.08432618	0.2037275	0.1238039	1.268601	1.221153	0.842655	0.8477847	0.06445681	0.08339223	0.08761434	0.0771863	0.2530324	0.5735371	0.2818541	0.5162003
43.523	1	2.147709	1.94157	0.168425	0.4246416	0.05595992	0.03304547	0.05100122	0.06420998	0.3861078	0.2539893	0.3392912	0.2532829	0.04401821	0.07927179	0.0749314	0.0574493	1.22194	0.9131184	2.22923	1.570465	0.070901	0.0890444	0.07197721	0.09644583
43.524	1	0.3714854	0.374765	2.881842	2.792741	0.2443246	0.2786944	0.1905505	0.111896	2.23702	2.282837	1.491925	0.7545876	0.0726605	0.06073217	0.04792789	0.04842406	0.2586021	0.3022354	0.2818969	0.2104075	0.05354275	0.05446548	0.07873334	0.04039709
43.524	1	0.06205242	0.06989796	0.06721724	0.0688725	0.6581167	1.113007	0.2090526	0.235811	0.07737436	0.1042447	0.07778492	0.08452318	0.1720759	0.2247894	0.315173	0.2812893	0.2215423	0.3031243	0.3414631	0.3529194	1.646191	2.464022	2.586619	2.607346
43.525	1	0.08114972	0.06429172	0.08495055	0.048801	0.275205	0.4880743	3.517493	3.034937	0.09305597	0.05911564	0.2144945	0.1154718	1.381243	1.254666	0.762318	0.7823791	0.07358271	0.0926421	0.0688297	0.06527139	0.2789988	0.5993066	0.2806608	0.4956131
43.623	1	2.030687	1.870241	0.1837061	0.3771013	0.05947518	0.04591405	0.05617458	0.07901056	0.394611	0.2883897	0.3664047	0.2577686	0.07732073	0.05672577	0.08429199	0.05294112	1.182526	0.7210812	2.355116	1.655657	0.07453571	0.06958314	0.09262735	0.08934224
43.624	1	0.3849724	0.3304243	2.848289	2.76247	0.2445606	0.2787516	0.1918967	0.1223517	2.22172	2.255471	1.579348	0.7894986	0.06023933	0.0452271	0.05825331	0.06136044	0.2419477	0.3216945	0.2458021	0.1825161	0.05127967	0.04948444	0.06782834	0.03768698
43.624	1	0.06508597	0.07104461	0.06599477	0.05335046	0.6567083	1.136219	0.2004734	0.1885261	0.07035955	0.1195423	0.08522552	0.07898367	0.1753083	0.1939067	0.3288065	0.2947224	0.2159985	0.2947117	0.3566908	0.372276	1.6271	2.43782	2.635247	2.650294
43.625	1	0.089747	0.05596215	0.0882997	0.06813114	0.236499	0.4393764	3.507724	3.073244	0.07152757	0.09622729	0.1801932	0.118812	1.483477	1.351003	0.6984291	0.7241179	0.06004669	0.08891998	0.05138127	0.08635633	0.2832043	0.5831417	0.3025705	0.4768852
43.723	1	1.941897	1.811922	0.2699925	0.3281872	0.06793827	0.06402394	0.0565258	0.09938215	0.3718625	0.3345962	0.3740067	0.3587528	0.04559754	0.06507786	0.07498688	0.06306644	1.052232	0.5748914	2.510162	1.749735	0.06875684	0.06305175	0.09291529	0.09220489
43.724	1	0.3915162	0.2919174	2.810767	2.725384	0.2495986	0.2743728	0.2135383	0.1286418	2.252784	2.25891	1.624906	0.8396545	0.07517969	0.06292466	0.04177644	0.06525498	0.241907	0.3395047	0.2797175	0.2486728	0.04421463	0.05908321	0.07545184	0.035299
43.724	1	0.05167786	0.06114466	0.08906505	0.0494322	0.6477318	1.143225	0.2206747	0.1367644	0.0676789	0.1115555	0.09651996	0.08743704	0.1444256	0.1810811	0.3452551	0.2978965	0.2220314	0.2927531	0.3682136	0.4138282	1.625287	2.452619	2.773127	2.790492
43.725	1	0.07240319	0.05688178	0.07943233	0.07943108	0.1706793	0.3599123	3.512814	3.118084	0.04675147	0.06150022	0.1587795	0.1433869	1.549965	1.451813	0.6165507	0.7203995	0.07178874	0.09658784	0.0939192	0.09118468	0.266778	0.5348232	0.3737406	0.4291993
43.823	1	1.937886	1.79498	0.3085507	0.2275362	0.06548603	0.06095334	0.06765135	0.09266362	0.2918625	0.3145425	0.3881902	0.486887	0.03102827	0.0543711	0.08372822	0.07747138	1.006001	0.6497197	2.533038	1.731961	0.08330442	0.06861282	0.08589132	0.1059451
43.824	1	0.383892	0.262396	2.79892	2.712154	0.244771	0.2698008	0.2022146	0.1267073	2.253917	2.256051	1.630854	0.8522502	0.07145808	0.07846592	0.04603282	0.06791887	0.232125	0.3542925	0.3698349	0.3079194	0.03537907	0.05839797	0.08613776	0.04569367
43.824	1	0.0509406	0.07070355	0.09541593	0.05681509	0.6656965	1.131027	0.2488313	0.1832285	0.07997855	0.1047571	0.09854829	0.08615332	0.1407386	0.1729913	0.3768679	0.3331621	0.2388832	0.2949328	0.3838851	0.4399194	1.653715	2.45677	2.853489	2.895275
43.825	1	0.05082244	0.07363535	0.07864386	0.09212396	0.1371991	0.2566363	3.543135	3.120995	0.03941117	0.0782675	0.1835611	0.1265058	1.591892	1.511548	0.5559159	0.7205343	0.07323505	0.0942997	0.09901089	0.1334897	0.2631197	0.4615089	0.4376875	0.3974942
43.923	1	1.976804	1.775465	0.2729959	0.1659373	0.05335901	0.06785189	0.06719083	0.05970285	0.2316129	0.301478	0.3780441	0.5518473	0.04790075	0.04739859	0.06684677	0.07105878	1.004359	0.8319731	2.548514	1.647651	0.06354341	0.06032997	0.09908123	0.08463393
43.924	1	0.3814454	0.2566541	2.77076	2.67667	0.2484801	0.2707806	0.1923054	0.1340534	2.270126	2.254787	1.605426	0.856604	0.05384169	0.08132912	0.05379726	0.06275716	0.2377156	0.383351	0.4826604	0.3635736	0.03668714	0.06500231	0.08836309	0.0525773
43.924	1	0.05770892	0.05346593	0.0968972	0.04624052	0.696249	1.152723	0.2689439	0.2398583	0.09069975	0.09822517	0.09439298	0.08535349	0.1370152	0.1497483	0.3376861	0.3367582	0.2123221	0.3039287	0.3979741	0.4348047	1.618668	2.44404	2.845638	2.923997
43.925	1	0.04181159	0.06612496	0.06614321	0.1323304	0.1581527	0.173676	3.540495	3.130798	0.06215295	0.05123171	0.1746315	0.1321361	1.595648	1.56537	0.4805075	0.737422	0.07309809	0.08778361	0.07971628	0.1175508	0.2457928	0.4126099	0.458946	0.3554368
44.022	1	2.004262	1.775803	0.2641918	0.2064602	0.04498122	0.05964266	0.06057465	0.09076196	0.1950145	0.2505693	0.3161394	0.6119721	0.04316251	0.0310333	0.05451357	0.08727943	1.012263	1.038307	2.569212	1.574765	0.06070641	0.06389828	0.09791395	0.06268108
44.022	1	0.3769511	0.2905805	2.740008	2.596466	0.2476911	0.2704829	0.1824719	0.1264702	2.299393	2.239238	1.562446	0.8703648	0.05360898	0.08842629	0.07039349	0.05894991	0.2555026	0.3823141	0.5807461	0.3704328	0.04838797	0.05913071	0.09463747	0.05716374
44.022	1	0.06320597	0.06086955	0.09140467	0.06767664	0.7250971	1.189639	0.2911186	0.2485046	0.08958611	0.09633337	0.1035547	0.07415791	0.1581712	0.1666575	0.3305567	0.3099326	0.2062105	0.3028115	0.3919363	0.4291946	1.57358	2.414209	2.814075	2.913754
44.022	1	0.05717672	0.0747671	0.0793412	0.1223968	0.1586137	0.1596439	3.563815	3.111205	0.05087899	0.07317272	0.1705814	0.125164	1.553332	1.593914	0.4083057	0.7199779	0.08307941	0.09008944	0.09832618	0.1339596	0.2308228	0.4134667	0.4603709	0.3901679
44.123	1	1.989473	1.872917	0.3457386	0.2944575	0.04826119	0.07003588	0.08858467	0.06542804	0.2451273	0.2991942	0.2830953	0.6244449	0.06224473	0.04080428	0.04736697	0.08473236	1.014579	1.195945	2.547946	1.489079	0.06612298	0.06785955	0.09551575	0.05875874
44.124	1	0.3720808	0.306056	2.728562	2.520135	0.249899	0.2761164	0.176917	0.1478916	2.34535	2.244334	1.48265	0.9176325	0.0492979	0.08074818	0.09370435	0.05656019	0.2576836	0.3732342	0.6570369	0.3561976	0.05099353	0.05500257	0.1016659	0.05228381
44.124	1	0.0519898	0.06454895	0.09476316	0.06154959	0.7458968	1.219293	0.2870026	0.2445497	0.070675	0.08797178	0.09779416	0.06647265	0.1550691	0.188004	0.3316364	0.2820469	0.198196	0.2982636	0.4013208	0.4250858	1.566493	2.401372	2.781668	2.909653
44.125	1	0.07662952	0.08061685	0.1038779	0.06629793	0.15169	0.211046	3.558103	3.052893	0.06873047	0.0553677	0.1764919	0.1134168	1.499935	1.577681	0.447085	0.6965093	0.094464	0.08018863	0.07850114	0.1265064	0.2233683	0.4551494	0.4382239	0.4409843
44.223	1	1.987892	1.963975	0.3907998	0.3619875	0.04872384	0.05759742	0.08193307	0.07198906	0.289367	0.275002	0.2509803	0.5834636	0.04765033	0.04684744	0.04123712	0.06763484	1.022347	1.296788	2.496795	1.389962	0.07182229	0.07832899	0.1060867	0.05393149
44.224	1	0.3954176	0.3206729	2.719934	2.455496	0.255634	0.2732532	0.1615281	0.163118	2.372089	2.24309	1.353975	0.9609788	0.05285108	0.08185358	0.09849372	0.05531051	0.258428	0.3886501	0.6801471	0.333599	0.03384152	0.0642455	0.09969592	0.04910222
44.224	1	0.04536577	0.06328436	0.08777249	0.09434738	0.7606922	1.234573	0.2794468	0.2363529	0.07348514	0.09138291	0.08321213	0.06150007	0.1617473	0.1981216	0.3138712	0.2734005	0.1956786	0.3040764	0.3968645	0.4319899	1.542861	2.390744	2.74608	2.92062
44.225	1	0.09148788	0.06968769	0.07741678	0.09834247	0.1423611	0.3295104	3.532868	3.017086	0.07040436	0.06492633	0.1630316	0.1061823	1.39358	1.532259	0.4991624	0.6835922	0.08418391	0.08312621	0.08990731	0.09881728	0.2374971	0.4617451	0.3882121	0.4993507
44.323	1	2.020455	2.039847	0.4369148	0.4305631	0.0379689	0.0668098	0.06777205	0.0395738	0.2479394	0.3071181	0.3064294	0.4714881	0.05044375	0.04697479	0.06340582	0.05342745	1.015919	1.296162	2.414904	1.294849	0.07621099	0.08358088	0.1023617	0.05582545
44.324	1	0.4249331	0.3212082	2.706059	2.416429	0.259837	0.2817463	0.170355	0.1611525	2.402605	2.227005	1.25112	0.9553843	0.05740374	0.08150043	0.09824048	0.04389736	0.2962547	0.4112908	0.6729021	0.3267817	0.03957733	0.07643586	0.08322802	0.05003527
44.324	1	0.0625605	0.05992185	0.09689856	0.07670945	0.798576	1.264469	0.3142596	0.2350425	0.07491003	0.09720361	0.07733744	0.06902423	0.1780883	0.2081289	0.3070202	0.2585076	0.1840281	0.2955362	0.3815847	0.4211415	1.516083	2.377073	2.682146	2.931398
44.325	1	0.09242288	0.04567453	0.08227788	0.05813372	0.1992894	0.4263752	3.527057	3.005854	0.09206996	0.08169753	0.1760624	0.1193241	1.290429	1.449839	0.5911611	0.6918822	0.06955735	0.07901643	0.07628871	0.08177307	0.2366466	0.4472267	0.3101705	0.5157004
44.423	1	2.034855	2.094646	0.5010492	0.453024	0.04932566	0.06761616	0.06521597	0.04227268	0.1812029	0.3564733	0.3585292	0.3504208	0.04785987	0.04028686	0.0816521	0.06032991	1.024744	1.231779	2.342082	1.236772	0.07623736	0.1025481	0.08559598	0.0645177
44.424	1	0.4546716	0.3229687	2.686955	2.412568	0.2628096	0.276152	0.1431806	0.1417907	2.409361	2.249873	1.173436	0.9277675	0.05814013	0.08411373	0.1012989	0.03709937	0.3437999	0.4288034	0.6495506	0.3463034	0.04339045	0.06566812	0.06245706	0.04694703
44.424	1	0.07170803	0.0598241	0.08161699	0.07156893	0.8301688	1.295626	0.3176593	0.2021829	0.07976751	0.09953591	0.06911277	0.07539696	0.161208	0.211611	0.2830086	0.2683014	0.1759991	0.2950671	0.3696568	0.4297203	1.492226	2.349775	2.631117	2.906452
44.425	1	0.08591593	0.06001675	0.1024595	0.06128948	0.2626702	0.5189817	3.513428	3.01698	0.0881862	0.0751534	0.1982412	0.1178418	1.191885	1.344813	0.7148605	0.7125254	0.05617306	0.071747	0.06637804	0.07820556	0.2364404	0.4188592	0.2430662	0.530301
44.523	1	2.068032	2.138207	0.4918106	0.4625744	0.04806656	0.06830409	0.06233078	0.05297081	0.1375998	0.4378648	0.3480873	0.3110879	0.03881995	0.03761402	0.08149224	0.04639593	1.092243	1.090816	2.227925	1.240465	0.07762877	0.07039387	0.07415467	0.07953824
44.524	1	0.4702951	0.3252524	2.673776	2.445869	0.2656691	0.2806913	0.1397628	0.1420591	2.411222	2.288563	1.165225	0.9206352	0.06658499	0.09516443	0.09161085	0.05049569	0.3529916	0.4496007	0.5754274	0.3925811	0.05294215	0.05030119	0.05796323	0.05268392
44.524	1	0.07906958	0.06905736	0.0895301	0.08467843	0.8514402	1.338391	0.3171488	0.1470035	0.08904646	0.09787172	0.06870712	0.07004284	0.1540897	0.1984281	0.2832011	0.26636	0.1776708	0.3021405	0.366574	0.4299985	1.469876	2.345532	2.547632	2.878724
44.526	1	0.08091369	0.07525594	0.07590412	0.0547805	0.3410643	0.5483393	3.49766	3.044036	0.1153063	0.06880063	0.1906964	0.1192959	1.154891	1.29988	0.7717187	0.7701318	0.09236823	0.08003629	0.06511289	0.08417493	0.2361203	0.3955784	0.2193643	0.4996017
44.623	1	2.088349	2.099468	0.5084652	0.4563166	0.05617377	0.07097259	0.06845146	0.05903172	0.1531923	0.4644655	0.3278593	0.3107341	0.04049575	0.04983933	0.08400917	0.04796218	1.203582	0.9425497	2.111126	1.296413	0.07781805	0.08162486	0.08434968	0.07121502
44.624	1	0.4621513	0.3113159	2.676386	2.481729	0.2569331	0.2773152	0.1525224	0.1508893	2.374537	2.332702	1.231883	0.9336167	0.0566175	0.1033338	0.1065497	0.06730884	0.3382717	0.4716949	0.4994489	0.4543907	0.05911073	0.03628653	0.05579866	0.05252862
44.624	1	0.07269796	0.07817254	0.06709377	0.08844375	0.8851455	1.365855	0.3409446	0.1133619	0.07666677	0.1066953	0.08224531	0.08087219	0.1416766	0.1755553	0.2837985	0.2706366	0.181213	0.3016415	0.3574892	0.4189065	1.456365	2.328202	2.456425	2.841146
44.625	1	0.060732	0.0729464	0.1060869	0.0716436	0.3301808	0.5190212	3.518604	3.092766	0.1156227	0.08748789	0.2017801	0.1114612	1.211114	1.324344	0.8829699	0.7724135	0.06964524	0.06964589	0.07004724	0.04282615	0.2353969	0.4081275	0.2466009	0.4024611
44.723	1	2.095237	1.959151	0.568959	0.421727	0.05706345	0.07014823	0.06210264	0.08034373	0.154011	0.5145286	0.301729	0.288311	0.05003809	0.05589309	0.06777448	0.04354007	1.298892	0.8093428	2.040608	1.377087	0.07709722	0.07647627	0.08281098	0.05148192
44.724	1	0.4571373	0.2868119	2.696507	2.533748	0.2522301	0.2888676	0.1581383	0.1532757	2.314103	2.391068	1.315533	0.9287959	0.05526138	0.1152215	0.1011091	0.07623729	0.3139005	0.4992477	0.4338295	0.5228756	0.05521046	0.04668379	0.05091461	0.06065841
44.724	1	0.07091766	0.0693798	0.06162471	0.08629265	0.9300948	1.389615	0.3546454	0.1457139	0.07055984	0.1015324	0.08139835	0.07206103	0.1260774	0.1504114	0.2462386	0.2723075	0.1829057	0.3067724	0.343227	0.4131627	1.430202	2.320184	2.359795	2.799869
44.725	1	0.06233314	0.06684579	0.07641631	0.08678696	0.2681949	0.4405909	3.547023	3.139771	0.08180938	0.05725917	0.2130647	0.1165195	1.332561	1.423069	0.9535942	0.7728938	0.06543038	0.07368466	0.05150433	0.05529247	0.2139786	0.4086263	0.2414045	0.3189011
44.823	1	2.066286	1.787071	0.533193	0.4000482	0.04907655	0.09616272	0.04460443	0.06613154	0.1843587	0.5813341	0.2886517	0.2939521	0.05271992	0.06239315	0.06684138	0.0506293	1.3881	0.76691	2.029171	1.485194	0.07428762	0.06527831	0.09187189	0.05711163
44.824	1	0.4521024	0.2727736	2.751006	2.596554	0.2507067	0.2877385	0.1802196	0.1398877	2.273393	2.389062	1.404344	0.911027	0.06010723	0.09316716	0.08415208	0.0734033	0.2826437	0.522126	0.3639713	0.5399424	0.04620954	0.0686045	0.05645229	0.06194404
44.824	1	0.06214089	0.06855985	0.06209175	0.08199138	0.9485334	1.43109	0.3619891	0.223285	0.06570189	0.0994003	0.08307501	0.08234806	0.09743768	0.1349955	0.246873	0.288648	0.1859884	0.3122427	0.3470759	0.4165997	1.399603	2.299335	2.289428	2.763442
44.825	1	0.05635648	0.06117908	0.06459426	0.07671859	0.1965434	0.3478874	3.56827	3.183305	0.09059139	0.06859747	0.1734465	0.11853	1.441069	1.554642	1.041349	0.7685415	0.05692137	0.08696966	0.0686696	0.050068	0.2286268	0.4412537	0.2378965	0.2228046
44.923	1	2.046216	1.657571	0.414688	0.3678541	0.03446124	0.0701276	0.04510061	0.07280961	0.2192577	0.5752955	0.2916426	0.2648298	0.04421357	0.06175209	0.06721613	0.04786177	1.459323	0.8353401	2.092257	1.537905	0.07567639	0.06142962	0.0697708	0.05487037
44.923	1	0.4475936	0.2744129	2.804824	2.659057	0.2513177	0.2824911	0.192192	0.1342136	2.245008	2.413799	1.478636	0.9012964	0.07102222	0.08850301	0.07642088	0.08196072	0.2590023	0.5192054	0.3109334	0.5238945	0.04560571	0.05556503	0.07572944	0.05678647
44.924	1	0.06607567	0.07895642	0.08210841	0.08479101	0.9623696	1.456059	0.3974707	0.3128354	0.07728624	0.08747688	0.07508336	0.09969725	0.1062457	0.1106606	0.2341126	0.2871981	0.1836696	0.3031541	0.3483373	0.4140915	1.366054	2.255455	2.230628	2.727243
44.925	1	0.03524873	0.0746255	0.08032822	0.1178905	0.103546	0.2618825	3.612643	3.253202	0.05318059	0.07591812	0.1882891	0.1331291	1.536366	1.644952	1.06924	0.7846556	0.08050756	0.07441341	0.07714231	0.05096847	0.2458776	0.4085633	0.2656113	0.2303751
45.023	1	2.02109	1.542725	0.2695178	0.3763215	0.03609596	0.0725826	0.06171665	0.07133042	0.2401323	0.5499092	0.3308784	0.3172305	0.04298983	0.08304975	0.07502992	0.05674106	1.472102	0.9832055	2.165639	1.564895	0.07890268	0.07680844	0.07214276	0.0488198
45.023	1	0.4454228	0.2748952	2.856604	2.686925	0.2479777	0.2909142	0.1951133	0.1449346	2.211691	2.426075	1.559485	0.9073861	0.07329184	0.07605846	0.06303241	0.09352779	0.2740769	0.5152288	0.2637668	0.4696832	0.05569337	0.06451047	0.09183555	0.03271591
45.024	1	0.07751127	0.06438523	0.08687915	0.08286575	0.9634465	1.476207	0.3974639	0.3418893	0.06392516	0.08525339	0.0755141	0.1064829	0.09642768	0.08279122	0.218873	0.2829984	0.1909032	0.3150826	0.3508887	0.3939606	1.336438	2.231066	2.206144	2.689228
45.025	1	0.04497831	0.05099456	0.0639826	0.08878723	0.064806	0.201274	3.645988	3.239982	0.05488248	0.06326986	0.1987429	0.1290265	1.556181	1.671941	1.092507	0.8083408	0.07974085	0.07105718	0.09640321	0.06766393	0.2618948	0.4244791	0.3115078	0.2432064
45.123	1	2.048525	1.468603	0.1697965	0.4026549	0.03976571	0.04289628	0.06643777	0.06956289	0.2692988	0.4259315	0.3037672	0.3934009	0.04800509	0.05182656	0.0468092	0.04893085	1.422318	1.082787	2.27167	1.54063	0.0685706	0.07570053	0.06208294	0.05919569
45.123	1	0.4288746	0.2849609	2.904531	2.664798	0.2430535	0.2883396	0.1984063	0.1541628	2.197355	2.418932	1.617519	0.8943073	0.07268623	0.06552636	0.05583441	0.08521401	0.3120802	0.5097513	0.2305642	0.4020665	0.06681905	0.07348971	0.07557485	0.03613652
45.124	1	0.08597104	0.07684971	0.07913972	0.08310757	0.9718693	1.502846	0.3811629	0.3756757	0.06885527	0.08526049	0.07346261	0.1076874	0.09273933	0.05603059	0.2175193	0.3002298	0.205422	0.3233778	0.3759471	0.4111348	1.317054	2.216122	2.189897	2.657402
45.125	1	0.04245956	0.04086149	0.05387704	0.104227	0.0489063	0.1445049	3.672133	3.240817	0.03787866	0.05840095	0.1791822	0.1372669	1.530306	1.715085	1.127315	0.8446806	0.07200827	0.06921861	0.06661767	0.06017832	0.2947398	0.4168519	0.307652	0.2537688
45.223	1	2.089155	1.520699	0.1448122	0.3919081	0.03980871	0.04226343	0.06815954	0.05758135	0.2565733	0.403493	0.2621573	0.4368816	0.04607466	0.0631501	0.0495513	0.05949325	1.298412	1.127421	2.366902	1.485578	0.07578214	0.07175775	0.06672766	0.06430568
45.224	1	0.4047444	0.291669	2.931355	2.60583	0.2399523	0.2714307	0.222549	0.1390062	2.183841	2.400319	1.663428	0.8600686	0.07473403	0.07076011	0.06598632	0.08217143	0.3688457	0.4818148	0.2623997	0.3206058	0.06015411	0.06724113	0.06873563	0.06177068
45.224	1	0.08740231	0.08252092	0.07929642	0.08759247	0.9677268	1.538004	0.3622809	0.3807683	0.07373803	0.100086	0.04994668	0.1099695	0.1128171	0.06748112	0.2123786	0.3183599	0.1983586	0.3146714	0.3781564	0.4234019	1.29371	2.18596	2.18972	2.628549
45.225	1	0.05130298	0.05563492	0.07767564	0.1155904	0.08544573	0.1037721	3.687229	3.157283	0.05940031	0.09473612	0.1935184	0.1354516	1.477226	1.722322	1.130821	0.8523785	0.05372799	0.08930199	0.1002677	0.07261459	0.2914245	0.4222828	0.2924203	0.2713113
45.323	1	2.101628	1.566257	0.2716359	0.3376527	0.04536308	0.03919696	0.07352618	0.06639387	0.2395318	0.3352586	0.2900628	0.4840328	0.03691535	0.05800054	0.05339413	0.06054422	1.156683	1.215052	2.476569	1.359217	0.06678455	0.06458879	0.09676362	0.05006505
45.323	1	0.40105	0.2987344	2.92755	2.521445	0.2437952	0.2843726	0.2223319	0.1309314	2.194634	2.378082	1.665949	0.8430164	0.08386579	0.07114148	0.06721137	0.0775707	0.4115437	0.4647704	0.3265239	0.2459994	0.06081663	0.07307728	0.05891694	0.05783928
45.324	1	0.0824721	0.07490897	0.08602937	0.0902703	0.9480574	1.544996	0.3207939	0.3551657	0.06661506	0.09638961	0.04718914	0.1164844	0.1032767	0.07938541	0.2294962	0.3292383	0.1866892	0.3063887	0.3756561	0.4166665	1.26828	2.16909	2.238878	2.606193
45.325	1	0.06157661	0.06289035	0.07840978	0.08242594	0.1717911	0.1275338	3.652987	3.078766	0.04745003	0.05691644	0.1614574	0.1263072	1.377682	1.667907	1.133146	0.9040088	0.06430131	0.1114862	0.08635281	0.07847163	0.2932821	0.4615091	0.2847233	0.3037659
45.423	1	2.111372	1.614865	0.3583677	0.2676083	0.03370897	0.04922402	0.0822649	0.05204481	0.1628721	0.3264486	0.33666	0.4557231	0.03157551	0.0554216	0.04531799	0.06631743	1.058418	1.314404	2.536453	1.232894	0.06458713	0.07698143	0.1018896	0.0316292
45.423	1	0.4113898	0.317011	2.881207	2.455575	0.2494129	0.2899769	0.2030527	0.1310082	2.224733	2.333998	1.647193	0.8445694	0.08158312	0.06367593	0.08949345	0.06958912	0.4414074	0.4424077	0.4049569	0.2702272	0.04603043	0.06939206	0.05977898	0.04400275
45.424	1	0.1048734	0.0912804	0.08916001	0.0803923	0.9310026	1.533317	0.2860609	0.3092311	0.05666089	0.09693848	0.06833538	0.107952	0.1003142	0.100996	0.2608486	0.3577809	0.1915625	0.319632	0.3722795	0.4232525	1.265567	2.157876	2.329763	2.609423
45.425	1	0.06746446	0.04928582	0.06275311	0.07327432	0.255711	0.2544026	3.601182	2.989713	0.09382262	0.06015994	0.181055	0.10686	1.266235	1.508597	1.074264	0.9368786	0.07807235	0.08061604	0.07130086	0.05861349	0.2836985	0.4639558	0.2290929	0.3341967
45.523	1	2.133978	1.633589	0.3322705	0.270072	0.04485059	0.04823566	0.07468186	0.05235245	0.1550938	0.3395578	0.3564296	0.3946969	0.02597373	0.05190992	0.05540991	0.04863762	0.9931228	1.335358	2.571378	1.172474	0.05328649	0.06515953	0.1143498	0.03239754
45.524	1	0.4225253	0.3612086	2.855858	2.409162	0.2559936	0.2938178	0.1906472	0.1356128	2.269399	2.336654	1.54544	0.8629449	0.09929525	0.07103414	0.08701116	0.07844101	0.4502291	0.4380481	0.4865566	0.3004106	0.04695882	0.08911971	0.05825869	0.04659754
45.524	1	0.104685	0.09529353	0.09391264	0.1019141	0.9097418	1.537217	0.2810758	0.2578609	0.06475755	0.105745	0.0848082	0.1066059	0.1296864	0.1225488	0.3014576	0.3904592	0.2102037	0.3223997	0.3886371	0.4154308	1.257845	2.140355	2.425976	2.606284
45.525	1	0.08395829	0.05641401	0.07303159	0.07749388	0.3079287	0.409236	3.585865	2.961398	0.07517153	0.07627269	0.1941213	0.1168015	1.201961	1.335598	1.035566	0.9767629	0.06843395	0.0956917	0.07716295	0.07437406	0.2620981	0.4652347	0.2506531	0.3832635
45.622	1	2.115578	1.638064	0.26201	0.2963454	0.04443489	0.03856085	0.060412	0.04535212	0.1774959	0.3865595	0.3188952	0.3822838	0.03907704	0.05471509	0.06484169	0.05176838	0.9708777	1.341954	2.535307	1.190641	0.05202889	0.08115826	0.1126924	0.04456118
45.623	1	0.4059217	0.4158356	2.825886	2.377402	0.2429617	0.2820895	0.1687914	0.1432303	2.307559	2.331233	1.397891	0.8806673	0.08702098	0.0886249	0.08236289	0.06233974	0.4505158	0.4275479	0.5575934	0.2912891	0.03886291	0.0862207	0.05169094	0.03766665
45.624	1	0.1023427	0.09803424	0.1064284	0.1108581	0.8848405	1.505527	0.2807987	0.1974626	0.0747458	0.109234	0.08730848	0.1175991	0.1108769	0.1205654	0.3335587	0.3949434	0.2041763	0.32805	0.4112926	0.4300215	1.257245	2.137647	2.53469	2.606158
45.625	1	0.08031809	0.06780038	0.06616686	0.0513358	0.3495681	0.5254568	3.559156	2.942043	0.1040182	0.0785886	0.2103034	0.1130408	1.175616	1.20349	0.9690898	0.9604659	0.09802429	0.08273603	0.0679742	0.05972072	0.2933991	0.4893265	0.2648989	0.4750102
45.723	1	2.06204	1.641643	0.1803504	0.3375164	0.03777442	0.06017424	0.0595563	0.03372968	0.2198978	0.3997635	0.2359462	0.3790417	0.04328512	0.05631203	0.05184616	0.06253497	1.043302	1.346644	2.438586	1.264525	0.07029475	0.08967978	0.09662302	0.06450654
45.724	1	0.3897485	0.4815291	2.780966	2.362309	0.2552098	0.3007486	0.1471863	0.1599153	2.340622	2.325526	1.246064	0.9283183	0.06969484	0.08438657	0.09224287	0.05235497	0.429157	0.4070311	0.6137406	0.2632151	0.04191672	0.07108203	0.07095483	0.05831654
45.724	1	0.1144393	0.09573179	0.09962422	0.08924748	0.8561567	1.466435	0.2889711	0.09527277	0.05921506	0.106216	0.1091125	0.1094432	0.1061337	0.1360238	0.3824201	0.4049757	0.1972621	0.3246803	0.407576	0.4111635	1.262045	2.150974	2.625623	2.619424
45.725	1	0.08251638	0.03941618	0.06125141	0.06441059	0.2952901	0.5617228	3.54701	2.972782	0.0858604	0.07161878	0.2005531	0.1223869	1.237574	1.118518	0.8489401	0.9191935	0.05409725	0.07707621	0.08332222	0.07385932	0.265696	0.5135655	0.253956	0.4947328
45.823	1	2.028944	1.587626	0.2755341	0.3631443	0.03907782	0.0610251	0.07712549	0.03931542	0.2638945	0.3263925	0.1783553	0.4288987	0.04652802	0.0401201	0.04889201	0.06811816	1.16148	1.291154	2.337252	1.382319	0.08369477	0.08748566	0.0805664	0.0590182
45.823	1	0.3746128	0.5204174	2.754011	2.349808	0.2642857	0.2932029	0.1331549	0.1560872	2.391398	2.322394	1.128609	0.9832424	0.07106468	0.09063722	0.09139229	0.04232418	0.3709073	0.4111845	0.619933	0.2342203	0.03465145	0.07449617	0.07523378	0.06115959
45.824	1	0.1102754	0.1091004	0.1073291	0.09203509	0.8179272	1.417247	0.3244037	0.06030342	0.07306664	0.115017	0.1345829	0.1043414	0.1127907	0.1638303	0.4062178	0.4160802	0.1987759	0.3221884	0.4187698	0.4062611	1.287011	2.18891	2.732618	2.637119
45.825	1	0.07565741	0.06783011	0.1187312	0.06096992	0.2143652	0.5354243	3.534802	3.023738	0.102403	0.08065302	0.2157128	0.1198304	1.349638	1.146803	0.7605795	0.8294396	0.06171404	0.09806138	0.05971368	0.08232798	0.2804141	0.5445049	0.2719369	0.5269766
45.923	1	1.995875	1.533026	0.4568862	0.3883011	0.05887171	0.04960116	0.08820452	0.0357912	0.3595538	0.3016777	0.2273606	0.4541374	0.04478593	0.04971065	0.05005584	0.05685857	1.3039	1.162917	2.223052	1.49839	0.08390564	0.09832511	0.07283956	0.07805336
45.923	1	0.3609615	0.5321962	2.773986	2.394943	0.277519	0.2899025	0.1354165	0.1565695	2.416004	2.307965	1.037682	1.012029	0.08073393	0.08142497	0.0664615	0.05592475	0.3219783	0.4382399	0.5827852	0.2028855	0.03074066	0.07305646	0.07931686	0.04154615
45.924	1	0.1174164	0.1106107	0.1048756	0.08636339	0.7955239	1.372178	0.321236	0.1194151	0.08181885	0.1108993	0.1110127	0.1187949	0.1171606	0.1641379	0.42074	0.4131493	0.2128692	0.3200624	0.4294772	0.4053025	1.330123	2.229031	2.812463	2.654881
45.925	1	0.07947198	0.0461645	0.06664979	0.07673858	0.1174274	0.4814838	3.506367	3.065087	0.06671456	0.07686267	0.1815881	0.1300952	1.429369	1.251634	0.6445161	0.7567236	0.07422505	0.07793744	0.07168182	0.09471525	0.2876913	0.5386144	0.3162663	0.5005395
46.023	1	1.986533	1.504747	0.5824736	0.4646556	0.05094083	0.06343808	0.06455352	0.0700556	0.40583	0.3214838	0.3103342	0.4688249	0.05750696	0.04746911	0.05681817	0.06700931	1.435009	0.9554666	2.08624	1.565951	0.08752	0.07557642	0.07805739	0.06757019
46.023	1	0.3480351	0.5290229	2.782573	2.431718	0.280564	0.2938525	0.1564011	0.1783763	2.403248	2.315402	1.042884	1.016543	0.06115007	0.0829171	0.06367172	0.03863466	0.2519013	0.4764898	0.5404354	0.2206033	0.03211276	0.08578564	0.07293412	0.05141503
46.024	1	0.1144039	0.08937435	0.0954024	0.0798628	0.7697383	1.307295	0.3168038	0.1738378	0.09944154	0.1090628	0.1225133	0.1384896	0.1343421	0.1495114	0.3998637	0.3984495	0.2149789	0.3209936	0.4283035	0.4074038	1.3428	2.277602	2.882469	2.703407
46.025	1	0.07468998	0.07456685	0.08039328	0.08606193	0.1383506	0.4367508	3.521247	3.118423	0.05949502	0.08424574	0.1742216	0.138011	1.525404	1.363556	0.534649	0.7278591	0.06979508	0.08572861	0.06416362	0.1196777	0.269386	0.523286	0.3541893	0.4751752
46.123	1	1.993142	1.512792	0.6182347	0.4781771	0.06005402	0.04706787	0.05150814	0.06135911	0.4571635	0.2895857	0.354627	0.462402	0.05654651	0.04373275	0.06491031	0.08288489	1.498106	0.7812986	2.010259	1.611176	0.09407651	0.0654595	0.08301902	0.09192804
46.124	1	0.3363581	0.5098725	2.806333	2.455256	0.2632419	0.2929945	0.180069	0.1706908	2.34673	2.34112	1.132059	1.002788	0.05994027	0.1035044	0.0479133	0.05062866	0.1978962	0.5097848	0.4700396	0.2675373	0.03714308	0.07893349	0.07299077	0.04569002
46.124	1	0.0908883	0.08728591	0.09871995	0.08265624	0.7177619	1.260075	0.291454	0.2384236	0.08207505	0.1185534	0.1350112	0.1566058	0.1312426	0.1432584	0.4039457	0.3934549	0.217605	0.3155137	0.4465208	0.4073945	1.376142	2.349481	2.955777	2.750019
46.125	1	0.06687672	0.07319219	0.08007012	0.1131553	0.1731362	0.3580801	3.534336	3.139449	0.03539078	0.06591991	0.1809659	0.1594416	1.585424	1.474215	0.4519885	0.7182702	0.07758015	0.09256189	0.09213307	0.1351627	0.2406588	0.4729107	0.4257206	0.4232656
46.223	1	1.988829	1.483207	0.6845556	0.4398414	0.06477914	0.05449876	0.05485404	0.06959673	0.4600676	0.2839123	0.3960964	0.455908	0.05771679	0.04649832	0.06388453	0.06913526	1.515346	0.7303238	2.03495	1.579496	0.07756741	0.06430075	0.0896552	0.07679109
46.223	1	0.3141248	0.4767607	2.815427	2.469233	0.2459032	0.290009	0.1717308	0.1516197	2.261682	2.362522	1.243285	0.9593149	0.05100764	0.09738707	0.05081368	0.04703392	0.1809415	0.5341295	0.3615248	0.3275684	0.03252987	0.06628988	0.05391947	0.03973329
46.224	1	0.09678754	0.09282403	0.08782328	0.07804818	0.6840062	1.21923	0.2750038	0.2868716	0.07778789	0.1072382	0.1434618	0.1383013	0.1514022	0.1562505	0.3754342	0.3671562	0.2288562	0.3252842	0.4400975	0.3979946	1.433511	2.393104	2.998908	2.789658
46.225	1	0.04497339	0.0744998	0.07198973	0.1210402	0.1665258	0.2614141	3.546005	3.147608	0.04565754	0.05633358	0.1785912	0.133175	1.616005	1.571957	0.3742459	0.714669	0.06710363	0.08756176	0.09818778	0.1339584	0.2639639	0.4403538	0.4492059	0.3870578
46.323	1	2.003639	1.464788	0.7282005	0.4351574	0.06453801	0.04718765	0.05801869	0.05795009	0.4321251	0.3472294	0.4192977	0.4397241	0.05655658	0.04722719	0.0545132	0.05066117	1.524991	0.7589363	2.124784	1.557317	0.08407637	0.05260513	0.07424379	0.08990254
46.324	1	0.3143172	0.4251134	2.854579	2.505308	0.2436291	0.2843493	0.182264	0.1399007	2.216745	2.371589	1.358187	0.9327189	0.06224091	0.1050328	0.05747758	0.05699256	0.2005774	0.5611614	0.2595346	0.3637583	0.03395372	0.06891512	0.05800474	0.03517573
46.324	1	0.09072119	0.07409004	0.09352509	0.06281141	0.6596238	1.192361	0.2431862	0.3176285	0.07904182	0.1244075	0.1356856	0.1396757	0.1527139	0.1573729	0.3555846	0.3494643	0.22477	0.3289951	0.4343867	0.401808	1.46185	2.426816	3.014158	2.846396
46.325	1	0.08101789	0.0764311	0.0700135	0.1189695	0.1555819	0.1736247	3.550829	3.105403	0.0577229	0.07089476	0.1567246	0.15332	1.593511	1.641059	0.3801913	0.7066212	0.08237452	0.1050835	0.09053327	0.1133786	0.2655627	0.4679621	0.4652858	0.3878652
46.423	1	2.045188	1.538321	0.7108168	0.474536	0.06272523	0.05201502	0.05813875	0.05544655	0.4023005	0.4262277	0.4043131	0.440916	0.05715443	0.06518425	0.05915714	0.05080022	1.492604	0.9038205	2.2273	1.527009	0.08225335	0.06586605	0.07535219	0.09351853
46.424	1	0.3089604	0.3790278	2.923081	2.543248	0.2299814	0.2771731	0.1958658	0.1507576	2.152538	2.347234	1.440446	0.9099781	0.05868638	0.09700758	0.04071066	0.07156227	0.2444958	0.5628717	0.1779668	0.3837942	0.05220475	0.07482773	0.04070872	0.03669453
46.424	1	0.09231849	0.0762771	0.0929699	0.06184277	0.6744768	1.179133	0.23159	0.3165732	0.0960087	0.1281298	0.1134374	0.140712	0.1586426	0.1373339	0.3416391	0.3417697	0.2352622	0.3257746	0.4276195	0.406139	1.500993	2.477019	3.023668	2.891158
46.425	1	0.07654705	0.08058518	0.0875539	0.1084448	0.1583236	0.1435882	3.552681	3.083117	0.06509267	0.05420887	0.1880166	0.1137578	1.534913	1.666285	0.4181984	0.6529441	0.08696813	0.08268408	0.07764763	0.09909424	0.2886076	0.5146768	0.4515502	0.4097869
46.523	1	2.089869	1.65464	0.6970543	0.4776838	0.05974717	0.06138371	0.05734341	0.05332244	0.3804674	0.4595621	0.4226913	0.4426647	0.05768299	0.06761348	0.08484581	0.04842573	1.439174	1.08685	2.277612	1.424282	0.07653263	0.0726392	0.08386915	0.08590073
46.523	1	0.301422	0.3209598	2.971904	2.585039	0.2297806	0.2751202	0.2071299	0.1610664	2.086687	2.3273	1.49997	0.8989524	0.05907817	0.08772538	0.04014509	0.06217177	0.2892047	0.5469842	0.1767394	0.3784284	0.06417959	0.08500005	0.05469504	0.0435845
46.524	1	0.08983939	0.08134417	0.06828667	0.06203611	0.6752334	1.162528	0.2200513	0.3063091	0.09606409	0.1153345	0.08811884	0.1470184	0.1697877	0.1444242	0.3395508	0.3302677	0.2304489	0.316689	0.4252008	0.405727	1.56126	2.483847	3.008118	2.909128
46.525	1	0.1156585	0.04815253	0.07862081	0.09554985	0.1937578	0.2478745	3.543676	3.032324	0.05870081	0.07691282	0.1696633	0.120106	1.431558	1.639012	0.4955863	0.6338794	0.09137182	0.1069785	0.09557557	0.07801686	0.2803692	0.5433576	0.4303733	0.4572604
46.623	1	2.144654	1.733223	0.6768323	0.4800966	0.06338977	0.07043948	0.03217294	0.05143918	0.3609791	0.4273283	0.3853184	0.4463437	0.04319499	0.06252189	0.08366915	0.04628305	1.375505	1.246974	2.302126	1.343417	0.08262408	0.08175726	0.0829399	0.08581624
46.623	1	0.3161906	0.2875883	3.006582	2.606598	0.2205135	0.2745715	0.1935091	0.1590657	2.031106	2.303198	1.529846	0.8788453	0.05490045	0.08838345	0.04646933	0.05738814	0.3088654	0.5240817	0.1968925	0.3376799	0.06214405	0.0721144	0.06470066	0.04021003
46.624	1	0.08419863	0.07229575	0.06361492	0.06781077	0.6677211	1.144176	0.232032	0.2639884	0.08088855	0.1000944	0.1034187	0.1357258	0.1630732	0.1531821	0.3465009	0.3597974	0.2209765	0.3084606	0.4221594	0.4307774	1.592212	2.507602	2.979506	2.954299
46.625	1	0.1095682	0.06801459	0.08096773	0.07419899	0.2513879	0.3565214	3.516396	3.00759	0.08825573	0.0793011	0.1934933	0.1137335	1.310747	1.537089	0.5969819	0.6208525	0.06477927	0.08988892	0.07180674	0.08124001	0.2919237	0.5181765	0.3814779	0.497673
46.723	1	2.230795	1.770201	0.6165671	0.4563154	0.04712204	0.06797543	0.06735725	0.04013959	0.3006778	0.4028838	0.3767473	0.4599632	0.04544355	0.07052639	0.07794538	0.06306762	1.29364	1.310528	2.299236	1.30885	0.06784575	0.07087781	0.07225101	0.06595078
46.724	1	0.3111598	0.2578114	3.029086	2.586855	0.2150697	0.2766364	0.1924722	0.1539921	1.991451	2.284276	1.548427	0.9029772	0.06775669	0.09655192	0.07010755	0.06938614	0.335372	0.5017419	0.2077679	0.2699734	0.06849076	0.07515393	0.06627259	0.05646743
46.724	1	0.04848462	0.04830032	0.04971223	0.06065361	0.6761476	1.131104	0.2479823	0.1977106	0.07851857	0.1035138	0.1120736	0.1397506	0.1677175	0.1735755	0.3564593	0.3441259	0.2202032	0.3160658	0.4074968	0.4498885	1.624576	2.500272	2.940439	2.985768
46.725	1	0.1051392	0.0585285	0.06966906	0.07096834	0.2735511	0.4350618	3.503599	3.025712	0.09452597	0.07337201	0.2027989	0.126587	1.21277	1.445566	0.6953667	0.6851526	0.05344393	0.08909806	0.06754831	0.07175234	0.2739215	0.4729701	0.3297563	0.516138
46.823	1	2.338433	1.730596	0.5312709	0.4652231	0.06741108	0.08881751	0.05919129	0.04629517	0.237221	0.4368963	0.3489652	0.4743509	0.02797158	0.07139274	0.08849317	0.08437643	1.222568	1.346408	2.323405	1.296351	0.07951511	0.08983798	0.07299566	0.06307434
46.824	1	0.2994704	0.2436862	3.052038	2.562935	0.215252	0.2734755	0.1964137	0.1494054	1.995596	2.225409	1.529186	0.9081464	0.08281576	0.09011307	0.07697135	0.06117125	0.3641885	0.4873446	0.2120794	0.1976985	0.06596388	0.06722344	0.06655008	0.0503932
46.824	1	0.0590846	0.03285684	0.05763622	0.07497098	0.7015224	1.125417	0.2687641	0.1324833	0.08025538	0.09977592	0.1169876	0.1144508	0.1533746	0.1742373	0.3442965	0.3536443	0.222007	0.3196851	0.3979533	0.4594522	1.664619	2.492649	2.892356	3.001706
46.825	1	0.08125518	0.05769457	0.07927042	0.04824703	0.2737096	0.4501901	3.500677	3.052376	0.1451664	0.0775545	0.213279	0.1258331	1.147971	1.350135	0.8151087	0.7350616	0.09932849	0.06291675	0.06565627	0.08820537	0.2806517	0.4258245	0.2636845	0.5139539
46.923	1	2.365464	1.73674	0.592533	0.4746826	0.05886306	0.07021987	0.04597737	0.04355133	0.1784194	0.3946436	0.3263367	0.4396337	0.04853192	0.06011091	0.07949135	0.07667312	1.154324	1.319334	2.354875	1.27574	0.07174152	0.09653201	0.08999313	0.05538621
46.924	1	0.3128006	0.2251451	3.044967	2.509861	0.2234666	0.2681721	0.1953464	0.1449831	2.003447	2.155628	1.464791	0.9365466	0.07503312	0.09250179	0.0901815	0.04833084	0.407953	0.4631001	0.2147624	0.1793077	0.06182013	0.0563384	0.07381069	0.06237907
46.924	1	0.06657438	0.05269959	0.05663623	0.07270282	0.7295229	1.127011	0.3054102	0.09133328	0.07172658	0.09839782	0.1210713	0.1040529	0.1293847	0.1627438	0.3525413	0.3683089	0.2175756	0.2991966	0.4002765	0.4475876	1.727932	2.473865	2.838769	2.999307
46.925	1	0.07476042	0.08340176	0.100252	0.06721159	0.182231	0.4423227	3.488257	3.102404	0.08864685	0.06892802	0.2265972	0.1343742	1.21594	1.359461	0.8976414	0.7642096	0.07801102	0.07340175	0.05590934	0.06353836	0.2740035	0.3943371	0.2386552	0.4466379
47.023	1	2.329602	1.739536	0.7001065	0.5597049	0.03606368	0.04389002	0.06348556	0.04638024	0.1867364	0.3425923	0.2589675	0.407237	0.03769344	0.05365655	0.06080128	0.06092559	1.102648	1.257781	2.355389	1.32654	0.06884113	0.1004178	0.1011559	0.05337129
47.024	1	0.3453306	0.2192886	2.998404	2.435888	0.2216365	0.2646841	0.1788897	0.162069	2.014793	2.097188	1.363892	1.000867	0.09034618	0.08015269	0.08545333	0.04791812	0.4411904	0.4473225	0.2796153	0.234909	0.057803	0.05603821	0.07475017	0.04813338
47.024	1	0.06196759	0.05308982	0.04835532	0.07781946	0.7531693	1.136341	0.3161124	0.06959935	0.07708424	0.09487287	0.1032075	0.1004315	0.1387206	0.1667985	0.3544155	0.3559658	0.2133551	0.2920894	0.387281	0.4375141	1.74019	2.456961	2.771318	2.98346
47.025	1	0.04218223	0.04811994	0.07158335	0.05411053	0.1168832	0.4095156	3.532322	3.150465	0.08961568	0.07641512	0.199313	0.1122516	1.32921	1.436681	0.9901724	0.7685287	0.07928431	0.05731636	0.05644264	0.06138905	0.2790646	0.3844382	0.1711473	0.3599396
47.121	1	2.281058	1.74861	0.7387554	0.5758152	0.0481541	0.04688775	0.05522183	0.06260742	0.2528752	0.310271	0.2606179	0.4280523	0.05480406	0.05165204	0.05996955	0.06225857	1.037715	1.115208	2.373104	1.428427	0.07742154	0.0738385	0.08840942	0.05858242
47.122	1	0.3575717	0.2182151	2.944923	2.400139	0.2373394	0.2633873	0.1732838	0.176813	2.046757	2.061252	1.253818	1.065252	0.08643223	0.08998607	0.06938624	0.04258883	0.4630706	0.4046958	0.3559574	0.2781983	0.05261623	0.04647112	0.06694844	0.04623705
47.122	1	0.06856344	0.05970372	0.04103606	0.09037313	0.7688859	1.162314	0.3409656	0.09842954	0.07245833	0.08974739	0.1064606	0.1208609	0.1535042	0.1718045	0.3408296	0.3653785	0.2097593	0.2939056	0.3805759	0.4244506	1.760021	2.445536	2.708474	2.963412
47.122	1	0.06456591	0.06986054	0.07790201	0.08254628	0.112285	0.3873074	3.54619	3.224119	0.06851704	0.08167403	0.1887329	0.1263149	1.46037	1.5391	1.07523	0.7680163	0.07581207	0.07470375	0.06636021	0.0608601	0.2733909	0.3757572	0.09540833	0.2776065
47.223	1	2.222743	1.767477	0.7335478	0.5173003	0.05556027	0.0562198	0.0697967	0.04294092	0.2561384	0.3730313	0.3439574	0.4189692	0.05241802	0.05889942	0.07410491	0.07743316	1.038585	0.9594033	2.389641	1.59052	0.07916605	0.07611741	0.08135879	0.07796815
47.224	1	0.356358	0.251641	2.865449	2.352425	0.2305392	0.2585779	0.147926	0.1652751	2.092652	2.071732	1.17923	1.093805	0.09559834	0.08804457	0.07817781	0.04200949	0.4506845	0.351126	0.4496387	0.3423484	0.04331296	0.04404214	0.05511322	0.05145654
47.224	1	0.06776861	0.05780504	0.05058113	0.08561669	0.8088153	1.2023	0.3508016	0.1506122	0.07719243	0.0986107	0.08593472	0.114533	0.161758	0.1986037	0.3323559	0.3512295	0.2090853	0.2947427	0.3804147	0.4066784	1.739027	2.416482	2.65165	2.940339
47.225	1	0.04300642	0.08115292	0.06148347	0.1151708	0.1084345	0.3400964	3.583203	3.272566	0.06193063	0.06903815	0.1839224	0.1538569	1.554235	1.620907	1.108046	0.7925613	0.08718012	0.06439055	0.08250649	0.06524515	0.2625407	0.3437786	0.1174482	0.2638072
47.323	1	2.173229	1.745074	0.7232685	0.438641	0.03684612	0.07288287	0.06478422	0.0706326	0.2251073	0.4224848	0.3429951	0.433694	0.06067381	0.05106104	0.08014409	0.07866169	1.096206	0.8514485	2.358659	1.686395	0.07589495	0.08571439	0.07784068	0.07450415
47.324	1	0.3442574	0.2851714	2.817408	2.326513	0.2350707	0.2596878	0.1248662	0.1685866	2.15365	2.095438	1.109345	1.113369	0.09571801	0.08994548	0.09374306	0.0434214	0.4418879	0.3029298	0.545738	0.3845548	0.05112243	0.04154711	0.06068752	0.05637307
47.324	1	0.08268658	0.0676452	0.04166195	0.08408294	0.8401925	1.239714	0.3437953	0.2093485	0.08709041	0.09828114	0.08697496	0.08961145	0.1794118	0.1750098	0.3367772	0.3303589	0.2083915	0.3004852	0.388174	0.4083563	1.747652	2.410308	2.58799	2.919618
47.325	1	0.05229363	0.05538378	0.05673776	0.07812662	0.1251623	0.2851997	3.633313	3.260838	0.05215433	0.06877451	0.1864472	0.1296486	1.574087	1.669218	1.133047	0.8270914	0.06412922	0.08036128	0.06350279	0.0707375	0.2573378	0.3511642	0.1484436	0.2619157
47.423	1	2.156906	1.659751	0.6687847	0.3982103	0.03965065	0.06115466	0.05697418	0.04639832	0.1979143	0.4271731	0.3064311	0.3930079	0.04606011	0.06355958	0.05851598	0.06989932	1.169081	0.7853107	2.323265	1.758568	0.07188011	0.07679424	0.07807686	0.08446009
47.424	1	0.3151433	0.3117932	2.789317	2.322903	0.2341942	0.2550584	0.1270242	0.1568788	2.18457	2.13835	1.082979	1.12064	0.09142892	0.08764791	0.1079959	0.04304884	0.4134851	0.282258	0.6135922	0.3880466	0.05812723	0.05424131	0.05896694	0.05890845
47.424	1	0.07513634	0.07300841	0.05133803	0.07038846	0.8668267	1.287688	0.3426666	0.2594742	0.08015115	0.09704155	0.07844931	0.07984307	0.1852849	0.1739346	0.3044059	0.3152702	0.2107763	0.3128478	0.3802104	0.4029234	1.745	2.4031	2.534054	2.886183
47.425	1	0.03071596	0.04261442	0.07005756	0.1183082	0.1234051	0.2206836	3.668144	3.222752	0.03595761	0.05881832	0.2013131	0.1332858	1.562076	1.723628	1.147209	0.8562319	0.06677609	0.0721932	0.08285732	0.09304868	0.2652194	0.3690922	0.1906191	0.272436
47.523	1	2.161537	1.617727	0.6233855	0.3595392	0.03815663	0.06674461	0.06081184	0.05425976	0.2519616	0.4116635	0.3195179	0.3365869	0.06243972	0.05840857	0.05182842	0.07004808	1.230797	0.7178247	2.32842	1.825669	0.07546776	0.09112713	0.1034262	0.07537822
47.524	1	0.2756078	0.2976774	2.76934	2.327609	0.2414645	0.2799368	0.1379998	0.1678439	2.17994	2.183683	1.145216	1.123981	0.07741078	0.07787209	0.1296101	0.04856219	0.3706632	0.2832298	0.6589853	0.3852053	0.05925601	0.06603848	0.06575011	0.05029598
47.524	1	0.05806037	0.06478548	0.06998224	0.0820999	0.8937226	1.329722	0.3447022	0.3023558	0.08276867	0.1056533	0.06632447	0.06638777	0.1612021	0.2111848	0.3002215	0.2899088	0.2087781	0.3116111	0.3675621	0.4027249	1.754629	2.390139	2.474265	2.846694
47.525	1	0.05656975	0.05879642	0.06846782	0.1008268	0.1479704	0.1206225	3.668972	3.144742	0.03037858	0.0626666	0.1756264	0.1419337	1.516419	1.74922	1.118094	0.8578277	0.06574595	0.08831928	0.1030019	0.07340366	0.2792424	0.3956333	0.2449041	0.2348291
47.623	1	2.206774	1.620998	0.5180867	0.3164021	0.05720393	0.06595782	0.06375188	0.06862336	0.335614	0.3759782	0.3224121	0.3035821	0.06122556	0.06835244	0.05469697	0.08209932	1.323279	0.7831456	2.341316	1.781429	0.08289101	0.094592	0.1090035	0.07404475
47.624	1	0.238159	0.2617081	2.749975	2.364147	0.2317652	0.2720575	0.1471797	0.1728555	2.141973	2.19508	1.249194	1.131941	0.06719038	0.0732271	0.1186333	0.04853764	0.3077457	0.2662564	0.6329995	0.3950764	0.0429523	0.05473847	0.04328061	0.03600601
47.624	1	0.07755086	0.05896365	0.06998629	0.08126636	0.9177099	1.344204	0.3476519	0.3058013	0.07797043	0.103484	0.05649485	0.05594813	0.1528649	0.2129689	0.2967872	0.2631576	0.217577	0.306638	0.3488448	0.3914857	1.744336	2.371249	2.420575	2.80992
47.625	1	0.06951425	0.06732601	0.06845392	0.1033799	0.2168186	0.08822158	3.641074	3.078045	0.08068474	0.06317688	0.1770265	0.1337442	1.423798	1.690326	1.04816	0.8769788	0.07718271	0.1096684	0.05017202	0.07941064	0.2822913	0.4712301	0.2740737	0.3126035
47.723	1	2.262044	1.693202	0.4620196	0.3598321	0.06313876	0.0720818	0.06891808	0.06643684	0.3575622	0.3272106	0.2735137	0.2573291	0.0669074	0.05440292	0.07950332	0.07203144	1.349944	0.9404093	2.285499	1.703545	0.09531596	0.09507376	0.08350694	0.06790942
47.724	1	0.2013137	0.2032825	2.739569	2.420518	0.2249798	0.2738145	0.1616598	0.1718662	2.105677	2.245062	1.353049	1.14102	0.06563555	0.08751505	0.118057	0.06720396	0.2803849	0.2857077	0.5810358	0.4406155	0.045371	0.05036339	0.04899287	0.03933418
47.724	1	0.08575659	0.05849001	0.0683088	0.08060322	0.9565485	1.361683	0.3619446	0.2834103	0.08315492	0.1103374	0.05457211	0.05045841	0.1674986	0.2202012	0.2850922	0.2134204	0.2221338	0.3129576	0.3500534	0.3965983	1.764131	2.373204	2.384917	2.790802
47.725	1	0.08242847	0.07801286	0.08357275	0.08915125	0.2398304	0.2415153	3.635694	2.992763	0.08459986	0.05690944	0.1839453	0.0851205	1.329073	1.529173	0.9495458	0.8555474	0.07480142	0.09476677	0.08728684	0.07071928	0.295362	0.5001195	0.3126637	0.3924707
47.823	1	2.274317	1.814869	0.3335628	0.4087927	0.0661015	0.06405736	0.06348824	0.07436889	0.3557774	0.2749309	0.1968832	0.1914744	0.07238943	0.05591303	0.08530639	0.05792557	1.274094	1.101934	2.195599	1.677283	0.08180302	0.09962973	0.08210396	0.06837279
47.824	1	0.1933184	0.170614	2.748574	2.449241	0.2266872	0.2725242	0.1974227	0.1717635	2.063178	2.259764	1.44453	1.138848	0.066286	0.08023169	0.08698098	0.07856757	0.2651423	0.304932	0.4871471	0.5024736	0.03380231	0.04854242	0.04792085	0.03884734
47.824	1	0.08974195	0.04296776	0.08330248	0.08664568	0.9537537	1.364341	0.4018511	0.2637678	0.08937513	0.09581626	0.06688307	0.0420828	0.1811924	0.2422958	0.2670147	0.1922311	0.2407402	0.3291339	0.3434087	0.3984558	1.791846	2.398817	2.347308	2.741102
47.825	1	0.09238408	0.05800293	0.06770028	0.08075991	0.2352165	0.3924283	3.583617	2.971359	0.1002747	0.08578281	0.1769644	0.1309152	1.242348	1.376665	0.8779835	0.8588283	0.1018131	0.1100953	0.06678893	0.07732806	0.2811527	0.5439546	0.3348284	0.4842538
47.923	1	2.288056	1.955644	0.2026688	0.4465031	0.06794733	0.06657597	0.0357408	0.04102744	0.3730287	0.3049452	0.1486423	0.1451804	0.054158	0.05395254	0.05549973	0.07374126	1.164512	1.200971	2.169655	1.643544	0.08501155	0.08576236	0.08273341	0.08290633
47.924	1	0.1873007	0.1504295	2.801332	2.495426	0.2251856	0.2728827	0.2227388	0.1800703	2.02538	2.257328	1.535342	1.127134	0.05010457	0.08223301	0.09096931	0.08401749	0.2534366	0.3114368	0.390205	0.5566385	0.04325492	0.05617895	0.06180643	0.04631916
47.924	1	0.09136872	0.05131498	0.08986524	0.09928447	0.944955	1.364715	0.4339663	0.248088	0.08019539	0.1117707	0.06784501	0.05471298	0.1976976	0.2334618	0.2562405	0.221327	0.2443556	0.3259968	0.3419864	0.3950175	1.792444	2.379833	2.347015	2.690442
47.925	1	0.07670669	0.05028633	0.07560496	0.0610767	0.1877044	0.5006239	3.567967	2.965435	0.09361584	0.05083201	0.2100878	0.1053002	1.196895	1.223407	0.78872	0.8337442	0.08162366	0.08536961	0.07041925	0.05301633	0.2540605	0.5521724	0.3328174	0.5660365
48.023	1	2.320855	2.058637	0.1777442	0.4158176	0.05257695	0.04878645	0.05031953	0.0549498	0.3292983	0.3393021	0.1407905	0.1287553	0.04115539	0.06286365	0.05308439	0.07001364	1.041565	1.207487	2.153534	1.541024	0.07409236	0.08571457	0.07064935	0.07699602
48.023	1	0.1929251	0.1536077	2.859895	2.516042	0.2200356	0.2875675	0.2162194	0.1870728	1.979224	2.257966	1.583071	1.125503	0.04130815	0.08335646	0.105046	0.07186705	0.2437314	0.3055537	0.2848426	0.5835967	0.04746715	0.05666489	0.07655133	0.04513723
48.024	1	0.07550825	0.05557677	0.08451618	0.09697379	0.948695	1.366425	0.4429554	0.1874468	0.08143181	0.1081884	0.06668435	0.07907597	0.2135402	0.2127714	0.2574194	0.254591	0.2236211	0.3355364	0.3575618	0.377681	1.759347	2.372279	2.362836	2.652048
48.025	1	0.08663604	0.04990057	0.08996143	0.08317117	0.1297742	0.589233	3.53788	2.998792	0.1116471	0.08482466	0.2042753	0.1255118	1.250993	1.161361	0.7069532	0.8036535	0.07358648	0.09584361	0.08537912	0.07282073	0.2195701	0.5526696	0.3021065	0.5689763
48.122	1	2.339771	2.109591	0.1823581	0.3535036	0.04729822	0.05275162	0.04920329	0.05010149	0.2946803	0.3099989	0.204855	0.0991246	0.0369946	0.05016767	0.06730216	0.04938012	0.9812811	1.133565	2.173805	1.434204	0.07234533	0.08189855	0.07712143	0.06196773
48.123	1	0.2053446	0.18446	2.902802	2.497227	0.2185926	0.2808673	0.208898	0.1842443	1.934573	2.217623	1.618294	1.140985	0.0405867	0.08166844	0.09492728	0.08081734	0.2297653	0.2866555	0.2091454	0.5618094	0.03695291	0.0506886	0.0640048	0.05595707
48.124	1	0.06092756	0.04960732	0.07848609	0.1017723	0.937621	1.368308	0.4444141	0.08772342	0.08151574	0.1027686	0.09516402	0.08019397	0.2202397	0.1978768	0.2596908	0.2557186	0.2433255	0.3449298	0.3623419	0.3681505	1.717648	2.372965	2.408218	2.615097
48.125	1	0.06348009	0.05271821	0.08887234	0.06983924	0.1214552	0.5954261	3.522576	3.060275	0.1004596	0.09668309	0.2085068	0.1115132	1.338991	1.167261	0.6067048	0.7142086	0.06270455	0.07199636	0.07189584	0.06595897	0.2044616	0.5189577	0.2718886	0.5534704
48.223	1	2.330434	2.151322	0.2079197	0.3193562	0.03837799	0.04156634	0.04563263	0.05565483	0.2515475	0.2355529	0.2754411	0.09812138	0.04314679	0.06320074	0.06135814	0.05210582	1.016371	1.054507	2.209042	1.414586	0.07707299	0.09298448	0.1008509	0.06204892
48.224	1	0.2126534	0.2333143	2.945633	2.472248	0.2225835	0.2840053	0.2071224	0.1728179	1.95152	2.197639	1.665911	1.165326	0.05521663	0.07703624	0.08062984	0.07003254	0.2590114	0.2857965	0.2225889	0.5090065	0.04574057	0.05657087	0.06314791	0.05718086
48.224	1	0.06393043	0.05048752	0.08055569	0.1232906	0.9144061	1.366325	0.4361977	0.1418005	0.0843791	0.1041769	0.08909961	0.08771143	0.2121776	0.1776398	0.2595088	0.2593593	0.2221622	0.3571387	0.3617248	0.3714908	1.678905	2.414402	2.445461	2.572743
48.225	1	0.07948318	0.06549166	0.0763003	0.07819372	0.1760723	0.5897558	3.545433	3.128704	0.08753072	0.08251321	0.1906315	0.1459186	1.454857	1.280509	0.4909271	0.6814674	0.06530052	0.07953597	0.08038326	0.1023572	0.1913253	0.4946351	0.3377214	0.5145497
48.323	1	2.319452	2.069701	0.2766798	0.2275114	0.04025034	0.04129414	0.06788778	0.05583744	0.2277399	0.1738874	0.3349044	0.1751626	0.06246863	0.05515327	0.08053601	0.06396097	1.060176	1.011851	2.212163	1.437764	0.07576058	0.07996278	0.08984987	0.05106702
48.324	1	0.2181594	0.2865757	2.960008	2.421664	0.2144617	0.2576401	0.2035878	0.1700405	1.951715	2.128845	1.704849	1.174736	0.0565087	0.05965858	0.07996999	0.07636581	0.3200111	0.2877001	0.2337966	0.4302522	0.05178408	0.06483	0.05913152	0.05116341
48.324	1	0.06436816	0.04582151	0.08371567	0.1121994	0.8824858	1.340865	0.432355	0.2578777	0.07501446	0.1074664	0.06756203	0.1083044	0.2086991	0.1682483	0.2617718	0.2752315	0.2188542	0.3647194	0.3961747	0.3652699	1.661029	2.456705	2.496387	2.556492
48.325	1	0.07795614	0.06419805	0.1045336	0.08829611	0.176225	0.5315344	3.556666	3.124862	0.06602178	0.07973685	0.203583	0.1500001	1.577234	1.4207	0.3856221	0.6300501	0.06114795	0.07458928	0.09062413	0.123425	0.192241	0.4467531	0.3836449	0.4521383
48.423	1	2.329874	1.944001	0.372188	0.2612885	0.03514567	0.05542959	0.04071285	0.06080302	0.1676563	0.2082535	0.3460312	0.2793783	0.02950065	0.04888647	0.07629535	0.04895031	1.109979	1.035178	2.174247	1.443332	0.07724477	0.07885578	0.0892133	0.04559828
48.424	1	0.2352472	0.3452033	2.957497	2.333159	0.2158074	0.2540353	0.2052424	0.1834566	1.973187	2.057006	1.725352	1.184221	0.06325615	0.07329224	0.07923006	0.06391251	0.3646863	0.2973181	0.2639424	0.3469711	0.06063715	0.08540404	0.05253158	0.05299757
48.424	1	0.06759829	0.04280363	0.1160885	0.1204777	0.8787566	1.342645	0.4414698	0.3542232	0.07476399	0.1297309	0.08773038	0.1306612	0.1767787	0.1346919	0.2554988	0.310321	0.2116989	0.3553778	0.4231737	0.3612617	1.612683	2.490724	2.563286	2.53731
48.425	1	0.06908081	0.08673308	0.09260244	0.1247091	0.1495132	0.4416083	3.556802	3.144053	0.04948677	0.06580925	0.1885005	0.1440353	1.671728	1.580062	0.2692857	0.6557874	0.07340009	0.07471998	0.0909028	0.1196749	0.2262328	0.3437819	0.456324	0.3835282
48.523	1	2.293642	1.861282	0.4955064	0.3710008	0.02996381	0.04797386	0.04871573	0.0604485	0.1339726	0.2062731	0.3100831	0.3899905	0.03631148	0.04183389	0.08113254	0.07036795	1.124943	1.020954	2.148819	1.512432	0.07679564	0.07036296	0.1004854	0.04684601
48.524	1	0.2584964	0.4018947	2.927493	2.271585	0.2217109	0.2418334	0.2059922	0.1827537	1.976605	1.977342	1.714542	1.209175	0.06531148	0.0721281	0.07950317	0.06083695	0.4016295	0.3014901	0.2876323	0.2908321	0.05086149	0.08486456	0.04877718	0.05412909
48.524	1	0.07263942	0.03775198	0.1225792	0.1220839	0.8657536	1.332768	0.4463753	0.3977209	0.07615257	0.1255605	0.09784254	0.1180357	0.1607867	0.09324414	0.2556019	0.328973	0.2099785	0.3512811	0.4266833	0.3645833	1.543995	2.468366	2.637989	2.554153
48.525	1	0.03826133	0.05820322	0.04602553	0.09824344	0.1120627	0.331612	3.556964	3.154093	0.05488002	0.06718655	0.1790893	0.1604857	1.689991	1.710287	0.2014281	0.6680053	0.07159571	0.06598425	0.1055689	0.1333861	0.2682967	0.3115282	0.5091026	0.3674105
48.623	1	2.281092	1.789417	0.6037311	0.4328961	0.04746342	0.0464866	0.06783345	0.05879442	0.1751132	0.1931367	0.2841697	0.4352806	0.02554612	0.05129713	0.07030883	0.07601887	1.103422	0.9169189	2.189361	1.629123	0.07525919	0.0728671	0.08905744	0.06173088
48.623	1	0.2624853	0.46932	2.885432	2.240618	0.2300848	0.2296424	0.1926635	0.1886901	2.011367	1.919962	1.635735	1.226802	0.06751542	0.07202552	0.06537179	0.06650129	0.4201847	0.2748957	0.2823693	0.3419793	0.0495074	0.09040035	0.04637852	0.05199935
48.624	1	0.07493626	0.03119565	0.1316675	0.1211941	0.8447384	1.338994	0.4406331	0.426814	0.07877385	0.1071896	0.08507691	0.1272626	0.1724562	0.09159692	0.2505438	0.3423708	0.2201291	0.3553538	0.4599182	0.3668218	1.487972	2.5056	2.71945	2.582309
48.625	1	0.05694262	0.06933757	0.08570453	0.1262634	0.1121412	0.244869	3.585525	3.135303	0.06178816	0.08791051	0.2003461	0.1622713	1.670446	1.790781	0.2739981	0.6625028	0.09629186	0.09034664	0.0697261	0.109827	0.3152013	0.3677911	0.4859642	0.3811481
48.723	1	2.234081	1.762005	0.6081752	0.4710657	0.04780838	0.05883733	0.06103195	0.07915433	0.1933912	0.2577233	0.2909436	0.4345052	0.02932147	0.05626231	0.06105004	0.06324798	1.058277	0.7245925	2.252327	1.729429	0.07348393	0.06130894	0.07425545	0.0720273
48.724	1	0.2563673	0.550338	2.842169	2.222588	0.2412377	0.2342576	0.1901225	0.186686	2.079361	1.888321	1.54358	1.212023	0.07453669	0.06455451	0.068126	0.05609805	0.4307204	0.2360087	0.3118571	0.4323594	0.04919067	0.08641723	0.05604127	0.04859106
48.724	1	0.08691499	0.04043193	0.1281546	0.1189914	0.8446407	1.322216	0.4611362	0.4681275	0.08759956	0.09053524	0.07654849	0.1314733	0.1724546	0.1057362	0.2526432	0.3616776	0.1999034	0.3602801	0.4730073	0.3699242	1.444643	2.544401	2.768634	2.577175
48.725	1	0.07968649	0.06319236	0.07359416	0.1288706	0.1331673	0.1880199	3.570796	3.113319	0.06059297	0.06441172	0.1847148	0.1332624	1.603047	1.842707	0.3825521	0.5952742	0.09725542	0.1061537	0.1197135	0.1026477	0.3189378	0.4573753	0.4605558	0.4498582
48.823	1	2.173159	1.767363	0.5501302	0.4378777	0.05248157	0.05300809	0.05203507	0.08783516	0.2366687	0.2892388	0.3350487	0.4074874	0.05798548	0.05487009	0.05758397	0.04521488	0.9985748	0.4926576	2.371604	1.801199	0.06643295	0.05428216	0.08508562	0.07511971
48.824	1	0.2611544	0.5931014	2.775667	2.193612	0.2384531	0.23807	0.1791272	0.1769438	2.105698	1.899107	1.443592	1.189523	0.0630587	0.06439236	0.06951897	0.05932557	0.4414765	0.1964242	0.3789037	0.4994295	0.05508407	0.09362088	0.05573049	0.05702936
48.824	1	0.08929106	0.05343922	0.1243417	0.08979826	0.8135278	1.303917	0.4724957	0.427946	0.06818743	0.09449376	0.0576931	0.1350228	0.1688723	0.1198947	0.2352363	0.391429	0.2033784	0.3526405	0.4666858	0.3738684	1.413267	2.603803	2.77309	2.567725
48.825	1	0.1038061	0.09104093	0.08476398	0.09844904	0.134775	0.2387959	3.578209	3.084914	0.09447755	0.07694083	0.1918674	0.1167482	1.48835	1.80484	0.5246192	0.5384421	0.0781366	0.1059178	0.07308611	0.1010508	0.3033699	0.5084111	0.4100116	0.5081083
48.922	1	2.11133	1.801822	0.4634645	0.3859289	0.05452803	0.06179164	0.04903583	0.07744588	0.2702923	0.3196086	0.3179284	0.3617243	0.02416779	0.05525263	0.05798167	0.06778667	0.9154048	0.4332083	2.475311	1.85486	0.05127159	0.0529094	0.08563204	0.05524291
48.923	1	0.2703709	0.617069	2.724926	2.192338	0.2406146	0.2461638	0.1735673	0.1787	2.143294	1.92196	1.344045	1.173553	0.06657446	0.0520304	0.07771468	0.0417535	0.4402832	0.1698588	0.4388152	0.5151262	0.05896792	0.07513287	0.0619876	0.05672621
48.924	1	0.08993585	0.05428416	0.08950426	0.08779365	0.8069869	1.280892	0.4670022	0.3604023	0.07511986	0.08391226	0.06752143	0.1355307	0.1755362	0.1502037	0.2353451	0.4148029	0.2081135	0.3421683	0.4545736	0.3659048	1.407138	2.637161	2.80057	2.5828
48.925	1	0.1044429	0.07403928	0.09256077	0.08750439	0.115273	0.3016281	3.558344	3.035672	0.0897851	0.06753169	0.2049939	0.1102351	1.33747	1.701236	0.6472931	0.5595016	0.0620021	0.09928957	0.09265272	0.08748302	0.3203968	0.5328669	0.3575351	0.5696477
49.023	1	2.089661	1.845563	0.4271912	0.3470562	0.05864811	0.04345927	0.04321814	0.08279205	0.2706313	0.3251358	0.2701658	0.3345219	0.02119522	0.05698208	0.05951352	0.05696512	0.871671	0.6130789	2.566043	1.890847	0.06315464	0.07139036	0.09127977	0.09269353
49.023	1	0.2772479	0.5963487	2.675353	2.234276	0.236158	0.2448794	0.1753429	0.1735604	2.146757	1.977409	1.316808	1.170181	0.06339049	0.04778344	0.07854508	0.04258748	0.4051986	0.1690473	0.4816164	0.508804	0.05618346	0.0697376	0.07524795	0.05690348
49.024	1	0.08148179	0.04877394	0.09781648	0.09640531	0.7924038	1.250354	0.44689	0.2859496	0.07316413	0.077666	0.07811212	0.1464853	0.1720201	0.1627177	0.2467951	0.4331584	0.2095325	0.3475844	0.4412615	0.3710735	1.406275	2.689838	2.798089	2.580274
49.025	1	0.08913549	0.06499905	0.079139	0.04527015	0.1224769	0.3646557	3.528579	3.035779	0.1100947	0.08633679	0.2015762	0.1358356	1.190894	1.559994	0.7371642	0.6094322	0.1078177	0.0881382	0.08782302	0.1118096	0.3096209	0.5115675	0.3084323	0.5922979
49.123	1	2.099484	1.900396	0.4515899	0.283183	0.04577613	0.04709286	0.06860501	0.07705327	0.2562305	0.3029484	0.2631221	0.4004081	0.04618937	0.05824821	0.03918617	0.05978656	0.8899405	0.8189985	2.657211	1.834198	0.05573977	0.08745384	0.0960645	0.08036943
49.123	1	0.2721596	0.5447308	2.659506	2.30245	0.2394434	0.252686	0.1623199	0.1692467	2.169112	2.054442	1.358109	1.163997	0.07085737	0.06485424	0.08247785	0.04823217	0.3481595	0.1754067	0.5034209	0.5302985	0.04490651	0.07695843	0.08948151	0.06421387
49.124	1	0.08036916	0.05163882	0.1025056	0.1043529	0.7849697	1.227467	0.4002119	0.1679355	0.05942941	0.08394259	0.07069855	0.1589926	0.158216	0.1942318	0.2450438	0.4567097	0.2112749	0.3487199	0.4399576	0.366715	1.419402	2.715057	2.800675	2.622958
49.125	1	0.08221799	0.05884488	0.08994974	0.07555542	0.1706112	0.4088649	3.512865	3.06747	0.1169362	0.05805523	0.2377104	0.1293892	1.141502	1.454779	0.8581865	0.632146	0.09022159	0.0597175	0.07988569	0.06469565	0.2758607	0.4733243	0.2809493	0.5664083
49.221	1	2.16355	1.947417	0.4504315	0.1975026	0.04463597	0.04312489	0.08058317	0.0666197	0.26997	0.250394	0.2478471	0.4878046	0.03178044	0.05311094	0.06080128	0.08013873	0.9297853	0.9785417	2.713991	1.738606	0.08088518	0.06332623	0.1056664	0.07909803
49.222	1	0.2719258	0.4996001	2.641516	2.318921	0.2366023	0.2620835	0.1821852	0.1632605	2.146409	2.146443	1.426018	1.166482	0.05652362	0.05552285	0.07243443	0.05071144	0.2858708	0.1759318	0.4999438	0.5098547	0.04018696	0.07227949	0.09033985	0.05097961
49.222	1	0.0702108	0.06178197	0.07379338	0.1058835	0.7851473	1.195663	0.3849463	0.09239008	0.07115017	0.0932784	0.07519826	0.1676806	0.1631318	0.1915022	0.2619387	0.4581772	0.2050535	0.3500844	0.4195994	0.3623795	1.434643	2.706064	2.782965	2.641969
49.222	1	0.06978974	0.07162122	0.09722645	0.04529438	0.2020845	0.4244486	3.506173	3.107651	0.09238353	0.05978839	0.2076035	0.1290383	1.191656	1.399819	0.9310098	0.6969404	0.08069846	0.07050507	0.07566485	0.06710388	0.2632554	0.4389246	0.26696	0.477848
49.322	1	2.174289	1.978	0.3954736	0.1175963	0.05067095	0.0528072	0.0711902	0.09355917	0.2891364	0.2145152	0.1990001	0.5665331	0.0341536	0.0477346	0.08775819	0.06848353	0.9718844	1.086738	2.723494	1.648446	0.08438133	0.06572809	0.09018669	0.09453486
49.323	1	0.2725064	0.4732524	2.633995	2.316889	0.2319789	0.2740368	0.2039271	0.1641059	2.111136	2.221134	1.556556	1.154876	0.06223253	0.05906593	0.07474272	0.07043689	0.2229843	0.1694318	0.4882576	0.492299	0.0499062	0.062245	0.07302871	0.05450768
49.324	1	0.0634593	0.05395913	0.05935521	0.09848647	0.7965822	1.198103	0.3608102	0.1778425	0.07652215	0.1031212	0.07939425	0.1826239	0.1573112	0.2123623	0.2570633	0.4482926	0.1971838	0.3631178	0.399009	0.3659084	1.428612	2.6836	2.77772	2.707009
49.325	1	0.060671	0.04525445	0.08343416	0.06986769	0.2371024	0.4456808	3.531579	3.170072	0.0971636	0.08156832	0.1962848	0.1050973	1.317991	1.457604	1.050913	0.7336438	0.08391625	0.06905391	0.07598783	0.06752723	0.2731234	0.4079921	0.2478143	0.3711232
49.423	1	2.172922	1.990447	0.2998668	0.1936351	0.05734178	0.04997053	0.06784168	0.08352794	0.3349893	0.2480189	0.118532	0.5993541	0.04939748	0.05126182	0.04526165	0.07114782	0.9887508	1.161189	2.627553	1.551612	0.07378885	0.07668569	0.08975931	0.05295034
49.423	1	0.2965885	0.4366344	2.653117	2.325538	0.2427447	0.2669762	0.2121253	0.1678133	2.067656	2.250238	1.675367	1.14568	0.06410329	0.06640152	0.1053518	0.06882733	0.2007914	0.1796232	0.4296313	0.5374048	0.04922537	0.08055339	0.05148775	0.06635574
49.424	1	0.05522544	0.07000579	0.06743605	0.1116338	0.7921802	1.206052	0.3309578	0.2797751	0.06364592	0.1113113	0.05612958	0.1721303	0.1482994	0.226284	0.2477887	0.4267127	0.2119694	0.3519756	0.3899965	0.372379	1.473164	2.687775	2.752618	2.71984
49.425	1	0.0594097	0.08084771	0.07412417	0.1064847	0.2043389	0.4219436	3.554992	3.235589	0.06915666	0.06323457	0.1924591	0.1404526	1.44497	1.539526	1.120825	0.7848858	0.08334945	0.07821536	0.0912277	0.0820961	0.2495794	0.3827885	0.2486551	0.3057207
49.523	1	2.157538	2.022078	0.2112158	0.2817579	0.06106791	0.0655805	0.05045479	0.07422752	0.3484642	0.2791458	0.1553375	0.5701519	0.06874142	0.0703811	0.04973819	0.07376815	1.016233	1.222582	2.48172	1.47053	0.09037151	0.08017645	0.08353646	0.06049153
49.523	1	0.3446968	0.3654305	2.672182	2.32618	0.2277168	0.2736232	0.2139586	0.1782238	2.023165	2.273599	1.76064	1.150318	0.05836125	0.0582927	0.07785821	0.06177146	0.2446711	0.1634403	0.3761922	0.5662561	0.05202809	0.07959875	0.03870131	0.05637224
49.524	1	0.03379618	0.0656461	0.0729768	0.1127021	0.7943113	1.214176	0.3158769	0.3229271	0.06812918	0.1070792	0.07391805	0.1475097	0.143436	0.2109603	0.2658396	0.3852413	0.2107119	0.3397029	0.3773159	0.3645184	1.510829	2.664786	2.708379	2.743045
49.525	1	0.05011095	0.07053718	0.0749036	0.08491177	0.1957808	0.3767183	3.602946	3.289654	0.07689644	0.0774758	0.2076636	0.1415066	1.562934	1.609087	1.116729	0.7932655	0.06091922	0.0808913	0.08594482	0.0704262	0.2252145	0.3520963	0.3219527	0.3280564
49.623	1	2.174781	2.126704	0.2273997	0.3696764	0.04084723	0.07378447	0.04748603	0.06920317	0.2965549	0.2806404	0.2492235	0.4428493	0.07038766	0.04480353	0.0561177	0.06872889	0.9970315	1.162049	2.393333	1.402452	0.06989895	0.08939977	0.07708577	0.05010504
49.623	1	0.3595848	0.2873695	2.731033	2.334343	0.225292	0.2706084	0.2359754	0.1764044	2.003418	2.270719	1.847374	1.159918	0.06239237	0.07768851	0.0710569	0.05998091	0.2998208	0.1608346	0.3441506	0.5819206	0.05448455	0.08360289	0.03868125	0.06100401
49.624	1	0.02686527	0.06658709	0.1030927	0.08880683	0.7970115	1.244416	0.2973108	0.3238334	0.06455149	0.1077824	0.07786697	0.1339006	0.1406857	0.1862166	0.279696	0.3323497	0.1977288	0.3262405	0.369169	0.3663953	1.555674	2.659659	2.662651	2.721547
49.625	1	0.0498798	0.07745149	0.09293052	0.1233377	0.1743147	0.3336246	3.63328	3.27497	0.06180211	0.08247143	0.2019408	0.1332267	1.614132	1.689057	1.127212	0.8124471	0.0463482	0.07352237	0.07410984	0.08122048	0.1915585	0.3214708	0.3302958	0.3200482
49.723	1	2.163132	2.192678	0.2665185	0.4282681	0.05686308	0.05413248	0.05723833	0.05028111	0.2569869	0.2789783	0.3411958	0.3083147	0.04370471	0.04536359	0.06154736	0.04841443	1.034529	1.0166	2.252146	1.375292	0.06876681	0.08537864	0.08376323	0.04806023
49.723	1	0.3619163	0.2236341	2.79093	2.346353	0.2179779	0.2646964	0.2466199	0.1877302	1.969715	2.218748	1.917436	1.173881	0.07373304	0.08866105	0.07037888	0.06541048	0.3552322	0.1691758	0.3585621	0.5749122	0.05468453	0.0851503	0.04969638	0.06800215
49.724	1	0.02751124	0.07010216	0.09132029	0.09159067	0.810377	1.263416	0.2670887	0.3386301	0.06912831	0.1022642	0.07943293	0.1138273	0.1390151	0.1861473	0.2881325	0.3075755	0.1980319	0.3287771	0.347054	0.3568116	1.576094	2.585269	2.599385	2.648512
49.725	1	0.02942807	0.04350926	0.05242033	0.1118794	0.1444786	0.2642511	3.669417	3.222237	0.04573719	0.06071998	0.1988193	0.1543386	1.617545	1.7173	1.125388	0.8081746	0.04681333	0.08602919	0.1066451	0.09914989	0.1596608	0.3106762	0.370178	0.326424
49.823	1	2.094637	2.190347	0.3069863	0.4391037	0.04822167	0.04818837	0.06446565	0.04830596	0.1740465	0.2877325	0.3584894	0.2185509	0.03433199	0.03444417	0.05636467	0.03625542	1.083721	0.8307733	2.126483	1.392097	0.07301112	0.08225233	0.07188601	0.06268052
49.823	1	0.3574394	0.1199314	2.810037	2.344068	0.2099049	0.255815	0.2497683	0.2006194	1.93776	2.169394	1.979979	1.166788	0.07714964	0.08447865	0.04893418	0.06285754	0.3856831	0.1802056	0.3514981	0.5387712	0.04257595	0.0704534	0.05765143	0.05559295
49.824	1	0.03077844	0.04629654	0.08102012	0.06846897	0.8132042	1.28426	0.264301	0.3566	0.08688326	0.106839	0.0659248	0.1073902	0.1358369	0.1760708	0.2909557	0.2957303	0.2053541	0.3223024	0.3519187	0.3447232	1.647512	2.627128	2.550636	2.589101
49.825	1	0.06333102	0.05037971	0.05609188	0.07872066	0.1715849	0.1941474	3.665495	3.148743	0.1002207	0.06388418	0.1660554	0.151885	1.578194	1.743426	1.069774	0.8290276	0.05958623	0.08041319	0.07210275	0.1070857	0.1632929	0.3691418	0.3787248	0.3641
49.923	1	2.014282	2.066231	0.269531	0.3789993	0.04741945	0.08093691	0.06716413	0.05160698	0.1533102	0.3318899	0.4399324	0.1865877	0.0413852	0.04442113	0.07045058	0.03515442	1.156992	0.6733936	2.064873	1.435691	0.08834435	0.07724507	0.06630786	0.05048973
49.923	1	0.374132	0.05687144	2.793893	2.290031	0.2093171	0.2478678	0.2509622	0.2047861	1.923809	2.09181	1.998816	1.161431	0.09141295	0.07891677	0.06013496	0.07410848	0.4239612	0.1907213	0.3414112	0.481696	0.03175088	0.0657959	0.06091436	0.05806617
49.924	1	0.03415139	0.04556216	0.0695562	0.06909359	0.8145184	1.280348	0.2482895	0.3240773	0.06298202	0.1114112	0.09195046	0.09460301	0.1239648	0.1857877	0.3026622	0.3013324	0.2140565	0.3387168	0.3572004	0.3602481	1.716367	2.674462	2.525848	2.572596
49.925	1	0.04927107	0.06436343	0.1042222	0.137258	0.1430825	0.1194126	3.631709	3.057314	0.09057708	0.05156258	0.2162018	0.1377663	1.489064	1.648499	0.952995	0.8392278	0.07068037	0.08248324	0.05729544	0.0853946	0.1631111	0.4287197	0.385739	0.3735245
50.023	1	1.975969	1.905752	0.2934469	0.3016486	0.0462816	0.06950868	0.0436317	0.06388881	0.1596715	0.4282889	0.4916862	0.2046463	0.04274077	0.05412833	0.07853044	0.04605824	1.179046	0.6447666	2.071463	1.495345	0.08217688	0.05037835	0.0665289	0.05838369
50.023	1	0.397321	0.1111542	2.739523	2.23813	0.2167148	0.2418508	0.2666462	0.178729	1.946751	2.022411	1.987069	1.148462	0.088612	0.06520545	0.04801666	0.07860409	0.4640098	0.1904904	0.3265814	0.4150147	0.03586793	0.05931031	0.07921516	0.0566096
50.024	1	0.03754388	0.05816544	0.07816762	0.0762767	0.8240107	1.254453	0.2056582	0.2634952	0.05830455	0.1236872	0.08847682	0.1136823	0.1238424	0.1916221	0.2854206	0.3313759	0.2143424	0.3512035	0.3538548	0.3766824	1.823054	2.795978	2.519682	2.623169
50.025	1	0.08911453	0.08976582	0.1086415	0.09390478	0.086243	0.2390881	3.594697	2.999334	0.1077966	0.08356767	0.2128297	0.1456099	1.376272	1.535928	0.8183004	0.7988282	0.07551046	0.1230737	0.09887644	0.1024369	0.2064306	0.5113056	0.3676733	0.4624484
50.122	1	1.957104	1.782077	0.3622454	0.2442078	0.03617034	0.05873913	0.05633051	0.06752204	0.2023299	0.441333	0.5332782	0.2818867	0.05688025	0.07013245	0.05962601	0.05025783	1.226745	0.7920575	2.049005	1.534781	0.08551393	0.05895468	0.07523195	0.0518072
50.123	1	0.401382	0.1814017	2.723435	2.199313	0.209477	0.2365206	0.2556464	0.1722797	1.985973	1.939388	1.920987	1.149493	0.1112583	0.06683111	0.06172588	0.06987332	0.4917987	0.1898262	0.3680381	0.4071193	0.02788761	0.0559999	0.07523282	0.05905038
50.124	1	0.04252708	0.0667239	0.07133884	0.0724983	0.8274437	1.231633	0.165843	0.1829527	0.0815937	0.1320526	0.08098635	0.1027784	0.1267764	0.1863817	0.2834089	0.3611523	0.227498	0.359006	0.3503717	0.3835949	1.902887	2.839113	2.482143	2.608653
50.125	1	0.08635293	0.05195413	0.1179176	0.08852091	0.1349699	0.382478	3.550112	2.965762	0.1051035	0.06709416	0.2420667	0.1528412	1.239592	1.337524	0.692814	0.8129517	0.07645247	0.08388456	0.06379328	0.06998611	0.2197829	0.5329163	0.3329256	0.5211871
50.222	1	1.986673	1.683883	0.3619373	0.2615576	0.03761771	0.05238423	0.06048026	0.07254692	0.2782518	0.4435163	0.5217526	0.2991173	0.05328176	0.06161674	0.05416314	0.06062304	1.298691	0.97008	2.01162	1.533414	0.07786341	0.06197557	0.07015774	0.04001583
50.223	1	0.393452	0.2675213	2.675155	2.162878	0.2155346	0.2237413	0.2384628	0.1768302	2.010426	1.844114	1.800905	1.139201	0.09969021	0.0555549	0.06598329	0.07093682	0.5073817	0.1733809	0.3730621	0.4636406	0.04019358	0.06544527	0.08342922	0.07791232
50.224	1	0.03242799	0.05001986	0.08502921	0.08457639	0.8405375	1.227225	0.1488772	0.08439721	0.09088536	0.1204451	0.06458651	0.06832372	0.1633611	0.1973897	0.282958	0.3410755	0.2449885	0.3507877	0.3510776	0.368454	1.920768	2.804395	2.476938	2.581106
50.225	1	0.07606941	0.05624644	0.08592967	0.08972761	0.1953473	0.538675	3.516812	2.960609	0.09673884	0.08570185	0.2239753	0.1325028	1.17382	1.172735	0.5767232	0.7751902	0.06473489	0.06594785	0.07289619	0.0669054	0.2296724	0.5503727	0.3102688	0.6024223
50.323	1	1.997062	1.678708	0.3495727	0.3040611	0.04768368	0.04296575	0.06044354	0.05770132	0.3476014	0.4157714	0.4499107	0.3084542	0.07544318	0.07842836	0.06521564	0.05563954	1.40879	1.15339	2.099556	1.557093	0.07257666	0.06114342	0.08394982	0.05454245
50.323	1	0.3712824	0.3311648	2.606007	2.139224	0.2171348	0.2186005	0.2351248	0.1674405	2.033425	1.769785	1.643738	1.099361	0.09467066	0.06001644	0.05739253	0.06681209	0.4995778	0.172971	0.3611621	0.5700127	0.05388402	0.07701015	0.06328914	0.08384327
50.324	1	0.0557078	0.07141864	0.08092143	0.08448361	0.850611	1.263232	0.1295768	0.1114497	0.07788897	0.1208426	0.04299776	0.0801667	0.1785066	0.2102112	0.2849937	0.335237	0.2272275	0.3282114	0.361926	0.3725231	1.900633	2.723789	2.487079	2.562073
50.325	1	0.06378473	0.07018223	0.06506253	0.07709343	0.2472187	0.6369767	3.508175	3.012251	0.1063315	0.07731483	0.2174836	0.1273796	1.187225	1.09343	0.487219	0.7479899	0.07259689	0.08768892	0.07149779	0.05544534	0.2267504	0.5652453	0.2566271	0.6046976
50.423	1	1.981488	1.724156	0.3608902	0.3624665	0.06499222	0.0631053	0.07654362	0.06697939	0.3842389	0.4267163	0.3420439	0.3337308	0.06584578	0.07870845	0.06907926	0.06000711	1.423179	1.257285	2.27796	1.600711	0.07387191	0.08123853	0.08329549	0.07610041
50.423	1	0.3554505	0.3930864	2.545071	2.132749	0.2227052	0.2136252	0.2253893	0.1513162	2.045746	1.733937	1.498808	1.035468	0.08421012	0.08793476	0.07564814	0.06582324	0.4539048	0.219216	0.3838836	0.6251369	0.04223014	0.06771558	0.05709027	0.08242284
50.424	1	0.05797431	0.07739403	0.08689093	0.0731995	0.8643528	1.290441	0.1524912	0.1703166	0.07230517	0.1311702	0.04930107	0.09452206	0.1692128	0.2105797	0.2861391	0.2999558	0.2341462	0.3263287	0.3603043	0.3743735	1.882425	2.682703	2.505937	2.556165
50.425	1	0.05683672	0.04832066	0.0872441	0.09055132	0.2229311	0.6431615	3.51337	3.061626	0.09600222	0.1022058	0.2164155	0.1360371	1.278495	1.109732	0.3889591	0.7229898	0.06246716	0.06942961	0.05564135	0.07131423	0.211709	0.5491984	0.2553527	0.5781266
50.523	1	1.950143	1.77764	0.3560945	0.3961372	0.05709375	0.07301989	0.07299357	0.06511422	0.392231	0.4672708	0.1810271	0.3493212	0.06222476	0.08723809	0.0464904	0.05398842	1.367629	1.353862	2.372052	1.588352	0.07537731	0.09124871	0.1036083	0.07353711
50.523	1	0.3234047	0.416862	2.516258	2.173019	0.2295545	0.2126646	0.1703921	0.1612204	2.086849	1.756047	1.323694	0.9817538	0.08552877	0.1048055	0.09477998	0.05558163	0.4216916	0.2891891	0.449964	0.6402659	0.04022307	0.06891792	0.0753983	0.07620635
50.524	1	0.05632819	0.08383185	0.09578322	0.05133766	0.8471733	1.301215	0.1783981	0.2181088	0.07779597	0.1211468	0.06365344	0.07339493	0.1801792	0.2131981	0.2770266	0.2725091	0.2258742	0.3277121	0.3591829	0.3594621	1.863378	2.646909	2.518706	2.551306
50.525	1	0.06984743	0.0742786	0.09426437	0.08635642	0.1835137	0.6087987	3.519825	3.12391	0.06718315	0.08582587	0.2056696	0.1539713	1.416681	1.228901	0.2876268	0.6942552	0.05555981	0.0927937	0.05822259	0.07606356	0.1863365	0.5267455	0.3292589	0.5213367
50.622	1	1.961074	1.769966	0.4063724	0.4267317	0.05406956	0.05771641	0.07844339	0.04935907	0.3862137	0.4365668	0.1935106	0.3529985	0.06218935	0.06180512	0.05549518	0.05381749	1.318584	1.399931	2.374973	1.498835	0.06914341	0.08717226	0.08593414	0.07186174
50.623	1	0.3065229	0.432247	2.488983	2.232483	0.2196693	0.2290431	0.1642098	0.1398366	2.092804	1.818806	1.204452	0.9390495	0.08391863	0.1113601	0.08842888	0.05188113	0.3996236	0.3461075	0.5058054	0.6041907	0.04504419	0.05644005	0.07814395	0.06856687
50.624	1	0.07613423	0.05306537	0.1088333	0.05354492	0.8514825	1.296291	0.2027466	0.2654542	0.0793386	0.1238449	0.06426899	0.07018984	0.1738832	0.207395	0.3010495	0.2620171	0.2274868	0.3186944	0.3618869	0.3606755	1.855009	2.643843	2.526903	2.552183
50.625	1	0.06395632	0.07103214	0.1130211	0.1259899	0.09579748	0.5312471	3.541095	3.150143	0.05416939	0.09276931	0.2256712	0.1417792	1.554984	1.399843	0.198702	0.6693426	0.07812658	0.09284447	0.08669603	0.1082824	0.2071713	0.4652542	0.42137	0.4674916
50.723	1	1.98374	1.73041	0.5133454	0.4182384	0.04953792	0.07825792	0.06378705	0.07063193	0.3500858	0.425142	0.2678501	0.3506259	0.03022005	0.04789401	0.05450202	0.06554507	1.284565	1.426591	2.433791	1.416017	0.06480585	0.08284627	0.08509363	0.07273335
50.723	1	0.3285443	0.4067767	2.469995	2.275188	0.2209052	0.2314008	0.1567291	0.1390438	2.050336	1.920804	1.180717	0.9124604	0.08122202	0.1194533	0.08277661	0.04804724	0.3808901	0.3859258	0.5336433	0.5287589	0.04393372	0.04081131	0.0811548	0.07396595
50.724	1	0.07994127	0.06277653	0.1057089	0.06294148	0.8437048	1.292729	0.2189762	0.3009206	0.0729323	0.108592	0.06154694	0.07152827	0.1655174	0.1981464	0.3247593	0.2541917	0.2202978	0.3322091	0.3817926	0.361757	1.851652	2.629848	2.554308	2.569656
50.725	1	0.06294254	0.06672402	0.07914053	0.09704778	0.06870084	0.4334013	3.540254	3.171938	0.05975282	0.07328135	0.1873513	0.1381847	1.643416	1.576936	0.1375348	0.6639118	0.06870048	0.06601611	0.08617679	0.1154758	0.2322622	0.338964	0.4762254	0.4216222
50.823	1	1.991779	1.715095	0.5816181	0.3947567	0.06527524	0.0568649	0.06009638	0.07186347	0.3418632	0.3990078	0.3217929	0.3617431	0.04500543	0.062805	0.06053056	0.05056125	1.305882	1.491569	2.514126	1.346845	0.06760793	0.08562813	0.1041986	0.05651508
50.824	1	0.3738552	0.3613228	2.460708	2.300439	0.2249825	0.2465148	0.1731641	0.1447322	1.991929	2.028938	1.278206	0.8631547	0.06803052	0.1302068	0.08604569	0.04497813	0.3626243	0.4022303	0.5306668	0.4578349	0.06031329	0.03624489	0.07098662	0.05793284
50.824	1	0.07237156	0.05820673	0.1251213	0.06614728	0.8267863	1.272432	0.2427479	0.3020403	0.07649594	0.1019853	0.08956279	0.07614601	0.1796876	0.197112	0.3271312	0.2764447	0.2319676	0.3271851	0.3855012	0.3683446	1.840545	2.636289	2.574516	2.596475
50.825	1	0.05519501	0.06132882	0.08589921	0.141274	0.1217244	0.3675222	3.55107	3.185082	0.05911836	0.09412652	0.187964	0.1733049	1.674852	1.700022	0.2130416	0.6702386	0.06768965	0.08050165	0.06158544	0.1252353	0.2833262	0.3279811	0.4524271	0.3985119
50.923	1	1.955506	1.679152	0.6137221	0.3114847	0.04853411	0.05055994	0.05033427	0.05733263	0.3741967	0.3800454	0.271058	0.3706443	0.06042392	0.05852758	0.05666176	0.05141253	1.313122	1.447827	2.488614	1.311379	0.07798839	0.06153985	0.08109063	0.05527245
50.923	1	0.416651	0.33519	2.478839	2.335264	0.216056	0.2599574	0.1800102	0.1361775	1.958006	2.100888	1.41567	0.8172927	0.07359864	0.1159687	0.08623505	0.054073	0.3411361	0.4085853	0.4779134	0.4316965	0.05291016	0.0378595	0.06092578	0.06389784
50.924	1	0.05964675	0.07011855	0.1063974	0.08034397	0.8049142	1.253214	0.2608877	0.3026626	0.06445985	0.1171269	0.1053052	0.09344697	0.1630692	0.197699	0.3163502	0.3067013	0.2445379	0.3305012	0.4033347	0.381724	1.867515	2.665201	2.607837	2.635946
50.925	1	0.06671988	0.0754077	0.1003978	0.1352741	0.1700655	0.3106332	3.589183	3.164662	0.0542688	0.06923291	0.1937973	0.1615898	1.672537	1.816953	0.30678	0.6280757	0.08835852	0.09744525	0.09301398	0.1265959	0.3326208	0.4048551	0.4425378	0.4086907
51.023	1	1.977365	1.585021	0.6587168	0.1997386	0.05055413	0.05315964	0.04882345	0.05264012	0.3800378	0.326569	0.2103707	0.4336249	0.05921564	0.05460318	0.04698765	0.05286911	1.33029	1.280717	2.337794	1.315642	0.07341373	0.0767638	0.06841157	0.06450028
51.024	1	0.4471443	0.3057856	2.511473	2.366951	0.2063921	0.2644241	0.2016999	0.1241059	1.920334	2.163238	1.574896	0.7920572	0.08597974	0.09316757	0.07624091	0.04618723	0.332045	0.4041347	0.424584	0.4391937	0.05370204	0.04446082	0.06045082	0.05726148
51.024	1	0.07550287	0.0784194	0.1193583	0.08240341	0.8074907	1.231702	0.2599867	0.2758729	0.07918187	0.1152224	0.08884107	0.1022933	0.1495315	0.2002604	0.314892	0.3294741	0.234387	0.3503525	0.4001733	0.3821504	1.837615	2.658611	2.632258	2.645766
51.025	1	0.09147614	0.08119648	0.08739562	0.08297823	0.1424426	0.2313013	3.59381	3.121702	0.07431582	0.07291393	0.2147097	0.1566097	1.610057	1.86461	0.4399547	0.5849734	0.07089237	0.09073742	0.1228012	0.1240354	0.3241307	0.4869675	0.426434	0.4527555
51.123	1	2.035552	1.536386	0.7445457	0.1138223	0.05708629	0.05645367	0.07569011	0.06098069	0.3305348	0.34109	0.1499911	0.4927197	0.04877525	0.05828646	0.04397886	0.05734794	1.388183	0.9869459	2.245529	1.325624	0.07303185	0.06166067	0.08042601	0.04272579
51.124	1	0.4710346	0.3135332	2.562684	2.368928	0.2000926	0.2733721	0.2084881	0.1133197	1.887607	2.190608	1.702356	0.769727	0.1045146	0.08982954	0.07950493	0.04522182	0.3436775	0.407449	0.3820575	0.4762655	0.04732544	0.0641017	0.06378333	0.05634371
51.124	1	0.06208113	0.06855016	0.106535	0.07415366	0.7860121	1.2217	0.2739089	0.2253562	0.06939721	0.1150704	0.08978423	0.1070237	0.1534015	0.1967273	0.285608	0.3568288	0.2354893	0.3422031	0.3997134	0.3952576	1.792733	2.60988	2.656563	2.666119
51.125	1	0.1016979	0.07871603	0.07762233	0.1117134	0.1061958	0.1552952	3.577403	3.079038	0.09751107	0.05322741	0.1871437	0.1226622	1.503608	1.858852	0.6068745	0.5205829	0.0726041	0.09710025	0.06040138	0.100283	0.3154468	0.5453905	0.3471613	0.4675844
51.223	1	2.039212	1.497231	0.7672085	0.1822105	0.04190761	0.04337635	0.0683209	0.07004816	0.2795346	0.3315464	0.1452295	0.4778229	0.06829864	0.05993864	0.04132529	0.06268785	1.525244	0.6731132	2.15652	1.346885	0.07840925	0.06101306	0.07713691	0.05387471
51.224	1	0.4845421	0.3447757	2.580696	2.353322	0.1927253	0.2702884	0.22075	0.120941	1.868141	2.184463	1.770981	0.7578192	0.09286309	0.08914484	0.05796964	0.04619719	0.3672014	0.4112052	0.3452535	0.515583	0.05206628	0.07581998	0.06797479	0.06297908
51.224	1	0.05386585	0.0506109	0.08660065	0.08193611	0.7625622	1.201873	0.272042	0.1534843	0.06222088	0.1145722	0.07756128	0.1158426	0.1495987	0.1924428	0.2764152	0.3707755	0.2125055	0.3257991	0.3953971	0.3868174	1.715391	2.554948	2.661691	2.654859
51.225	1	0.07606102	0.08266894	0.08670214	0.07393701	0.1537866	0.205539	3.556402	3.054436	0.09232602	0.08035302	0.22071	0.1194552	1.334604	1.776786	0.7127781	0.5206799	0.05945168	0.1109005	0.0913521	0.05051625	0.3312566	0.5146013	0.2947116	0.5016624
51.323	1	2.037004	1.542428	0.7290126	0.2507337	0.04500705	0.05418231	0.04441551	0.04217995	0.2732234	0.316309	0.2172089	0.4191774	0.05795033	0.04460219	0.05702688	0.06117692	1.710415	0.5188105	2.143019	1.340208	0.1101434	0.07768332	0.08288345	0.07579499
51.324	1	0.4903894	0.3987293	2.607844	2.338286	0.200241	0.271579	0.2276059	0.1182174	1.875824	2.157803	1.807216	0.7416687	0.09660357	0.09865591	0.04574241	0.05717913	0.4189639	0.400823	0.3024128	0.5323418	0.04764583	0.06597943	0.05858204	0.06507233
51.324	1	0.04067202	0.05620326	0.06468783	0.07797567	0.7566874	1.197805	0.2874082	0.09741012	0.06732952	0.1079284	0.09474096	0.1218695	0.1343359	0.1760572	0.2888722	0.3678158	0.2138262	0.3242412	0.3750059	0.3766935	1.686706	2.536278	2.661542	2.66358
51.325	1	0.06970921	0.04052526	0.07144012	0.0631375	0.2508479	0.2795556	3.541675	3.035456	0.1244296	0.0716079	0.2003906	0.1415993	1.192584	1.614119	0.8081021	0.5464181	0.08232046	0.0823111	0.0683894	0.08534826	0.3000161	0.4829335	0.2467251	0.5480445
51.423	1	1.98163	1.542598	0.6305628	0.3388845	0.04366719	0.06590892	0.04556569	0.04491723	0.2841519	0.3145188	0.3391134	0.4072658	0.0451961	0.06521822	0.06686813	0.06006245	1.766454	0.6577276	2.165782	1.274899	0.1034502	0.06454324	0.09147854	0.06990287
51.424	1	0.5008998	0.4690278	2.651217	2.305329	0.2040357	0.2499339	0.2066766	0.1001831	1.889839	2.086659	1.770619	0.7433999	0.09161934	0.1041356	0.03892053	0.07505894	0.4984914	0.3894496	0.3311575	0.5258026	0.06316243	0.06817749	0.07383464	0.05684439
51.424	1	0.03800671	0.05190892	0.06052683	0.05480916	0.7312571	1.174952	0.3204683	0.1070792	0.07341368	0.09468001	0.08869473	0.1539034	0.1208131	0.176882	0.2868496	0.4009376	0.2042453	0.3352938	0.3860996	0.3968885	1.678259	2.581412	2.679827	2.665424
51.425	1	0.07345906	0.05741757	0.09107484	0.08679193	0.2625005	0.3928028	3.501435	3.045784	0.09818694	0.07499117	0.2230928	0.1163831	1.12636	1.476883	0.8919965	0.594773	0.07510718	0.07097404	0.058271	0.06065756	0.2783135	0.4788433	0.2778277	0.542744
51.523	1	1.928283	1.510009	0.5268896	0.4286893	0.0436766	0.04624095	0.06068519	0.05171214	0.3367426	0.2254126	0.4252385	0.4090817	0.05547696	0.04982354	0.06172067	0.06345174	1.708953	0.8572143	2.210718	1.214351	0.08102583	0.0665446	0.1045423	0.06450767
51.524	1	0.5073792	0.5550518	2.67463	2.295623	0.213271	0.2438016	0.2161667	0.1163637	1.920965	2.003742	1.750236	0.7244532	0.1000147	0.08914953	0.05946835	0.06556646	0.5493514	0.3642225	0.3681059	0.4919849	0.05340537	0.07221048	0.07802583	0.05994658
51.524	1	0.04306027	0.04940432	0.06588784	0.06929799	0.7230899	1.171024	0.3635757	0.2220822	0.084986	0.09626214	0.09238354	0.1611583	0.1352695	0.1772661	0.2734498	0.4297724	0.2090975	0.3456586	0.388735	0.396127	1.687623	2.648368	2.683922	2.686381
51.525	1	0.07000707	0.06951097	0.06251587	0.05252063	0.2733009	0.4416836	3.503121	3.06977	0.1173705	0.08940066	0.2294635	0.1131923	1.156641	1.381849	0.9693261	0.6205541	0.07886876	0.0606894	0.07341889	0.07563644	0.2541035	0.4385596	0.2490282	0.5303541
51.622	1	1.931274	1.544583	0.456848	0.5089911	0.05886627	0.04435056	0.06323719	0.06328435	0.3547451	0.2796137	0.4441276	0.355182	0.06614083	0.056402	0.07726578	0.0485312	1.599833	1.049927	2.173076	1.204791	0.08660386	0.0776387	0.07561365	0.07649027
51.623	1	0.5137492	0.6601685	2.669212	2.278445	0.2050242	0.2245262	0.2159145	0.1202763	1.946422	1.890679	1.706419	0.7303478	0.1010047	0.09667275	0.08050482	0.07100128	0.5816248	0.3394931	0.3914809	0.4274602	0.06065196	0.06485375	0.07521933	0.06426411
51.624	1	0.03619817	0.06429654	0.04393054	0.07702998	0.7162709	1.184889	0.4097823	0.2767114	0.08034477	0.0935619	0.1065119	0.1564316	0.1313447	0.1594323	0.2912178	0.4425666	0.2246751	0.342179	0.3941443	0.4070343	1.6824	2.668635	2.661921	2.689317
51.625	1	0.09629091	0.0609957	0.09617457	0.06446143	0.2312375	0.4909933	3.501914	3.127554	0.0858092	0.1057205	0.2231956	0.139124	1.299889	1.414975	1.044957	0.6547177	0.05374505	0.07267767	0.06084625	0.07918256	0.2229925	0.4124318	0.1779177	0.4338465
51.723	1	1.935344	1.595973	0.3662559	0.4858697	0.04567522	0.06646401	0.07546134	0.05487893	0.2896705	0.3288091	0.4710692	0.3622142	0.06445183	0.04934055	0.06633862	0.0726027	1.541971	1.258631	2.175048	1.254205	0.100956	0.07211702	0.08874748	0.06059057
51.724	1	0.4991909	0.747562	2.636044	2.241146	0.2147283	0.2205823	0.2057251	0.1245462	1.966509	1.804917	1.612212	0.7427766	0.1000156	0.1095977	0.0763638	0.0680499	0.5682763	0.3092558	0.3879733	0.3721144	0.04568496	0.05571856	0.06336295	0.06507753
51.724	1	0.04554098	0.09259283	0.04027498	0.04894612	0.7340757	1.194327	0.428271	0.3311229	0.07284081	0.08667107	0.09755316	0.1601629	0.1283189	0.1235483	0.3056634	0.4279844	0.2244221	0.3434229	0.3839521	0.4035632	1.665655	2.68646	2.602274	2.679913
51.725	1	0.05841555	0.06093469	0.07744329	0.05881859	0.1720278	0.4493695	3.526555	3.200417	0.08583893	0.09813061	0.2187115	0.1578491	1.467335	1.499425	1.100055	0.7029479	0.06077107	0.07179813	0.06526125	0.07852122	0.1986754	0.3758435	0.07606784	0.4021626
51.823	1	1.909317	1.645274	0.2563031	0.4501597	0.04366289	0.05626684	0.06107156	0.04771226	0.2433873	0.345909	0.4587202	0.4037985	0.06140186	0.06338712	0.06044347	0.06223969	1.51679	1.482865	2.25743	1.289542	0.0912389	0.08090828	0.1019532	0.07460256
51.824	1	0.4694299	0.7981795	2.628648	2.25021	0.2188338	0.2137442	0.2120647	0.1213939	1.981824	1.726589	1.509487	0.7747198	0.0880344	0.09982962	0.06820721	0.05285299	0.5490264	0.2862692	0.3668739	0.3754495	0.0575122	0.04620482	0.05492294	0.06839184
51.824	1	0.05427022	0.09184024	0.05821648	0.04559962	0.7369765	1.221193	0.4148712	0.3635538	0.07136524	0.06531628	0.09219711	0.1512632	0.1378238	0.09670806	0.2864384	0.403929	0.2224731	0.3379272	0.3798265	0.403409	1.614492	2.68809	2.55132	2.682836
51.825	1	0.05893267	0.0809762	0.09204715	0.09473431	0.1408473	0.4428945	3.58556	3.27676	0.06755075	0.0973345	0.2129856	0.1450823	1.571093	1.578057	1.110822	0.7702075	0.06690423	0.07744029	0.06175402	0.1026812	0.2009841	0.35742	0.169391	0.3767912
51.922	1	1.920618	1.621407	0.2435981	0.4070919	0.03432205	0.04770825	0.06584651	0.043754	0.2431788	0.338774	0.474059	0.3904303	0.03979933	0.05457868	0.07821655	0.06501625	1.398925	1.56748	2.23309	1.266144	0.07458708	0.07371735	0.08497752	0.05804201
51.923	1	0.4249678	0.8650614	2.596056	2.247121	0.2257359	0.2201869	0.1756145	0.1175849	2.011395	1.665302	1.353062	0.7797143	0.0741168	0.08550594	0.07619487	0.03063044	0.5077394	0.3040513	0.318942	0.4179319	0.0453613	0.05288934	0.06122666	0.07269626
51.924	1	0.05051157	0.07511844	0.03193765	0.04989489	0.7432471	1.239793	0.4017914	0.3695358	0.07261975	0.07644537	0.0790966	0.1377572	0.1419048	0.1194235	0.2785514	0.3929441	0.2092891	0.3381761	0.37798	0.3838744	1.562005	2.690548	2.485896	2.659967
51.925	1	0.03829191	0.10891	0.05011161	0.1044761	0.1272163	0.4024193	3.605433	3.264527	0.04585764	0.0523633	0.1883803	0.137921	1.634526	1.65666	1.115493	0.8199095	0.06334724	0.06703228	0.07941217	0.12076	0.2005317	0.3181937	0.2362467	0.3948128
52.023	1	1.946497	1.585448	0.2066604	0.4506542	0.04648398	0.04919064	0.05326069	0.05609109	0.2303181	0.4191087	0.4012804	0.4189243	0.04064873	0.0729195	0.06368533	0.0825121	1.343255	1.600896	2.288789	1.287575	0.08641334	0.09096305	0.0982327	0.07076659
52.024	1	0.3823927	0.8950066	2.576075	2.226155	0.2297322	0.2279709	0.1663724	0.1418148	2.033292	1.63201	1.199618	0.8001587	0.08766975	0.08626674	0.06177329	0.02670604	0.4849671	0.3106527	0.2440637	0.4661542	0.05231798	0.05937731	0.06642576	0.07375254
52.024	1	0.05348442	0.07118393	0.04544401	0.04910873	0.7663604	1.267851	0.4103608	0.3473423	0.07788199	0.08367007	0.07489057	0.1358083	0.1294123	0.1521191	0.294817	0.4054914	0.2115016	0.3390976	0.3701085	0.3717624	1.517422	2.698484	2.415578	2.637762
52.025	1	0.05607427	0.06360736	0.08970562	0.08966042	0.1097825	0.3644225	3.634265	3.200507	0.05493121	0.08336451	0.1818019	0.1609216	1.623898	1.71141	1.076926	0.8612102	0.07076126	0.0800518	0.06010624	0.1386366	0.1783463	0.3278821	0.3521514	0.3728944
52.123	1	1.97462	1.61016	0.1911495	0.5263523	0.04091218	0.04308353	0.04594902	0.044058	0.2174466	0.3992404	0.3412526	0.4073612	0.05264717	0.06728484	0.06616442	0.07158729	1.321259	1.653733	2.319506	1.31343	0.07849728	0.1134024	0.0897704	0.0545153
52.124	1	0.3495746	0.8907403	2.547806	2.223098	0.2418585	0.2323211	0.1535951	0.1545533	2.050244	1.652441	1.071716	0.8550128	0.08608713	0.07318243	0.06178031	0.04776633	0.4695893	0.3249982	0.1973999	0.5003319	0.04090112	0.06781819	0.0519562	0.07374068
52.124	1	0.0553489	0.06182791	0.04240655	0.05171898	0.7994087	1.285458	0.3976257	0.3070994	0.07121371	0.09258444	0.06774905	0.1258218	0.1227759	0.1684797	0.2716983	0.3864197	0.1959691	0.3189113	0.352184	0.3686106	1.434754	2.612501	2.399451	2.60253
52.125	1	0.06575475	0.06800396	0.0895244	0.1522566	0.09450733	0.2635466	3.65843	3.140959	0.06553777	0.04998553	0.2105937	0.1501556	1.583171	1.715246	1.005955	0.8693451	0.06985144	0.08740551	0.07164515	0.1367524	0.1563519	0.3743006	0.39481	0.3563856
52.222	1	2.046441	1.597507	0.3362817	0.6248682	0.03899808	0.03803399	0.04880404	0.07767733	0.2509737	0.372017	0.2331542	0.4017631	0.0610001	0.05392606	0.07634787	0.05565248	1.293583	1.640095	2.295302	1.327473	0.07725882	0.1201854	0.09098052	0.05289031
52.224	1	0.3206356	0.8228096	2.545502	2.265094	0.2223416	0.2322166	0.1456881	0.1640618	2.022127	1.720862	0.9962048	0.8784	0.09168605	0.08516429	0.05850707	0.04775336	0.4748684	0.3561389	0.1895722	0.4911354	0.04596417	0.07442677	0.06004705	0.07916292
52.225	1	0.05665872	0.06813838	0.05206669	0.07323025	0.8391317	1.314656	0.3779107	0.260346	0.0760405	0.09196379	0.07297544	0.121103	0.1203607	0.1597573	0.2816257	0.3756673	0.1967858	0.3156111	0.3536044	0.369132	1.389826	2.539157	2.413912	2.601628
52.225	1	0.07206882	0.0742081	0.09186241	0.1291133	0.1072423	0.1246218	3.632596	3.08899	0.06245683	0.0625602	0.2000841	0.1214469	1.503351	1.649733	0.8834746	0.8821296	0.06004173	0.1157078	0.0877132	0.1140404	0.1453004	0.4052776	0.4455363	0.3666725
52.321	1	2.048022	1.572756	0.5091305	0.6093881	0.04836491	0.04532564	0.0534154	0.0712449	0.2847348	0.3822432	0.1582768	0.3878438	0.05957902	0.06059324	0.04611085	0.05837765	1.203444	1.506097	2.270992	1.415195	0.07930753	0.1198814	0.06886656	0.0477134
52.322	1	0.3040811	0.7279498	2.511141	2.28939	0.2203417	0.2313664	0.1392396	0.1503506	2.008784	1.811767	1.011993	0.898187	0.08481285	0.09397671	0.05078546	0.03741937	0.4885007	0.3852814	0.18858	0.4440016	0.05419999	0.07046056	0.07185219	0.07259118
52.322	1	0.04232756	0.07516928	0.05082988	0.07256929	0.8435347	1.328457	0.3937657	0.2021379	0.07405541	0.107603	0.07755237	0.123012	0.1326715	0.166769	0.2967563	0.3559753	0.1913218	0.3166701	0.3526225	0.3542446	1.343592	2.457005	2.409988	2.591921
52.322	1	0.09064431	0.09214306	0.06438673	0.08843744	0.1840544	0.173279	3.588334	3.007219	0.09175595	0.067905	0.1892304	0.1248409	1.391648	1.53726	0.7636593	0.8916294	0.07868755	0.1124254	0.09654384	0.1074127	0.1700276	0.4429828	0.472215	0.4303314
52.423	1	2.054059	1.553564	0.680283	0.5026749	0.04085619	0.05117794	0.06475196	0.0615089	0.267246	0.3988709	0.2125051	0.3637644	0.05348507	0.06868145	0.04404492	0.05528758	1.122072	1.254897	2.242526	1.533694	0.07025176	0.09960699	0.07751377	0.06740847
52.423	1	0.2979068	0.6235697	2.501242	2.326328	0.2190084	0.2430793	0.1585753	0.1567594	2.013583	1.91267	1.149328	0.9124526	0.1023454	0.09139779	0.04541183	0.05022596	0.493615	0.4137328	0.1966866	0.3789243	0.05024993	0.07889477	0.08058743	0.07009782
52.424	1	0.04305313	0.07555264	0.05436126	0.07933111	0.8819434	1.34113	0.4220892	0.1276448	0.07182632	0.09740963	0.06910422	0.108998	0.1332016	0.1760445	0.3057427	0.3374953	0.1856442	0.3215096	0.3427173	0.3549458	1.34115	2.435111	2.381568	2.579142
52.425	1	0.1002767	0.06486959	0.1030348	0.08187836	0.2423532	0.3185737	3.572146	2.977748	0.0941651	0.05131502	0.2275895	0.1197208	1.295455	1.373895	0.675662	0.9152325	0.06890303	0.0924231	0.0723537	0.08138103	0.1845661	0.4582846	0.4574436	0.5326041
52.522	1	2.065037	1.549368	0.7855046	0.4069466	0.0443601	0.05316098	0.06610898	0.07331016	0.2296	0.4028017	0.2758729	0.378724	0.06132811	0.07556455	0.05745947	0.04890366	1.117246	1.009145	2.19298	1.648965	0.06101931	0.07275742	0.07153098	0.05873784
52.523	1	0.3000694	0.5020638	2.511311	2.342043	0.2076723	0.2493288	0.1839351	0.1582425	1.991064	2.004052	1.319531	0.936237	0.1073621	0.08747006	0.04595928	0.05249	0.5038805	0.410383	0.2431686	0.3520698	0.05781668	0.06860143	0.06226344	0.05629675
52.524	1	0.03655638	0.08628638	0.052534	0.08213744	0.902678	1.367634	0.425488	0.0857535	0.08410697	0.09150285	0.05156417	0.1085071	0.1486097	0.1899303	0.2883268	0.332	0.1725527	0.3321121	0.3412673	0.3617328	1.348173	2.451085	2.355333	2.587728
52.525	1	0.07671295	0.0270509	0.0533552	0.07936617	0.266688	0.4382763	3.521497	2.964856	0.08722357	0.08930488	0.1983585	0.1189012	1.233397	1.198766	0.6288818	0.9342386	0.07037567	0.08258589	0.06971193	0.08063161	0.200386	0.48156	0.4517231	0.5877126
52.622	1	2.080655	1.571417	0.9237175	0.3503282	0.0489573	0.06909751	0.06471325	0.05822057	0.2056693	0.3961276	0.2723949	0.3757856	0.05426855	0.05407446	0.04759032	0.05995858	1.212303	0.7814714	2.132162	1.738771	0.05971468	0.07458592	0.06590009	0.0584054
52.623	1	0.301847	0.3762933	2.514243	2.361737	0.2082069	0.2511453	0.1883575	0.1371531	1.992242	2.072508	1.511013	0.95462	0.1110077	0.08167324	0.07021864	0.06552214	0.5113314	0.4105887	0.307297	0.4101732	0.06853421	0.07566126	0.06884355	0.05436712
52.624	1	0.03148847	0.07654669	0.06725607	0.0749437	0.9292154	1.375555	0.4659226	0.1647245	0.08149614	0.09123005	0.07983395	0.1171037	0.1540022	0.1843421	0.279449	0.2998368	0.1617398	0.3298711	0.3362278	0.3412849	1.34385	2.446058	2.333987	2.567545
52.625	1	0.06637541	0.05276863	0.06821815	0.0765483	0.2417874	0.498067	3.502616	3.000592	0.1018421	0.06361531	0.2034043	0.1116888	1.21803	1.138406	0.5672918	0.8850451	0.06834994	0.07565157	0.08049911	0.0618977	0.1994557	0.4662584	0.4321969	0.5901157
52.723	1	2.108093	1.53737	0.998736	0.3850996	0.05738611	0.07829414	0.07449438	0.07725338	0.288162	0.4197432	0.2549209	0.3888949	0.04615574	0.0625223	0.06970104	0.05385212	1.31432	0.5898892	2.163433	1.755429	0.07324454	0.05480056	0.08095049	0.06729201
52.723	1	0.3192329	0.2585135	2.526276	2.371073	0.2110736	0.2543738	0.2067292	0.1248554	1.970701	2.11471	1.65077	0.9443718	0.1118148	0.09764099	0.07977477	0.06347475	0.5244192	0.4136952	0.34688	0.4981755	0.06798342	0.08225864	0.06728839	0.05202786
52.724	1	0.05379767	0.06502841	0.07512224	0.09145195	0.9311276	1.386278	0.4750952	0.2295984	0.07247009	0.09143195	0.07403603	0.1055273	0.1562509	0.1773117	0.2551091	0.2830731	0.1781335	0.341884	0.3296745	0.3562417	1.372872	2.454992	2.341768	2.560085
52.725	1	0.04452056	0.05852357	0.07738406	0.08213315	0.139517	0.527727	3.474332	3.055617	0.07610115	0.09630565	0.2203185	0.1433387	1.268455	1.14389	0.4713044	0.8881317	0.05059664	0.07555937	0.07926359	0.06611793	0.227529	0.4592071	0.4157472	0.5475922
52.813	1	2.125016	1.48846	0.9267933	0.3680498	0.05418559	0.08379138	0.09194638	0.06902894	0.3971407	0.4526836	0.289914	0.3547485	0.05897846	0.08042273	0.05531773	0.04091176	1.431164	0.588612	2.192837	1.660045	0.08605182	0.0521425	0.08692851	0.07264773
52.813	1	0.3383368	0.2113289	2.552487	2.386995	0.2134509	0.2499887	0.2204458	0.1308098	1.944377	2.105387	1.745959	0.9518208	0.09336953	0.09273165	0.0816616	0.06006408	0.5222346	0.3858607	0.379243	0.5570573	0.06178048	0.08757076	0.04628374	0.05379288
52.814	1	0.05601704	0.0482304	0.0766807	0.1062753	0.9578521	1.393816	0.4614597	0.2723158	0.0858668	0.09052852	0.07156261	0.1021024	0.158958	0.1722814	0.2296632	0.2664463	0.1885473	0.3335612	0.3206573	0.3567939	1.384636	2.450615	2.366897	2.552555
52.815	1	0.05177746	0.06057571	0.09595456	0.08833613	0.1138545	0.5266916	3.48454	3.107112	0.07029995	0.09124316	0.2136915	0.1116054	1.40058	1.241685	0.4050015	0.8375772	0.05359261	0.1044307	0.07748545	0.09793476	0.2145453	0.468132	0.4208888	0.4937281
52.913	1	2.188632	1.530662	0.7951359	0.3311086	0.05955569	0.0752407	0.06932177	0.06521511	0.4692508	0.4645118	0.2693228	0.2914894	0.06540958	0.08536859	0.06016526	0.04910137	1.515129	0.7684717	2.256779	1.539726	0.07866211	0.06279011	0.07855126	0.07705949
52.913	1	0.346164	0.2708457	2.588248	2.370702	0.2134052	0.2412126	0.2210628	0.1318828	1.96284	2.070132	1.795518	0.9767125	0.1014689	0.1043343	0.0678435	0.05988898	0.5092825	0.3379625	0.4094459	0.5726351	0.05971199	0.07017659	0.05447462	0.05787464
52.914	1	0.05373595	0.05599678	0.07106484	0.0997448	0.9588517	1.416004	0.4520176	0.2879337	0.0757364	0.08681505	0.06644724	0.08109458	0.1701223	0.1434427	0.2237484	0.2641098	0.2037658	0.3279665	0.3316811	0.3668906	1.419006	2.435479	2.414506	2.552763
52.915	1	0.04945905	0.08273419	0.07833523	0.08326443	0.1499335	0.5023293	3.487046	3.161154	0.05300522	0.08175027	0.1825417	0.1037597	1.49238	1.399464	0.3926302	0.8231261	0.08226268	0.09873563	0.09634299	0.09878272	0.2285797	0.4066125	0.4470473	0.3998425
53.012	1	2.220104	1.596416	0.6803978	0.3086263	0.05319996	0.06643316	0.04240778	0.05583023	0.4910734	0.4055683	0.2309678	0.2305119	0.06768199	0.0600635	0.04764083	0.04532138	1.526748	0.9629291	2.34108	1.46884	0.08054202	0.07479381	0.07799734	0.07212448
53.013	1	0.3552488	0.3592233	2.595271	2.357941	0.2222269	0.2481264	0.2226794	0.1375158	1.998114	2.028364	1.788166	0.9890489	0.09229262	0.09792777	0.06368408	0.06388668	0.4794028	0.3134162	0.410142	0.5331242	0.05042896	0.06884572	0.06671086	0.04768336
53.014	1	0.07109471	0.0818228	0.08056327	0.1032295	0.9696129	1.439732	0.4445716	0.3093307	0.09848072	0.0898083	0.07658317	0.080057	0.1967052	0.1353661	0.2140023	0.2508292	0.1994153	0.3134021	0.3481009	0.3639725	1.450056	2.461418	2.46216	2.554443
53.015	1	0.04461718	0.06499076	0.07089117	0.1037301	0.1706679	0.4547443	3.536071	3.219755	0.05344773	0.0774987	0.191367	0.1180905	1.574845	1.541649	0.4402068	0.8133553	0.04590265	0.07181135	0.1006631	0.1251754	0.1870462	0.330902	0.4585374	0.3597219
53.113	1	2.242024	1.729373	0.5812273	0.3127914	0.06063345	0.06838625	0.06264375	0.06349754	0.4773597	0.4054352	0.2260425	0.1805178	0.05649038	0.0574084	0.05051103	0.0457539	1.429142	1.099135	2.405807	1.490171	0.08549217	0.0648027	0.1071986	0.07390818
53.113	1	0.3650485	0.4424664	2.610774	2.351828	0.22154	0.2374266	0.2153225	0.14698	2.035236	1.96095	1.756469	0.992548	0.08011432	0.09630357	0.05858582	0.05822059	0.429674	0.3197987	0.3982101	0.4868006	0.04016797	0.07349819	0.06027026	0.04897302
53.114	1	0.07002689	0.06226568	0.07199689	0.108117	0.9578234	1.405264	0.4249572	0.2917887	0.1046606	0.09179383	0.05365076	0.06249013	0.2140282	0.1397487	0.1884387	0.23657	0.222028	0.3210787	0.3699653	0.3552395	1.483629	2.49007	2.533423	2.57289
53.115	1	0.0592041	0.06604702	0.08200854	0.158975	0.189362	0.39445	3.552283	3.222554	0.05681455	0.06036442	0.180604	0.1550454	1.6355	1.68385	0.4943744	0.7939632	0.05475237	0.0939984	0.08355456	0.1269491	0.2093866	0.351193	0.4277717	0.3508131
53.212	1	2.282317	1.837244	0.5660864	0.3013044	0.05966534	0.04927778	0.05889272	0.06266453	0.4216012	0.4496346	0.2432441	0.1336732	0.03881828	0.05501086	0.04368073	0.04662099	1.318953	1.165476	2.414602	1.504632	0.07776616	0.07866028	0.1101444	0.05072513
53.213	1	0.3711667	0.5329963	2.610852	2.326111	0.2433029	0.2261692	0.2157903	0.1494837	2.061087	1.860149	1.684317	1.003481	0.07445328	0.101817	0.06201829	0.05624694	0.3652543	0.3434511	0.4092781	0.4520891	0.04007596	0.08620978	0.05748005	0.06759608
53.214	1	0.0823339	0.05878547	0.07537581	0.1096789	0.9324446	1.397321	0.412133	0.2330162	0.09375547	0.1124413	0.0560182	0.04789404	0.2249266	0.138293	0.2079066	0.2273542	0.2315528	0.3211048	0.3618205	0.3492715	1.503206	2.498612	2.600969	2.584117
53.215	1	0.06580416	0.06584457	0.09606925	0.1248159	0.1526437	0.3399431	3.578989	3.193797	0.03156267	0.06301285	0.1804509	0.1440466	1.628728	1.781509	0.5701619	0.717112	0.07116949	0.08623915	0.1095688	0.1244784	0.2142161	0.4355252	0.4106319	0.3558963
53.312	1	2.296482	1.907258	0.5236376	0.26297	0.05331654	0.05226782	0.0650647	0.05764845	0.3600789	0.4507482	0.2772111	0.1360602	0.03542464	0.06753667	0.0470244	0.05293642	1.280953	1.187402	2.382931	1.514749	0.08240789	0.08918566	0.09862913	0.07153403
53.313	1	0.3645731	0.6168905	2.613797	2.292738	0.2422992	0.2251716	0.2092677	0.1667678	2.113093	1.795651	1.574141	1.027391	0.08178549	0.1094147	0.05934346	0.0620107	0.3407516	0.3617945	0.4443356	0.4352836	0.03406518	0.08020857	0.06342086	0.07913302
53.314	1	0.09233366	0.06738559	0.06614424	0.08686722	0.9155733	1.387613	0.4108246	0.1989456	0.08973497	0.1029639	0.06345767	0.04338786	0.2392177	0.1415823	0.2415592	0.2209508	0.2284763	0.3089765	0.3559197	0.3548869	1.495032	2.428315	2.667619	2.618585
53.315	1	0.09610767	0.0717106	0.09098857	0.1019393	0.1544856	0.2460144	3.564388	3.138882	0.05381996	0.06013249	0.1916372	0.1229927	1.561681	1.829771	0.6818537	0.6788185	0.05858477	0.09041177	0.08961201	0.1057479	0.1758081	0.4956568	0.3842245	0.3937797
53.412	1	2.26494	1.967465	0.4523082	0.3019604	0.05099538	0.05780379	0.0810575	0.08066075	0.3272349	0.4247811	0.3742733	0.1587681	0.03197544	0.06711883	0.05701772	0.05016851	1.332085	1.130167	2.33837	1.501097	0.08965479	0.08505826	0.08945492	0.06860303
53.413	1	0.3516387	0.6902043	2.589738	2.266829	0.2440149	0.2289711	0.1971182	0.1682972	2.142035	1.752845	1.418544	1.056824	0.0782039	0.1036016	0.07956184	0.04804296	0.3483242	0.3480271	0.4636853	0.4309939	0.04754282	0.0774418	0.07399409	0.08323414
53.414	1	0.07346245	0.05944067	0.06725814	0.08387117	0.8931359	1.38264	0.4086786	0.1885531	0.0780979	0.09928664	0.07186849	0.05234544	0.2142941	0.1529812	0.260293	0.2357076	0.2174002	0.3174393	0.3797242	0.3656121	1.480755	2.386345	2.714189	2.665607
53.415	1	0.08263254	0.07524642	0.07395143	0.09638175	0.1640957	0.1664846	3.549099	3.105457	0.06871576	0.0568537	0.1718642	0.128545	1.47683	1.791697	0.7998847	0.6492781	0.05620349	0.06900399	0.1035166	0.08045444	0.1595571	0.512396	0.3268867	0.414889
53.512	1	2.265905	1.908758	0.4085385	0.3055112	0.04651545	0.0415771	0.07811577	0.09657212	0.3882271	0.3555539	0.410241	0.2023732	0.04137794	0.06683948	0.06247763	0.04597434	1.369099	1.119253	2.292069	1.509285	0.09768665	0.09922312	0.08206616	0.07213991
53.513	1	0.3400038	0.7395902	2.581779	2.277959	0.2527044	0.2297772	0.1787292	0.1630714	2.153711	1.709105	1.272678	1.112262	0.08510596	0.1043111	0.09051944	0.05533944	0.3744126	0.320481	0.4816527	0.4519156	0.0658512	0.05593966	0.07421222	0.06038963
53.514	1	0.07320751	0.05493289	0.06917633	0.08187935	0.8393518	1.347727	0.406627	0.1716716	0.07103656	0.09795282	0.08921315	0.06236369	0.2105258	0.1624349	0.2869167	0.2316673	0.222995	0.3001113	0.3800953	0.3628508	1.524273	2.398921	2.754129	2.690868
53.515	1	0.08443101	0.05583459	0.07240034	0.05808098	0.2198623	0.1410712	3.534736	3.069027	0.08748831	0.07998548	0.2018001	0.1197154	1.333268	1.727723	0.8763115	0.6328193	0.05723732	0.1075872	0.07358901	0.09092261	0.1833835	0.5150039	0.278202	0.4739472
53.612	1	2.261992	1.803197	0.488862	0.3135457	0.04113896	0.05706233	0.07578369	0.05615311	0.4037198	0.2755841	0.4471506	0.2015848	0.05342946	0.0625029	0.06889061	0.05289113	1.386323	1.148488	2.253531	1.519957	0.09371308	0.1025565	0.08326057	0.0688329
53.613	1	0.3200332	0.7700299	2.559269	2.285964	0.2401167	0.231385	0.1630328	0.1699045	2.120309	1.720223	1.149717	1.161706	0.08465548	0.08432543	0.08813871	0.04901804	0.4399625	0.2654237	0.4934788	0.4813341	0.06733321	0.05228264	0.07554098	0.06147386
53.614	1	0.059623	0.05430116	0.0620564	0.08536715	0.8137532	1.313964	0.3911933	0.15675	0.07356579	0.09977211	0.09431238	0.05320941	0.2013044	0.1785841	0.298111	0.2410357	0.2169574	0.3161812	0.3767139	0.3734755	1.53303	2.409933	2.791432	2.731856
53.615	1	0.07114261	0.06671167	0.1116774	0.07942309	0.253001	0.166783	3.521129	3.032471	0.08608905	0.06148793	0.2129928	0.1101333	1.207801	1.594428	0.9532036	0.6490633	0.07316927	0.08059615	0.07716339	0.08211173	0.2100873	0.4960946	0.3084023	0.4860886
53.712	1	2.286271	1.694262	0.5648479	0.3625176	0.04408558	0.06347419	0.08860714	0.05004191	0.3996487	0.2120214	0.3748893	0.2603252	0.04908407	0.05504968	0.05981409	0.05496997	1.342589	1.205053	2.092428	1.455389	0.102237	0.1018336	0.07257137	0.05637085
53.713	1	0.2845426	0.7747492	2.560648	2.307967	0.2367404	0.2248824	0.1607603	0.1773591	2.063552	1.746625	1.071917	1.204238	0.07658699	0.08653185	0.07927282	0.06925565	0.4949584	0.2158951	0.4685561	0.5037593	0.07065405	0.05646621	0.0554299	0.07149928
53.714	1	0.07296633	0.07379249	0.06114939	0.08756559	0.7946113	1.302195	0.3640493	0.1973919	0.06227774	0.0964069	0.108342	0.06348214	0.2000595	0.1838818	0.3357202	0.2661108	0.2200212	0.3141065	0.3897562	0.3834941	1.553993	2.438892	2.82626	2.77308
53.715	1	0.07898666	0.07321267	0.08262189	0.0673626	0.1940508	0.2231322	3.481506	3.044878	0.09463736	0.09109747	0.2024192	0.09909629	1.135684	1.472342	1.018667	0.7092275	0.0638717	0.07482506	0.0767108	0.06983841	0.1926231	0.4983464	0.3378744	0.4923217
53.813	1	2.273349	1.629438	0.5531374	0.3919711	0.05648893	0.03705969	0.06294608	0.06172643	0.3173191	0.1664624	0.3267671	0.2864303	0.04159255	0.05084968	0.06347301	0.05271432	1.260977	1.141431	2.128767	1.573961	0.08910242	0.09242117	0.08794691	0.07224432
53.813	1	0.2516347	0.7185982	2.573306	2.322793	0.223872	0.2238276	0.1500933	0.1930553	2.049545	1.836672	1.07671	1.246483	0.0916638	0.06896211	0.07998672	0.06419335	0.5235929	0.170531	0.4260032	0.4700877	0.04929735	0.05853754	0.04264367	0.06871815
53.814	1	0.05750101	0.05353475	0.05305584	0.0939351	0.7596908	1.254521	0.3343999	0.2437547	0.06437235	0.0960967	0.1066954	0.08055659	0.1827182	0.1748648	0.3346262	0.2670436	0.2084107	0.3073752	0.3881637	0.3877731	1.564997	2.445357	2.853058	2.813324
53.815	1	0.07090025	0.07232321	0.05668863	0.07771602	0.1746468	0.3089066	3.470303	3.059446	0.1084321	0.07704753	0.1860626	0.07984816	1.174133	1.397056	1.063236	0.7235625	0.07031278	0.0653709	0.07377312	0.06605013	0.2178051	0.4922386	0.3328188	0.4307469
53.912	1	2.243687	1.628218	0.4488384	0.4184495	0.06656485	0.04418956	0.0544879	0.05580296	0.2428023	0.17765	0.3081764	0.2808602	0.03526023	0.05327955	0.0619218	0.04965844	1.143396	0.9711742	2.126785	1.651119	0.08645371	0.08070784	0.09774714	0.07399132
53.913	1	0.2209841	0.6475078	2.592425	2.361726	0.2278164	0.2436337	0.1557289	0.1877754	2.045412	1.95903	1.169434	1.279024	0.1022708	0.0589902	0.06808215	0.05961746	0.5503864	0.1767427	0.3611619	0.4081803	0.05178133	0.07195994	0.0489221	0.0641149
53.914	1	0.0545889	0.04361198	0.05714418	0.09095761	0.7188972	1.237793	0.2845296	0.2589751	0.06317063	0.1101131	0.118382	0.08851706	0.1838413	0.1871812	0.3457606	0.2877746	0.2173235	0.3201388	0.3948494	0.4019723	1.572138	2.435619	2.872217	2.87134
53.915	1	0.09899156	0.07097252	0.07132058	0.08035992	0.09579101	0.3879561	3.481589	3.126513	0.06781143	0.09101208	0.1850195	0.122944	1.271554	1.432119	1.109646	0.7450853	0.05302489	0.0899277	0.06378481	0.0636364	0.2050585	0.4860155	0.2844606	0.3481213
54.012	1	2.162681	1.592612	0.3842292	0.4955199	0.05496296	0.0660627	0.05484179	0.07682439	0.1828749	0.2518171	0.3567318	0.2953299	0.03943327	0.04961033	0.07386667	0.05375062	1.02878	0.6291272	2.018879	1.615395	0.07319364	0.06482275	0.08829425	0.06266372
54.013	1	0.1804554	0.5795003	2.621306	2.424148	0.2249695	0.2415383	0.1643003	0.1882471	2.027367	2.04397	1.304294	1.279041	0.09277595	0.05910728	0.06433384	0.0548948	0.5461275	0.1843948	0.3165127	0.3342166	0.04358969	0.06757046	0.05759311	0.05092242
54.014	1	0.06080433	0.05123592	0.05783366	0.07168926	0.7046737	1.223098	0.267895	0.263019	0.06647225	0.1097753	0.1014219	0.08988751	0.1690727	0.1896844	0.3572761	0.2935291	0.2082585	0.3129498	0.3819937	0.4030988	1.540451	2.395416	2.811189	2.853361
54.015	1	0.0532624	0.05764248	0.07395851	0.05318039	0.07202061	0.4256321	3.528378	3.188719	0.0646682	0.07599358	0.1914221	0.1337266	1.399237	1.459955	1.140882	0.7751117	0.05253209	0.07279911	0.06659644	0.06394678	0.2226192	0.4535331	0.2841323	0.3414099
54.112	1	2.076518	1.533783	0.3232954	0.5472885	0.05518222	0.05992108	0.05768996	0.07924768	0.2092527	0.3080943	0.3218545	0.2933294	0.04297245	0.04479109	0.04075693	0.05111844	0.8947131	0.3684141	1.881613	1.531689	0.06656187	0.0518849	0.06575368	0.04913054
54.113	1	0.1656219	0.4976406	2.651854	2.469675	0.2244294	0.2568093	0.1898377	0.1875628	2.020902	2.122048	1.415753	1.255895	0.0901609	0.06185284	0.04585551	0.07089378	0.4937599	0.2026522	0.272074	0.3354655	0.03266601	0.07638469	0.06628816	0.05182615
54.114	1	0.05650548	0.05606499	0.07115219	0.0700653	0.6842171	1.207422	0.2442284	0.2608306	0.06710163	0.116739	0.1135328	0.09945754	0.1767208	0.1749365	0.3644303	0.290415	0.2120408	0.3067364	0.3794852	0.3899609	1.544979	2.400899	2.767125	2.838223
54.115	1	0.0680632	0.07159084	0.07260248	0.08308498	0.08097588	0.4647878	3.578456	3.248696	0.0500388	0.06139497	0.1718806	0.1305031	1.506027	1.50586	1.121505	0.7945264	0.06688382	0.07988094	0.07856319	0.08293905	0.2599076	0.413415	0.3211703	0.3647937
54.212	1	1.985818	1.516926	0.2550025	0.5163664	0.04715248	0.0515985	0.06203775	0.05865155	0.2447402	0.3757856	0.2427561	0.2560438	0.05538632	0.04353695	0.06985226	0.05814635	0.8064597	0.5772121	1.903366	1.54509	0.05443447	0.06611711	0.05480905	0.06798788
54.213	1	0.1527374	0.4393905	2.680748	2.493466	0.2210262	0.2617125	0.1941942	0.1912339	2.051804	2.169995	1.510786	1.21649	0.09170964	0.05163886	0.05115668	0.0872858	0.4284052	0.2080337	0.2717306	0.4093575	0.04194563	0.06737501	0.07260253	0.05182802
54.214	1	0.04352136	0.06220249	0.06427862	0.08939485	0.6590018	1.16451	0.2619608	0.2421897	0.07175453	0.1193226	0.1095844	0.09776126	0.1611756	0.1848094	0.34061	0.2941144	0.2043277	0.3152448	0.3666489	0.386746	1.580749	2.433161	2.713278	2.806313
54.215	1	0.0493635	0.08614087	0.0645258	0.07771513	0.07990261	0.4332281	3.637998	3.261822	0.06915559	0.05213039	0.1997608	0.1310611	1.637743	1.591825	1.07218	0.8158457	0.07232062	0.06865343	0.0968248	0.09006404	0.2689623	0.3652924	0.3560275	0.3836066
54.312	1	1.965393	1.548952	0.2450421	0.4493764	0.04959963	0.06257626	0.06575365	0.05891305	0.2862612	0.3602155	0.2044597	0.2633839	0.05122989	0.05646817	0.06100054	0.05302653	0.8631996	0.7970901	2.067928	1.555848	0.04794591	0.09328276	0.0692387	0.06547201
54.313	1	0.150121	0.3551365	2.721344	2.493421	0.2277295	0.2534649	0.2087085	0.1752764	2.068985	2.191589	1.596406	1.208479	0.08621838	0.05240228	0.06115472	0.09307132	0.3601287	0.2185185	0.351859	0.5061797	0.04055047	0.05848113	0.06936903	0.05013562
54.314	1	0.0490787	0.05982488	0.0597836	0.0975657	0.6441571	1.139311	0.2495905	0.2261399	0.06500057	0.1240589	0.1211218	0.12667	0.1729272	0.1930454	0.355862	0.3162335	0.2290037	0.3398332	0.3738983	0.4064911	1.66964	2.544732	2.732727	2.888507
54.315	1	0.06001668	0.0664418	0.0965285	0.1254741	0.1166524	0.3691948	3.658571	3.224707	0.06019788	0.07930165	0.1881581	0.1703586	1.648907	1.66615	1.013286	0.8321777	0.05811719	0.08180399	0.05494573	0.1106773	0.27493	0.3541765	0.3656109	0.3589677
54.412	1	2.006521	1.589702	0.2606124	0.3652992	0.05816625	0.06420884	0.05227008	0.06566194	0.3664733	0.3492995	0.2040654	0.3144411	0.05725715	0.0581755	0.06335461	0.06147365	0.9396737	0.9641651	2.287219	1.517077	0.06392389	0.09332184	0.07724606	0.07233849
54.413	1	0.1443519	0.2804932	2.747357	2.495177	0.2284386	0.255571	0.2239892	0.1680947	2.072012	2.191003	1.654595	1.183238	0.07925666	0.05877105	0.07243879	0.0863222	0.2793781	0.2276342	0.4179292	0.5684603	0.03028872	0.05141132	0.07206682	0.04448419
54.414	1	0.05346029	0.0615717	0.06137463	0.116642	0.6089349	1.089468	0.221739	0.1889725	0.07237397	0.1137194	0.122064	0.1353587	0.1760275	0.1710921	0.3596807	0.3534279	0.2497525	0.3534356	0.3690944	0.4067251	1.72856	2.605317	2.668464	2.907735
54.415	1	0.05188744	0.06639579	0.108418	0.1442376	0.1654744	0.283431	3.680291	3.134146	0.05040292	0.06497578	0.1936701	0.1446208	1.645422	1.703316	0.9068375	0.8264669	0.07163575	0.0928746	0.07706005	0.1117155	0.2860002	0.3557616	0.4003601	0.3549647
54.512	1	2.022114	1.620208	0.3246017	0.2652706	0.07047612	0.06101073	0.06392242	0.07765739	0.4095925	0.3895716	0.2004702	0.3626323	0.06459488	0.05473832	0.05673721	0.0596164	1.039419	1.062427	2.380259	1.501413	0.07668041	0.08800966	0.0736142	0.06518243
54.513	1	0.1505068	0.2241863	2.747645	2.493988	0.2360747	0.2547504	0.2387824	0.1634485	2.078009	2.156508	1.689218	1.194394	0.05147163	0.06006059	0.07982959	0.08403518	0.1922021	0.2469894	0.4833913	0.5835942	0.03781865	0.03541694	0.06108085	0.04131919
54.514	1	0.06431229	0.06477463	0.04263081	0.1020604	0.6152465	1.054673	0.2063848	0.1082207	0.06255782	0.1014045	0.129041	0.1264491	0.1612469	0.1683865	0.377452	0.3648331	0.2389481	0.3390441	0.3617467	0.3984033	1.727337	2.583243	2.609313	2.90319
54.515	1	0.06790264	0.09779276	0.1041855	0.1049372	0.2090499	0.1834938	3.632384	3.063482	0.07435951	0.08600936	0.1737683	0.1475736	1.571292	1.689312	0.7722312	0.8239516	0.06985684	0.1007207	0.08344745	0.1194321	0.2619694	0.41718	0.3702024	0.3950525
54.613	1	2.039376	1.684651	0.3399027	0.1958214	0.06117061	0.06483047	0.07715724	0.06810622	0.4244924	0.4038508	0.1869221	0.4048263	0.06780835	0.06266222	0.05172506	0.05755522	1.104669	1.066108	2.420735	1.516946	0.06492487	0.07064218	0.06930156	0.05754935
54.614	1	0.1749566	0.2077903	2.722059	2.463699	0.2379273	0.2670673	0.2209758	0.169587	2.078093	2.106945	1.693711	1.237609	0.04417137	0.06514391	0.09435049	0.07458759	0.1442459	0.2639441	0.5185451	0.5777916	0.03630817	0.03007052	0.05349621	0.04803273
54.614	1	0.07194341	0.05889473	0.03640279	0.1002444	0.6389289	1.044028	0.179125	0.08105668	0.07153063	0.09670095	0.1279305	0.1290538	0.1526209	0.1687719	0.3902494	0.3754501	0.2212005	0.3366542	0.3535474	0.4106041	1.701084	2.542025	2.554169	2.88967
54.615	1	0.06636037	0.07745065	0.09337287	0.1128145	0.2362583	0.1839646	3.623566	2.998626	0.09658393	0.05847889	0.2256941	0.1221983	1.476912	1.566647	0.6459083	0.8217722	0.07315278	0.08683451	0.07471231	0.1111535	0.2391283	0.3892847	0.3307205	0.453756
54.712	1	2.100579	1.811151	0.4149033	0.2002093	0.05843002	0.0723891	0.0634561	0.06738447	0.3942526	0.4101889	0.2345913	0.4350497	0.07240262	0.05702558	0.06147383	0.05578346	1.119941	1.06246	2.461568	1.529586	0.05869807	0.08484251	0.09135503	0.05018174
54.713	1	0.2215057	0.2078172	2.720411	2.427515	0.239154	0.2628749	0.2191907	0.1814304	2.122626	2.030439	1.679222	1.266659	0.04756599	0.07184288	0.0896584	0.07582698	0.1589908	0.2919793	0.5121843	0.5442708	0.03619229	0.05462996	0.04003589	0.03937887
54.714	1	0.07198356	0.06101798	0.0417699	0.08221574	0.6855272	1.065351	0.1619845	0.1161036	0.07355556	0.0927602	0.1287566	0.1424134	0.1469115	0.1502467	0.3999738	0.3981711	0.2151764	0.3246138	0.3456375	0.4054833	1.669713	2.457446	2.518946	2.897942
54.715	1	0.07189278	0.08097847	0.09737623	0.0918249	0.2268956	0.2587708	3.586184	2.963762	0.07930062	0.07373252	0.1957994	0.1072692	1.328225	1.390718	0.604264	0.885451	0.0632268	0.08691932	0.07253468	0.09311568	0.2251938	0.4278937	0.2667281	0.5309916
54.812	1	2.141128	1.873367	0.4878422	0.2154821	0.05395939	0.07571996	0.06007553	0.06975242	0.3453074	0.4012275	0.2631744	0.390679	0.06723147	0.05306623	0.07256254	0.03768515	1.107007	0.9986332	2.450795	1.567462	0.0544162	0.07571863	0.0752212	0.06542416
54.814	1	0.2581422	0.1997154	2.740702	2.379127	0.2386807	0.2375154	0.2079027	0.1830047	2.143804	1.95173	1.623245	1.279073	0.04116557	0.06660619	0.09062343	0.06650874	0.1656793	0.2988247	0.5368768	0.533834	0.04001679	0.06907039	0.0563089	0.03250558
54.815	1	0.05862467	0.05087913	0.03446139	0.09101896	0.7177454	1.094256	0.1379338	0.1987062	0.08421725	0.09469432	0.1274554	0.1329536	0.1494417	0.1153373	0.4071511	0.3971181	0.207795	0.3139367	0.3367938	0.4066678	1.602201	2.375852	2.482964	2.878754
54.815	1	0.07703187	0.04280783	0.05482004	0.06763596	0.1884217	0.3310753	3.557575	2.962859	0.1023728	0.06542744	0.1787021	0.1100104	1.24387	1.230318	0.573658	0.9085767	0.09083493	0.07201748	0.05038643	0.08153553	0.2374357	0.4295799	0.2389091	0.5492349
54.912	1	2.136461	1.915097	0.542918	0.228027	0.04955418	0.06405245	0.05344293	0.06865546	0.2791605	0.3683837	0.3458303	0.3181782	0.04779449	0.04344592	0.0713145	0.05444531	1.091342	0.8373548	2.413934	1.66966	0.06168232	0.07178781	0.07947437	0.07527497
54.913	1	0.2820976	0.1893555	2.717681	2.305645	0.2431529	0.2281732	0.2015124	0.1741659	2.18135	1.879218	1.556637	1.306881	0.03841787	0.06462672	0.08987149	0.05908852	0.2194272	0.2851048	0.5607309	0.5067936	0.04105097	0.07558368	0.05005136	0.03714679
54.914	1	0.0735164	0.05696433	0.04313425	0.0880153	0.7603055	1.143446	0.1264845	0.2587582	0.07968913	0.09006112	0.109537	0.1182642	0.1670488	0.1309482	0.4158625	0.3941813	0.2256343	0.3214219	0.3409958	0.4094526	1.580303	2.314658	2.446806	2.894845
54.915	1	0.06036252	0.0415939	0.06490827	0.07729301	0.1235109	0.4147397	3.510942	3.003998	0.08414227	0.06567986	0.1926092	0.1247688	1.187818	1.132051	0.5514713	0.939674	0.06970475	0.07018224	0.03528001	0.06069417	0.2576886	0.4692527	0.2023461	0.5248026
55.012	1	2.084543	2.013463	0.5951945	0.2413669	0.04290592	0.06701453	0.0640289	0.05586427	0.1676779	0.3489019	0.3877957	0.2705048	0.03905582	0.05091367	0.06317679	0.03963587	1.145457	0.6702078	2.430044	1.773339	0.06828993	0.06988924	0.07085574	0.09273519
55.013	1	0.2933273	0.1551647	2.677968	2.309122	0.2494572	0.2168826	0.1819669	0.1799983	2.19795	1.82129	1.486094	1.352274	0.03609433	0.06332726	0.09750722	0.0537153	0.264649	0.2529624	0.5680082	0.4875413	0.03745463	0.06131886	0.05288106	0.03637219
55.014	1	0.0804197	0.0624796	0.05209622	0.07888424	0.8013966	1.171796	0.1292836	0.3162861	0.07661368	0.09221856	0.1113914	0.09789996	0.1935964	0.1303977	0.3846592	0.3801615	0.2267433	0.3177981	0.3245804	0.4271066	1.562143	2.252873	2.356208	2.928331
55.015	1	0.06659575	0.0632634	0.07905397	0.1168052	0.132619	0.4640896	3.467452	3.052805	0.08937773	0.0983925	0.1980208	0.1279755	1.225583	1.129102	0.4970632	0.9106887	0.05432338	0.08075013	0.06139852	0.04781064	0.2635951	0.4843652	0.2568149	0.4888588
55.112	1	2.019989	2.015449	0.5585135	0.3227749	0.03845356	0.06152544	0.07124649	0.06415582	0.1205915	0.3029254	0.3896218	0.2324495	0.05016285	0.04150908	0.04985153	0.04248192	1.17838	0.5701435	2.489541	1.831216	0.05992801	0.05850871	0.08599362	0.08881525
55.113	1	0.2894676	0.1519451	2.641161	2.362035	0.2539624	0.2140644	0.1883047	0.1918443	2.222852	1.799504	1.431678	1.370001	0.0565221	0.05137432	0.08230144	0.06324216	0.2895647	0.2080073	0.5432337	0.4879996	0.04265933	0.06458104	0.07488678	0.02944653
55.114	1	0.0739232	0.05728497	0.06249841	0.07395644	0.8556211	1.22214	0.1190697	0.3650163	0.1060736	0.09652369	0.1052963	0.1126332	0.196595	0.1414802	0.3922766	0.350427	0.2066457	0.3110749	0.3342794	0.4288944	1.505192	2.184387	2.280803	2.904965
55.115	1	0.07625726	0.05262412	0.08453347	0.07601621	0.1565399	0.4853245	3.469507	3.116076	0.06433973	0.05689939	0.1828509	0.1030281	1.305725	1.212374	0.4725648	0.86915	0.06489544	0.08447196	0.05399129	0.07225293	0.2551237	0.5027396	0.3109799	0.4507863
55.212	1	1.985176	1.965531	0.5597408	0.3295457	0.04539032	0.06047407	0.05260408	0.0627229	0.1339696	0.2548899	0.4381443	0.243659	0.04695843	0.03843953	0.06008399	0.04396232	1.22587	0.6366017	2.516799	1.828727	0.06963542	0.0568417	0.09428467	0.09285785
55.213	1	0.2937464	0.1497725	2.610624	2.413006	0.2469041	0.2117108	0.1688488	0.1819313	2.214396	1.797729	1.385589	1.348356	0.05664838	0.04102796	0.07734634	0.06418404	0.3094567	0.1694415	0.4756876	0.4989536	0.0443086	0.05740839	0.06011855	0.0459762
55.214	1	0.08515331	0.07590772	0.07009361	0.07601507	0.9157551	1.288395	0.1208334	0.38395	0.1052932	0.09442121	0.07947433	0.116539	0.192993	0.136874	0.3891727	0.3330041	0.1974075	0.2974758	0.3241637	0.4144762	1.470524	2.138021	2.233416	2.855218
55.215	1	0.06664352	0.0815171	0.08017871	0.07837361	0.1599593	0.4574836	3.465719	3.15327	0.0504983	0.07625975	0.163625	0.1259329	1.423775	1.361312	0.5102232	0.8632773	0.05583914	0.08441792	0.08874938	0.08209615	0.2232213	0.473591	0.3969304	0.401558
55.312	1	1.999318	1.8506	0.5977942	0.3022143	0.04070592	0.0742201	0.07644519	0.06830286	0.1688567	0.2704667	0.46319	0.252813	0.0461096	0.04533291	0.07003209	0.04813128	1.25234	0.8195246	2.482405	1.749889	0.07102031	0.06593328	0.09764724	0.08023476
55.313	1	0.2886921	0.1381263	2.587163	2.492838	0.2431137	0.2215663	0.1536371	0.1921937	2.195735	1.820576	1.369507	1.32049	0.05764261	0.03441499	0.07476347	0.06468563	0.3278844	0.1260256	0.4227494	0.4907951	0.05199216	0.05966972	0.07655234	0.04816056
55.314	1	0.1098429	0.08123291	0.06465189	0.06871068	0.9716369	1.326919	0.148967	0.3817762	0.1054876	0.09905338	0.0812718	0.1154055	0.1907517	0.1191868	0.3812877	0.3287537	0.1929659	0.2779297	0.3313972	0.4132777	1.420876	2.087795	2.217426	2.800294
55.315	1	0.06217106	0.05132523	0.09448952	0.1199912	0.1205007	0.4112678	3.48118	3.196902	0.04773587	0.05095445	0.188459	0.1150556	1.517352	1.49815	0.5788088	0.8737736	0.05166652	0.07805778	0.07484161	0.1156739	0.1848122	0.4374766	0.4247656	0.3718379
55.411	1	2.042764	1.79006	0.5785018	0.2848127	0.04547991	0.06526337	0.08639993	0.04843173	0.1737408	0.2473111	0.474135	0.226107	0.06262697	0.0536865	0.0753197	0.03653707	1.269983	0.9800961	2.403785	1.649672	0.08183785	0.06832296	0.08794777	0.07928027
55.412	1	0.3092354	0.09538024	2.581004	2.594563	0.2281578	0.2229289	0.1664716	0.1898645	2.138662	1.867963	1.405565	1.268291	0.04968791	0.04678531	0.06437591	0.04587645	0.3316588	0.1615479	0.322176	0.4268293	0.04456372	0.06185763	0.07410494	0.04745125
55.412	1	0.126708	0.07656929	0.0682512	0.08372287	1.012611	1.362403	0.1863488	0.3599956	0.1043672	0.09799421	0.08824694	0.1087135	0.175126	0.1149392	0.3632356	0.3302298	0.1934223	0.2807736	0.3395875	0.4155838	1.373678	2.08323	2.25542	2.751542
55.412	1	0.05900943	0.06059374	0.08200471	0.1275738	0.07962441	0.3547674	3.504386	3.207155	0.02943964	0.05066362	0.1661805	0.147656	1.561792	1.636308	0.6382116	0.8679346	0.04580297	0.1048806	0.078597	0.1215646	0.1554965	0.4783243	0.4164679	0.3689282
55.512	1	2.100733	1.798086	0.5326772	0.2710873	0.0407237	0.06418184	0.07937065	0.07317841	0.1690669	0.304095	0.4829594	0.2395942	0.06285588	0.07376811	0.07272043	0.04517197	1.293173	1.101273	2.373032	1.570825	0.07580457	0.08171401	0.07359762	0.05317691
55.513	1	0.3395638	0.07648442	2.623018	2.683124	0.2307811	0.2352441	0.191936	0.1797002	2.089264	1.916391	1.495932	1.198048	0.04908512	0.04446893	0.05189005	0.0519627	0.3227778	0.2080582	0.2106652	0.3411282	0.04317751	0.05276143	0.06273925	0.06024794
55.514	1	0.1145972	0.07637009	0.06697225	0.07895362	1.034793	1.378987	0.2089608	0.3419039	0.1094288	0.09141679	0.07019365	0.1102091	0.1755582	0.1290277	0.3504225	0.3263875	0.1945745	0.2748888	0.35033	0.4176284	1.354909	2.077239	2.290519	2.70538
55.515	1	0.08771428	0.05797835	0.09213487	0.1083388	0.09658173	0.3059138	3.556198	3.185593	0.04071419	0.06089927	0.1831913	0.1444912	1.573435	1.715521	0.7047044	0.8074259	0.04908645	0.08698711	0.1024411	0.1148156	0.1604766	0.5157504	0.4029808	0.3649882
55.612	1	2.140522	1.837089	0.4609785	0.254931	0.05363514	0.06041117	0.06994686	0.07157598	0.2278964	0.3206084	0.411237	0.311535	0.07143933	0.06359906	0.05138626	0.06059534	1.300767	1.185899	2.369898	1.503864	0.07916226	0.08337024	0.09934694	0.04272682
55.613	1	0.3586752	0.06562683	2.669376	2.74741	0.2271965	0.2376126	0.1975021	0.1670497	2.089668	1.972902	1.559988	1.136198	0.05322877	0.04582098	0.03988613	0.03802508	0.2978723	0.2306618	0.1911812	0.2482986	0.04407501	0.04694227	0.06214719	0.06136985
55.614	1	0.1035276	0.08539232	0.06458373	0.07457522	1.049324	1.382251	0.2304985	0.2839064	0.09806189	0.1004821	0.08194307	0.1164628	0.1672402	0.1586539	0.3579771	0.3474773	0.1759487	0.2518506	0.360522	0.407093	1.324999	2.054057	2.334716	2.664981
55.615	1	0.08455003	0.06096393	0.1008527	0.1062443	0.1220439	0.2714792	3.569762	3.154716	0.054821	0.05946175	0.1815135	0.1154949	1.529386	1.785019	0.7781139	0.7308706	0.05562931	0.08385673	0.07718788	0.1092564	0.1519083	0.545493	0.2976946	0.3824542
55.712	1	2.10108	1.961437	0.3741134	0.2240932	0.05159212	0.08287774	0.06652176	0.05222369	0.2658959	0.4227826	0.3528428	0.3597896	0.05738408	0.07453354	0.05333055	0.04465229	1.277865	1.262627	2.306097	1.481601	0.08714489	0.08018731	0.09432994	0.05079991
55.713	1	0.3837738	0.06476946	2.70182	2.78131	0.2241065	0.2457067	0.1929522	0.158395	2.090738	2.055245	1.61408	1.096354	0.04963606	0.05837375	0.05641279	0.03877131	0.2506683	0.2490811	0.26609	0.162569	0.03379619	0.0505412	0.06474794	0.05032785
55.714	1	0.100988	0.07297765	0.05282611	0.0631012	1.046812	1.374143	0.2268145	0.1945583	0.08357865	0.109667	0.09151497	0.1381199	0.1839699	0.1847565	0.3427445	0.3483608	0.1930269	0.2733803	0.3758448	0.3984853	1.322949	2.107986	2.393035	2.626061
55.715	1	0.1044665	0.05887741	0.0970493	0.09084154	0.1411615	0.2119609	3.578476	3.124792	0.05346546	0.06177449	0.1845423	0.115802	1.455667	1.797999	0.8692949	0.6743007	0.07205067	0.1024257	0.08768259	0.1173677	0.1377687	0.5376059	0.2222926	0.4390368
55.812	1	2.075719	2.007251	0.368932	0.2225167	0.05040836	0.06341366	0.09010127	0.06155385	0.2772852	0.455855	0.3298614	0.377984	0.0519004	0.08268276	0.09089273	0.03982565	1.220729	1.296276	2.231692	1.482599	0.08368474	0.07384993	0.07948493	0.08319596
55.813	1	0.3829684	0.1154747	2.77511	2.801123	0.2195986	0.2562443	0.214543	0.1672476	2.082811	2.136709	1.667718	1.074686	0.04971206	0.06268143	0.05993835	0.04203279	0.1865592	0.2364186	0.2941337	0.2228047	0.03128851	0.05063965	0.06489372	0.04682766
55.814	1	0.105808	0.08606252	0.0797155	0.06446909	1.030001	1.331044	0.2292498	0.1378886	0.08124404	0.09337429	0.07629357	0.1386833	0.1636707	0.2047217	0.3121002	0.3405582	0.1841247	0.2967948	0.3979735	0.3781169	1.326383	2.193649	2.435198	2.569554
55.815	1	0.09539327	0.07129703	0.08885951	0.07499234	0.1344874	0.1559825	3.567226	3.041001	0.07288333	0.06306037	0.1897459	0.1170999	1.36872	1.742528	0.9631728	0.6160901	0.07310314	0.08385899	0.07146563	0.1042602	0.1643366	0.5047115	0.1289372	0.4595983
55.912	1	2.115346	1.971395	0.3675193	0.2225635	0.06159676	0.06257517	0.07202125	0.05974356	0.3488923	0.4053563	0.313051	0.3348866	0.04621494	0.08267342	0.06008066	0.05648927	1.176271	1.356249	2.206734	1.460845	0.09593498	0.07518763	0.07364386	0.08016915
55.913	1	0.3780963	0.1768971	2.840661	2.81145	0.2287735	0.2681582	0.21245	0.1842664	2.074953	2.168658	1.700245	1.073444	0.04570877	0.06230738	0.07489316	0.03561461	0.1449974	0.2300859	0.2790428	0.3001365	0.03861628	0.06257701	0.05973457	0.04853524
55.914	1	0.1034196	0.09034182	0.06783174	0.05450198	1.009922	1.32851	0.2099917	0.1449332	0.07537697	0.1003943	0.07488368	0.1224008	0.1511432	0.233823	0.275293	0.3485409	0.1871141	0.3091051	0.4105767	0.3671666	1.317159	2.238716	2.528271	2.55158
55.915	1	0.0938461	0.07531448	0.1075943	0.05775465	0.1226069	0.1395592	3.537543	3.002371	0.08267233	0.07189967	0.219106	0.1149686	1.231592	1.624505	1.015817	0.6469301	0.06602008	0.0890646	0.08218942	0.1081828	0.203243	0.476378	0.1721626	0.4859559
56.012	1	2.136042	1.910433	0.365157	0.2700961	0.09725763	0.0591539	0.09899787	0.04830662	0.4878767	0.3634132	0.2834372	0.2622559	0.05686438	0.08964258	0.04906127	0.04892577	1.222744	1.365242	2.202808	1.474555	0.1119108	0.07513936	0.08059331	0.09030024
56.013	1	0.4093234	0.2252943	2.878782	2.793151	0.2242506	0.273457	0.2177309	0.1786054	2.076456	2.178682	1.69	1.065625	0.04063206	0.06002286	0.05192167	0.03554046	0.1343893	0.2037052	0.2124706	0.3809847	0.03090154	0.06530175	0.05772325	0.05082445
56.014	1	0.09644883	0.08881996	0.08397064	0.07244032	0.9892547	1.309432	0.2080449	0.2085542	0.07638784	0.1063236	0.07488641	0.1299248	0.126837	0.2305281	0.2552478	0.3508065	0.1753623	0.3049603	0.418871	0.3785294	1.34532	2.349859	2.576869	2.500073
56.015	1	0.0937731	0.07224972	0.08638699	0.07651913	0.1410899	0.2372865	3.517499	2.996339	0.1346286	0.1112116	0.1950711	0.1082051	1.173521	1.485951	1.083142	0.6572672	0.09199656	0.06683669	0.05081887	0.08210561	0.2147855	0.4413571	0.1819807	0.5033153
56.112	1	2.101784	1.860454	0.3439927	0.2947141	0.06807572	0.07983836	0.0583339	0.04544218	0.554335	0.3024697	0.253193	0.2411131	0.07134995	0.05755898	0.05553219	0.050096	1.247489	1.235395	2.187759	1.474927	0.06825404	0.08431497	0.06623281	0.08857041
56.113	1	0.4184459	0.2846415	2.879392	2.754393	0.2325073	0.2794819	0.2158868	0.1907057	2.122749	2.158201	1.6587	1.074658	0.04628729	0.07304888	0.06957269	0.04595734	0.1468523	0.2079382	0.1860689	0.44678	0.02629962	0.05968417	0.07643932	0.06233959
56.114	1	0.102324	0.09422449	0.09816635	0.07565871	0.9539203	1.279563	0.2279207	0.301038	0.07067241	0.1101548	0.06879395	0.1333994	0.1181703	0.2474305	0.2399083	0.3390081	0.1776951	0.3321656	0.4314241	0.381684	1.425	2.518345	2.616485	2.437076
56.115	1	0.06146446	0.06111709	0.07474251	0.07190525	0.1575853	0.3793544	3.502057	3.052723	0.1049942	0.06534531	0.2316638	0.1304401	1.202359	1.375486	1.087513	0.6346196	0.05767209	0.0541522	0.07798308	0.08332128	0.2114323	0.4154468	0.2156757	0.4984215
56.212	1	2.104394	1.903949	0.3992796	0.261881	0.07454904	0.06165735	0.06136074	0.04152088	0.5496361	0.3080965	0.1956081	0.27954	0.05476242	0.05313945	0.05792315	0.05773368	1.318047	1.05496	2.2967	1.522807	0.07915499	0.06990725	0.07473292	0.07993214
56.213	1	0.412906	0.3617745	2.885542	2.720595	0.2304028	0.2699006	0.2078419	0.1898125	2.169975	2.134801	1.629011	1.081259	0.06422535	0.07679451	0.07342315	0.05609301	0.2064859	0.2162297	0.1679909	0.4616832	0.02732187	0.05840836	0.07179884	0.06244525
56.214	1	0.1134519	0.09198163	0.08468145	0.07436008	0.9316781	1.263384	0.2512451	0.3528521	0.06331675	0.1148998	0.076587	0.1102328	0.1154227	0.2525484	0.2359818	0.3202243	0.1776166	0.334319	0.4112397	0.3719549	1.418521	2.547934	2.707581	2.476302
56.215	1	0.05996612	0.06859793	0.08432484	0.07607756	0.1878656	0.4500049	3.517132	3.103881	0.1112461	0.1142516	0.1966983	0.1516597	1.342791	1.392006	1.118168	0.6430269	0.06291346	0.07308605	0.0649669	0.06728721	0.1905327	0.4022852	0.1977864	0.458432
56.312	1	2.128463	1.871583	0.527336	0.2232252	0.0713404	0.07100896	0.06496937	0.05405912	0.5073338	0.2825919	0.2567564	0.3666414	0.05359292	0.05047189	0.03444338	0.06219106	1.417754	0.7651948	2.347297	1.547879	0.07474799	0.06550508	0.0846114	0.06547706
56.313	1	0.417753	0.4323569	2.880326	2.678328	0.2407842	0.2647191	0.2037707	0.1738065	2.19404	2.09056	1.623548	1.117219	0.06574733	0.07938763	0.07305053	0.07318275	0.2817519	0.2314018	0.237505	0.444385	0.03505787	0.05495714	0.06406264	0.05467396
56.314	1	0.09305467	0.0802783	0.07182193	0.08323132	0.8903373	1.27096	0.2717611	0.3735761	0.06620923	0.1095622	0.07326888	0.09198902	0.1270477	0.2172055	0.2454546	0.297391	0.1990784	0.3304488	0.4023603	0.3671786	1.445938	2.563803	2.769834	2.524567
56.315	1	0.06397571	0.07472686	0.08313106	0.08524503	0.157734	0.4724355	3.554939	3.218685	0.06883223	0.06100229	0.1929101	0.1496177	1.485764	1.434952	1.085856	0.6768638	0.08045583	0.06745683	0.0499258	0.06334953	0.2148576	0.3923249	0.2415892	0.4231676
56.412	1	2.131949	1.834546	0.697609	0.1891016	0.0667164	0.06150578	0.04555654	0.05515145	0.4222551	0.31043	0.3086252	0.4077648	0.04720847	0.05399038	0.05670818	0.06257644	1.48358	0.4615147	2.327342	1.559436	0.09158389	0.05486543	0.08720235	0.05049358
56.413	1	0.4006703	0.4778733	2.83189	2.611297	0.2416656	0.2615938	0.1925123	0.1887953	2.247292	2.048032	1.562707	1.143195	0.05615969	0.07987247	0.07182296	0.05954619	0.3385595	0.2560176	0.32393	0.4279431	0.04531478	0.05939664	0.06908422	0.04660646
56.414	1	0.08854496	0.06507764	0.07631702	0.07971399	0.8512793	1.27838	0.2928044	0.3814759	0.07013072	0.1138508	0.08565093	0.09540272	0.1392417	0.1870114	0.2698203	0.3038272	0.1961846	0.3360611	0.4056166	0.3649336	1.485318	2.615297	2.807531	2.557455
56.415	1	0.05857792	0.07967569	0.05529503	0.08187218	0.125491	0.4714706	3.584635	3.238055	0.06729289	0.05711126	0.1813558	0.1326911	1.592014	1.512061	1.08839	0.7271592	0.07911471	0.08415894	0.07882639	0.07658398	0.2250367	0.3873101	0.2999895	0.4232869
56.512	1	2.120211	1.900443	0.8235555	0.1250516	0.05595335	0.07139837	0.05688619	0.06055555	0.3547938	0.2978975	0.3362308	0.4170099	0.04841164	0.04618162	0.06723674	0.06956143	1.528241	0.5029188	2.263084	1.557544	0.0817616	0.0490822	0.0880933	0.07029547
56.513	1	0.4071388	0.5102788	2.765855	2.550687	0.257039	0.2426301	0.1907047	0.196416	2.287819	2.017296	1.505018	1.15151	0.05926406	0.08646825	0.0885886	0.07744134	0.382042	0.2658867	0.4151702	0.4275734	0.04927024	0.04871327	0.07705007	0.04617174
56.514	1	0.06911915	0.04280425	0.06966489	0.05420885	0.7932984	1.260156	0.2855234	0.3610055	0.07683924	0.101551	0.07669404	0.1054636	0.1704784	0.1620789	0.2942136	0.2866271	0.1990136	0.3304733	0.3912426	0.3639628	1.5106	2.647549	2.818371	2.597618
56.515	1	0.04082771	0.06899051	0.08207465	0.09283985	0.1504914	0.4444614	3.624559	3.225632	0.05346276	0.08331974	0.1933523	0.1348042	1.650561	1.578793	1.039301	0.7771062	0.07199122	0.08986393	0.06490826	0.1097948	0.2572149	0.4064292	0.3881131	0.4462763
56.612	1	2.076789	1.899637	0.8457778	0.2114412	0.04318176	0.05303048	0.05661074	0.06134533	0.267662	0.3002021	0.3575141	0.4099731	0.03977458	0.04290126	0.05040649	0.05937259	1.581493	0.7367778	2.238658	1.486282	0.08937549	0.07210683	0.1046339	0.06917947
56.613	1	0.4000413	0.5336154	2.71153	2.529289	0.2528689	0.2398951	0.1736699	0.1817327	2.352554	1.983405	1.452539	1.160532	0.07140978	0.07511566	0.08251441	0.06342683	0.4056283	0.2588958	0.4701437	0.4137445	0.04523218	0.04339116	0.0705223	0.04618075
56.614	1	0.06830497	0.05168454	0.05680329	0.06977522	0.7698262	1.246198	0.2844973	0.2969448	0.07213365	0.111468	0.08890368	0.08477027	0.1840623	0.1506831	0.3111633	0.2739371	0.215881	0.3363347	0.3892553	0.3677724	1.549765	2.671127	2.824269	2.63807
56.615	1	0.04958764	0.08030719	0.07817036	0.121737	0.1838539	0.3887226	3.661324	3.202726	0.06052374	0.07677062	0.2034987	0.1609724	1.672935	1.644675	0.9372146	0.7955508	0.07274662	0.072729	0.07650156	0.1037646	0.2828011	0.4296878	0.4057301	0.3817888
56.712	1	2.060476	1.874852	0.8040736	0.3240497	0.03956805	0.04707948	0.071654	0.06350345	0.25468	0.2755281	0.4328288	0.410024	0.04346399	0.04980271	0.06539966	0.05500378	1.561465	0.9177249	2.262828	1.408947	0.08141681	0.06867855	0.09309563	0.05129454
56.713	1	0.3906718	0.5411109	2.696002	2.546713	0.2590135	0.247365	0.1843036	0.1561262	2.382353	1.980859	1.380353	1.127468	0.0855367	0.08358949	0.085906	0.04799748	0.4077892	0.2573891	0.5018448	0.3966192	0.04385729	0.05247359	0.06862648	0.05185771
56.714	1	0.06695605	0.05566469	0.06015348	0.07021175	0.7400986	1.225537	0.267376	0.2539418	0.08535257	0.1164194	0.09134047	0.09767695	0.1678841	0.1441914	0.3309403	0.3049266	0.2228398	0.3334852	0.3822807	0.3721285	1.598517	2.709061	2.810343	2.658677
56.715	1	0.04859041	0.07350587	0.09008566	0.1009475	0.1895227	0.3345289	3.674518	3.144941	0.05260356	0.07734143	0.1825632	0.1480583	1.647404	1.680012	0.8114024	0.7998816	0.07920583	0.1081517	0.07227682	0.1072363	0.2782163	0.4590641	0.4578258	0.362808
56.813	1	2.037834	1.865963	0.7586549	0.3505242	0.0440348	0.04758179	0.05602149	0.05175186	0.2190528	0.2795349	0.4669587	0.3818637	0.05055016	0.06006775	0.06814147	0.05415058	1.515113	1.04117	2.303754	1.369391	0.07754775	0.07390403	0.08920783	0.05568359
56.813	1	0.403322	0.5398885	2.696816	2.600204	0.2612485	0.2417294	0.1620794	0.1670851	2.365298	1.971927	1.316376	1.081449	0.09369819	0.07548846	0.09616182	0.05509581	0.4088642	0.2839564	0.4829774	0.3741404	0.05254478	0.06070652	0.07593503	0.04408135
56.814	1	0.07549367	0.05603657	0.05320173	0.07067243	0.7133677	1.193054	0.2581633	0.2061522	0.07748504	0.1051764	0.08867789	0.1234621	0.1685143	0.1510645	0.320708	0.3179266	0.2318313	0.3336197	0.3790477	0.3749986	1.659115	2.726114	2.809533	2.684543
56.815	1	0.06148456	0.07160872	0.09300425	0.1079506	0.1918817	0.2450814	3.645225	3.074048	0.102112	0.06225706	0.1739626	0.1267508	1.574665	1.675158	0.6679259	0.7798267	0.07668925	0.1025295	0.07919088	0.1092419	0.2797646	0.4920693	0.4616223	0.3652199
56.912	1	2.017481	1.818393	0.638563	0.3816038	0.03453243	0.04732379	0.05857001	0.06208375	0.1819256	0.2798927	0.4904616	0.3800805	0.05449097	0.06959325	0.06252704	0.04474013	1.48221	1.203897	2.329547	1.376692	0.07118048	0.07089095	0.09448112	0.06404201
56.913	1	0.4026804	0.5367522	2.713611	2.651529	0.2563585	0.2460435	0.1415089	0.148798	2.311947	1.988546	1.260494	1.003009	0.08793785	0.09094757	0.08053674	0.04457524	0.3994449	0.3051486	0.4015837	0.3282821	0.05753265	0.05905632	0.08272556	0.02960776
56.914	1	0.06317415	0.0607824	0.06050356	0.07588353	0.6694603	1.152918	0.2755879	0.1539814	0.06765723	0.1183463	0.1032801	0.1130842	0.1684391	0.1628506	0.3340108	0.3144305	0.2363699	0.3264845	0.3785832	0.3991827	1.716956	2.750029	2.777776	2.716712
56.915	1	0.06854045	0.09482614	0.1124173	0.1176918	0.1503025	0.2033439	3.627856	3.020874	0.09230378	0.07044329	0.2142867	0.09986464	1.495319	1.593371	0.560413	0.7980261	0.08244977	0.1082691	0.08699437	0.1025307	0.2808584	0.4913037	0.4828862	0.4419331
57.012	1	1.981537	1.795568	0.4473343	0.3961816	0.04023727	0.0432083	0.06366963	0.04283551	0.1888509	0.2209205	0.5489597	0.376102	0.0477731	0.0532299	0.08229142	0.05436502	1.472734	1.412556	2.355233	1.385621	0.07784003	0.07349935	0.09888908	0.07714081
57.013	1	0.3987349	0.5092232	2.751747	2.723768	0.2546229	0.2617191	0.1670905	0.1497404	2.255113	2.032995	1.248576	0.9072942	0.07252862	0.07325891	0.07094804	0.04994295	0.3651191	0.287853	0.2790951	0.2869422	0.05665936	0.05238167	0.06954708	0.04309931
57.014	1	0.05144956	0.0599672	0.07641948	0.09201262	0.6521851	1.107152	0.3006544	0.1553128	0.07172306	0.1147247	0.1313308	0.1046146	0.1527634	0.1859297	0.352339	0.318151	0.2434831	0.3314021	0.3770364	0.4127437	1.786566	2.782842	2.760777	2.777056
57.015	1	0.06780267	0.07865662	0.07486968	0.08165323	0.1170218	0.2869718	3.584481	2.9837	0.1155485	0.08546934	0.2104246	0.1239878	1.367295	1.494456	0.5156993	0.812169	0.09446494	0.1043095	0.08666466	0.1045152	0.3040356	0.467313	0.4655719	0.5189703
57.112	1	1.934974	1.718047	0.3682901	0.399101	0.05386327	0.05330119	0.07961491	0.05917782	0.2447967	0.1882504	0.5276861	0.3814316	0.04038286	0.04849448	0.08440823	0.04405129	1.453161	1.583261	2.37114	1.409896	0.07722205	0.09636257	0.08674447	0.08089969
57.113	1	0.394465	0.4491496	2.802792	2.773632	0.2474833	0.2759349	0.1756151	0.131406	2.223656	2.090291	1.281707	0.8126238	0.07364115	0.06543592	0.07295925	0.03061029	0.3358277	0.2800202	0.1588334	0.215716	0.06334364	0.06253888	0.06387181	0.04023877
57.114	1	0.05645406	0.07814149	0.0832086	0.09373748	0.6371267	1.075639	0.2985909	0.2064198	0.06584764	0.1088255	0.1074533	0.09121033	0.1642943	0.2211018	0.3239912	0.3235967	0.2479247	0.33511	0.3728587	0.4398652	1.841366	2.79083	2.71556	2.81019
57.115	1	0.0790891	0.04567846	0.07567074	0.08854967	0.1672506	0.370615	3.554649	3.002633	0.1164249	0.04948021	0.1980615	0.1157558	1.24524	1.357508	0.464782	0.8058429	0.09428622	0.08728514	0.068203	0.0720017	0.252655	0.4297348	0.42053	0.5987183
57.212	1	1.898193	1.687255	0.3640803	0.4220473	0.04502025	0.05221864	0.07366875	0.08939182	0.2682489	0.2462503	0.4816409	0.3789944	0.06145639	0.05774125	0.06554271	0.0563289	1.452917	1.670528	2.361451	1.396952	0.08501356	0.1002612	0.07976409	0.08228209
57.213	1	0.3937499	0.377382	2.827735	2.831019	0.237803	0.2643459	0.1827432	0.1181704	2.181904	2.131329	1.332385	0.7579632	0.08179587	0.06829663	0.07706885	0.03957781	0.2923507	0.3116086	0.1692995	0.1506268	0.0480855	0.06790694	0.07207662	0.05004347
57.214	1	0.05223286	0.07221567	0.08287833	0.1080772	0.6290483	1.051477	0.3217502	0.240919	0.07474994	0.1138091	0.1339696	0.09060434	0.1793974	0.242615	0.329699	0.2866375	0.2405007	0.3305744	0.3726696	0.4428943	1.88086	2.785904	2.656222	2.823213
57.215	1	0.06569416	0.05529382	0.0922973	0.09412889	0.206263	0.444473	3.517714	3.037723	0.09794522	0.07926031	0.2193054	0.1162242	1.183116	1.247028	0.4327737	0.8278426	0.07523372	0.06674012	0.06898509	0.06391108	0.2654295	0.3885669	0.3517116	0.5952494
57.312	1	1.848748	1.670153	0.4062481	0.4702213	0.04091789	0.04800655	0.0664515	0.08165188	0.2886528	0.3237837	0.4049539	0.3558633	0.05979102	0.07094048	0.05983643	0.06033648	1.440444	1.726341	2.300374	1.351131	0.08321275	0.09702121	0.08435436	0.07080448
57.313	1	0.3880381	0.3232075	2.850444	2.867063	0.2389868	0.2745822	0.171618	0.1194092	2.145046	2.173413	1.406496	0.7148036	0.07149621	0.1000165	0.06884175	0.0353619	0.2592864	0.3576342	0.2256211	0.1007972	0.05668909	0.06019165	0.06697882	0.0403661
57.314	1	0.07060804	0.07393642	0.1061097	0.1165007	0.6256519	1.056325	0.3362165	0.2724297	0.08561675	0.1136777	0.1324668	0.08633748	0.1854309	0.2794934	0.3593472	0.2662031	0.2535806	0.3513527	0.3585916	0.4325378	1.937566	2.810898	2.600324	2.822231
57.315	1	0.08029339	0.06099773	0.0827389	0.1045889	0.2005964	0.4372326	3.479306	3.078319	0.1046746	0.06385401	0.211483	0.1299438	1.223763	1.221374	0.422302	0.8009083	0.05134215	0.05264353	0.07819004	0.07346134	0.2730768	0.3580835	0.3451876	0.5803786
57.412	1	1.83503	1.665211	0.524634	0.5146814	0.03940623	0.04097664	0.07936522	0.06999963	0.2757414	0.3152856	0.3409354	0.3453549	0.05868797	0.064689	0.05705267	0.04783038	1.379919	1.729146	2.202099	1.30311	0.09826431	0.102398	0.0761528	0.08475787
57.413	1	0.4102501	0.2671662	2.863101	2.872289	0.2315527	0.2680306	0.186423	0.1166667	2.107605	2.181614	1.484695	0.6924456	0.05100894	0.08569521	0.06816008	0.0423963	0.2237961	0.3789196	0.2745716	0.1680948	0.05769217	0.05325982	0.07405642	0.03275483
57.414	1	0.08344912	0.07464214	0.085971	0.09559256	0.6273977	1.075977	0.3132557	0.2580567	0.08093514	0.1156668	0.1252626	0.08827606	0.2047594	0.2552348	0.3489615	0.2378909	0.2501327	0.3470315	0.3633743	0.4177437	1.970375	2.791083	2.533345	2.802889
57.415	1	0.07166312	0.07343506	0.08341244	0.06648765	0.1540428	0.4373679	3.464863	3.126528	0.0926361	0.06868239	0.2093898	0.1308125	1.366739	1.307586	0.428494	0.8010086	0.05901088	0.08472138	0.07592754	0.06746173	0.2819109	0.3525116	0.3558887	0.4778269
57.512	1	1.862348	1.643639	0.6384832	0.5481288	0.03690354	0.0295004	0.06298406	0.06150594	0.2858613	0.3719289	0.2950507	0.3512472	0.04886953	0.05493606	0.04520359	0.05400659	1.299648	1.626101	2.123326	1.286709	0.09316476	0.09640358	0.08126076	0.06265689
57.513	1	0.436839	0.2217561	2.898612	2.85906	0.2427284	0.2703263	0.1976689	0.1132811	2.10532	2.195003	1.552111	0.6857736	0.05929428	0.09538775	0.06974952	0.05875558	0.2131339	0.3784329	0.2878989	0.2644955	0.04129774	0.06853292	0.06790905	0.04447356
57.514	1	0.09276046	0.08083535	0.08984538	0.1045513	0.6532773	1.095552	0.3040085	0.2439642	0.0876877	0.1157952	0.1139958	0.08177601	0.2014579	0.2236625	0.3303031	0.2234636	0.255947	0.3626287	0.3571382	0.4156708	2.002332	2.778207	2.491175	2.779062
57.515	1	0.07191877	0.06908525	0.09990461	0.1126456	0.09804636	0.4064038	3.499928	3.197701	0.07049434	0.0827176	0.1966322	0.1373368	1.520555	1.462486	0.4943378	0.7831335	0.04595166	0.06138981	0.07695068	0.07746577	0.2817913	0.3153706	0.3598081	0.389836
57.612	1	1.907614	1.560089	0.7102009	0.5462365	0.04393648	0.03288319	0.08010199	0.0716439	0.2359255	0.4568694	0.2364159	0.3383904	0.0458321	0.07750892	0.02934199	0.05050357	1.185747	1.407171	1.989578	1.296168	0.07620837	0.07486898	0.07978632	0.052491
57.613	1	0.4367577	0.1735547	2.91007	2.805545	0.2360293	0.2684734	0.1947359	0.1095723	2.138274	2.212433	1.574399	0.6685784	0.05320109	0.08294044	0.05844963	0.05993514	0.2268776	0.3802334	0.2920343	0.3389959	0.04291328	0.06284108	0.07249118	0.05638091
57.614	1	0.08416894	0.09663147	0.08990967	0.09444076	0.6433854	1.093503	0.3237027	0.2586104	0.08497614	0.1366296	0.1281198	0.07932939	0.2081259	0.2425317	0.3462063	0.227377	0.2758353	0.3607658	0.362504	0.4094492	2.083269	2.786804	2.427588	2.764732
57.615	1	0.06551511	0.1053822	0.09514819	0.1263617	0.09833634	0.3937448	3.522728	3.243443	0.08652454	0.05118171	0.1833405	0.1558536	1.648926	1.608886	0.5339521	0.7662371	0.0658024	0.1033858	0.08402976	0.09749147	0.3097619	0.3330113	0.3664951	0.3613273
57.712	1	1.941028	1.46312	0.6765183	0.5116086	0.03365198	0.04259132	0.05624932	0.09208198	0.1720975	0.5138236	0.2008287	0.3558823	0.03970919	0.0887762	0.04003746	0.05286335	1.130747	1.078228	1.809998	1.314112	0.07707969	0.07916473	0.06425344	0.08193142
57.713	1	0.4277126	0.1502853	2.894804	2.756086	0.2309273	0.277617	0.1926675	0.1244131	2.169432	2.225439	1.552003	0.6694135	0.04810369	0.1123889	0.05031207	0.06745044	0.2398632	0.4090819	0.3053398	0.3914177	0.0566654	0.06768536	0.0830063	0.05636911
57.714	1	0.08413615	0.08119639	0.08047896	0.07492249	0.6581965	1.073241	0.3362936	0.2159182	0.09021648	0.1244587	0.123877	0.09005562	0.2365279	0.2593319	0.3226378	0.2351342	0.2891856	0.3510147	0.3577238	0.4149884	2.132691	2.764179	2.363626	2.739206
57.715	1	0.05436172	0.08219899	0.0729539	0.08030766	0.1294298	0.3915343	3.52664	3.190381	0.06695213	0.06417195	0.1880349	0.1702254	1.701087	1.749927	0.5953326	0.728318	0.07006367	0.06723524	0.09465277	0.1038653	0.341265	0.3988332	0.3315863	0.367457
57.812	1	1.978853	1.410466	0.6515744	0.4336237	0.04198175	0.05069661	0.06363568	0.08272677	0.184828	0.4309552	0.2943724	0.3905001	0.04768194	0.06300395	0.0512181	0.07304934	1.175006	0.6903883	1.67442	1.386546	0.09503904	0.06894689	0.06733723	0.09172981
57.813	1	0.4152437	0.1302793	2.862894	2.706583	0.2330461	0.2670833	0.1940581	0.1309068	2.204827	2.203909	1.548433	0.7073084	0.04419974	0.1062475	0.0674317	0.0501093	0.2493919	0.4429551	0.3291489	0.4054478	0.05179434	0.07122925	0.07281886	0.05420061
57.814	1	0.06253547	0.07161732	0.08283206	0.07086665	0.6742286	1.092806	0.3509491	0.1386824	0.1054882	0.1260913	0.1187741	0.09008517	0.2522331	0.2308276	0.301829	0.2344709	0.2994067	0.3465689	0.3598726	0.4107345	2.149377	2.731129	2.343724	2.694272
57.815	1	0.08571912	0.06801984	0.1013105	0.1382756	0.1352157	0.3661457	3.572617	3.181235	0.06072162	0.06118566	0.2134858	0.183341	1.706883	1.873957	0.6717209	0.6544006	0.06306084	0.09656641	0.08326767	0.1053445	0.3391666	0.5091093	0.2637417	0.3814953
57.912	1	2.025542	1.379354	0.6743965	0.2971177	0.03618816	0.05790191	0.06969422	0.07358427	0.1871661	0.3246357	0.3088167	0.3934362	0.06267924	0.05272105	0.04713455	0.06403086	1.294852	0.3642422	1.71004	1.450359	0.08916013	0.06990274	0.08879016	0.1198314
57.913	1	0.408465	0.1462546	2.851578	2.651139	0.2476819	0.2616478	0.1875194	0.1348068	2.24538	2.156358	1.522461	0.7689143	0.0574066	0.1006602	0.06786097	0.06128414	0.2945627	0.4442287	0.3971438	0.3995024	0.0595752	0.06067181	0.08338368	0.0509345
57.914	1	0.04896788	0.06914736	0.09225758	0.07646116	0.6911731	1.114932	0.3799481	0.1111696	0.1063847	0.1289057	0.1059533	0.07714538	0.2420647	0.2154861	0.2857798	0.2636831	0.3066871	0.3359883	0.360869	0.3840845	2.143139	2.682742	2.350001	2.661163
57.915	1	0.09185383	0.06036234	0.1032896	0.1047183	0.1142784	0.336704	3.587273	3.128747	0.04344318	0.07851851	0.2079943	0.142768	1.64846	1.957353	0.7819088	0.5752658	0.06876698	0.1097428	0.1062376	0.07993056	0.3027565	0.5466972	0.2818921	0.3862478
58.012	1	2.044675	1.365605	0.6275699	0.1810653	0.03132638	0.06357216	0.07826835	0.06580677	0.2733564	0.3007111	0.3196702	0.4363213	0.06179295	0.06398765	0.03418018	0.05036836	1.45467	0.422362	1.800933	1.437619	0.08488367	0.06955793	0.09134255	0.121695
58.013	1	0.4031351	0.1695528	2.798018	2.591333	0.262713	0.2687847	0.1802443	0.1317283	2.292925	2.126696	1.472666	0.8444017	0.07049809	0.1063608	0.08260193	0.0632229	0.345452	0.4312867	0.4914683	0.3724127	0.08059988	0.06385115	0.08148018	0.04915839
58.014	1	0.06447361	0.07529481	0.08242306	0.08010626	0.7283474	1.141537	0.3968556	0.1615556	0.1042037	0.1191821	0.1016153	0.06722905	0.2455737	0.218615	0.2608474	0.2711649	0.2856386	0.3371574	0.3475517	0.3787522	2.092898	2.641327	2.381358	2.628687
58.015	1	0.08515335	0.06771971	0.09603321	0.1151712	0.1030775	0.2925346	3.577245	3.092877	0.090378	0.08432302	0.2341723	0.1255992	1.526362	1.936662	0.8765088	0.5096289	0.08651201	0.1080911	0.1096055	0.1102902	0.2894665	0.5867686	0.2741748	0.4671076
58.112	1	2.054659	1.380932	0.5200717	0.1553085	0.0461198	0.07453612	0.08023621	0.07078846	0.3692891	0.2734488	0.3366518	0.4902392	0.05941485	0.04424165	0.04403328	0.06301801	1.603941	0.7427937	1.910815	1.324521	0.08750232	0.07359048	0.1162586	0.08977471
58.113	1	0.3744375	0.176171	2.721989	2.558902	0.2773113	0.2614529	0.1665201	0.1542947	2.332758	2.155536	1.380828	0.9020209	0.0699283	0.1066377	0.08205575	0.0620748	0.3689437	0.4183491	0.5921383	0.3456997	0.05553289	0.06062999	0.07851082	0.05382917
58.114	1	0.05126341	0.06720768	0.07279851	0.07630359	0.7618633	1.186223	0.4046594	0.2286956	0.09294007	0.1158272	0.07200539	0.07315993	0.2418549	0.2156326	0.2501294	0.2812212	0.2862035	0.3287638	0.3482958	0.3686584	2.027979	2.606479	2.441398	2.618232
58.115	1	0.1217997	0.09332217	0.1155672	0.09762751	0.1411104	0.2562095	3.579288	3.038664	0.06587686	0.0683652	0.2202092	0.126416	1.397592	1.855625	0.9428096	0.5031808	0.0665366	0.1062781	0.1013698	0.1092554	0.2606401	0.5573223	0.248009	0.499829
58.212	1	2.068635	1.434563	0.3328461	0.2223102	0.05361845	0.05347487	0.07511854	0.06397559	0.4101002	0.2246528	0.333495	0.4828078	0.06651971	0.06071408	0.03915954	0.05613116	1.667878	1.071582	2.064895	1.207245	0.08007299	0.05818656	0.1023556	0.06009791
58.213	1	0.3448253	0.1788889	2.687032	2.550702	0.2683245	0.2602129	0.1689805	0.1546837	2.351161	2.177753	1.295363	0.9343418	0.08467662	0.1118105	0.07634565	0.05668618	0.380271	0.3932446	0.6587666	0.3467061	0.05572812	0.05145972	0.07891389	0.05349665
58.214	1	0.06096268	0.08124197	0.0674738	0.0850272	0.7906325	1.226971	0.3777778	0.2736016	0.07983329	0.1051012	0.06280001	0.06747781	0.2221509	0.2119774	0.2575539	0.2907068	0.26624	0.335175	0.3456158	0.365797	1.939543	2.563472	2.487926	2.598159
58.215	1	0.118561	0.08253331	0.08882717	0.07312592	0.2467432	0.2141544	3.546543	3.024278	0.08665447	0.1152606	0.2104216	0.1279659	1.231151	1.673948	0.9989305	0.579515	0.09294178	0.1029724	0.07320992	0.1011821	0.2524909	0.52693	0.2825445	0.5394958
58.312	1	2.089631	1.533374	0.267885	0.2948442	0.05278066	0.03136651	0.07148913	0.08269975	0.369118	0.2769764	0.3619372	0.4550412	0.05080397	0.0457352	0.06417053	0.0584964	1.587943	1.234581	2.142888	1.170417	0.08399052	0.0679926	0.08422929	0.0507723
58.313	1	0.3287318	0.1903439	2.670644	2.587425	0.2751765	0.2770828	0.1476623	0.1382463	2.379232	2.195698	1.188551	0.9271236	0.08457225	0.09651646	0.07195675	0.05368302	0.378498	0.3566273	0.6676483	0.3534405	0.04813225	0.05567953	0.09806185	0.03351441
58.314	1	0.04917595	0.0808539	0.07259318	0.08561995	0.8114261	1.237151	0.3541148	0.3296209	0.07300905	0.108733	0.06892752	0.07659732	0.2037983	0.1947217	0.2614602	0.2963045	0.2525493	0.3320358	0.3427299	0.3716071	1.877007	2.543167	2.527256	2.598787
58.315	1	0.08364766	0.05072453	0.08443893	0.08504719	0.2853862	0.2388035	3.514755	3.006548	0.1261253	0.06821294	0.2200649	0.1166255	1.148413	1.483173	1.048274	0.6121049	0.09921399	0.06319348	0.07456879	0.1014452	0.2760446	0.4568838	0.3042124	0.5546761
58.412	1	2.096249	1.595631	0.3560811	0.3251151	0.05074576	0.0294644	0.07084494	0.06704419	0.2793514	0.3780273	0.3639759	0.4413727	0.05852772	0.06814819	0.07725356	0.0642389	1.485559	1.27985	2.163535	1.199059	0.06877318	0.06774347	0.08773329	0.03833537
58.413	1	0.319458	0.2092305	2.701018	2.648027	0.2829753	0.2831603	0.1442878	0.1251364	2.381066	2.211964	1.089387	0.8882476	0.09696373	0.08348035	0.06872146	0.0443906	0.378763	0.3227498	0.6376971	0.3923062	0.05084008	0.05833321	0.08827251	0.04928266
58.414	1	0.04858401	0.09618853	0.07628526	0.1013677	0.8238519	1.247963	0.3488139	0.3516158	0.08239458	0.1068965	0.07182854	0.08817869	0.2012547	0.1654527	0.2711931	0.3148819	0.2489072	0.3379804	0.3436907	0.3850896	1.845989	2.553686	2.572491	2.622765
58.415	1	0.06958556	0.07832787	0.1034161	0.08435696	0.2645487	0.30456	3.508437	3.051165	0.09806077	0.07832504	0.2232701	0.126556	1.198143	1.373642	1.101722	0.6856058	0.05691352	0.05738978	0.08656494	0.08184584	0.2618107	0.4177483	0.312088	0.5300137
58.512	1	2.116816	1.701065	0.3229725	0.3075238	0.04794184	0.05334686	0.06250292	0.07913217	0.1892838	0.4374033	0.3521681	0.3788779	0.04122102	0.06599048	0.08280605	0.07024807	1.472636	1.302755	2.094529	1.25661	0.08289739	0.08188884	0.08980011	0.0684266
58.513	1	0.3151478	0.2227583	2.7238	2.705167	0.2780664	0.2889885	0.1367185	0.1347058	2.347748	2.287522	1.062876	0.8628417	0.09353	0.08448905	0.07710595	0.05035584	0.3674642	0.3265068	0.5805995	0.4321799	0.05204876	0.07714653	0.09135061	0.04847086
58.514	1	0.0590652	0.08929962	0.0705112	0.09660359	0.8281217	1.262589	0.303569	0.3691186	0.07408197	0.1214854	0.07669958	0.1062331	0.1769867	0.173717	0.2631067	0.3404323	0.2368706	0.340547	0.3485653	0.39769	1.779585	2.528144	2.612252	2.626266
58.515	1	0.06930399	0.06891491	0.07457599	0.07044346	0.2235079	0.3688538	3.483689	3.108699	0.08958118	0.08795879	0.2102071	0.1297796	1.316086	1.36673	1.11767	0.7101141	0.04749091	0.07457261	0.07715663	0.08165423	0.246804	0.3853359	0.2761155	0.4735475
58.612	1	2.105822	1.755574	0.2539517	0.2542332	0.04845931	0.07105539	0.07165441	0.08605083	0.2257757	0.4946794	0.2223986	0.3298499	0.04030726	0.06772626	0.05817527	0.0558579	1.470069	1.28448	2.060334	1.323105	0.09056963	0.07922847	0.08210446	0.07289984
58.613	1	0.3089835	0.2378563	2.743785	2.764765	0.2720185	0.2861428	0.1556542	0.1408366	2.307534	2.331344	1.109058	0.8697584	0.08198121	0.08636363	0.07750821	0.05110715	0.3564748	0.3373212	0.530053	0.413818	0.0534186	0.07818942	0.1036599	0.04498145
58.614	1	0.05198868	0.07519823	0.07023934	0.09925498	0.8233638	1.277304	0.2748251	0.3460016	0.07630213	0.1250557	0.07856041	0.09915611	0.148085	0.1587242	0.2678522	0.3352383	0.2425625	0.3352446	0.3494919	0.39461	1.685399	2.479906	2.675498	2.674087
58.615	1	0.05604746	0.08686646	0.06950521	0.06364286	0.1612033	0.4257244	3.51216	3.170864	0.06554136	0.0497929	0.1731967	0.1439118	1.444374	1.375908	1.109491	0.7399633	0.07236255	0.06632108	0.07369437	0.07062223	0.2279632	0.3533994	0.3001667	0.4438979
58.712	1	2.111506	1.725653	0.285162	0.2982202	0.05999093	0.06295694	0.07847449	0.07198204	0.3759183	0.471179	0.14093	0.2919047	0.05963876	0.07294391	0.04035515	0.05112713	1.491671	1.251517	2.081063	1.413352	0.07552975	0.08070698	0.09350906	0.09995946
58.713	1	0.2786991	0.2682722	2.771169	2.798109	0.2516781	0.2792872	0.1505715	0.135192	2.265642	2.34694	1.196651	0.8569803	0.09288912	0.0871385	0.07489988	0.05094838	0.3725572	0.3691784	0.4660712	0.3625157	0.05957463	0.07155633	0.1066003	0.04763887
58.714	1	0.0534465	0.0718582	0.06837493	0.1010405	0.8158145	1.275866	0.2429461	0.3307906	0.07700296	0.1244744	0.08720971	0.1255711	0.1320837	0.1559879	0.2551302	0.3466913	0.2179084	0.3316289	0.3546106	0.3921134	1.612769	2.461675	2.716142	2.686508
58.715	1	0.06175032	0.07691666	0.0748574	0.07219348	0.1748693	0.4586903	3.533484	3.224536	0.07677355	0.05245212	0.1877832	0.1251458	1.520066	1.415712	1.0598	0.7898957	0.06719405	0.06075888	0.05232203	0.08513835	0.1971127	0.341997	0.307646	0.4483365
58.812	1	2.110506	1.653492	0.3693723	0.3835289	0.05523107	0.0428312	0.0566828	0.07808799	0.4670894	0.4031894	0.168182	0.2727648	0.07879063	0.08319878	0.02947369	0.04592001	1.515602	1.265219	1.996864	1.431935	0.071774	0.09398264	0.1050221	0.06847755
58.813	1	0.2385121	0.2871123	2.805698	2.811039	0.2498354	0.288081	0.1693892	0.1297306	2.215192	2.34673	1.302718	0.8370899	0.09336358	0.06521881	0.07598541	0.04955153	0.40976	0.4141234	0.4098175	0.2748679	0.05641563	0.0797485	0.08974865	0.03546176
58.814	1	0.04909942	0.04854843	0.05584976	0.1198723	0.8012406	1.269995	0.2378717	0.2881025	0.08920119	0.1157812	0.08702402	0.1392324	0.1238165	0.1493307	0.2623882	0.3611249	0.1969381	0.3194186	0.3597505	0.3963693	1.543902	2.448068	2.753069	2.699168
58.815	1	0.04129224	0.08016309	0.08924605	0.09380353	0.1607701	0.4556218	3.565205	3.226635	0.05032489	0.05637072	0.1809106	0.1350306	1.569505	1.471361	1.013922	0.8182208	0.04802353	0.06692807	0.0775202	0.1098583	0.1796916	0.392012	0.3249374	0.4398549
58.912	1	2.12227	1.546057	0.5056287	0.4658947	0.05478373	0.03780347	0.04998815	0.07792037	0.5337451	0.3158233	0.155473	0.2694505	0.06972233	0.05386126	0.02689563	0.04225889	1.518745	1.270327	1.891008	1.419921	0.07876645	0.07224102	0.08594763	0.05480475
58.913	1	0.2190213	0.2603632	2.837569	2.809349	0.2336017	0.2876466	0.187114	0.1250989	2.187208	2.329586	1.443244	0.8122014	0.08722202	0.06973443	0.0597214	0.05448718	0.4262411	0.4672597	0.3641347	0.1987533	0.05180427	0.0804443	0.0941733	0.03829754
58.914	1	0.06267386	0.05064668	0.05531544	0.1042566	0.7968017	1.261906	0.2152756	0.2104773	0.08263701	0.1135313	0.06558338	0.1282886	0.1184424	0.1490546	0.2720422	0.3685767	0.1883561	0.3274244	0.3779657	0.403827	1.480053	2.460858	2.761097	2.697999
58.915	1	0.04680795	0.05397867	0.05991859	0.09999295	0.149178	0.4315582	3.597649	3.192579	0.06275133	0.09021539	0.1945016	0.1298468	1.590499	1.52078	0.9242754	0.8206438	0.06468642	0.0814133	0.06872601	0.09633026	0.1730572	0.4185379	0.3094752	0.4188123
59.012	1	2.158089	1.457698	0.5970574	0.4760381	0.05295681	0.04445818	0.04684832	0.06283588	0.5082071	0.2561113	0.1499718	0.2619083	0.07798845	0.03730477	0.03337414	0.03370486	1.476953	1.220119	1.807606	1.462473	0.06514348	0.06663655	0.07501498	0.07357351
59.013	1	0.2169349	0.2482552	2.850263	2.773883	0.2335207	0.2811458	0.2066477	0.1327894	2.181471	2.34626	1.553918	0.7990527	0.08312033	0.07812899	0.05029729	0.04296671	0.420412	0.484874	0.3591741	0.1239592	0.04915145	0.07550554	0.0869307	0.04320909
59.014	1	0.05124587	0.04354986	0.06539214	0.110551	0.7743969	1.243681	0.2170751	0.1378707	0.06416296	0.1072567	0.07580192	0.1346996	0.1021057	0.1586225	0.273305	0.3958876	0.1760713	0.3327168	0.3864646	0.3939056	1.413003	2.479057	2.766573	2.68903
59.015	1	0.03786174	0.06443227	0.09566784	0.1175278	0.1015011	0.3341548	3.611282	3.173264	0.05527327	0.05523434	0.1782567	0.1561832	1.578626	1.560272	0.7815646	0.8587482	0.05591296	0.09956131	0.05088333	0.1177665	0.1836279	0.4844524	0.3062199	0.4115229
59.112	1	2.187008	1.508115	0.6529564	0.5038489	0.0512047	0.05556064	0.06692406	0.0549538	0.4125089	0.2286525	0.1904588	0.2855732	0.04823648	0.05263082	0.03765612	0.04613701	1.368176	1.081144	1.774164	1.503938	0.0632234	0.06142606	0.07226759	0.0713558
59.113	1	0.241025	0.2348446	2.842105	2.74174	0.2375055	0.281922	0.195227	0.1314782	2.185952	2.356567	1.592177	0.7733313	0.07407558	0.08479095	0.06155758	0.04334737	0.4168562	0.4935046	0.3697043	0.1040601	0.04017838	0.08463101	0.08287743	0.04242834
59.114	1	0.05082083	0.04772696	0.07584849	0.102221	0.7713474	1.221724	0.2229234	0.09482264	0.07167456	0.1046673	0.07584934	0.1325873	0.08731529	0.1656593	0.2604472	0.421082	0.1708547	0.3249625	0.4076704	0.3910455	1.376929	2.522124	2.776935	2.686459
59.115	1	0.04960438	0.05479499	0.08653016	0.1141187	0.04124486	0.2452507	3.629395	3.093461	0.08624017	0.05180897	0.2006182	0.1240207	1.539797	1.562437	0.6533027	0.8014148	0.06871633	0.08587925	0.05676971	0.08388852	0.2363326	0.4826979	0.3218057	0.4207378
59.212	1	2.18959	1.581093	0.68359	0.5562945	0.05134824	0.04813705	0.04642149	0.05558917	0.3563598	0.2141772	0.1926586	0.262671	0.05876069	0.03763287	0.04172055	0.04449937	1.254301	0.8118277	1.766609	1.526623	0.07133349	0.08141254	0.07301756	0.07434746
59.213	1	0.2503019	0.2175791	2.829441	2.694745	0.2456142	0.2826615	0.1920166	0.1187035	2.218683	2.352517	1.569269	0.7476081	0.08488883	0.08985036	0.05410334	0.0515445	0.4294359	0.4913586	0.3785327	0.1780358	0.03582143	0.07093525	0.0829355	0.04459233
59.214	1	0.04599171	0.05728488	0.07833056	0.1185835	0.7365941	1.19991	0.2147007	0.157221	0.06252813	0.09928462	0.06086549	0.143312	0.08366173	0.1507282	0.2402568	0.4514857	0.1804919	0.3259127	0.4019733	0.377739	1.375891	2.57613	2.767967	2.642002
59.215	1	0.06013529	0.09613903	0.103328	0.08064207	0.1002797	0.2058002	3.602179	3.05693	0.06850218	0.06921239	0.19567	0.1075352	1.498842	1.572138	0.5646511	0.8390778	0.07692836	0.1215887	0.06283959	0.1002125	0.2682922	0.5339461	0.3273188	0.5235068
59.312	1	2.248452	1.645254	0.6928475	0.555094	0.04281783	0.04167099	0.05779077	0.04657267	0.3119217	0.1811525	0.2389809	0.2537694	0.05642154	0.04902043	0.04598046	0.04740133	1.135005	0.4852866	1.837688	1.559727	0.07318732	0.09176481	0.06260839	0.07428273
59.313	1	0.2566538	0.1857245	2.815839	2.613725	0.2452565	0.276487	0.1947494	0.1039558	2.269457	2.339014	1.511371	0.7576812	0.09514741	0.08426816	0.06312907	0.05421399	0.4124637	0.4564126	0.4070591	0.2378329	0.02599424	0.05723373	0.07740337	0.03957052
59.314	1	0.05446771	0.05334778	0.07708741	0.1049029	0.7255133	1.212829	0.2103138	0.2243325	0.05857824	0.1166894	0.08213214	0.1393454	0.08768141	0.1419966	0.2588774	0.4584544	0.1687222	0.3256629	0.392808	0.3583277	1.365131	2.644014	2.714169	2.617107
59.315	1	0.05146157	0.06290594	0.06493703	0.102269	0.2054993	0.2577226	3.591257	3.008472	0.09810374	0.07340306	0.1860809	0.1285597	1.385504	1.50989	0.537464	0.8488738	0.09339394	0.1131067	0.06659005	0.09421068	0.2862842	0.5119585	0.3343581	0.5831123
59.412	1	2.288841	1.746649	0.6367999	0.6076525	0.05924916	0.04169063	0.06662105	0.05402426	0.2962603	0.1659032	0.2227137	0.2461354	0.03688841	0.04166649	0.04356548	0.05162765	1.031981	0.4945024	1.985589	1.601028	0.06380866	0.07266723	0.05866017	0.04215242
59.413	1	0.2474485	0.1661456	2.79079	2.582453	0.2481968	0.271589	0.191631	0.120635	2.352023	2.326041	1.437186	0.7779161	0.09457366	0.08026507	0.07801761	0.06713451	0.36701	0.4358335	0.4306688	0.2850657	0.02864646	0.0752661	0.08146733	0.049995
59.414	1	0.05712969	0.04794737	0.07415113	0.09939948	0.7263571	1.220025	0.1938141	0.295936	0.0695894	0.1082753	0.08227519	0.1602417	0.1032988	0.149032	0.2589886	0.4606852	0.1769595	0.3380997	0.3922218	0.334544	1.379788	2.752903	2.655153	2.555471
59.415	1	0.05146173	0.06113385	0.08519352	0.08131908	0.2486028	0.3309762	3.557117	3.014187	0.09685816	0.0670815	0.1966096	0.1036815	1.273625	1.420647	0.5569848	0.870935	0.08532765	0.08947562	0.05752009	0.076251	0.2839467	0.5051201	0.2946037	0.5902385
59.512	1	2.284915	1.817351	0.5037034	0.6372411	0.07698242	0.04780915	0.03704583	0.06173784	0.3266751	0.2444264	0.1720414	0.2653043	0.04518438	0.05242584	0.05261169	0.03707758	1.014552	0.7679268	2.141643	1.593645	0.06405882	0.05848483	0.09973895	0.05173849
59.513	1	0.2111037	0.1916971	2.768762	2.5178	0.2548458	0.2749897	0.1890965	0.1238642	2.420839	2.305605	1.349621	0.7661673	0.08004911	0.08551383	0.06328991	0.05812277	0.3178962	0.4365756	0.4740077	0.2778028	0.03340769	0.07311527	0.07845669	0.05137541
59.514	1	0.04200281	0.04184009	0.07286596	0.09579697	0.7069364	1.225925	0.2001876	0.3468048	0.0738297	0.09095925	0.09047983	0.140335	0.1024554	0.1441311	0.2852297	0.4467023	0.1813704	0.3455201	0.3786226	0.3452007	1.388848	2.795415	2.60401	2.547003
59.515	1	0.07235352	0.05948173	0.08248732	0.08875105	0.22431	0.3313418	3.503645	3.022234	0.1011265	0.07475331	0.194815	0.1232813	1.199695	1.341938	0.5545294	0.885188	0.0745391	0.07867771	0.05034526	0.06351946	0.2913348	0.4455118	0.2314607	0.5559891
59.612	1	2.214562	1.780918	0.4234396	0.5820916	0.06081195	0.05206152	0.05221794	0.06997991	0.3288688	0.3166856	0.1810639	0.2929437	0.05394814	0.05771287	0.05783091	0.04526091	1.002154	0.9662024	2.243086	1.530307	0.06330776	0.06974828	0.0846105	0.04738626
59.613	1	0.1740164	0.2230076	2.723067	2.463948	0.2596392	0.281014	0.1940988	0.1326041	2.468596	2.310378	1.240422	0.7531068	0.05928521	0.1118948	0.08425974	0.0514041	0.2713704	0.4497957	0.5625167	0.2643172	0.0368318	0.06794214	0.08753585	0.05954259
59.614	1	0.03633403	0.06287295	0.07269671	0.08965676	0.6983587	1.239339	0.2092367	0.3936738	0.0796547	0.09818739	0.09638885	0.1502205	0.1161187	0.1309743	0.3183344	0.4463344	0.183389	0.350243	0.3664229	0.3594579	1.41673	2.819625	2.563855	2.553984
59.615	1	0.0529101	0.06029534	0.05014896	0.07436469	0.1633785	0.3225469	3.454163	3.063536	0.1039285	0.04480088	0.2130009	0.1129993	1.216131	1.33193	0.5881067	0.8827708	0.04995561	0.0640422	0.06965994	0.07345123	0.272452	0.3973845	0.2432309	0.4866706
59.712	1	2.160292	1.745935	0.3561263	0.5130678	0.06164393	0.05682834	0.04108246	0.04804058	0.35982	0.360048	0.210329	0.299701	0.03951981	0.05639972	0.05113726	0.05273794	1.054914	1.075303	2.344995	1.551832	0.06299383	0.07677286	0.08563243	0.0526105
59.713	1	0.1799858	0.2219998	2.681356	2.408378	0.2599286	0.2802736	0.1792294	0.1373305	2.477579	2.353211	1.112666	0.7921984	0.05143277	0.09368407	0.09642063	0.052002	0.2443441	0.4317378	0.6627681	0.2256188	0.04215757	0.06825475	0.08909272	0.03844377
59.714	1	0.04047452	0.07388555	0.08428715	0.08693128	0.6978792	1.242385	0.2040069	0.4106691	0.08316229	0.1063071	0.08032343	0.1505209	0.122766	0.09895649	0.3067854	0.4417283	0.1869637	0.332903	0.3596328	0.3635139	1.450213	2.822268	2.526045	2.555216
59.715	1	0.05086412	0.07023507	0.08802077	0.1016304	0.1285717	0.3383515	3.431427	3.12863	0.08016455	0.07796728	0.2148184	0.127557	1.346508	1.390192	0.6058553	0.8572441	0.06141689	0.06246375	0.05868359	0.05558741	0.269535	0.3428063	0.289625	0.409848
59.812	1	2.077079	1.744879	0.2732135	0.4533743	0.06226655	0.05978935	0.02849839	0.04414842	0.408071	0.3786692	0.2751157	0.3280759	0.04328637	0.05458544	0.05192419	0.06373751	1.160051	1.086272	2.430212	1.632506	0.06813931	0.06873187	0.08527112	0.06500788
59.813	1	0.2032158	0.2016819	2.678174	2.40533	0.2670618	0.2871458	0.1451453	0.1466784	2.483344	2.396117	0.9970971	0.832869	0.04889272	0.09997016	0.103501	0.05790117	0.2486488	0.407216	0.7407515	0.2203812	0.03970333	0.07967398	0.08546361	0.04863515
59.814	1	0.04808607	0.07039143	0.05835966	0.08868645	0.6994152	1.227787	0.1923769	0.382777	0.06483628	0.09643942	0.08638816	0.1415188	0.121154	0.09783516	0.3111354	0.4097851	0.1833463	0.3299678	0.3474032	0.3758557	1.480039	2.82316	2.482312	2.564569
59.815	1	0.059433	0.06371604	0.09735213	0.1040035	0.16045	0.3724686	3.450635	3.218546	0.06875431	0.07409247	0.1998292	0.1282371	1.493769	1.51524	0.6459265	0.8368868	0.07226217	0.08262993	0.05078277	0.09444539	0.2939239	0.3350251	0.3412519	0.3548385
59.912	1	2.054352	1.7302	0.1997871	0.379682	0.06725293	0.05042184	0.05384452	0.05692512	0.3960396	0.3200132	0.3988597	0.3234252	0.03772589	0.05822641	0.06589229	0.07791826	1.216931	1.031822	2.463237	1.694366	0.07883575	0.0707809	0.08363615	0.06891441
59.913	1	0.2351846	0.1938064	2.672078	2.441399	0.2627755	0.2899973	0.1506198	0.1472446	2.47349	2.427933	0.9486457	0.8811414	0.04129541	0.08459839	0.108399	0.06496286	0.2894146	0.3886728	0.7963613	0.2692693	0.03702463	0.07489143	0.09308315	0.04465335
59.915	1	0.05237702	0.07832645	0.06375466	0.08662306	0.7013847	1.207639	0.2137646	0.3483759	0.0795541	0.09107898	0.1053098	0.1285637	0.1372563	0.08864378	0.3040967	0.3978782	0.1967106	0.3326716	0.3281162	0.3856842	1.533351	2.788103	2.446957	2.567964
59.915	1	0.05832303	0.08317252	0.06541332	0.1096591	0.1626557	0.365937	3.490957	3.273353	0.0715756	0.05420377	0.1795064	0.1443267	1.597079	1.636509	0.6998232	0.8064429	0.07311828	0.07550746	0.08462798	0.08145068	0.3398995	0.3772198	0.4101074	0.3240522
60.012	1	2.055352	1.735988	0.1643726	0.291616	0.0583636	0.05620019	0.05424643	0.06230557	0.3626287	0.2653796	0.4780385	0.2927175	0.04359198	0.04769269	0.089593	0.04937722	1.203489	0.942019	2.470381	1.689185	0.0900499	0.07760531	0.07926547	0.05472586
60.013	1	0.2703483	0.1894228	2.673727	2.489582	0.267603	0.2906234	0.1485957	0.1519148	2.415664	2.435703	0.9946319	0.8933008	0.05599321	0.08223316	0.1131249	0.0538043	0.2997476	0.3784771	0.8062335	0.3229058	0.0295424	0.06880644	0.08817388	0.04631417
60.014	1	0.05337885	0.07932805	0.07955566	0.08621556	0.7210643	1.190809	0.2422788	0.3046222	0.07468649	0.08286569	0.08996294	0.1469048	0.1580461	0.08600077	0.3065443	0.3813221	0.2176749	0.3314723	0.3401745	0.3902873	1.584212	2.78583	2.41583	2.580392
60.015	1	0.04432996	0.0743603	0.09992561	0.1256025	0.1408644	0.3736426	3.548175	3.269086	0.04616842	0.05979391	0.1945015	0.1502198	1.660416	1.758257	0.7445059	0.7393399	0.06497614	0.09866829	0.08880999	0.1218189	0.3585044	0.4343456	0.3746652	0.3462828
60.112	1	2.035789	1.771416	0.1828994	0.2208236	0.0526256	0.05741864	0.06674284	0.0426501	0.3015072	0.3204806	0.5072349	0.2455021	0.04977686	0.04112044	0.09201215	0.0396678	1.189671	0.8409061	2.431036	1.742246	0.07273735	0.09408958	0.07322831	0.05230519
60.113	1	0.2869954	0.1831153	2.683178	2.554497	0.2599526	0.2934483	0.1449764	0.1345957	2.353671	2.47033	1.087524	0.8936538	0.04890071	0.08961933	0.1105068	0.05125104	0.2951315	0.3638061	0.7604214	0.3829787	0.02699125	0.06238756	0.06919183	0.04916335
60.114	1	0.04094933	0.08657117	0.08609219	0.09114145	0.7191727	1.17153	0.2609385	0.2297319	0.06966867	0.08004974	0.08097071	0.1332217	0.1474162	0.1022193	0.3036839	0.3571453	0.2157104	0.3398214	0.325971	0.389122	1.628889	2.754222	2.410144	2.583937
60.115	1	0.05879771	0.05894702	0.09291979	0.1324361	0.1318407	0.3616029	3.579171	3.242242	0.03766534	0.06097329	0.195535	0.1526182	1.661678	1.848616	0.7809742	0.6617689	0.05932166	0.08751415	0.08959403	0.08549802	0.3660314	0.5036153	0.3112074	0.3210507
60.212	1	1.99814	1.794991	0.2329626	0.2362189	0.04831718	0.05203661	0.07980436	0.07162859	0.2208138	0.3406163	0.5328451	0.1824329	0.0350422	0.05751033	0.07743425	0.03947844	1.237689	0.7563583	2.401533	1.836418	0.09057819	0.09643722	0.08327687	0.07066756
60.213	1	0.2823167	0.1728219	2.733094	2.622446	0.2500126	0.2960403	0.1536872	0.1393468	2.290456	2.492638	1.213136	0.8868641	0.05689004	0.07490995	0.106716	0.05134171	0.2830607	0.3618178	0.6962381	0.4113825	0.02902128	0.04630162	0.06653211	0.04847481
60.214	1	0.03815789	0.09233695	0.08979905	0.0886289	0.7406528	1.180672	0.2725882	0.1483114	0.09145706	0.0916352	0.09320826	0.1126719	0.1438993	0.1273804	0.3291795	0.3539402	0.234666	0.3433721	0.3339603	0.3909523	1.673543	2.749402	2.39339	2.586794
60.215	1	0.07517487	0.03928224	0.09113634	0.07917616	0.153856	0.3231196	3.619708	3.208833	0.05067903	0.05415558	0.2061886	0.1468681	1.639173	1.903754	0.8516439	0.6107064	0.07304199	0.09163136	0.1008096	0.07202829	0.3635466	0.5219728	0.2224486	0.3187916
60.312	1	1.990411	1.835502	0.2307473	0.3166228	0.04765475	0.05104688	0.06203252	0.06176554	0.1540617	0.3908176	0.5146065	0.1876375	0.04372367	0.07369686	0.07335126	0.04239542	1.246377	0.7313018	2.346528	1.902365	0.08580194	0.07482329	0.0812309	0.06555221
60.313	1	0.2614752	0.1577326	2.787113	2.681914	0.2429954	0.2950289	0.1671186	0.1448024	2.248995	2.483261	1.336727	0.862133	0.08126005	0.08254235	0.09979093	0.06657163	0.3043716	0.3901297	0.6075559	0.3881422	0.03204203	0.05210325	0.08986633	0.04510791
60.314	1	0.05439297	0.08315459	0.09408635	0.09872401	0.7575539	1.170475	0.2959811	0.1120371	0.08214178	0.09025459	0.09479626	0.1078868	0.1374592	0.1742861	0.3081051	0.3421198	0.2310085	0.3453359	0.3342633	0.3877462	1.723586	2.762769	2.390927	2.583033
60.315	1	0.07116327	0.06536988	0.08756793	0.1264491	0.1981378	0.2804649	3.625936	3.143351	0.07374206	0.07629434	0.2110757	0.1222555	1.535942	1.889921	0.9127317	0.5868053	0.07184157	0.1100485	0.08264423	0.08145336	0.3732411	0.5495467	0.125959	0.3778295
60.412	1	2.019904	1.855452	0.2608056	0.3299754	0.04967389	0.06013182	0.07051502	0.05199477	0.1201482	0.3795002	0.532587	0.2432083	0.04760377	0.0538418	0.06900887	0.0405135	1.251459	0.7732267	2.279024	1.898756	0.08990344	0.07521217	0.07437476	0.08677952
60.413	1	0.2490599	0.1557683	2.821527	2.725241	0.2400014	0.3051531	0.178644	0.1445453	2.204894	2.459989	1.438658	0.8353495	0.08270505	0.09725178	0.08914342	0.06610315	0.3357374	0.4156309	0.4913122	0.3351858	0.0466933	0.05788275	0.08866798	0.04435952
60.414	1	0.05063043	0.07581122	0.09073382	0.09853072	0.776077	1.165282	0.31095	0.159118	0.09466467	0.1050873	0.09175244	0.1024068	0.1477614	0.2083586	0.2883261	0.326026	0.2205529	0.3677915	0.3457438	0.3887075	1.758042	2.75777	2.393815	2.578595
60.415	1	0.08375884	0.09968494	0.1008735	0.08214389	0.2474259	0.268436	3.604824	3.060585	0.07455808	0.08120493	0.1894979	0.08275422	1.427712	1.804726	0.9577846	0.5876484	0.08414664	0.1103796	0.08051668	0.1027289	0.3672504	0.5082748	0.1246646	0.4303903
60.511	1	2.103631	1.845218	0.3272146	0.3461586	0.04830951	0.07237453	0.07268968	0.06685544	0.1648168	0.3732105	0.5254154	0.2878283	0.0433158	0.0601766	0.09217253	0.03940213	1.227004	0.8909263	2.239053	1.846716	0.07307085	0.06748073	0.08148748	0.08272155
60.511	1	0.2199733	0.1591867	2.867281	2.735395	0.2274103	0.2940028	0.2005382	0.1471527	2.160754	2.419025	1.510428	0.8071709	0.08296806	0.08856496	0.07927887	0.06226833	0.389116	0.4351325	0.3365495	0.2773706	0.06219509	0.05589841	0.08939489	0.0521029
60.512	1	0.06625553	0.06965406	0.08358972	0.1111687	0.7843881	1.182606	0.3009251	0.2265248	0.08322073	0.1138482	0.08826221	0.09654532	0.1559948	0.2109689	0.2960897	0.3209133	0.2226502	0.3676365	0.3491552	0.3885822	1.788393	2.723863	2.418276	2.595247
60.512	1	0.07248741	0.05355841	0.09135672	0.07436085	0.302556	0.2115356	3.574042	3.01139	0.1150447	0.07115644	0.191875	0.1137256	1.261758	1.657501	1.007608	0.6524202	0.09162509	0.08563389	0.04808678	0.1139699	0.360616	0.4865429	0.1743753	0.489192
60.612	1	2.185126	1.882286	0.3744676	0.366577	0.04183489	0.06752031	0.05403563	0.06793314	0.1942409	0.3367005	0.4685993	0.2682468	0.0544763	0.04442362	0.07336912	0.04382729	1.208814	1.01501	2.242041	1.810505	0.06028954	0.06730979	0.08210024	0.09277542
60.613	1	0.1986256	0.1698563	2.930358	2.68805	0.2272288	0.2777636	0.2046286	0.1392138	2.131962	2.380593	1.559231	0.8006115	0.08421354	0.09017693	0.04911394	0.0856819	0.4421521	0.4432333	0.2074124	0.2156327	0.07033591	0.06721838	0.07277742	0.04998624
60.614	1	0.06555105	0.06080684	0.09735395	0.09570598	0.7958133	1.194786	0.2903368	0.275347	0.08677438	0.1174687	0.07961995	0.08471354	0.1854331	0.2034593	0.2766024	0.3017705	0.2089548	0.3641231	0.3464358	0.3933067	1.792115	2.706183	2.463353	2.604001
60.615	1	0.06920974	0.07740874	0.08919342	0.1064463	0.2734024	0.178887	3.5114	2.966436	0.1084749	0.0557262	0.2187912	0.0964312	1.194995	1.504067	1.042816	0.6880131	0.09576114	0.07096199	0.08606106	0.09142077	0.336439	0.4456	0.2527397	0.4677602
60.712	1	2.267108	1.904555	0.4008862	0.3624609	0.04535614	0.06098864	0.05234809	0.06792336	0.1911533	0.311913	0.3797632	0.2453394	0.06308154	0.05148829	0.05897588	0.03948063	1.215353	1.099926	2.261275	1.709217	0.06737178	0.0623404	0.0764729	0.074744
60.713	1	0.1965283	0.1827091	2.976582	2.589109	0.2246185	0.2811169	0.2123408	0.1343234	2.11868	2.365064	1.551836	0.775941	0.1056857	0.09975889	0.0541694	0.05847722	0.5104631	0.4218082	0.2214999	0.1984144	0.08203842	0.05551968	0.0731825	0.06573485
60.714	1	0.06853618	0.06646958	0.1056723	0.08129017	0.8306506	1.208456	0.3033514	0.2803041	0.09244275	0.1104524	0.07774236	0.07974103	0.195788	0.229815	0.254045	0.2883715	0.2190646	0.3584333	0.3528511	0.3989954	1.787759	2.67146	2.510532	2.623417
60.715	1	0.05915923	0.0628602	0.07600753	0.09090855	0.2215178	0.2373788	3.469099	3.010858	0.08661708	0.09337037	0.1903334	0.1051901	1.209214	1.403521	1.04939	0.7216816	0.07088598	0.07327862	0.0652598	0.07936315	0.3083634	0.3967113	0.2476279	0.4636994
60.812	1	2.340139	1.970176	0.391851	0.2909371	0.05851343	0.05774754	0.05099822	0.06403847	0.1955822	0.35422	0.2979707	0.2781544	0.04528226	0.05552939	0.06580777	0.04373479	1.234995	1.102424	2.301026	1.604013	0.07323403	0.07802141	0.07751806	0.07861415
60.813	1	0.2091817	0.2093317	2.996137	2.52598	0.2316489	0.2749875	0.1974892	0.1381916	2.140296	2.348742	1.474454	0.7908384	0.1086778	0.09120659	0.05580233	0.07144226	0.5502505	0.4065583	0.3146727	0.2312367	0.06866895	0.0554876	0.05942302	0.04066852
60.814	1	0.07314433	0.05172475	0.1027916	0.06603524	0.8241887	1.215971	0.2745129	0.2751491	0.08517558	0.1152359	0.05643466	0.08836106	0.1923595	0.2467283	0.2529739	0.2541561	0.2218323	0.3618315	0.3690192	0.3963564	1.790227	2.650445	2.565115	2.639045
60.815	1	0.0763417	0.05947168	0.04809361	0.07620694	0.1697152	0.3343964	3.470357	3.058213	0.06824488	0.05692291	0.19397	0.1097199	1.312509	1.350021	1.091265	0.7634388	0.06059363	0.07121481	0.06687208	0.07085421	0.2877987	0.3983873	0.3092038	0.4449947
60.912	1	2.332417	2.065952	0.4139169	0.1974407	0.05565623	0.05836774	0.05710159	0.042654	0.2115945	0.4291816	0.2272733	0.3424144	0.04896094	0.0442012	0.04488169	0.05244036	1.223409	1.089951	2.315913	1.5244	0.0708538	0.07040601	0.07653519	0.07167954
60.913	1	0.2424444	0.2386988	2.983957	2.461891	0.2343505	0.2817289	0.1782897	0.148985	2.147373	2.35601	1.362503	0.8253148	0.09294643	0.1116907	0.07510574	0.07014859	0.5700722	0.3936368	0.3982046	0.2751785	0.0568183	0.05708728	0.06411764	0.02991105
60.914	1	0.07681542	0.05679853	0.1209765	0.07875013	0.8202128	1.215846	0.2794992	0.2405352	0.08848943	0.1288241	0.06019966	0.08526394	0.2249654	0.2293822	0.237815	0.228464	0.2269823	0.3467137	0.3876625	0.3957874	1.796086	2.646205	2.640428	2.660635
60.915	1	0.08452752	0.07019058	0.08534646	0.07058506	0.1764055	0.4158568	3.46189	3.153616	0.08529522	0.07052778	0.1667227	0.1270897	1.443611	1.372275	1.055246	0.8039014	0.06736516	0.09639977	0.07261824	0.06902037	0.2537002	0.3698071	0.3454953	0.4578714
61.011	1	2.267025	2.160479	0.430236	0.143338	0.04849879	0.07408118	0.06027909	0.06829208	0.190085	0.5098209	0.2105584	0.4090835	0.04333716	0.05004041	0.04085809	0.05441086	1.174557	1.076184	2.302249	1.49587	0.0738646	0.05509854	0.07694169	0.0596786
61.011	1	0.2844876	0.2677587	2.946528	2.39393	0.2494208	0.2858486	0.1523646	0.1553889	2.191589	2.350056	1.233794	0.8897365	0.1038506	0.1144829	0.08599211	0.06689862	0.5716214	0.3953968	0.486188	0.2957722	0.0521739	0.0593845	0.06566227	0.0376147
[truncated: 13,778 more rows]
