# Supplementary material for: Is infant neural sensitivity to vocal emotion associated with mother-infant relational experience?
Source: PLoS One. 2019 Feb 27;14(2):e0212205. doi: 10.1371/journal.pone.0212205 (PMC6392422; doi:10.1371/journal.pone.0212205)
Supplement: S1 File — (ZIP) [file pone.0212205.s001.zip › dataset/imed_49_2.txt]

214.305	0	0.0005029093	0.0004850437	0.0003311466	0.0002250378	0.0007380688	0.001319893	0.006908785	0.00411403	0.0004354461	0.0005477261	0.0005322328	0.0004944066	0.004536492	0.003263875	0.000915848	0.000843945	0.0005431218	0.0003361734	0.0004017337	0.0003319349	0.001305688	0.001002393	0.001005289	0.001425444
214.305	0	0.0009665646	0.00160721	0.001875009	0.001766606	0.0008713599	0.001639263	0.006969441	0.004357033	0.001991694	0.002095287	0.001184574	0.0008939393	0.004634204	0.003350697	0.001038825	0.0009306126	0.001090378	0.0006168283	0.0009794671	0.0009717375	0.001482745	0.0009541697	0.001096354	0.001446743
214.306	0	0.09972894	0.1454654	0.05428807	0.07752906	0.1572231	0.1696635	0.1488367	0.07590143	0.0568093	0.04302312	0.07315605	0.06555683	0.102699	0.08465928	0.1356743	0.1176563	0.1386908	0.08865624	0.08934308	0.1286154	0.3476761	0.2503734	0.2443942	0.2667487
214.306	0	0.1373042	0.1114378	0.06417106	0.04295337	0.1368877	0.3330217	1.694611	1.00766	0.1194241	0.130715	0.1027069	0.1177207	1.127698	0.7803472	0.2193952	0.1942156	0.143742	0.08919475	0.06101225	0.07549669	0.2781188	0.178678	0.1805575	0.3035474
214.409	0	0.0006209808	0.0003971274	0.0003701068	0.0002508777	0.0007015778	0.001424868	0.007226037	0.004241513	0.0005009494	0.0002646837	0.0005955247	0.0006061013	0.004292957	0.003092828	0.001085785	0.001118286	0.0004522222	0.0004384589	0.000219018	0.0003405364	0.001516048	0.001189797	0.0008819148	0.001343634
214.409	0	0.001639719	0.001671778	0.003544645	0.0030424	0.001110008	0.001815089	0.00733089	0.004372243	0.003641779	0.003699016	0.001689919	0.0007752759	0.004492317	0.003152912	0.00116867	0.001232035	0.001662678	0.0009079487	0.00137225	0.001619225	0.001490426	0.001318205	0.001032883	0.001405987
214.410	0	0.09288648	0.1343257	0.05628498	0.05611102	0.1677374	0.1892931	0.164527	0.07852408	0.06421641	0.05174308	0.07457159	0.07534148	0.1067935	0.07654487	0.1533396	0.1300493	0.1596101	0.09479994	0.09617599	0.1268114	0.3655551	0.2707148	0.2583883	0.2844262
214.411	0	0.1412168	0.06512856	0.06744941	0.06009173	0.1556528	0.3404231	1.784166	1.067662	0.1259589	0.08130571	0.1147532	0.1424996	1.073204	0.7653219	0.2504454	0.2606621	0.09830385	0.0932047	0.03526416	0.07944553	0.3088141	0.2321721	0.1547976	0.2859254
214.499	0	0.0005823515	0.0003964554	0.0003436951	0.0002100784	0.001082293	0.001881155	0.007966954	0.00487557	0.0006318669	0.0004112979	0.0005794257	0.0006469561	0.004460081	0.003061301	0.001547841	0.001203765	0.0004928681	0.0005577333	0.0003432929	0.0003119459	0.001708086	0.001523873	0.000976565	0.001231732
214.499	0	0.001809108	0.002603719	0.005546808	0.004841209	0.001575747	0.002465558	0.008224155	0.004951933	0.005364633	0.005482841	0.002647396	0.0008608245	0.004782096	0.003053068	0.001579667	0.001426563	0.002413714	0.0005496378	0.001802387	0.002261183	0.001850628	0.001577883	0.001118806	0.00150199
214.500	0	0.09145093	0.1439441	0.06188207	0.04481187	0.2136346	0.2418811	0.1850941	0.08801384	0.06404581	0.06986462	0.07386361	0.09162897	0.115924	0.07705569	0.1594058	0.1393986	0.1766728	0.09684114	0.1119225	0.1376422	0.4173427	0.3291857	0.3182255	0.3420399
214.501	0	0.1269733	0.09897844	0.08444364	0.05655052	0.2426534	0.4193403	1.994729	1.193135	0.1762712	0.09164145	0.1179279	0.1417013	1.109877	0.7865889	0.3388895	0.2907006	0.09802487	0.1036389	0.06029231	0.06458907	0.360746	0.332275	0.1733097	0.2269577
214.599	0	0.0004453136	0.0002847683	0.0004118965	0.0002913964	0.0012788	0.002163383	0.008151032	0.005243553	0.0006908152	0.0004139201	0.0004907219	0.0006664316	0.004477944	0.0030528	0.001590172	0.001233427	0.0004015423	0.0004070586	0.0004825302	0.0002520067	0.001506891	0.001440262	0.001061493	0.001073159
214.600	0	0.001243091	0.001998276	0.003712928	0.003187564	0.001585973	0.002646539	0.008316467	0.005195649	0.003952096	0.003706357	0.002042282	0.0006100643	0.004639628	0.003052261	0.001787848	0.001248173	0.001748271	0.0006101095	0.001374493	0.001597963	0.001682991	0.00154221	0.001134301	0.001131328
214.600	0	0.0803387	0.1324486	0.07707165	0.04193371	0.2324987	0.2720051	0.1976611	0.1030777	0.06571946	0.0782837	0.07637252	0.09396938	0.1224542	0.07468029	0.1619144	0.152452	0.191179	0.09875324	0.1313199	0.1496708	0.4401026	0.360406	0.353428	0.3714653
214.601	0	0.1109468	0.08362364	0.09365563	0.06588167	0.2634016	0.4962859	2.042726	1.287057	0.1660226	0.09976384	0.1161032	0.1468752	1.116836	0.7694545	0.3919435	0.2697672	0.07892936	0.08409651	0.0766934	0.05685198	0.3210342	0.3150017	0.1936794	0.1808524
214.698	0	0.0005418026	0.0005844312	0.0002764813	0.0003191515	0.001433167	0.002590762	0.008178774	0.005472264	0.0006320209	0.0004257891	0.0005374854	0.0006548295	0.004330915	0.002988358	0.001743696	0.001144342	0.000583951	0.000380907	0.0005977258	0.0003240626	0.001374304	0.001377487	0.001081227	0.0008657629
214.699	0	0.0006785947	0.001020503	0.001394203	0.001331885	0.001498432	0.002740171	0.008392607	0.00552375	0.002109467	0.001555983	0.0009988175	0.0004651871	0.00451079	0.003115209	0.00172255	0.001156356	0.001103984	0.0004335587	0.0008436228	0.0007238303	0.001424564	0.001375133	0.001170311	0.0008093765
214.700	0	0.0638063	0.1235414	0.07933188	0.02982912	0.2329357	0.2810061	0.2086634	0.1169838	0.06035453	0.06909534	0.07931472	0.09270558	0.123469	0.08191188	0.1617877	0.1518788	0.2005776	0.1113323	0.1513926	0.1534649	0.44357	0.3810806	0.3758628	0.3846092
214.701	0	0.09781439	0.1299405	0.07533511	0.0699462	0.2974369	0.5843704	2.07755	1.366296	0.1624595	0.08929943	0.121661	0.1486756	1.094433	0.7558926	0.4194395	0.2482541	0.1133581	0.0786244	0.1065428	0.05962811	0.2604751	0.2744136	0.2124576	0.1180649
214.798	0	0.0006396694	0.0004343581	0.0003207232	0.0002884242	0.001258026	0.002658879	0.008019434	0.005534407	0.0005731337	0.0003743892	0.0004443491	0.0006227089	0.004158121	0.002880261	0.001656297	0.0009938473	0.0006377893	0.0002745939	0.0003882678	0.0004195044	0.001101188	0.001218231	0.001011831	0.0007169428
214.799	0	0.0005431021	0.00147002	0.001721899	0.001369511	0.001441589	0.002760839	0.008110814	0.005551596	0.002197615	0.002029727	0.001204098	0.0004142169	0.004339677	0.002935037	0.001751772	0.00110174	0.001499943	0.0004477402	0.001034784	0.0008944727	0.00122076	0.001188783	0.001138269	0.0007413428
214.800	0	0.05920164	0.1250774	0.0892445	0.03405647	0.2240018	0.2691611	0.2155857	0.1164028	0.06277324	0.06438587	0.08878314	0.09068843	0.1316138	0.07575136	0.1497652	0.1396563	0.2055329	0.1060056	0.159769	0.1414647	0.4068402	0.3616063	0.3613814	0.3602371
214.801	0	0.09908514	0.1174751	0.05036255	0.06026151	0.2720448	0.6105419	2.021155	1.355954	0.1457399	0.07206088	0.1155422	0.1395651	1.052138	0.693793	0.399101	0.2193465	0.1285363	0.04952964	0.07645254	0.06373236	0.1944822	0.2102365	0.1860985	0.08927363
214.898	0	0.0005550543	0.000432074	0.0002957382	0.0001712504	0.0008339624	0.002733038	0.008583547	0.005836415	0.000565266	0.0002882779	0.0005815951	0.0006838497	0.004469967	0.003029768	0.001537731	0.001043316	0.0005954422	0.000345609	0.000523432	0.0004625543	0.001273722	0.001178533	0.0009796746	0.000817213
214.899	0	0.0007183485	0.001562821	0.002537654	0.002173577	0.001042001	0.002872716	0.008801876	0.005883604	0.002639688	0.002567157	0.001821383	0.0006713083	0.004638551	0.003312231	0.001617144	0.001037314	0.001506486	0.0008485046	0.001227105	0.001157646	0.001339536	0.001288599	0.0009866075	0.0008517132
214.900	0	0.07377913	0.1347975	0.1012219	0.04609133	0.2700068	0.3276408	0.239821	0.1073919	0.07098603	0.08390119	0.09330419	0.08882144	0.1262866	0.06312964	0.1461316	0.1396801	0.2057825	0.1190472	0.1699727	0.1531839	0.4327819	0.4234808	0.4262376	0.4157477
214.901	0	0.1058768	0.07932317	0.05408398	0.0553045	0.1799744	0.6125381	2.130999	1.40733	0.1217976	0.05414585	0.140747	0.1488541	1.107147	0.7265094	0.3347593	0.2305512	0.1030935	0.04901249	0.0950085	0.1001854	0.2004453	0.1925614	0.1332312	0.097346
214.998	0	0.0005141065	0.0004214561	0.000298491	0.0001518688	0.0008417657	0.002530236	0.008874498	0.005860171	0.0004236206	0.0002805636	0.0006106822	0.0005255324	0.004639134	0.003240496	0.001441194	0.001177522	0.0003231602	0.0005907823	0.0002915529	0.0002853739	0.001394215	0.001337765	0.000943759	0.001028137
214.999	0	0.000941211	0.001570563	0.002614039	0.002020178	0.001041205	0.002702592	0.009024784	0.005906125	0.002775529	0.002372268	0.001958619	0.0007378504	0.004776071	0.003447466	0.001489755	0.001213225	0.001371248	0.0008467616	0.001283547	0.0009842388	0.001509865	0.001441809	0.0009623465	0.001009658
215.000	0	0.07433025	0.1234331	0.1050645	0.04755007	0.3162844	0.3734277	0.2441712	0.09213595	0.07475539	0.09496976	0.09987763	0.08179627	0.1048135	0.04356037	0.148259	0.1217345	0.1940758	0.1283948	0.1864021	0.1601892	0.421122	0.4715025	0.4831304	0.4521876
215.001	0	0.1338666	0.08896217	0.07358903	0.05751379	0.1323786	0.5808008	2.160063	1.389422	0.08819294	0.07640646	0.1438519	0.1059061	1.119937	0.7436469	0.263061	0.2429026	0.06205779	0.1202925	0.08909836	0.08749766	0.2368594	0.234741	0.1333948	0.1278158
215.099	0	0.0003906959	0.0004063717	0.0002596466	0.0002818232	0.0009467441	0.001945564	0.008795026	0.005735213	0.0003108283	0.0003730888	0.0006693664	0.0004990104	0.004760179	0.00326273	0.001409402	0.001264023	0.0003542627	0.000458061	0.0004202142	0.0003065553	0.001469683	0.001434742	0.0009485577	0.001239553
215.100	0	0.0007928023	0.001029136	0.001389503	0.00106068	0.001080741	0.002146279	0.008805219	0.005860084	0.001444329	0.001223127	0.001188111	0.0006005868	0.004919795	0.003408024	0.001523762	0.001325456	0.0009833834	0.0006561276	0.0007909829	0.0007155709	0.001637155	0.001522639	0.001070933	0.001326586
215.100	0	0.07923088	0.1146432	0.09612955	0.05742561	0.3594813	0.4064368	0.2267908	0.0783254	0.09604991	0.1013273	0.1040773	0.08219209	0.09539755	0.05365314	0.1588419	0.1124111	0.1801755	0.1391116	0.2087916	0.1702544	0.4005622	0.4927114	0.5315466	0.4821661
215.102	0	0.1172818	0.1232828	0.05141505	0.06438132	0.1091884	0.4833917	2.108178	1.348727	0.0968819	0.07679918	0.1607598	0.0868736	1.137691	0.7355316	0.2372042	0.2574979	0.1084873	0.1043762	0.09098493	0.1017358	0.278868	0.2720507	0.1735926	0.1723723
215.198	0	0.0004324175	0.0006984989	0.0002412411	0.0003129634	0.0007786466	0.001598578	0.008522684	0.005661075	0.0003643452	0.0005010607	0.000646281	0.0005349623	0.005008271	0.003448269	0.001698603	0.001329606	0.0005398594	0.0005465315	0.0004489129	0.0004727453	0.001736517	0.001672119	0.001007443	0.001487742
215.198	0	0.0005555617	0.0006797264	0.0004363965	0.0004092884	0.0009394311	0.001544725	0.008559966	0.005515347	0.0006201272	0.0006588789	0.00079504	0.000407622	0.005053031	0.00345082	0.001583136	0.00131805	0.0006540821	0.0007801102	0.0004897257	0.0002995023	0.001771473	0.001656701	0.001094673	0.001494081
215.199	0	0.07781324	0.09712868	0.09083228	0.07432164	0.4040417	0.4508256	0.2014862	0.06437193	0.1089167	0.1244434	0.1008248	0.07316263	0.10704	0.08686943	0.1764184	0.1102291	0.1586751	0.1590328	0.2194644	0.1679363	0.3503902	0.4934701	0.5704174	0.4932373
215.199	0	0.0862782	0.164392	0.05568928	0.05094202	0.0673965	0.3760053	2.031176	1.298361	0.1112224	0.1015232	0.1490352	0.09874332	1.190219	0.7558838	0.287936	0.2781682	0.1306019	0.09578245	0.07852425	0.1082561	0.3463539	0.3174551	0.1768193	0.2356158
215.300	0	0.0005201971	0.0005374735	0.0003317238	0.0003060554	0.0009180402	0.00113583	0.00927639	0.005511912	0.0003884669	0.0005069808	0.0008100757	0.0005472191	0.005333764	0.003500027	0.00183236	0.001294318	0.0004546864	0.0005336822	0.0004432354	0.0003890856	0.002031905	0.001811034	0.001252086	0.001711388
215.301	0	0.0005079118	0.0006840823	0.0002810519	0.0002748619	0.0009236355	0.00118118	0.009366288	0.005735741	0.0004072808	0.0004253093	0.0007843321	0.0006830396	0.005421451	0.003536898	0.001795213	0.001345364	0.0004691931	0.0005224576	0.0004967287	0.0004573245	0.001985869	0.00180776	0.001284347	0.00173151
215.302	0	0.08475954	0.08936525	0.08396846	0.08052239	0.4638998	0.5192279	0.1891733	0.06252622	0.1275868	0.1220558	0.1110572	0.08242058	0.1221211	0.1033623	0.1877519	0.126606	0.1310417	0.1585249	0.2296988	0.1872948	0.3497166	0.5732145	0.6892174	0.5496386
215.303	0	0.1150171	0.155074	0.08737769	0.08297402	0.1109165	0.3046	2.20968	1.313007	0.1115595	0.1073688	0.1551667	0.1181712	1.273778	0.7797106	0.380645	0.2859616	0.09879755	0.1024868	0.1031298	0.104286	0.3929017	0.3518442	0.2036995	0.2958312
215.399	0	0.0007049836	0.0005785725	0.000462848	0.0003416958	0.001174054	0.000791507	0.00951088	0.005482732	0.0003585701	0.0003886362	0.0008192939	0.0006404743	0.005477853	0.003475305	0.001961971	0.001342377	0.0005965936	0.0006189062	0.0004645472	0.0004029866	0.002028617	0.002080287	0.001420652	0.001765037
215.400	0	0.0004869513	0.0005803282	0.0004559233	0.0003815352	0.001146373	0.000794205	0.009552494	0.005598535	0.000361078	0.0003517015	0.0007973928	0.0006936801	0.005515848	0.003431026	0.001956081	0.001361006	0.0005463891	0.0006551162	0.0005006219	0.000435684	0.002020196	0.00200191	0.001423508	0.001793566
215.401	0	0.09883672	0.06198492	0.07215616	0.08376284	0.4923431	0.5340706	0.1771983	0.07954254	0.1207903	0.1203962	0.1124679	0.07287811	0.1283422	0.1047205	0.179697	0.1210317	0.09154496	0.1622526	0.2362033	0.1812904	0.3562549	0.609416	0.739559	0.5710905
215.401	0	0.1480594	0.1214161	0.09215424	0.1001683	0.1555426	0.2000862	2.282013	1.321148	0.1099506	0.06192635	0.1638194	0.1532213	1.299816	0.7794596	0.4331272	0.2836692	0.1098724	0.1339633	0.07931069	0.1064042	0.3766439	0.3879206	0.1812985	0.3155049
215.499	0	0.000562894	0.0004734901	0.0003104752	0.0003270517	0.001321154	0.001159581	0.008967951	0.005211287	0.0004059219	0.0004016616	0.0006707362	0.0006503473	0.005269707	0.003401954	0.001860578	0.001279092	0.0005346246	0.0005872098	0.0004033637	0.0003605139	0.001603853	0.001707869	0.001295566	0.001537562
215.500	0	0.0005565745	0.0004941245	0.0002289554	0.0003558001	0.001365941	0.001162243	0.009067994	0.005240473	0.0004034491	0.0003448638	0.0007203255	0.0006221292	0.005323303	0.003342749	0.002009942	0.001286465	0.0005203609	0.0006244048	0.00036538	0.0003143722	0.001600812	0.001716114	0.001273889	0.001502138
215.501	0	0.09053742	0.04374833	0.07204303	0.06635823	0.4496804	0.4629436	0.155631	0.09466579	0.1117688	0.09444984	0.09640131	0.07315816	0.1193982	0.09304362	0.1382568	0.105048	0.08275735	0.1376241	0.2076541	0.1517373	0.283017	0.4933352	0.6343335	0.4761719
215.502	0	0.1531277	0.1043947	0.06090856	0.07066994	0.2295071	0.2549592	2.187018	1.259367	0.1185855	0.07489929	0.1435102	0.1426493	1.291865	0.8089421	0.4567548	0.2819069	0.1268748	0.1496405	0.05580325	0.07430532	0.3061661	0.3482011	0.1880977	0.2671243
215.599	0	0.0004974543	0.0003539539	0.0003404755	0.0002510038	0.00152026	0.001651748	0.008319953	0.004919171	0.0005030594	0.000287011	0.0006249464	0.0005674915	0.005100572	0.00306885	0.001866663	0.001140775	0.0003547299	0.0004086492	0.0005532307	0.0002854001	0.001180261	0.001271119	0.00103802	0.001296478
215.599	0	0.0004508817	0.0004053206	0.0003485223	0.0003429378	0.001477689	0.001566845	0.008346882	0.005047281	0.0005160726	0.0002895285	0.0006950687	0.0006070961	0.005101282	0.003112637	0.001876297	0.0012016	0.0003538526	0.0003457537	0.0003816251	0.0002939375	0.00115459	0.001310813	0.001017435	0.001306017
215.600	0	0.072046	0.04170008	0.07040972	0.05376742	0.3784031	0.3678731	0.1663504	0.07762506	0.135431	0.08101082	0.09588765	0.05114102	0.09871812	0.0788924	0.1225065	0.0919807	0.05999787	0.08339988	0.1603104	0.1013113	0.1812504	0.3467472	0.4361978	0.3400224
215.601	0	0.1338241	0.07213752	0.07855754	0.05095588	0.3085709	0.3479761	2.042593	1.213237	0.1602974	0.0620882	0.1490227	0.143751	1.247258	0.7849719	0.4635005	0.2689501	0.08014024	0.09538883	0.08986136	0.06687613	0.2338172	0.2530438	0.1818383	0.2449957
215.698	0	0.0005182366	0.0005315008	0.0002826794	0.0003795433	0.001715373	0.002228492	0.008489545	0.005401487	0.000471169	0.0004491753	0.000648956	0.0006820407	0.004871437	0.003217445	0.00174018	0.001249454	0.0003154696	0.0002867364	0.0004884105	0.0002548935	0.001196889	0.001147275	0.001083988	0.001092934
215.699	0	0.0005448827	0.0005549396	0.0003012936	0.0003316305	0.001746594	0.002235154	0.008514753	0.005446429	0.0005200407	0.000397625	0.0006758255	0.0006867051	0.004930508	0.003206724	0.001783928	0.001208108	0.0003990857	0.0002955054	0.0004794429	0.0002979518	0.001256588	0.001207224	0.001072215	0.001222541
215.700	0	0.06231428	0.04791317	0.07790664	0.06964279	0.357365	0.3474337	0.1772999	0.09317549	0.1173681	0.08496272	0.09974967	0.04032413	0.09182327	0.1035244	0.1293455	0.08097257	0.05318169	0.08497825	0.1463685	0.0968809	0.2185448	0.3580438	0.3744846	0.333706
215.701	0	0.1510022	0.09169046	0.07038989	0.06835624	0.359272	0.4607392	2.091649	1.332351	0.1550008	0.1038306	0.1590264	0.1744489	1.216187	0.8336699	0.4324801	0.2715108	0.1007907	0.06533915	0.08083575	0.05083486	0.251431	0.2573607	0.1851227	0.2033313
215.799	0	0.0006582471	0.0002944296	0.0003779554	0.0004741601	0.001750493	0.002607555	0.009159118	0.006250264	0.0005491231	0.0003884331	0.0007388964	0.0007482149	0.004881302	0.003445979	0.001923333	0.001216562	0.0005358223	0.0004617218	0.0005749308	0.000276533	0.001401737	0.001443079	0.001082218	0.0009742896
215.799	0	0.0007316411	0.0003353343	0.0003574475	0.000353432	0.001732555	0.002531465	0.009233522	0.006197798	0.0005413017	0.0003601344	0.0007462993	0.0007828095	0.004939207	0.003485124	0.002000266	0.001290834	0.0005118788	0.0003774925	0.0005146541	0.0002648743	0.001429661	0.001320865	0.001066219	0.001033419
215.800	0	0.05163073	0.05048452	0.09706951	0.09408754	0.366022	0.3578463	0.1964004	0.1148985	0.1100545	0.07379119	0.09610766	0.05438587	0.08871712	0.1351205	0.1212774	0.06813347	0.08713064	0.1189401	0.1519346	0.1106552	0.3358332	0.4421879	0.4038859	0.401285
215.801	0	0.1847202	0.07697759	0.08471735	0.08770127	0.3258052	0.5516195	2.273866	1.499147	0.133602	0.09261964	0.1752192	0.1685575	1.212676	0.8969484	0.4556888	0.2675131	0.1212697	0.07912781	0.1007535	0.04143187	0.2838246	0.3048156	0.1733361	0.1649126
215.899	0	0.0006385741	0.000419046	0.0002796259	0.0002422825	0.001324175	0.00272575	0.009312175	0.006291575	0.000443171	0.0004822228	0.0007214318	0.000599592	0.004643777	0.003379237	0.0016992	0.001110554	0.000537896	0.0004210743	0.0004364727	0.0002581349	0.001573611	0.001407804	0.0008525519	0.0008884042
215.899	0	0.0007208542	0.0003063745	0.0003305647	0.0003507691	0.001362883	0.002733323	0.009380784	0.006418896	0.0004689043	0.0004257904	0.0006672637	0.0006904807	0.004637415	0.00342167	0.001773842	0.001204407	0.0005265475	0.0004380381	0.0003509439	0.0003093442	0.001601994	0.001455865	0.0008499014	0.0008633784
215.900	0	0.05556166	0.06939283	0.09012131	0.1051673	0.3463523	0.3515388	0.1916818	0.141922	0.1053805	0.0919559	0.08848278	0.07873311	0.09586567	0.1383374	0.1073719	0.06261159	0.1172912	0.1416732	0.1321888	0.09837544	0.4032868	0.451765	0.3768586	0.4013611
215.901	0	0.1826691	0.06675231	0.07623275	0.06491901	0.2822142	0.5915282	2.314189	1.548905	0.1121259	0.08829515	0.1754157	0.1557612	1.140036	0.8563992	0.4154103	0.2757485	0.1278667	0.07768373	0.06849852	0.05227708	0.3115656	0.3257631	0.1487901	0.1228005
215.999	0	0.0006971279	0.0003878009	0.0003029711	0.0004346794	0.0007722037	0.00282163	0.009299337	0.006232326	0.0004545722	0.0004025738	0.0007087366	0.0006954684	0.004399511	0.003093121	0.001664453	0.001096459	0.0007398845	0.0003713807	0.0003631709	0.0002521016	0.001636869	0.001385235	0.0008084469	0.000790333
215.999	0	0.0006437583	0.0002166003	0.0002747849	0.000535426	0.0007695069	0.00283045	0.009390684	0.006249097	0.0005026064	0.0003903433	0.0007048208	0.0006011276	0.00440661	0.003112657	0.001572648	0.001125671	0.0006811828	0.0004201453	0.0003519257	0.0003131416	0.001605692	0.001449076	0.0008405443	0.0008325936
216.000	0	0.04663663	0.09384682	0.07862804	0.1176771	0.3179682	0.3246507	0.1445307	0.1513833	0.1023157	0.08743087	0.06615285	0.07951421	0.09137637	0.1401845	0.1153704	0.08330352	0.1220175	0.1353299	0.131688	0.09002119	0.4172733	0.4149399	0.3460167	0.3744672
216.001	0	0.1569632	0.05823248	0.07394394	0.1039855	0.1635487	0.6489601	2.310857	1.526861	0.1187548	0.08250558	0.1607337	0.1310952	1.096403	0.7631332	0.3897711	0.26893	0.1478026	0.08777919	0.05552034	0.05799443	0.3255537	0.328774	0.1074142	0.1172287
216.099	0	0.0007026522	0.0003974246	0.0004003918	0.000388464	0.0007479333	0.002726973	0.009177249	0.006094721	0.0006119647	0.0004517173	0.0007370924	0.0004437859	0.004500198	0.002931738	0.001649147	0.0009654867	0.0004828061	0.0003212368	0.0002723288	0.0003208318	0.001707329	0.001397382	0.0008977338	0.0009648561
216.100	0	0.0005016036	0.0003505756	0.0004147081	0.0004370935	0.0007775996	0.002721475	0.009306127	0.006226292	0.0006279637	0.0004564465	0.000810313	0.0004576638	0.004623018	0.002948022	0.001730373	0.0009751388	0.0005417782	0.0002861801	0.0001768399	0.0003094626	0.001683246	0.001426658	0.0008054769	0.0008925938
216.100	0	0.05665249	0.09539142	0.09205798	0.1264214	0.2965984	0.2808741	0.1040758	0.1581021	0.09426218	0.07890679	0.05888873	0.08856954	0.1172401	0.1263859	0.1244141	0.107987	0.1534728	0.1354972	0.1383211	0.09292717	0.4379967	0.3816068	0.3240195	0.3508473
216.101	0	0.1355599	0.06157346	0.1047189	0.100935	0.116478	0.6188556	2.274353	1.507426	0.1418858	0.08582513	0.180757	0.09509336	1.119338	0.7011401	0.4328835	0.2336977	0.07930259	0.08155488	0.0557577	0.05496802	0.3272431	0.3189089	0.1248285	0.1717026
216.198	0	0.0007233536	0.0005893279	0.0003735197	0.000361861	0.001077547	0.002585425	0.009583305	0.006193514	0.0005022685	0.0004394537	0.0007386319	0.0005360776	0.004847298	0.003199341	0.001917737	0.0009151308	0.0005339498	0.0003896523	0.0003384856	0.0002715852	0.001721816	0.001528608	0.001108446	0.00129353
216.199	0	0.0004549469	0.0004205279	0.0003931421	0.0003786487	0.001060394	0.002535428	0.00978521	0.006330286	0.0005295905	0.0004597105	0.0007604952	0.0005161985	0.004852406	0.003284918	0.001909616	0.0009119012	0.0004544315	0.0004569407	0.0003035807	0.0003440635	0.001727642	0.001545152	0.001006754	0.001282877
216.200	0	0.06178812	0.1221735	0.09724455	0.1264049	0.3061656	0.2799476	0.1063036	0.1692413	0.08806736	0.07171424	0.05936449	0.1001995	0.1169945	0.1226857	0.1221003	0.1327467	0.1778137	0.1446202	0.1569789	0.108344	0.5071386	0.3873063	0.3416788	0.3726944
216.201	0	0.159346	0.09787585	0.07395257	0.09531066	0.1959249	0.5939008	2.360314	1.522141	0.1466736	0.09263818	0.1742416	0.1068979	1.172791	0.7358382	0.4994371	0.2308712	0.1046861	0.08500155	0.04524391	0.06608292	0.3142607	0.3481012	0.1894835	0.20924
216.298	0	0.0005065727	0.0006394933	0.0003032294	0.0004175859	0.001104716	0.002153361	0.009503296	0.006151346	0.000473728	0.0004588985	0.0006788271	0.0005936872	0.005265693	0.003332322	0.001938623	0.0009662581	0.0004872285	0.0005506776	0.0004004604	0.000354278	0.001668503	0.001580294	0.001230684	0.001410574
216.299	0	0.0005034483	0.0005799304	0.0003359853	0.0004202281	0.001076357	0.002178796	0.009658553	0.006225051	0.0004133677	0.0003846477	0.0006203619	0.0006239715	0.005321682	0.003335951	0.001894771	0.001037339	0.0004062063	0.0005455967	0.000408435	0.0003508246	0.001571579	0.001500258	0.001191954	0.001495599
216.300	0	0.05793742	0.1304731	0.1017105	0.1319134	0.3055924	0.2810639	0.1050473	0.1834891	0.08644837	0.07278841	0.06938007	0.1052568	0.1108444	0.1285658	0.113094	0.1485709	0.1882802	0.1506956	0.1563206	0.1132888	0.5137826	0.3618443	0.3483533	0.3611864
216.301	0	0.148713	0.162712	0.08001789	0.0893926	0.187549	0.4978028	2.305117	1.488355	0.1274203	0.06818907	0.1444561	0.1271397	1.247043	0.7374817	0.5004359	0.2409596	0.09193724	0.1207544	0.06627681	0.08576643	0.2897713	0.3396544	0.2435222	0.2611844
216.399	0	0.0003908158	0.0008731466	0.0003027798	0.0003536754	0.001077288	0.001600297	0.009225166	0.005712841	0.0002521077	0.000339249	0.0006399076	0.0006366649	0.005256465	0.003296478	0.001657618	0.0009685672	0.000482749	0.0005017187	0.0005601307	0.0003174855	0.001697001	0.001391466	0.001223135	0.001378295
216.399	0	0.0004622714	0.0007590064	0.0003742365	0.0004176309	0.001158228	0.001606102	0.009354149	0.005930012	0.0003646628	0.0003769452	0.0007102811	0.0005784789	0.005261952	0.003375587	0.001682392	0.001039001	0.0004721209	0.0004724844	0.0004376777	0.000298133	0.001639728	0.001450211	0.001094144	0.001379199
216.400	0	0.05659419	0.1249013	0.1181137	0.1360922	0.2918103	0.2785854	0.1124632	0.1912793	0.08479642	0.06842544	0.06629537	0.1081696	0.116591	0.1363172	0.1193145	0.1556167	0.1947266	0.1439352	0.1582592	0.1109123	0.4982656	0.3404995	0.3547957	0.3271477
216.401	0	0.1306442	0.1796873	0.08105399	0.08092204	0.2109822	0.394207	2.239361	1.391052	0.101725	0.0705777	0.1419023	0.1334949	1.253972	0.7578261	0.433931	0.2436179	0.1058797	0.1169693	0.08838071	0.08293656	0.3004799	0.2960377	0.249412	0.2530078
216.507	0	0.0006366547	0.0006459157	0.000294123	0.0005255329	0.001055412	0.001224209	0.009014954	0.00538131	0.0003504495	0.0004491621	0.0006174508	0.0006158384	0.005186557	0.003404879	0.001544823	0.001007887	0.0007385719	0.0006131616	0.0004882136	0.0001595887	0.00176268	0.001322173	0.0009865219	0.001289392
216.508	0	0.0006186167	0.0006037171	0.0003506287	0.0004499591	0.001022553	0.001251637	0.009220377	0.005536113	0.0003521801	0.0004674524	0.0007235407	0.000623057	0.005273027	0.003437924	0.001576163	0.001056638	0.0007274116	0.0006491827	0.0004517172	0.0002416904	0.001820965	0.00130048	0.0009837144	0.001369169
216.508	0	0.05233196	0.1149822	0.1289212	0.1373888	0.2803543	0.2819546	0.1190235	0.1960568	0.08515267	0.07221161	0.06280246	0.1154676	0.1021025	0.1391385	0.1048898	0.1612059	0.179069	0.1352939	0.147942	0.1070519	0.4862642	0.3357196	0.355928	0.2965353
216.508	0	0.1592226	0.1559913	0.09036696	0.08384822	0.2272868	0.2980839	2.211609	1.304824	0.1132399	0.1059526	0.1444527	0.128775	1.258816	0.8014566	0.351766	0.2537421	0.1401414	0.1400506	0.09961814	0.05775443	0.3499718	0.2563469	0.2144193	0.2296348
216.599	0	0.000743334	0.0007092726	0.0004049709	0.0003758313	0.001191045	0.0009211501	0.009424634	0.005539549	0.0005098436	0.0003637768	0.0007098979	0.0006953177	0.005295805	0.003403453	0.001608531	0.001145258	0.0007899398	0.0005132331	0.0003647315	0.0001291814	0.002039385	0.00149909	0.0007463717	0.001308974
216.600	0	0.0006550222	0.0006736188	0.0004442712	0.0003925396	0.001238979	0.0009749422	0.009550463	0.005530862	0.000529287	0.0003803186	0.0007188403	0.0006036037	0.005380811	0.003494718	0.001579087	0.001177046	0.0007528505	0.0005972184	0.0003763597	0.0001879485	0.002035677	0.001544169	0.0006606399	0.001366143
216.600	0	0.05860675	0.1169565	0.1383151	0.1355579	0.302651	0.3141671	0.1412311	0.2181447	0.08797906	0.0773392	0.06408867	0.1362284	0.08873339	0.1373932	0.1111623	0.1778059	0.1817618	0.1357484	0.1511605	0.120754	0.5446751	0.3893282	0.4217696	0.3237435
216.601	0	0.1516365	0.1309745	0.08738762	0.06672453	0.2552576	0.2555246	2.317777	1.315544	0.1474321	0.08655021	0.1663083	0.1590479	1.273268	0.8166151	0.3547634	0.2980975	0.159307	0.1144347	0.08143919	0.0528397	0.3857744	0.2936292	0.1589269	0.2463859
216.699	0	0.0007155631	0.0004996152	0.0003158021	0.0003076765	0.001315759	0.001072451	0.009705451	0.005809933	0.000535764	0.000328742	0.0006019947	0.0007119636	0.005330303	0.003365269	0.001714184	0.001269616	0.0005867063	0.0005546729	0.0004507151	0.0003060045	0.002235171	0.001559666	0.0009328871	0.001429708
216.700	0	0.0006255078	0.0004405803	0.0003474939	0.0002212671	0.001308073	0.00103122	0.009844234	0.005946773	0.000583865	0.0002563331	0.0006291184	0.0007411007	0.005378501	0.003447127	0.001699853	0.001321146	0.000572517	0.0005221143	0.0004363768	0.0003658144	0.002237474	0.001556341	0.0009000711	0.001425157
216.700	0	0.07755826	0.1123195	0.1459691	0.126528	0.315252	0.339468	0.1592574	0.2260365	0.08784373	0.07633735	0.06240945	0.1337604	0.07724237	0.1248892	0.1127154	0.1788041	0.1881603	0.142144	0.1573017	0.1307968	0.6216549	0.4621341	0.5098271	0.3737927
216.701	0	0.1548146	0.09582783	0.08909094	0.04757174	0.2662924	0.2402727	2.394037	1.379829	0.1726275	0.06760348	0.1413629	0.1673558	1.278598	0.8445438	0.36348	0.3469692	0.1237632	0.1339637	0.08386645	0.08012187	0.4153486	0.3209832	0.1168324	0.2456456
216.799	0	0.0005954431	0.0005588679	0.0003937599	0.000259791	0.001289918	0.001558992	0.009743393	0.006063348	0.0004906816	0.0003461868	0.0006883688	0.000708724	0.005224621	0.003448854	0.001597467	0.001357494	0.0006221425	0.0003584579	0.0003750816	0.0003111017	0.002173006	0.001682528	0.001085233	0.001260067
216.800	0	0.0005006006	0.0005703704	0.0002615018	0.0002915859	0.001381087	0.001518903	0.009822214	0.006110904	0.0005197044	0.0003638078	0.0006649417	0.0006434253	0.005303221	0.003495281	0.001524743	0.001404801	0.0006394737	0.0003680022	0.0003185166	0.0004558339	0.002237213	0.001547193	0.001106547	0.001373692
216.801	0	0.0821481	0.1057168	0.151056	0.1184782	0.3148528	0.345076	0.1650106	0.2156502	0.07977308	0.06367918	0.05458237	0.1220419	0.06176899	0.110118	0.1054916	0.1737761	0.1964408	0.1282022	0.1575173	0.1264505	0.648991	0.4929321	0.5623224	0.3975594
216.801	0	0.1368267	0.1206708	0.093421	0.04895092	0.2513083	0.3200727	2.400037	1.43423	0.1568292	0.08084227	0.1493183	0.1604119	1.25395	0.8783837	0.360644	0.356155	0.1424993	0.09548472	0.06908298	0.07093275	0.404483	0.3307413	0.1394308	0.198797
216.898	0	0.0006336217	0.0006491987	0.000247764	0.0003357364	0.001107406	0.002139346	0.00941696	0.006053029	0.0006691512	0.0003328531	0.0005792542	0.0006257193	0.00498104	0.003371154	0.001350111	0.001455063	0.0006312922	0.0004225364	0.0003187943	0.0003734126	0.001944918	0.001408833	0.001046166	0.001183275
216.899	0	0.0005656924	0.0005227037	0.0002517653	0.0003648702	0.001107271	0.002176453	0.009547188	0.006174546	0.0006603161	0.0002981733	0.0005920064	0.000764023	0.005038322	0.003340553	0.001403638	0.001473692	0.000652076	0.0003932848	0.0003081184	0.0003491609	0.001852771	0.001423502	0.001007397	0.00120499
216.900	0	0.07935876	0.09721396	0.1483568	0.116497	0.3027101	0.3374401	0.1748339	0.2028128	0.0653826	0.05989883	0.05268818	0.1244524	0.06054287	0.09376675	0.09590903	0.171699	0.1946164	0.1146697	0.1590739	0.1189224	0.6249744	0.5145105	0.5802693	0.396264
216.901	0	0.149034	0.1337207	0.07688071	0.06115998	0.1948925	0.4734217	2.36675	1.455444	0.1892375	0.07911481	0.1410288	0.1524804	1.232985	0.8733706	0.3437129	0.3342801	0.1247097	0.10458	0.06039423	0.06300868	0.3383904	0.276779	0.1116526	0.1796161
216.999	0	0.0003504035	0.0003911007	0.0002846866	0.000430633	0.0006514457	0.00257705	0.009276084	0.006200298	0.000597432	0.0004219044	0.0005794638	0.0006102974	0.004648955	0.003444694	0.001360116	0.001421856	0.0005423388	0.0004400858	0.00034728	0.0003502817	0.001616954	0.001259692	0.0008963753	0.0009067832
216.999	0	0.0003951654	0.0004166195	0.0002753287	0.0004140611	0.0006900466	0.002646823	0.009478222	0.00628928	0.0006055514	0.0004678719	0.000666942	0.000648465	0.00479763	0.003459033	0.001345972	0.001451652	0.0006265822	0.0004077546	0.0002405285	0.00033074	0.001669327	0.001261363	0.0009697527	0.0009490513
217.000	0	0.0616459	0.08231963	0.1371588	0.1130758	0.3095435	0.3383209	0.1848414	0.182054	0.07219824	0.06291187	0.05264389	0.12225	0.07539112	0.08344894	0.09639965	0.1614376	0.1868199	0.1170168	0.1594887	0.1156361	0.6210993	0.5531549	0.6171268	0.4139935
217.001	0	0.09558349	0.1064407	0.05102303	0.0782819	0.1093034	0.5773157	2.352391	1.513511	0.1596602	0.09284953	0.1436379	0.1464028	1.174963	0.8640577	0.3345153	0.3334241	0.103502	0.1010565	0.066983	0.07572467	0.2670955	0.2126603	0.1283661	0.1395631
217.099	0	0.0003799198	0.0005225902	0.0002441534	0.0003186094	0.0007329732	0.003013313	0.009816659	0.006647009	0.0005768086	0.0003743432	0.0007787292	0.000695629	0.004676054	0.003617437	0.001335972	0.001418311	0.00048882	0.0004048313	0.000500919	0.0002980041	0.001640857	0.001434685	0.0009918665	0.0008052595
217.100	0	0.0006579574	0.0004407153	0.0004638536	0.0004505988	0.0006833466	0.002999572	0.01003226	0.006762466	0.0007666149	0.0005373664	0.0007839899	0.0007460043	0.004754811	0.003716469	0.001338816	0.001435435	0.0004388406	0.0005341532	0.0005290458	0.0004590703	0.001620494	0.001470295	0.000972658	0.0007794117
217.100	0	0.08411657	0.1045008	0.1400141	0.11665	0.3303554	0.3694681	0.197212	0.155307	0.07963324	0.05639577	0.0642563	0.1153748	0.09912576	0.08259889	0.09977906	0.1495885	0.1919711	0.1342113	0.1695848	0.1266772	0.7036733	0.6376796	0.7275444	0.4887332
217.101	0	0.1237127	0.1125341	0.04403507	0.08222953	0.1035967	0.6517318	2.472436	1.607181	0.1475408	0.08585591	0.1790964	0.1532219	1.194444	0.8828913	0.287561	0.325431	0.1171617	0.08007425	0.09122808	0.06640358	0.2713577	0.1924496	0.1580302	0.116442
217.217	0	0.0005302425	0.0005201633	0.0003253912	0.0003752718	0.001116005	0.003121566	0.01009128	0.006683913	0.0006239957	0.0002543893	0.0007440719	0.0005207032	0.004738638	0.003556771	0.001163455	0.001289566	0.000378731	0.0003747127	0.0003966954	0.0004681272	0.001607839	0.001563081	0.0009613576	0.0009157556
217.218	0	0.0008677669	0.0006960908	0.0005237075	0.0005471828	0.001190059	0.003142727	0.01024149	0.006793663	0.0006612546	0.0005196855	0.0008564085	0.0006919697	0.00474941	0.003583882	0.00125723	0.001433677	0.0007771998	0.0006018257	0.0005971797	0.0004998505	0.001582215	0.001502366	0.001059848	0.0008437882
217.218	0	0.07757501	0.1091237	0.1448277	0.1039358	0.3301532	0.3673667	0.1924631	0.1309557	0.08123558	0.06892153	0.06941137	0.1062634	0.114659	0.1041337	0.11154	0.1404349	0.1801533	0.1387191	0.1769679	0.1259751	0.711173	0.6970893	0.7806479	0.5144093
217.218	0	0.1361021	0.1007284	0.075501	0.06885897	0.1690001	0.6634222	2.486136	1.596658	0.1298818	0.05153224	0.1818395	0.1118269	1.157482	0.8302682	0.2198412	0.2970431	0.09140459	0.06172448	0.09918773	0.08557076	0.2446636	0.2338726	0.1703343	0.1514299
217.327	0	0.0007754892	0.0005286613	0.0003149035	0.0002888691	0.001268727	0.002962497	0.01005085	0.006528752	0.0004073559	0.0004296624	0.0008578839	0.000583959	0.004677594	0.003405044	0.001241609	0.001252182	0.0004382774	0.0005057596	0.0004921037	0.0003544567	0.001738249	0.001786809	0.001256323	0.001258692
217.328	0	0.0008851625	0.0006650037	0.0006996845	0.0005324071	0.001181225	0.003077512	0.01016473	0.006621045	0.0007316616	0.0009794977	0.001183709	0.0008270034	0.004825449	0.003523628	0.001284612	0.001394427	0.00074483	0.0007196431	0.0007650799	0.0005883752	0.001733089	0.001676714	0.001237807	0.001207533
217.328	0	0.06554315	0.1014236	0.1465765	0.09876052	0.3243402	0.3586381	0.1807492	0.1127712	0.07634032	0.08072453	0.06057669	0.09244828	0.1283754	0.1137361	0.1133122	0.1252686	0.1809096	0.139948	0.18789	0.113444	0.7175645	0.7468574	0.821876	0.5347065
217.328	0	0.1414718	0.109337	0.09307615	0.07623287	0.1806575	0.6280839	2.458485	1.53238	0.09444216	0.09211608	0.1977907	0.1172179	1.134603	0.7578888	0.2261152	0.2799433	0.1330002	0.0907888	0.09638469	0.09099295	0.2264618	0.2782266	0.1788394	0.1979691
217.437	0	0.0008613387	0.0005364695	0.0003758334	0.0001634587	0.001192747	0.002634842	0.009920605	0.006201142	0.0003339252	0.0003601883	0.0007987125	0.000552236	0.004862196	0.003330791	0.001150381	0.001326061	0.0004494245	0.000461604	0.0005154222	0.0004021751	0.001758936	0.001847172	0.001420939	0.001375859
217.438	0	0.001242039	0.001419889	0.001356766	0.0009807061	0.001245539	0.002779537	0.01021258	0.006463154	0.001251584	0.001451082	0.00169631	0.001274618	0.005061027	0.003463086	0.001154381	0.001297955	0.00136703	0.00138111	0.001253874	0.0009070443	0.001816823	0.001911345	0.001464413	0.001482602
217.438	0	0.05959205	0.08759311	0.1537491	0.1043381	0.3364666	0.3761756	0.1791368	0.1161575	0.08343878	0.1115679	0.06350318	0.07776682	0.1446155	0.1415905	0.1160168	0.109465	0.179198	0.1580002	0.1961368	0.1109105	0.7566065	0.8363536	0.9082863	0.5892924
217.438	0	0.147221	0.09942797	0.06804135	0.0517826	0.1724386	0.5586758	2.415515	1.465224	0.09980555	0.08003311	0.1655728	0.1121769	1.147265	0.7173165	0.2240218	0.2784063	0.09117468	0.08723568	0.09661469	0.08757515	0.2095959	0.2812204	0.1943395	0.2034114
217.499	0	0.000744206	0.0006397573	0.0002766631	0.000313977	0.001117647	0.00245505	0.0105957	0.006261129	0.0003201299	0.0003472184	0.0006746763	0.0006405191	0.005303896	0.003616197	0.001363599	0.001349246	0.0004406802	0.0004822561	0.0004401701	0.0003172547	0.001902988	0.002118579	0.001533043	0.001665103
217.499	0	0.001653065	0.001968442	0.001736476	0.001673339	0.001287083	0.002666158	0.01102554	0.006430126	0.001768549	0.002265675	0.002354833	0.001694503	0.005530382	0.003932688	0.001617343	0.001436076	0.001817262	0.002046176	0.001730049	0.001238862	0.001982649	0.002094419	0.001487908	0.001710012
217.500	0	0.05855855	0.09568166	0.1574475	0.1069477	0.3392339	0.3936951	0.1790535	0.1355321	0.09299121	0.1374856	0.07010555	0.07771127	0.1643942	0.1827714	0.1301781	0.1138508	0.1766754	0.1723952	0.1981994	0.1128196	0.7962827	0.9000461	0.9551945	0.6217004
217.501	0	0.1482171	0.154686	0.07726651	0.08028597	0.209047	0.5152658	2.575057	1.465113	0.1195331	0.07937522	0.1519036	0.149353	1.237885	0.7601061	0.2974349	0.2988176	0.07110377	0.100804	0.09710509	0.05779269	0.2167546	0.3498507	0.1638663	0.2844775
217.599	0	0.0004568247	0.0008097408	0.0002652604	0.000326596	0.001260802	0.001908599	0.01133394	0.006240494	0.0004003335	0.0004146242	0.0008199942	0.0006864801	0.00570777	0.003615511	0.001647847	0.001360432	0.0005029422	0.0005377534	0.0003423027	0.0003359895	0.002014777	0.002199099	0.001654151	0.001882038
217.600	0	0.001744199	0.001976593	0.002360086	0.001975639	0.001445034	0.002151392	0.01165463	0.006400448	0.002092547	0.002465313	0.002710416	0.001730253	0.006003167	0.003834309	0.001630393	0.001463851	0.002025765	0.002149613	0.001813994	0.001235426	0.002131707	0.002292364	0.001645953	0.001915407
217.600	0	0.05603305	0.1036806	0.1558617	0.1039618	0.3346713	0.4047263	0.1708084	0.1548339	0.1108276	0.1504002	0.08153862	0.07809382	0.1788486	0.1992147	0.1488276	0.1198212	0.1776281	0.1949948	0.1966052	0.1208333	0.8387928	0.9596331	1.003381	0.6645068
217.601	0	0.1012656	0.1524139	0.06500139	0.0875031	0.2618476	0.4370188	2.75244	1.457383	0.1339761	0.08544051	0.1672159	0.1453836	1.311812	0.7631459	0.3473862	0.2895876	0.07891643	0.1032007	0.06899425	0.08308396	0.2360095	0.3531773	0.1624389	0.3383676
217.699	0	0.0004182859	0.0004579733	0.0002968843	0.0003287484	0.001453204	0.001267363	0.01098853	0.006163395	0.0005224096	0.0004090343	0.0007522237	0.0006246508	0.005980247	0.003491842	0.001660333	0.001458061	0.0005905482	0.0004667685	0.0004275332	0.0005036441	0.002030151	0.002225698	0.001730002	0.00187977
217.700	0	0.00146135	0.001569628	0.002099978	0.00158602	0.001682733	0.00133866	0.01115491	0.006300935	0.001976879	0.00204052	0.002158881	0.001402273	0.006235803	0.003732282	0.001723655	0.00143626	0.002021711	0.00193828	0.001705087	0.001043113	0.002236016	0.00231589	0.001822927	0.00182358
217.700	0	0.06572887	0.07889059	0.1287241	0.09831425	0.3136305	0.3921898	0.1762237	0.1568773	0.1046457	0.1366407	0.07860994	0.07793772	0.164301	0.1762274	0.1413547	0.1138184	0.1854499	0.207885	0.1930872	0.120472	0.8202271	0.949907	0.9742026	0.6436598
217.701	0	0.08180458	0.1255671	0.08169522	0.1062687	0.2967847	0.3199393	2.680406	1.441963	0.151373	0.07285662	0.1577219	0.1413366	1.381474	0.7661387	0.3754417	0.3197425	0.1027875	0.1151825	0.05069398	0.1112226	0.2599346	0.3264815	0.1904502	0.2930479
217.798	0	0.0005225759	0.0005785847	0.0003465786	0.0004972547	0.001593799	0.0006483041	0.01068124	0.006410875	0.0004233185	0.0004160008	0.0007868673	0.0007527801	0.006017288	0.003644754	0.001748	0.001348175	0.0004871768	0.0004885662	0.0004989052	0.0005718801	0.002129782	0.002247028	0.001807855	0.001629438
217.799	0	0.0009154959	0.000708027	0.001223058	0.0008008464	0.001670535	0.000742892	0.01081468	0.00648746	0.001361688	0.001330563	0.001255391	0.00112912	0.006151269	0.003777322	0.001729648	0.001339692	0.001255758	0.001254738	0.001158083	0.0004786088	0.002201096	0.002255815	0.00183978	0.001693492
217.800	0	0.08501239	0.06090569	0.1084889	0.1027141	0.301952	0.3902251	0.1728941	0.1585081	0.09146834	0.1275261	0.07407711	0.08787624	0.1615829	0.1611294	0.147219	0.1106698	0.1863013	0.2343842	0.1941219	0.1248943	0.8218376	0.9694219	0.9720894	0.6508597
217.801	0	0.05672617	0.1255392	0.1052132	0.108964	0.2967449	0.1976476	2.615852	1.505758	0.1419025	0.07228934	0.1620662	0.1596897	1.426112	0.8331005	0.4135554	0.2951579	0.1261557	0.1111379	0.06581476	0.1246397	0.2861961	0.303192	0.2129597	0.2377711
217.899	0	0.0003938985	0.0005517678	0.0003491386	0.0005383026	0.001544226	0.001040169	0.01091058	0.006754097	0.0005281194	0.0003419094	0.0007937401	0.0008279347	0.006242111	0.003794292	0.001844947	0.001079822	0.0004543257	0.0004944528	0.000452717	0.0003707642	0.001977465	0.002372269	0.001772498	0.001623253
217.899	0	0.000867755	0.0008308204	0.0009006384	0.0006908461	0.001705408	0.001099636	0.01105823	0.00692429	0.001071291	0.0007170791	0.001132842	0.0009661524	0.006285478	0.003906352	0.001872444	0.001225604	0.001083379	0.0008293947	0.0007874416	0.0003044175	0.002163768	0.002450952	0.001937143	0.001629225
217.900	0	0.09409476	0.07019436	0.1067255	0.1289996	0.3263334	0.4417343	0.1862736	0.1458768	0.07978758	0.09837271	0.1038782	0.09077595	0.1545996	0.1411751	0.1772043	0.11158	0.1836298	0.2529258	0.1988975	0.1468982	0.8654381	1.012732	1.047813	0.7214884
217.901	0	0.1043663	0.09936458	0.1067943	0.120124	0.3031007	0.2161596	2.689485	1.61791	0.171134	0.08792602	0.1930194	0.1908128	1.491336	0.9502118	0.453375	0.2697536	0.1047768	0.1075412	0.08052437	0.1233028	0.2693472	0.3490274	0.2233282	0.1940517
217.999	0	0.0003985663	0.0004081113	0.0003954053	0.0006230343	0.001284935	0.001701025	0.01139218	0.007373281	0.0006690471	0.0003074227	0.0009059256	0.0008243473	0.006240816	0.004300518	0.002116601	0.001125085	0.0005778145	0.000518682	0.0004467108	0.0003798017	0.001968121	0.002505902	0.001956061	0.001485188
217.999	0	0.0007755119	0.0005549868	0.0008229684	0.0007930712	0.001455495	0.001864584	0.01162189	0.007449548	0.001024457	0.0007087139	0.001362761	0.0007682335	0.006385822	0.004369622	0.002260307	0.001202529	0.0007894516	0.0008906722	0.0006880053	0.0003874503	0.0020853	0.002593663	0.002001439	0.001521073
218.000	0	0.1073898	0.06979712	0.1173763	0.1194905	0.3943609	0.5459562	0.1971116	0.1124934	0.08519531	0.1141984	0.1185347	0.09708806	0.1606304	0.1912536	0.1792846	0.1377098	0.2010719	0.2728017	0.2004649	0.1926821	0.9259475	1.011605	1.135481	0.807478
218.001	0	0.1098873	0.1156773	0.1174836	0.09924552	0.2148393	0.3181838	2.841159	1.769256	0.1733166	0.08301179	0.2156951	0.187232	1.509932	1.094546	0.5205647	0.2423893	0.09455247	0.09441039	0.09487682	0.06982564	0.2603443	0.4057505	0.2304115	0.1711234
218.099	0	0.0006509296	0.0004172774	0.0005095818	0.0004867419	0.0006162501	0.002392604	0.0112538	0.007411132	0.0006179368	0.0003727605	0.0008803714	0.0007723218	0.006042308	0.00434154	0.002047401	0.001444239	0.0005404969	0.000500587	0.0004239472	0.0003463754	0.001707676	0.002427257	0.001879873	0.001314641
218.099	0	0.0006212834	0.000345663	0.0005992738	0.0005537288	0.0006165453	0.002449219	0.01142557	0.007527115	0.0006321039	0.0005508624	0.001037203	0.0008073456	0.006066658	0.004442155	0.00215269	0.001354229	0.0004625604	0.0006729416	0.0004155372	0.000326351	0.00173212	0.002343173	0.001748759	0.001364862
218.100	0	0.1128391	0.03848036	0.1149172	0.1128512	0.4175402	0.5623875	0.1886372	0.08797011	0.09321719	0.118377	0.09279368	0.1034861	0.1421719	0.1790074	0.1666432	0.144108	0.1993318	0.2526176	0.2306609	0.2093775	0.8964082	0.963302	1.145179	0.8092089
218.101	0	0.112314	0.07459517	0.1182676	0.1019641	0.08818954	0.4429352	2.814426	1.799782	0.1608179	0.07761985	0.206551	0.1790015	1.469269	1.122586	0.4877881	0.2864868	0.09269051	0.1007976	0.06143599	0.05481391	0.2409949	0.3942447	0.2027121	0.1360282
218.198	0	0.0005886966	0.0002494475	0.0004495263	0.0004640673	0.000914035	0.002752118	0.01111067	0.007346529	0.0006335352	0.0004178567	0.000781146	0.0006204084	0.00568908	0.004208334	0.002171951	0.001408294	0.0005166571	0.000501056	0.000392964	0.0005699369	0.001479014	0.002247495	0.001452142	0.00130049
218.199	0	0.0004889239	0.0002810256	0.0003701491	0.0004395283	0.0009589012	0.002796408	0.01116975	0.007431005	0.0007074063	0.0004289956	0.0009092794	0.0005436626	0.005744328	0.004305828	0.002205816	0.001454918	0.0004866167	0.0005318344	0.0004389661	0.000499009	0.001473954	0.002204193	0.001524264	0.00121894
218.200	0	0.1312552	0.0394504	0.1148793	0.1070833	0.4271715	0.5595778	0.1739656	0.07241381	0.1011638	0.1136334	0.0919945	0.1203756	0.1358697	0.1518453	0.137604	0.1581945	0.1796787	0.216255	0.2534302	0.2397102	0.8491777	0.8987458	1.121857	0.7930912
218.201	0	0.1000347	0.06492076	0.108707	0.1056153	0.1395857	0.5328558	2.749213	1.785681	0.1673972	0.08922881	0.2124231	0.1395259	1.394727	1.093653	0.5132566	0.2918508	0.1028186	0.1127081	0.07785716	0.06594647	0.2253925	0.3703959	0.1770328	0.1447269
218.299	0	0.0003419456	0.0002551786	0.0003771844	0.0004642303	0.001230179	0.003095728	0.01112262	0.00736117	0.0005751279	0.0004781174	0.0008746879	0.0007270595	0.005330172	0.003893921	0.001889458	0.001279741	0.0004003295	0.0003991979	0.0003583782	0.0005741389	0.001462336	0.002120507	0.001420555	0.001146653
218.300	0	0.0003434333	0.000244147	0.0003273586	0.0004134942	0.00129952	0.003127284	0.01127493	0.007441767	0.0005770819	0.0003959075	0.0008516567	0.0007516751	0.005401105	0.003990053	0.001948751	0.001436615	0.0004293547	0.0004551935	0.0004770018	0.0005360049	0.001481307	0.00215781	0.001541943	0.001139302
218.301	0	0.13995	0.06767984	0.141706	0.0996502	0.4326123	0.5617584	0.1609333	0.05752222	0.09788284	0.1048382	0.08411771	0.1042917	0.1352394	0.1140958	0.1183368	0.1683483	0.1588922	0.1949598	0.2589681	0.2602077	0.8269487	0.8443004	1.082113	0.7835993
218.301	0	0.1070103	0.04567557	0.06575737	0.1020549	0.189118	0.5978665	2.731141	1.758726	0.1571397	0.08359839	0.2176348	0.1378413	1.303236	0.9648347	0.500779	0.2782174	0.09655101	0.077884	0.07780283	0.08284115	0.2143686	0.3564975	0.148619	0.1709908
218.398	0	0.0003317171	0.000390966	0.0005111946	0.000349718	0.001455539	0.003255205	0.01148125	0.007476917	0.0007281499	0.000493793	0.000931944	0.0006009243	0.005359013	0.003847884	0.002104	0.00136311	0.0004149023	0.0004409017	0.000505331	0.0004833561	0.00161242	0.002041199	0.00172862	0.001382503
218.399	0	0.000434613	0.0003909994	0.000411165	0.0003092345	0.001361288	0.003292975	0.01163701	0.007504682	0.0006677153	0.0005443346	0.0008911005	0.0005890801	0.005354266	0.003894506	0.00207615	0.001340919	0.0004588598	0.0004494685	0.0004536375	0.0005600362	0.00169128	0.002051036	0.00174359	0.001384232
218.400	0	0.149125	0.09253586	0.1689222	0.07463612	0.4416436	0.5729524	0.1433548	0.04802452	0.09147408	0.08731274	0.0587321	0.1026515	0.1286833	0.08502762	0.102855	0.1928151	0.1540168	0.1858079	0.2530861	0.2795992	0.8098286	0.8183204	1.063014	0.8021678
218.401	0	0.08964643	0.08440534	0.1084976	0.07929155	0.1954338	0.6565635	2.813357	1.752308	0.2075462	0.1125026	0.2031245	0.1255403	1.2964	0.9045336	0.5222777	0.270305	0.08201069	0.1022174	0.07230312	0.06910441	0.2369962	0.3516761	0.1982035	0.192624
218.498	0	0.0006215064	0.0004384222	0.0004145511	0.0004676017	0.001188353	0.003283983	0.01147556	0.007272408	0.0005837319	0.0004681147	0.0007904993	0.0006853043	0.005302559	0.003615608	0.002052224	0.001269161	0.0004842444	0.0004841201	0.0003911666	0.0005757249	0.001753198	0.001935383	0.001850946	0.001583288
218.499	0	0.0006380578	0.0005210932	0.0003954772	0.0004254276	0.001160113	0.003225023	0.01157671	0.007435918	0.0005397192	0.0005000111	0.0008575473	0.0006383388	0.005306129	0.003718781	0.002033504	0.001243296	0.0004145557	0.0004796958	0.0003618801	0.0004322167	0.001780309	0.001969435	0.001726395	0.001561362
218.500	0	0.1512974	0.1153509	0.1698192	0.05729205	0.4497746	0.5394425	0.1314798	0.04540714	0.09668029	0.05667362	0.05562438	0.09415849	0.1257889	0.09210899	0.1203475	0.2139371	0.1477996	0.1821627	0.241916	0.2801065	0.7813097	0.7710904	0.9837018	0.7942794
218.501	0	0.1210633	0.1108709	0.09791522	0.1181371	0.1535436	0.6960078	2.762278	1.709744	0.1702392	0.1117375	0.1913778	0.1542031	1.254455	0.8337192	0.5006093	0.2780024	0.07364317	0.1020836	0.06506199	0.07736886	0.2665162	0.3426327	0.2243821	0.207305
218.599	0	0.0006907561	0.0006596568	0.0003493422	0.0002768594	0.0009984613	0.003064791	0.01173426	0.007156874	0.0003343409	0.0003409196	0.0008173359	0.0008012282	0.005481724	0.003564066	0.001840217	0.001246599	0.0004646841	0.0006140303	0.0005102815	0.0004363952	0.002066892	0.002166611	0.001806733	0.00181249
218.599	0	0.000900285	0.0006989282	0.0003630638	0.0002438283	0.001000448	0.003098438	0.01187987	0.007230758	0.000444624	0.0005162539	0.0008590811	0.0006939564	0.005518776	0.003649384	0.001860978	0.001257307	0.0004915774	0.0007239292	0.0004851598	0.0004268125	0.002001193	0.002174953	0.001655063	0.001795893
218.600	0	0.160157	0.1420983	0.1747159	0.0562999	0.4588002	0.5542993	0.126784	0.06899978	0.0650981	0.05948477	0.06854219	0.1038481	0.1029225	0.1189971	0.1405683	0.2286709	0.1599438	0.1719286	0.2372209	0.2940961	0.8306525	0.7939239	0.9453335	0.8237873
218.601	0	0.1469152	0.1692203	0.06272605	0.07983918	0.1540187	0.6817751	2.814901	1.662295	0.110633	0.06844867	0.1677148	0.1661723	1.283382	0.7486593	0.4766959	0.2942872	0.07899872	0.1276368	0.08485354	0.07788334	0.3138837	0.3641796	0.24095	0.27172
218.699	0	0.0004726794	0.0006542675	0.0004660705	0.00045924	0.001087709	0.00285356	0.01232055	0.007251078	0.0002807045	0.0004172301	0.0008886642	0.0006874826	0.005686074	0.003418961	0.00201974	0.001584801	0.0003959049	0.0006451161	0.0006015244	0.000364809	0.002147126	0.00220116	0.001817025	0.001911985
218.699	0	0.0006414924	0.0008521317	0.0004171665	0.0003507448	0.001185265	0.002839218	0.01250848	0.007321663	0.0003948463	0.0005377035	0.0007873071	0.0007658966	0.005761792	0.003498686	0.001996128	0.001537531	0.0006713262	0.0007523828	0.0007083036	0.00039704	0.0022054	0.002237282	0.001792624	0.002159601
218.700	0	0.193776	0.1603929	0.1930587	0.05303509	0.4990415	0.6056434	0.122167	0.0950147	0.0732271	0.07486564	0.07128319	0.1171379	0.1002115	0.1382269	0.1590085	0.2449353	0.1744185	0.1659019	0.2189694	0.2947594	0.9193747	0.8694245	0.9522365	0.8747122
218.701	0	0.1073781	0.1484286	0.08429914	0.09101425	0.2057393	0.654092	2.960717	1.647921	0.1097035	0.087217	0.1921374	0.1558157	1.312975	0.7078816	0.4910559	0.3983577	0.07626165	0.1412032	0.08901334	0.08281341	0.3456946	0.3566608	0.2769789	0.3241385
218.799	0	0.0004642697	0.0006441111	0.0004892541	0.0003993762	0.001436619	0.002449271	0.01308629	0.007635446	0.0003889015	0.0004728564	0.000811463	0.0006547714	0.005924162	0.003347964	0.002200491	0.001829819	0.0005234907	0.0006177245	0.0004796639	0.0004807929	0.002547722	0.002425351	0.001443036	0.002213366
218.800	0	0.000461818	0.0009751032	0.0004946807	0.0002324685	0.001486933	0.00252706	0.01325285	0.007739019	0.0006017901	0.0006098384	0.0007070757	0.0007251367	0.006031727	0.003364492	0.002160175	0.001824706	0.0004560152	0.0007824546	0.0005881957	0.0004913629	0.00245338	0.002393315	0.001538446	0.00210498
218.800	0	0.2295388	0.187191	0.2173309	0.06525724	0.572492	0.6537276	0.1157121	0.09710576	0.09924148	0.08653141	0.06717364	0.1238861	0.13593	0.1384384	0.1532174	0.2366529	0.2290721	0.1921731	0.1864457	0.3016093	1.068536	0.9782158	1.004309	0.9527242
218.801	0	0.09091107	0.1575359	0.10374	0.09660974	0.2668936	0.5989642	3.131632	1.738018	0.1287293	0.1175305	0.208986	0.140966	1.342439	0.7020061	0.5035275	0.4684136	0.09244095	0.1428526	0.09151099	0.09221172	0.3935046	0.3901542	0.250918	0.3512238
218.898	0	0.0003516292	0.0006293591	0.0003418876	0.0004551134	0.001428213	0.001789719	0.01321573	0.007736791	0.0004688852	0.0004525144	0.0008018195	0.0007757971	0.006114572	0.003511399	0.001998996	0.00185195	0.0005531914	0.0005429963	0.0003217486	0.0004200655	0.002729906	0.002513059	0.001319097	0.001937279
218.899	0	0.0006369941	0.0007555846	0.0003168078	0.0004381877	0.001424842	0.001826481	0.01342066	0.007861126	0.0005443199	0.0006298395	0.0007097562	0.0008274505	0.006187425	0.003497344	0.002002729	0.00197301	0.0005747054	0.0006867273	0.000498259	0.0005608703	0.002692439	0.002543715	0.001245195	0.002036186
218.900	0	0.2353886	0.2087497	0.2093255	0.06718597	0.5685378	0.6211606	0.08956706	0.09628938	0.1109846	0.07981247	0.09430612	0.1102064	0.1586496	0.1415604	0.1627684	0.2161836	0.2387007	0.1700692	0.1859398	0.279177	1.090885	0.9840886	0.9647712	0.8982338
218.901	0	0.08729947	0.1526927	0.07277706	0.09083199	0.2314699	0.490965	3.159492	1.788103	0.1356031	0.0901728	0.1867058	0.1744396	1.375601	0.7713422	0.4273545	0.4696923	0.07930159	0.1130713	0.07270592	0.07086243	0.4231425	0.4243013	0.1898772	0.3110594
218.998	0	0.0005574681	0.0005600383	0.0004903681	0.0003810957	0.001223933	0.0009952298	0.013124	0.007769671	0.0006734654	0.0003385134	0.0008747497	0.000793498	0.006152301	0.00373362	0.001828313	0.001830486	0.0004842805	0.0005201809	0.0004092957	0.0005254735	0.002763385	0.002629885	0.001507289	0.001883455
218.999	0	0.0007351226	0.0007718493	0.0004449509	0.0004333014	0.001131543	0.001049384	0.01328119	0.007951963	0.0005062294	0.0005365596	0.0008717556	0.0008884026	0.00620091	0.003823531	0.001861958	0.00186891	0.0006593498	0.0005705054	0.0005004411	0.0005231332	0.002803503	0.002590117	0.001597167	0.001910747
219.000	0	0.2529752	0.219579	0.1888572	0.05910671	0.5415158	0.6045097	0.06599155	0.08048274	0.1068171	0.08282488	0.08311371	0.08504967	0.1656963	0.1415076	0.1799633	0.1923476	0.2294877	0.1531073	0.2099136	0.2546255	1.107082	0.9850067	0.9418381	0.836554
219.001	0	0.09585339	0.1302819	0.09155963	0.1029827	0.1803666	0.3142506	3.15933	1.832221	0.1845216	0.09205138	0.1826322	0.2013912	1.42837	0.902771	0.3404926	0.4706243	0.1197451	0.1158046	0.08532073	0.1063862	0.4250485	0.413761	0.2687976	0.3042353
219.099	0	0.0004370601	0.0006412507	0.0003992166	0.0003305533	0.0008087044	0.0007086357	0.01284889	0.007723782	0.0005325391	0.0002998095	0.0008126813	0.0008571858	0.006192321	0.004269009	0.001371244	0.001835081	0.0004376855	0.0005590444	0.0005222576	0.0006291662	0.002611522	0.002526055	0.00178604	0.001747242
219.099	0	0.0006288455	0.0006313749	0.0004799545	0.0004155224	0.000835111	0.0007339971	0.01300875	0.007748463	0.0004084481	0.0003536015	0.000874189	0.0007971714	0.006199318	0.00419455	0.001363123	0.001909266	0.0004839768	0.0006066301	0.0005413526	0.0006757892	0.002685604	0.002531178	0.001882199	0.001666842
219.100	0	0.2599303	0.2073983	0.1545053	0.05021718	0.5261066	0.5749428	0.05209069	0.06314078	0.1176251	0.08108352	0.0799049	0.07782996	0.1760017	0.1375573	0.1945256	0.1780593	0.234135	0.1395415	0.203318	0.2405241	1.109532	0.9844403	0.910065	0.7815466
219.101	0	0.1082086	0.1418473	0.1076079	0.0778242	0.09103668	0.1452833	3.106711	1.837124	0.144521	0.06903426	0.1866687	0.172407	1.461759	1.036149	0.2429408	0.4550989	0.1052514	0.1005731	0.08990385	0.1069286	0.3956605	0.3825687	0.2967272	0.2274381
219.199	0	0.0006262334	0.0005782814	0.0003458097	0.0005265207	0.000950024	0.001451125	0.01325771	0.008204211	0.0005924622	0.0004262661	0.001084127	0.0008709303	0.006402847	0.004697426	0.001059318	0.001857914	0.0005282673	0.000487477	0.0005689901	0.0006669314	0.002743564	0.002489884	0.001843674	0.001395883
219.200	0	0.0008256321	0.0007214526	0.0004261449	0.0005761943	0.001023705	0.001434153	0.01337288	0.008318291	0.0005699572	0.0003884894	0.0009507822	0.0008519392	0.006500528	0.004688689	0.00107407	0.001823209	0.0005107646	0.0005098468	0.000440125	0.0006572975	0.002771292	0.002530532	0.001942505	0.001446939
219.201	0	0.2841712	0.188236	0.1246095	0.04289091	0.5734441	0.6094286	0.08140695	0.04440842	0.1284518	0.07918905	0.09537639	0.066432	0.178835	0.1327662	0.1946008	0.1711856	0.2379069	0.1608585	0.2189885	0.2444374	1.201245	1.074535	1.023274	0.8138408
219.201	0	0.1514853	0.1259314	0.1027633	0.1412347	0.1644165	0.2417951	3.184971	1.961925	0.1752272	0.087718	0.2090228	0.1845917	1.523054	1.177559	0.1746997	0.445531	0.1041901	0.09663409	0.09335451	0.102272	0.3970237	0.3659445	0.3046864	0.1379269
219.298	0	0.0007310598	0.0002800055	0.0003076381	0.0005483204	0.001525667	0.002108597	0.01342397	0.008465368	0.000473844	0.0003988574	0.0009148283	0.0007294607	0.00629312	0.005029681	0.001054777	0.001739855	0.0005638808	0.0005169552	0.0005074956	0.000611581	0.00288142	0.002534668	0.002095226	0.0013609
219.300	0	0.0007785572	0.0002997234	0.0002866244	0.0005108637	0.001578678	0.002129953	0.01352999	0.008568511	0.0004680254	0.0003775982	0.0008774415	0.0007283649	0.006394481	0.005037793	0.0009955894	0.001740174	0.0005305494	0.0005518209	0.000513063	0.0006173717	0.00290275	0.002539313	0.002039443	0.001275902
219.300	0	0.2809601	0.146051	0.1206065	0.04000863	0.5644678	0.6271785	0.1006766	0.04395045	0.1105916	0.1001696	0.1065027	0.07273851	0.1683762	0.1213509	0.1953165	0.164923	0.2261399	0.1824936	0.2331653	0.2233754	1.235172	1.145369	1.102645	0.8046026
219.301	0	0.1427897	0.05538083	0.07839497	0.1126814	0.248436	0.375314	3.224283	1.999907	0.1419835	0.09203388	0.2175267	0.1688397	1.5375	1.249298	0.2072309	0.4476715	0.0840197	0.1093047	0.09510965	0.08210939	0.4228526	0.3853505	0.3481885	0.1485908
219.398	0	0.000803787	0.0003401654	0.000264149	0.0004614449	0.001872691	0.002761121	0.01335746	0.008613022	0.0004781117	0.0005678785	0.0009507682	0.0008360217	0.00594901	0.004974755	0.001213794	0.001746	0.000755795	0.0005720489	0.0006965447	0.0003874112	0.00271556	0.002611231	0.002140459	0.001192673
219.399	0	0.0006294812	0.0004108209	0.00029558	0.000524376	0.001940366	0.002759223	0.0134627	0.008679695	0.0004906819	0.0005548042	0.000958033	0.0007305668	0.006031819	0.005047106	0.001102816	0.001764917	0.0006354658	0.0004855916	0.0005801875	0.0003953205	0.002842444	0.002569183	0.002066018	0.001129179
219.400	0	0.270129	0.1148973	0.1088584	0.05558426	0.5585258	0.6221612	0.1128597	0.04784336	0.1071775	0.1151973	0.1228565	0.07261685	0.1736962	0.1174861	0.1876922	0.1554344	0.2310641	0.197806	0.2274837	0.1986561	1.22269	1.183627	1.13194	0.7757179
219.401	0	0.1370232	0.08116473	0.06240556	0.103082	0.2960191	0.4930819	3.194953	1.998806	0.123496	0.1197502	0.186193	0.170723	1.45249	1.219924	0.2049597	0.4179688	0.1276076	0.1131109	0.1064414	0.0707205	0.4320832	0.3913047	0.3441254	0.1761567
219.498	0	0.000650615	0.0004531437	0.0003609666	0.0003674785	0.001963781	0.003018435	0.01327373	0.008497668	0.0004634988	0.0002854722	0.000946729	0.0007379742	0.005559276	0.00482128	0.001258877	0.001722699	0.0007214394	0.0005163233	0.0005752805	0.000368305	0.002876823	0.002657442	0.002114834	0.001103344
219.499	0	0.0004544561	0.0004737954	0.0003907337	0.0003734679	0.002048385	0.003081614	0.01340023	0.008609482	0.0004393837	0.0003988851	0.0009546068	0.0007736785	0.005637301	0.00487864	0.001274587	0.001756982	0.0007842625	0.0005436703	0.0005500078	0.0004025545	0.002864911	0.002659262	0.002076852	0.00116571
219.500	0	0.2658445	0.1198452	0.09218742	0.0668151	0.5537219	0.6086589	0.1223498	0.06872278	0.1130567	0.1271575	0.1407492	0.06769611	0.1921428	0.1195151	0.1839709	0.1475509	0.2439414	0.2313987	0.2341407	0.1870971	1.18777	1.210075	1.123267	0.7307413
219.501	0	0.1537741	0.0993647	0.06785053	0.09139655	0.3231269	0.5583683	3.155445	1.964881	0.1234441	0.07577426	0.195561	0.1625091	1.33432	1.146253	0.2400757	0.3803218	0.1601401	0.07816301	0.09038043	0.07894484	0.4544455	0.4427761	0.3501213	0.2107849
219.598	0	0.0005049378	0.0004943739	0.0003977481	0.0005371229	0.001622532	0.0033275	0.01390568	0.008613758	0.0003575196	0.0006473091	0.001047368	0.0008375643	0.005329131	0.004749909	0.001337096	0.001730685	0.0005790762	0.0006288326	0.0005314731	0.00047839	0.002761547	0.002981113	0.002186861	0.001516443
219.599	0	0.0005035106	0.0004601235	0.0004168256	0.0004735962	0.001644645	0.003276963	0.01404387	0.008663297	0.0004083155	0.0006080253	0.001052195	0.0007902692	0.005321405	0.004740085	0.001320811	0.001716563	0.0005758976	0.00061479	0.0006056742	0.0005255944	0.002788596	0.00296085	0.002167702	0.001465585
219.600	0	0.2464119	0.127019	0.08620629	0.07623842	0.5524652	0.6133206	0.1484929	0.08055319	0.1150622	0.1109038	0.141355	0.07006658	0.2049546	0.1202276	0.1630833	0.1505326	0.2624392	0.2472923	0.2427906	0.186366	1.203533	1.283872	1.184606	0.7390802
219.601	0	0.1244937	0.08304947	0.08739391	0.1377054	0.2870773	0.6080294	3.277989	1.957821	0.1335674	0.1124363	0.2151715	0.1737608	1.256404	1.08579	0.2697985	0.4136541	0.1254559	0.0910206	0.1029962	0.1292537	0.4452376	0.5143747	0.3412669	0.3394631
219.697	0	0.0005091133	0.00067092	0.0004358199	0.0003711862	0.001510299	0.003520851	0.01405047	0.008060333	0.0004155354	0.0006607158	0.0008696715	0.0007141496	0.005361009	0.004381206	0.00149954	0.001521161	0.0004838441	0.0005685801	0.0006033658	0.000375313	0.002561416	0.003107561	0.001941573	0.001740489
219.698	0	0.0005284732	0.0005874468	0.0003828471	0.0003269921	0.001444547	0.003523623	0.01413391	0.00825358	0.0003851714	0.0007248755	0.0008666327	0.0007020948	0.00544557	0.004422409	0.001544721	0.001481899	0.0005661071	0.0006409626	0.0005914277	0.0004803231	0.002535828	0.003173334	0.001972119	0.001805035
219.698	0	0.2330293	0.119086	0.07086287	0.09453238	0.5192712	0.5930074	0.1500476	0.1076895	0.1280732	0.1046489	0.1506297	0.07416728	0.1982673	0.1143236	0.1651173	0.1542274	0.258119	0.2674517	0.2453601	0.1832488	1.208169	1.329525	1.169825	0.7038152
219.698	0	0.1458722	0.1462902	0.1150672	0.09784405	0.3180813	0.6958361	3.313194	1.84392	0.1421704	0.151513	0.1862963	0.1752541	1.239315	0.9761498	0.3001313	0.3200736	0.1033463	0.1327906	0.08917207	0.07859057	0.402025	0.5232604	0.2466992	0.3979579
219.798	0	0.0007265258	0.0006155105	0.0004077918	0.0003527912	0.001557201	0.003232551	0.0134304	0.007456482	0.0004369003	0.0004550696	0.0007928464	0.0008003637	0.005714479	0.003862621	0.001588596	0.001353185	0.0005775779	0.0006373297	0.0005446603	0.0003802349	0.002202626	0.002898155	0.001970985	0.001961347
219.799	0	0.0009405783	0.0006608876	0.0004965912	0.0003976216	0.001560028	0.003303066	0.01361421	0.007628567	0.0004900798	0.0005695321	0.0008480329	0.0008772539	0.005801745	0.003870107	0.001621362	0.001378703	0.0005978914	0.0007126101	0.0005778031	0.0004030877	0.002242536	0.003046946	0.002124207	0.002010767
219.800	0	0.2263469	0.08778797	0.03118795	0.1023676	0.4891535	0.5488448	0.1255956	0.1092554	0.1221648	0.1147657	0.1584988	0.07468138	0.1608753	0.08304734	0.1746908	0.1544729	0.2375194	0.269177	0.235287	0.1646567	1.153781	1.303944	1.087023	0.6059681
219.801	0	0.174879	0.1548473	0.07496173	0.09635547	0.3453971	0.6847175	3.182687	1.693144	0.1339589	0.09990666	0.2022913	0.1829106	1.280925	0.7920513	0.3551417	0.268452	0.08655243	0.1366488	0.1030337	0.08314704	0.3417916	0.4643211	0.2226217	0.4287498
219.898	0	0.0006571022	0.0006542779	0.0002447013	0.0004099473	0.001435041	0.002915232	0.01319701	0.007254585	0.0004848741	0.0004022248	0.0007986778	0.0007755928	0.005976969	0.003606798	0.001793442	0.001369034	0.0004750991	0.0006123049	0.0006086491	0.0004078215	0.002192974	0.002694135	0.002091001	0.001954847
219.899	0	0.0006016914	0.0006241092	0.0002395072	0.0003842634	0.001451794	0.002922522	0.01335423	0.007419088	0.0005138676	0.0003582575	0.0007542827	0.0008902808	0.006006803	0.003619578	0.001844709	0.001380878	0.0004702227	0.0005604432	0.0006195937	0.0003750549	0.002256657	0.002750015	0.002056897	0.001885352
219.900	0	0.2244458	0.06547172	0.05047127	0.1038176	0.5002967	0.5401511	0.121541	0.08896647	0.1286851	0.1060748	0.1536669	0.07403121	0.1625407	0.06700838	0.1773046	0.1478555	0.234916	0.2718399	0.2261195	0.158252	1.141286	1.311895	1.09667	0.6107086
219.901	0	0.1256584	0.1652322	0.05516514	0.09591121	0.3238513	0.6054332	3.121127	1.668908	0.1545859	0.0785138	0.1664421	0.180683	1.321297	0.7510599	0.4073767	0.2716486	0.07515513	0.1377874	0.1109157	0.08337187	0.3366428	0.4181095	0.2854222	0.3832514
219.998	0	0.000563577	0.0005331901	0.0002493723	0.0005110456	0.001183085	0.002343848	0.01306101	0.007428067	0.0004292758	0.0004080179	0.0007120258	0.0007414536	0.006234455	0.003560648	0.00181234	0.001316096	0.000502873	0.0005772225	0.0005071471	0.0005279517	0.002321522	0.002681872	0.002209182	0.002034276
219.999	0	0.0007093383	0.0006013477	0.0006472436	0.0006216706	0.001337203	0.00237173	0.01338507	0.007428461	0.0007791209	0.0005950628	0.0007735671	0.0009206674	0.0063271	0.003603174	0.001803141	0.001316152	0.0007070037	0.0009438864	0.0006779848	0.000500729	0.002381461	0.002602366	0.002309693	0.001966171
220.000	0	0.2264123	0.07005221	0.06729869	0.1032596	0.5009979	0.5380846	0.1132441	0.07941512	0.1317161	0.09051024	0.1522993	0.07991023	0.1619339	0.0891278	0.1943235	0.1443329	0.232497	0.2748051	0.2362098	0.1517183	1.158936	1.316488	1.097842	0.6207602
220.001	0	0.1124704	0.1449079	0.06168749	0.09383102	0.2682218	0.497973	3.101654	1.683102	0.1355984	0.08690551	0.1510971	0.1714573	1.392812	0.7830111	0.4250548	0.2680597	0.0833466	0.1140089	0.08382248	0.1068174	0.3123829	0.3712057	0.3086314	0.38164
220.098	0	0.0004374974	0.0006673691	0.000384318	0.0005031516	0.0009845748	0.001477872	0.01307852	0.007678938	0.0004018848	0.0003513289	0.0008243666	0.0009266385	0.006408306	0.003829984	0.001942359	0.001024109	0.0005420576	0.0007377524	0.0004661929	0.0005331638	0.002506024	0.002857774	0.002067994	0.001799854
220.099	0	0.0009168895	0.0008571735	0.00109795	0.0009673935	0.001111067	0.00146607	0.01316146	0.007776319	0.0009601528	0.0008039286	0.000756051	0.001186354	0.006512807	0.003975331	0.00208579	0.001038405	0.0007268052	0.001207732	0.0006700049	0.0005399896	0.002461197	0.002856661	0.002138337	0.00181323
220.100	0	0.2094481	0.06804588	0.08556455	0.1089132	0.471797	0.5164702	0.0944752	0.07959021	0.1096053	0.09690325	0.1345402	0.07942202	0.158627	0.1075452	0.2055076	0.1288686	0.2215726	0.2766614	0.244527	0.159743	1.172883	1.330536	1.094326	0.6271865
220.101	0	0.1224558	0.1135676	0.1021821	0.1134499	0.2139198	0.3436826	3.102421	1.777927	0.131254	0.07868909	0.1675555	0.1790737	1.449741	0.9265837	0.4619411	0.2171529	0.07087627	0.1567926	0.08081475	0.1104295	0.3054865	0.4062353	0.2514183	0.29842
220.198	0	0.0004531041	0.0003656495	0.000416138	0.0005015617	0.0007431832	0.0005474819	0.01275608	0.007665635	0.000390123	0.000257616	0.0008895295	0.0009161104	0.006361614	0.004139488	0.002195305	0.001018254	0.0004829815	0.0005568179	0.0004751788	0.0003513975	0.002256074	0.002947399	0.001688012	0.001642282
220.199	0	0.0008594924	0.0007256978	0.001164657	0.001163709	0.0008508338	0.0006716149	0.01287535	0.007860506	0.001043817	0.001012303	0.001139068	0.001220469	0.006548191	0.004286241	0.002399253	0.001039095	0.000688035	0.001187817	0.0008818187	0.0003846778	0.002330271	0.003018943	0.001636127	0.00167962
220.200	0	0.2127338	0.0804653	0.09243104	0.1046905	0.4339787	0.4772996	0.06686378	0.08355288	0.09656631	0.1089072	0.1294548	0.06900696	0.1505081	0.1093441	0.1994684	0.09988134	0.1997605	0.2642652	0.2543859	0.1539085	1.163432	1.314608	1.072823	0.6407557
220.201	0	0.1081108	0.1072061	0.1208773	0.124531	0.1179684	0.1867659	3.064526	1.818172	0.1408675	0.06619225	0.1757504	0.2031318	1.493723	1.061973	0.5050157	0.1859965	0.0780745	0.1136614	0.07396223	0.09101404	0.2316674	0.4237899	0.1500888	0.2289227
220.297	0	0.0005584641	0.0005142902	0.0004433984	0.0004186802	0.001035487	0.001134162	0.01245224	0.007745026	0.0005117046	0.0002982149	0.001059578	0.0007171997	0.006217796	0.004260909	0.002434363	0.001149332	0.0005618223	0.0005583987	0.0005780325	0.0004224293	0.002210087	0.002984038	0.001515391	0.001561375
220.297	0	0.0006929883	0.0009312395	0.001185524	0.0009164845	0.001096966	0.001179227	0.01261754	0.00791064	0.0009552102	0.0009456949	0.001433901	0.001106661	0.006316451	0.004375687	0.002432171	0.001224737	0.0006468415	0.001271268	0.0008792958	0.0004335054	0.002236888	0.003047379	0.001549224	0.00156798
220.298	0	0.1817622	0.1104591	0.09462169	0.1120899	0.4155628	0.453611	0.05611357	0.08788867	0.09734745	0.119636	0.1227259	0.05012843	0.1521452	0.1259185	0.1963086	0.08330412	0.2006558	0.2583964	0.2458034	0.139312	1.155907	1.293867	1.064509	0.6630007
220.298	0	0.1080313	0.0833978	0.1290365	0.1353202	0.1437525	0.2525201	3.012036	1.853459	0.1798135	0.09381907	0.21202	0.184186	1.492498	1.118412	0.5418435	0.2141244	0.09108611	0.1118765	0.08970535	0.05859027	0.2333829	0.4467253	0.1097016	0.1602084
220.398	0	0.0004484306	0.0002912197	0.0006365539	0.0004357914	0.001448691	0.001800148	0.01259454	0.008203375	0.0004934268	0.0003575634	0.000934311	0.000646682	0.006163319	0.004543517	0.002368908	0.001317241	0.0004980255	0.0006566171	0.0004516558	0.0003615375	0.002319591	0.003009804	0.001494441	0.001314219
220.399	0	0.0007137529	0.0007544583	0.001840413	0.001305001	0.001535764	0.001879934	0.01284478	0.008299138	0.001324965	0.001385692	0.002058422	0.001175879	0.006212487	0.004635195	0.00231938	0.001397477	0.0009166841	0.001025519	0.001144934	0.0006571291	0.002291269	0.002982246	0.00158031	0.001324389
220.400	0	0.1798762	0.1362558	0.1074527	0.1270567	0.4173132	0.4566979	0.0736328	0.09247057	0.1076474	0.1190666	0.1301698	0.03970647	0.148127	0.1455657	0.2107248	0.05812252	0.2128054	0.2493876	0.2569779	0.1423128	1.191551	1.310228	1.066323	0.7092347
220.401	0	0.1220032	0.06650061	0.13443	0.1159673	0.2035175	0.349994	3.063269	1.935137	0.1553181	0.08602514	0.2191582	0.161755	1.483272	1.204528	0.5272313	0.263107	0.08703134	0.1045736	0.07748775	0.04875601	0.2800375	0.4073055	0.09039986	0.1196003
220.498	0	0.0005351492	0.0002321408	0.0003504344	0.0004258024	0.001693889	0.002437313	0.01285454	0.008484339	0.0004854236	0.0004037785	0.001009106	0.0007648149	0.005851516	0.004662177	0.002156285	0.001390287	0.0004721857	0.0005629531	0.0004363645	0.0003670003	0.002435723	0.002772397	0.001538216	0.001127338
220.499	0	0.001422822	0.001195401	0.003530824	0.002745819	0.001922492	0.002506434	0.01311959	0.008713051	0.002069272	0.002036296	0.003062768	0.00162712	0.005940388	0.004931046	0.002286612	0.0014242	0.0007994	0.001518769	0.001548634	0.0009486265	0.00251381	0.002822414	0.001621731	0.001159078
220.500	0	0.1820721	0.1401607	0.1077143	0.1241149	0.4016858	0.4505182	0.08551225	0.09291271	0.09879224	0.1145249	0.1357353	0.03678689	0.1312443	0.1522879	0.2212473	0.05497059	0.2214872	0.2408593	0.2508225	0.1499339	1.199904	1.299156	1.053294	0.7492795
220.501	0	0.1425266	0.05840689	0.1067279	0.104857	0.243057	0.4629739	3.093226	1.975332	0.1285023	0.09852073	0.2143861	0.1518522	1.413977	1.225593	0.5423243	0.2928012	0.1156372	0.09513093	0.06727707	0.04513888	0.3255353	0.3674988	0.1139354	0.1254115
220.598	0	0.0007246765	0.0004061766	0.0002902271	0.0003518273	0.001599883	0.002938797	0.01279849	0.008174352	0.0005352935	0.0005344059	0.0009349049	0.0006713258	0.00540889	0.004286739	0.001982023	0.001406999	0.0005968036	0.0005589483	0.0004575015	0.0004360479	0.002515761	0.00259736	0.001526998	0.001226557
220.599	0	0.001675334	0.001544876	0.005625665	0.004562822	0.001770435	0.003047141	0.01322092	0.008444187	0.00303699	0.002921444	0.004392854	0.001920313	0.005432513	0.004548704	0.002001621	0.001474807	0.001155923	0.002211155	0.002049453	0.001382605	0.002514768	0.002748313	0.001483309	0.001373525
220.600	0	0.1734674	0.1378087	0.1144729	0.1233537	0.3973876	0.4633658	0.1067643	0.0731901	0.089174	0.1258569	0.129019	0.04398692	0.1319318	0.1778864	0.2182628	0.04900331	0.2414643	0.2268976	0.2360972	0.1454263	1.190074	1.26675	1.032629	0.7610265
220.601	0	0.1495967	0.07767276	0.06542478	0.09201973	0.2373789	0.5462384	3.056718	1.896187	0.1573736	0.1146727	0.2004144	0.1480798	1.307994	1.089274	0.4889738	0.2990756	0.1277096	0.09556236	0.07265791	0.0817989	0.3439604	0.3281422	0.1299925	0.1926794
220.698	0	0.000860991	0.0003245834	0.0004036674	0.0003605273	0.001151244	0.003198711	0.01247302	0.00780889	0.0005571561	0.0003929203	0.0009223301	0.0006420271	0.005225927	0.003812649	0.001768449	0.001236797	0.0006641196	0.0004859883	0.0005540688	0.0004949871	0.002433582	0.002517906	0.001448398	0.00129356
220.699	0	0.001583261	0.002184557	0.007557941	0.006175757	0.001463899	0.003528625	0.01321695	0.008112484	0.00415749	0.003735799	0.005604847	0.002117424	0.005264788	0.004076255	0.00181271	0.00137467	0.001264671	0.002411333	0.00261536	0.001463833	0.00235558	0.002525123	0.001610839	0.001505192
220.700	0	0.1461145	0.1511264	0.1046104	0.1103419	0.384107	0.430232	0.1283958	0.04877286	0.09870215	0.1208507	0.1056877	0.0539632	0.1359146	0.1659705	0.2031362	0.05994134	0.2362512	0.2104334	0.2227422	0.1277448	1.125892	1.212502	0.9939194	0.7099756
220.701	0	0.1766815	0.09786018	0.1058264	0.08042633	0.1925668	0.6431649	2.992359	1.829914	0.1753659	0.0932126	0.2045118	0.1329528	1.247306	0.9010271	0.4416667	0.2761757	0.1383177	0.08994792	0.09447974	0.08460826	0.3057089	0.3375055	0.1719646	0.1963707
220.798	0	0.0007945754	0.0005653831	0.0003227199	0.0004601316	0.0009141443	0.003045235	0.01139293	0.00725297	0.0004989653	0.0004435674	0.0008288656	0.0006455804	0.005063887	0.003369907	0.001413057	0.001050791	0.0005420508	0.0004323788	0.0005977331	0.0003940186	0.001961534	0.002253558	0.001527966	0.001322708
220.799	0	0.001453481	0.002380685	0.00923975	0.007388865	0.001331831	0.003435682	0.01216439	0.007427858	0.004915224	0.004108104	0.006616975	0.002275849	0.005192145	0.003673543	0.001543233	0.001002842	0.001314667	0.002699198	0.0028161	0.001220599	0.002017811	0.002308865	0.001596255	0.001546093
220.800	0	0.1161797	0.1323134	0.09056947	0.1077285	0.3297436	0.3486254	0.1168744	0.05110311	0.1090581	0.1324327	0.08258305	0.0559179	0.1245583	0.1271221	0.1716452	0.08980634	0.1798214	0.168546	0.1835011	0.1496489	0.9479451	1.030744	0.8973949	0.6084052
220.801	0	0.13216	0.1167628	0.095627	0.08453774	0.1776105	0.6524393	2.72358	1.687754	0.1457254	0.09524955	0.1857118	0.1475737	1.210838	0.7454037	0.3563929	0.2081822	0.09231338	0.08294883	0.1028893	0.06158244	0.227718	0.3639704	0.2243137	0.1856014
220.898	0	0.0007377056	0.0004994151	0.0002716949	0.0004087128	0.001072252	0.00284653	0.01108486	0.006930134	0.0002224048	0.0004754374	0.0007371713	0.0006834926	0.005384099	0.00328995	0.001091401	0.00108852	0.0004068665	0.0005079962	0.0005359256	0.0005218721	0.001944722	0.002263623	0.001691308	0.001613736
220.899	0	0.002207038	0.0032141	0.01234495	0.009753468	0.001688698	0.003309639	0.01193671	0.007257864	0.006712456	0.005065037	0.007878424	0.002659989	0.005600971	0.00369517	0.001274588	0.001093709	0.001533506	0.00288144	0.002619823	0.001170469	0.002009472	0.002616784	0.001871736	0.00160922
220.900	0	0.1276099	0.1107026	0.07955394	0.08390072	0.3199796	0.337378	0.1290623	0.06917901	0.1208527	0.1199034	0.07204263	0.06115116	0.1234332	0.1389859	0.1653955	0.1040004	0.1581059	0.1574035	0.1643586	0.1511194	0.8714251	0.9383911	0.8226883	0.5666361
220.901	0	0.1337239	0.1222267	0.08570093	0.0667248	0.189901	0.6184042	2.637331	1.62149	0.1231819	0.09686576	0.1686087	0.1535248	1.265704	0.6976412	0.2907328	0.2334518	0.09681407	0.09135566	0.09751949	0.07798772	0.2396761	0.4128684	0.2494985	0.2323465
220.998	0	0.0004751465	0.0006435641	0.0003660671	0.0003529006	0.0009769107	0.002440246	0.01029471	0.006453368	0.0003469954	0.0005595136	0.0007177376	0.0007072089	0.005553604	0.003385351	0.0009974357	0.001099722	0.0003943318	0.0005387882	0.0005206964	0.0003512899	0.001873786	0.002109503	0.001589763	0.001708715
220.999	0	0.003043736	0.00402621	0.01521001	0.01177038	0.001810446	0.003050332	0.01128059	0.006930312	0.00868745	0.005861561	0.008959878	0.003450291	0.005700412	0.00372956	0.001038226	0.001069668	0.001448357	0.002990517	0.002300228	0.00128394	0.001951186	0.002411265	0.001908764	0.001674109
221.000	0	0.1353301	0.1037449	0.0705923	0.07451909	0.3089037	0.3289042	0.1412747	0.08980281	0.1311811	0.1140983	0.0584266	0.06080688	0.1074164	0.143288	0.1651923	0.112905	0.159408	0.1653824	0.1571866	0.160644	0.8178576	0.8681613	0.7558012	0.5370331
221.001	0	0.1357791	0.1890895	0.0982709	0.07689846	0.1347459	0.5152745	2.423284	1.496315	0.1330435	0.103797	0.1532023	0.1381935	1.296541	0.6990627	0.2509848	0.2579475	0.06360502	0.1118996	0.09230825	0.07578939	0.2361803	0.3842509	0.2344745	0.2325256
221.098	0	0.0003823995	0.0008531894	0.000329222	0.0004215638	0.0009082168	0.001906148	0.00956507	0.005793526	0.0004837706	0.0005505794	0.0006461382	0.0006581794	0.005482355	0.003477541	0.0006591784	0.0009697131	0.0005814685	0.0005450881	0.0004133553	0.0003213457	0.001850453	0.001743784	0.001259274	0.001626967
221.099	0	0.003757242	0.004390256	0.01893065	0.01426023	0.002016799	0.002605632	0.01060458	0.006406587	0.0115412	0.006929984	0.01046704	0.004541871	0.005574473	0.003773106	0.0008607604	0.001047823	0.001494721	0.003055403	0.001691997	0.001186072	0.00198149	0.002030639	0.001656441	0.00174551
221.100	0	0.149975	0.1081682	0.0703287	0.08034064	0.2913804	0.3186597	0.1552826	0.1039386	0.133562	0.1085646	0.06142156	0.06739703	0.08301517	0.1396346	0.1498637	0.1211577	0.1578888	0.1675719	0.1549218	0.1686802	0.7509013	0.7838758	0.6788449	0.5011477
221.101	0	0.0645222	0.1426121	0.07396082	0.07922716	0.1143554	0.4122907	2.241884	1.341932	0.1485313	0.1059419	0.1382334	0.1343963	1.270065	0.7398285	0.1685791	0.2326882	0.07488458	0.1120942	0.07712246	0.06150809	0.2395547	0.319925	0.147083	0.2527018
221.198	0	0.0003782794	0.0004448724	0.0003974395	0.0003402793	0.0009206393	0.00139602	0.009135433	0.005468097	0.0006288043	0.0003819485	0.000735193	0.0006726229	0.005346801	0.003520352	0.0007769611	0.0009681913	0.0006294321	0.0005415365	0.0005358672	0.0002865773	0.001702127	0.001634568	0.001199961	0.001826295
221.199	0	0.006355034	0.00623879	0.03151155	0.02424138	0.003029721	0.002756447	0.01089202	0.006442481	0.02039569	0.01197461	0.01649675	0.007952075	0.005576679	0.003885729	0.0008272847	0.001098909	0.002241903	0.003320851	0.001643617	0.001848974	0.00209445	0.002080315	0.001815593	0.001923739
221.200	0	0.1649128	0.1272596	0.07292356	0.07973691	0.2781096	0.3006475	0.1595755	0.1128836	0.1298912	0.1010775	0.06919183	0.07955988	0.06220989	0.1415439	0.1376504	0.1282426	0.1502763	0.1651064	0.1553383	0.1835498	0.694774	0.7002162	0.6023424	0.4682377
221.201	0	0.07979764	0.1071218	0.07494508	0.05864225	0.1590842	0.2991244	2.154629	1.271363	0.1613708	0.07650509	0.1606553	0.1246039	1.248204	0.7523887	0.1288719	0.2416843	0.1106569	0.1257756	0.08667734	0.07130296	0.2451995	0.27942	0.1282853	0.2979873
221.298	0	0.0006073138	0.0006329913	0.0003140127	0.0002967424	0.0009689503	0.001077936	0.009235871	0.005634872	0.0007024397	0.0003118165	0.0007314998	0.0006937283	0.005460581	0.003506511	0.0007975003	0.001222544	0.0005291067	0.0005836278	0.0004573384	0.0002934952	0.00170818	0.001633883	0.001382006	0.001601171
221.299	0	0.009141042	0.009152944	0.03978857	0.03117901	0.005302922	0.004906214	0.01280551	0.008241118	0.0271595	0.01446824	0.02030314	0.01020216	0.00704596	0.004843414	0.003205266	0.003096234	0.002688725	0.002743881	0.004231488	0.004018527	0.003568415	0.004399874	0.003686361	0.002816266
221.300	0	0.1471378	0.1289847	0.08005911	0.084058	0.2820844	0.3079385	0.1283705	0.1244743	0.1279545	0.0921185	0.06543613	0.07971758	0.06453727	0.1559141	0.1211041	0.1303106	0.1337639	0.1640931	0.16151	0.1857303	0.7146471	0.6902785	0.6031626	0.4879723
221.301	0	0.09446945	0.1069201	0.07292102	0.06449167	0.205606	0.2426206	2.218287	1.307345	0.1870657	0.04569897	0.1492804	0.1622994	1.292178	0.7936025	0.1482493	0.2781231	0.1056621	0.1464039	0.0871313	0.07449427	0.2321981	0.2771863	0.1627811	0.2601491
221.398	0	0.0005986253	0.0006111886	0.0004714157	0.000219465	0.001123142	0.001210713	0.009076858	0.005508169	0.0006420295	0.0002452666	0.0006201189	0.0006831574	0.005359338	0.003531172	0.001091478	0.001260608	0.0003683258	0.0005281955	0.0005015248	0.0002104344	0.001576922	0.00172781	0.001328222	0.001416912
221.399	0	0.006376954	0.00590856	0.03081719	0.02364032	0.003180952	0.00247971	0.01081287	0.006517778	0.0206817	0.01163545	0.01570317	0.008297322	0.005525112	0.003809906	0.001319406	0.001439386	0.001394653	0.002253905	0.00192981	0.001834348	0.001556532	0.002103096	0.001745615	0.001545805
221.400	0	0.141268	0.1428687	0.08350748	0.09440834	0.2910011	0.3016736	0.09765557	0.1407407	0.1225796	0.09048151	0.05790053	0.0860186	0.06687479	0.156825	0.1038392	0.1361022	0.1212326	0.1622644	0.1592857	0.1915528	0.7118498	0.6537725	0.5796978	0.4924815
221.401	0	0.09148171	0.1327797	0.09640439	0.07371568	0.2453889	0.2779873	2.211827	1.321496	0.1739762	0.04648589	0.1458092	0.1400869	1.309811	0.8497126	0.2283235	0.3012419	0.07922819	0.1204608	0.0658696	0.07052794	0.2206119	0.2907324	0.1605803	0.2187681
221.498	0	0.0007853871	0.0004809496	0.0004801209	0.0003936375	0.001492983	0.001613196	0.008793019	0.005647957	0.0007302205	0.0003171434	0.0006253959	0.0006349958	0.005124427	0.003501036	0.001231208	0.0011574	0.0005116254	0.0004362245	0.0003354292	0.0003184359	0.001418855	0.001510906	0.001255416	0.001266802
221.499	0	0.004849256	0.00466192	0.0238271	0.01805066	0.003062197	0.002696279	0.01021124	0.00647182	0.01675265	0.009266303	0.01208926	0.006557675	0.005292604	0.003610092	0.001311656	0.001322449	0.0009709292	0.001394285	0.001654548	0.001532407	0.001443084	0.001718072	0.001557451	0.00142575
221.500	0	0.1486717	0.1597364	0.0976359	0.1106785	0.282241	0.2879227	0.07674533	0.1549067	0.114178	0.09238899	0.04746107	0.09623276	0.07985799	0.1569204	0.09936585	0.1428467	0.1052508	0.1639329	0.1718064	0.2063363	0.6921922	0.6072732	0.5458109	0.4865977
221.501	0	0.1328141	0.1019171	0.09539126	0.09191388	0.2944476	0.3667145	2.174643	1.37272	0.1953159	0.08216783	0.1365264	0.1491106	1.283687	0.8667137	0.3016205	0.2630203	0.1123361	0.1122773	0.06633505	0.05754413	0.2050484	0.2367735	0.1562976	0.2050774
221.598	0	0.0007536686	0.0004789252	0.0003203375	0.0004132207	0.001326256	0.002108967	0.008814832	0.006015972	0.0006386342	0.0005306125	0.0006149821	0.0007243552	0.004901067	0.003362669	0.001259775	0.001057323	0.0004713119	0.0002482211	0.0004501291	0.0003691911	0.001378317	0.001332261	0.001331427	0.001011981
221.599	0	0.003848224	0.003481798	0.01898254	0.01446696	0.002670731	0.003068371	0.009812635	0.006583321	0.01401115	0.008062132	0.009773461	0.005310111	0.005144459	0.003591942	0.001258209	0.001138097	0.0008065637	0.001272415	0.001321023	0.0009214475	0.001422733	0.001523649	0.001501469	0.0009842374
221.600	0	0.143564	0.1534827	0.1070725	0.1083	0.2721769	0.2758911	0.05005098	0.1589965	0.09627401	0.0820169	0.04147821	0.1045417	0.08617327	0.1544896	0.09053102	0.1583187	0.1133623	0.1683451	0.1812789	0.2094972	0.6982143	0.5760335	0.531289	0.4970851
221.601	0	0.1433435	0.07474033	0.07419911	0.07545662	0.2753873	0.4875677	2.192247	1.459962	0.1749847	0.1186674	0.1361984	0.1625996	1.248033	0.8614729	0.3010583	0.2414079	0.104763	0.07128986	0.07248975	0.04692122	0.2083724	0.2132747	0.2007476	0.150992
221.698	0	0.0004870292	0.0003406455	0.0003441906	0.0004698842	0.00116581	0.002512687	0.009316039	0.006437718	0.0006988312	0.000458294	0.0006804497	0.0008674375	0.004940725	0.00343716	0.001170958	0.0009586725	0.0006037049	0.0002513112	0.00036523	0.0004180068	0.001636212	0.001246125	0.00125302	0.0009247013
221.699	0	0.004238374	0.003548615	0.01991383	0.0152072	0.002607113	0.003336475	0.01036696	0.007055807	0.01461329	0.008596997	0.01019636	0.005613662	0.005052811	0.003671016	0.001240016	0.0009438352	0.0009439604	0.001139102	0.001308482	0.0007375356	0.001600025	0.001460993	0.001600123	0.0009556295
221.700	0	0.1159842	0.1478245	0.09183402	0.1023076	0.2932744	0.3074907	0.03983041	0.158071	0.07465134	0.07912878	0.0420774	0.1012508	0.05880186	0.1410271	0.08606517	0.1740673	0.1309671	0.1809308	0.181749	0.2226375	0.7838447	0.5837409	0.5764957	0.5661722
221.701	0	0.1515237	0.08413641	0.09374728	0.1002788	0.2463118	0.5358237	2.307644	1.537114	0.1574483	0.1075331	0.1507008	0.1843154	1.234706	0.860992	0.2455835	0.2227123	0.1312137	0.06154825	0.06337489	0.0558545	0.2269678	0.1574919	0.2170216	0.1225332
221.798	0	0.0006020864	0.0006225114	0.0004124824	0.0004069921	0.0007603428	0.00265737	0.009370923	0.006392011	0.0005396039	0.0003150173	0.0007644923	0.0006950336	0.004799263	0.003310401	0.0009969023	0.0008729399	0.0006610217	0.000353833	0.0003768875	0.0003483769	0.00167273	0.001088634	0.00116047	0.0007914739
221.799	0	0.003678567	0.003009316	0.0177177	0.01380428	0.001963173	0.003456311	0.01030124	0.006928086	0.01319542	0.007836662	0.009418674	0.004837835	0.004962396	0.003636121	0.001046176	0.0009435295	0.001266278	0.001206622	0.001515566	0.0007220179	0.00174085	0.001351158	0.001502578	0.0008839885
221.800	0	0.1074788	0.1557891	0.1131209	0.1107619	0.282878	0.3111412	0.07762392	0.149587	0.06672446	0.07873555	0.05462391	0.09942315	0.05319083	0.1437545	0.0995739	0.1800391	0.1435906	0.1792977	0.1950629	0.2237369	0.7798142	0.5588067	0.5543412	0.5735759
221.801	0	0.1623716	0.0837136	0.05659361	0.1074158	0.1764955	0.5717998	2.289127	1.514003	0.1470169	0.09118215	0.1775064	0.1448777	1.187995	0.7982112	0.1908656	0.1943511	0.1629464	0.06854527	0.08216887	0.07368443	0.270126	0.1335381	0.1953064	0.1010635
221.898	0	0.0006080687	0.0004368721	0.0003913773	0.0003034466	0.0006828485	0.00268818	0.009287557	0.006223447	0.000395939	0.0004295103	0.0007777328	0.0005802742	0.004767347	0.003328144	0.0006568076	0.001060576	0.0005144119	0.0004173063	0.0003378092	0.0003698598	0.001706837	0.001159365	0.001000072	0.000971047
221.899	0	0.005153724	0.004547146	0.0268296	0.02064204	0.002542761	0.0039164	0.01084169	0.007021041	0.0186014	0.01192071	0.0149415	0.007463428	0.005000656	0.003788304	0.0008664808	0.001270978	0.002165613	0.001843844	0.001865137	0.0009470274	0.001736676	0.001524709	0.001345083	0.0009351552
221.900	0	0.111599	0.1666052	0.1427433	0.11904	0.2627667	0.280283	0.1072185	0.1419512	0.06082997	0.09112327	0.06162996	0.09518451	0.04884328	0.1563021	0.1061792	0.1757853	0.1404855	0.1687978	0.2057287	0.215121	0.6871191	0.4951423	0.4664839	0.5111763
221.901	0	0.1410717	0.07482612	0.08071834	0.07772997	0.1431195	0.5502004	2.241332	1.440035	0.1140331	0.0935023	0.1867665	0.1120433	1.138884	0.7574966	0.1065262	0.2089133	0.09513321	0.05936916	0.06325921	0.06997353	0.3081801	0.1416481	0.1483024	0.1116801
221.998	0	0.0006809865	0.0008045961	0.0005510621	0.0001894707	0.0008231128	0.002504206	0.008754991	0.0058884	0.0004424454	0.0004925285	0.0005953329	0.0005374609	0.00486335	0.00344595	0.0007339657	0.001270723	0.0004479458	0.0003569182	0.0005574822	0.0004382206	0.001619752	0.001227901	0.001022511	0.001123028
221.999	0	0.09929579	0.07221654	0.168795	0.1232646	0.04012226	0.0313208	0.03264904	0.02279281	0.1425442	0.08553004	0.131085	0.06279963	0.02802822	0.02863403	0.02878283	0.02544946	0.07183052	0.08832226	0.09064643	0.07026758	0.02419723	0.03237949	0.03098843	0.02303814
222.000	0	0.1045058	0.1673149	0.1589375	0.1147424	0.2554377	0.2772993	0.1186797	0.1246977	0.0535754	0.08992317	0.06328235	0.0839443	0.04188253	0.1508768	0.1174226	0.1663807	0.1368605	0.172213	0.1993802	0.2020957	0.6272771	0.4642045	0.409138	0.4650025
222.001	0	0.1412349	0.127539	0.06211415	0.06220557	0.09177228	0.503301	2.087441	1.361331	0.09443295	0.08951497	0.1348052	0.09309799	1.151631	0.7460214	0.1366771	0.2432702	0.07933018	0.09333032	0.0685246	0.07481486	0.3036829	0.1786469	0.1531802	0.1530691
222.098	0	0.0008676749	0.0009730189	0.001849536	0.001275835	0.0009660226	0.002499279	0.00879739	0.005794986	0.001289527	0.0009079647	0.001090103	0.0008486254	0.005091315	0.003423404	0.001020148	0.001268268	0.0004196845	0.0005524553	0.0006754249	0.0005685303	0.00159279	0.001211946	0.001057185	0.001359067
222.099	0	0.1223345	0.232424	0.8365931	0.6818193	0.08259929	0.07750476	0.07570801	0.06516031	0.5612245	0.3274584	0.4944655	0.269696	0.0435278	0.05464765	0.05587189	0.0483092	0.1537592	0.1768505	0.220527	0.1524238	0.05531248	0.07818832	0.0643412	0.03501422
222.100	0	0.09540369	0.1720389	0.1849342	0.1264949	0.2786557	0.3225952	0.1346571	0.1058015	0.06487175	0.1058063	0.0759193	0.072627	0.04994636	0.1389504	0.1286146	0.1463365	0.1555494	0.1864444	0.2137106	0.2080463	0.6236525	0.5021169	0.4218691	0.477963
222.101	0	0.15185	0.142182	0.04333694	0.06624627	0.09093369	0.4969231	2.087369	1.336626	0.112309	0.1007973	0.1621938	0.09254214	1.190864	0.7529344	0.2317942	0.253195	0.07678495	0.0811133	0.06378323	0.07177073	0.309799	0.1933282	0.1325877	0.1866034
222.198	0	0.001034554	0.001048815	0.002288292	0.001687337	0.0009688963	0.002339233	0.008354692	0.005494263	0.001482325	0.001216068	0.001131313	0.0009623171	0.005170648	0.003508485	0.00119181	0.00118703	0.0004834843	0.0004515874	0.0007935813	0.0005363068	0.001397184	0.001163852	0.001142924	0.001587417
222.199	0	0.1885107	0.2229243	1.05061	0.8824153	0.108108	0.08239902	0.09051998	0.05827637	0.7104605	0.4513925	0.6085979	0.3089175	0.05888904	0.03468025	0.06895112	0.04899757	0.212315	0.1645352	0.240912	0.1552309	0.06242921	0.08124319	0.05786582	0.03223068
222.200	0	0.06567995	0.1631246	0.1832162	0.1191841	0.2863301	0.3375405	0.1352288	0.09239494	0.08392222	0.118391	0.1013004	0.06091839	0.0640775	0.1434473	0.1333442	0.1306708	0.1488464	0.1700984	0.2123684	0.1967285	0.5434183	0.4775635	0.3777908	0.4347105
222.201	0	0.1657159	0.1813779	0.08199429	0.07175614	0.1265785	0.4568991	1.982385	1.284239	0.1198201	0.09407786	0.1479834	0.1148698	1.219126	0.7722296	0.303548	0.2533184	0.07482128	0.09360756	0.04936602	0.07688355	0.2816233	0.2089674	0.1285089	0.2426537
222.299	0	0.0009041981	0.0009163026	0.002471785	0.001983229	0.001010925	0.001807836	0.007614493	0.004854765	0.001754092	0.001311199	0.001396165	0.001085072	0.005019311	0.003374203	0.001124044	0.001184536	0.0007701689	0.0005656715	0.0007169364	0.0004933891	0.001353087	0.001182936	0.001102302	0.001572339
222.299	0	0.2606019	0.2022352	1.156065	0.9711317	0.1191959	0.07759129	0.09955905	0.06528882	0.7639534	0.5111304	0.6681069	0.3222028	0.06371051	0.04452128	0.05725617	0.05332715	0.2259092	0.1586184	0.2375744	0.1345901	0.05124845	0.07604545	0.05719616	0.03760285
222.300	0	0.05293427	0.1370779	0.1489547	0.0905039	0.2607505	0.3128256	0.1169323	0.09096045	0.09324714	0.1177554	0.106228	0.05527248	0.07151253	0.1415266	0.1268272	0.1037788	0.131536	0.154109	0.1905889	0.1589615	0.4418637	0.3980002	0.3156957	0.3509561
222.301	0	0.1739799	0.1515858	0.08321332	0.05073167	0.1687994	0.3832902	1.821689	1.151893	0.1195937	0.07347043	0.1277931	0.1058103	1.192986	0.7504627	0.2963735	0.2407093	0.08891107	0.08967391	0.06088959	0.04286141	0.2259249	0.1908991	0.1238348	0.2759322
222.398	0	0.0008067149	0.0003506451	0.00256137	0.002178674	0.001000416	0.001545666	0.00635082	0.004011612	0.001966542	0.001189862	0.001570975	0.001022887	0.004325612	0.00289658	0.000725539	0.0009527769	0.0007005065	0.0007216296	0.0005566437	0.0003179485	0.0009361044	0.0008777572	0.0006489924	0.001614044
222.399	0	0.3163324	0.1672219	1.216006	1.034931	0.1136808	0.0805506	0.1013227	0.0572045	0.8021908	0.5593769	0.6810266	0.3210088	0.05628258	0.0564942	0.06146207	0.03674033	0.2308864	0.1687842	0.2152068	0.1109532	0.0388399	0.06376597	0.05317113	0.02930924
222.400	0	0.02772008	0.08979305	0.09631045	0.0751162	0.1486695	0.1813484	0.0764103	0.07003091	0.07925435	0.06921185	0.1074886	0.04696535	0.05029218	0.1132485	0.08862705	0.06735449	0.07358014	0.116472	0.1172158	0.08191638	0.2102508	0.1792194	0.1500045	0.1770832
222.401	0	0.1274391	0.08914124	0.09439699	0.05693839	0.2218806	0.3462456	1.511753	0.9557008	0.1237114	0.07579394	0.1130015	0.08659525	1.043536	0.6561696	0.194242	0.218037	0.0613626	0.09242788	0.04398284	0.04975937	0.1735404	0.1402831	0.08828275	0.3181556
222.498	0	0.001205069	0.0006458999	0.002671737	0.002446677	0.00132082	0.001357121	0.005065627	0.003321649	0.002089887	0.001404861	0.001662034	0.001063075	0.003573614	0.002259063	0.0005868127	0.0008871766	0.0007102391	0.0006953125	0.0004247357	0.0003931679	0.0008092248	0.0008949977	0.0008305268	0.00150662
222.499	0	0.3887605	0.1481582	1.267733	1.126328	0.1216396	0.09958293	0.1172884	0.05719298	0.9115199	0.6206405	0.6879336	0.3261669	0.05449389	0.06172755	0.0639023	0.03492579	0.2394949	0.1833575	0.17583	0.10031	0.0426955	0.0639876	0.06621271	0.01399353
222.500	0	0.08366113	0.1289897	0.08715919	0.08038921	0.2880593	0.3517237	0.1058153	0.08482245	0.1346411	0.1181802	0.1157025	0.03023762	0.08715997	0.1391798	0.1461199	0.04623794	0.1214522	0.1656379	0.1724155	0.1056516	0.334055	0.3867934	0.313268	0.2964325
222.501	0	0.07520703	0.06612204	0.06073721	0.07857411	0.232743	0.3355985	1.236576	0.7904162	0.1088829	0.06122584	0.1052392	0.1071243	0.8624002	0.5271136	0.1253287	0.2149415	0.06827961	0.09774476	0.08087125	0.04002124	0.1229996	0.1686028	0.1487996	0.305468
222.598	0	0.001170919	0.0006014788	0.002606516	0.002320724	0.001378781	0.001228818	0.003485715	0.002427434	0.002003037	0.001405873	0.001558296	0.00100949	0.002393465	0.001386063	0.0003445749	0.0007881848	0.0005648577	0.0006460526	0.0005788969	0.0003561587	0.0008077178	0.001158426	0.001116103	0.001429451
222.599	0	0.4141519	0.1394404	1.239617	1.115044	0.1193088	0.1048781	0.1077874	0.07061008	0.9491985	0.6462779	0.6284831	0.3542912	0.06966606	0.06100597	0.05471506	0.04014635	0.2244746	0.1932551	0.1375605	0.104556	0.06315932	0.03943837	0.07765462	0.0208758
222.600	0	0.1013488	0.1420249	0.08954512	0.08628469	0.3800114	0.4586968	0.1177508	0.09866032	0.121191	0.1228833	0.1265255	0.03233646	0.1201176	0.1439923	0.1681365	0.06964464	0.1446627	0.1948283	0.2094274	0.1173153	0.4677385	0.615707	0.5019566	0.4062615
222.601	0	0.09888829	0.1149341	0.05863296	0.07352611	0.2365784	0.3329182	0.8507327	0.5510158	0.1250751	0.08430462	0.09005534	0.07342786	0.5795331	0.3336308	0.0683803	0.1681406	0.0795234	0.08077151	0.08391412	0.05901212	0.103415	0.1783791	0.1393408	0.2620271
222.698	0	0.001217043	0.0005573065	0.002461486	0.001961703	0.001144814	0.00128137	0.00258661	0.001863894	0.002045503	0.001394722	0.001425154	0.0008880397	0.001666783	0.0007980691	0.0005681248	0.000623766	0.0005192817	0.0007403914	0.0004561744	0.0004378575	0.0009881806	0.001323184	0.000783874	0.0009687495
222.699	0	0.4662672	0.2006339	1.159644	1.031123	0.1283943	0.09427011	0.08444306	0.06642254	0.9229601	0.5771495	0.574274	0.3489072	0.07464945	0.06049532	0.0473588	0.05047666	0.209561	0.1956924	0.1209934	0.1271554	0.07710531	0.04960683	0.08602556	0.02289604
222.700	0	0.1078697	0.1322672	0.06845964	0.08166684	0.4033291	0.4673691	0.1111432	0.101758	0.1282841	0.1183378	0.1245716	0.04438115	0.1387641	0.1412765	0.1666166	0.08561853	0.123546	0.1782288	0.2065402	0.111424	0.4459967	0.6434712	0.5391984	0.4025415
222.701	0	0.0767492	0.0710341	0.04845285	0.06204875	0.2025679	0.2977259	0.6159707	0.4175236	0.08562411	0.06847707	0.07646877	0.04790011	0.3895825	0.1431874	0.1001772	0.141257	0.05953675	0.05351324	0.04425864	0.05516638	0.1518741	0.179141	0.07699297	0.1576399
222.798	0	0.001275231	0.00080858	0.002351892	0.001797365	0.0006435654	0.001300185	0.002086286	0.00158133	0.001964492	0.001185275	0.001186452	0.000873217	0.001297456	0.0003664896	0.0005833446	0.0006450017	0.000325188	0.0006080192	0.0005165966	0.0005003209	0.0009812628	0.001254708	0.0006550971	0.0006904537
222.799	0	0.4817797	0.2638871	1.080307	0.9422507	0.1165047	0.08449119	0.07967152	0.05452884	0.8719423	0.4939944	0.5090842	0.321367	0.07086778	0.06548844	0.04844447	0.05136777	0.1404225	0.1683089	0.1310456	0.1354593	0.0605659	0.04959031	0.08116817	0.01639454
222.800	0	0.1033874	0.1269314	0.03007546	0.06210435	0.3940359	0.4271771	0.1326841	0.09923526	0.1410886	0.1163796	0.1193551	0.05325687	0.1491992	0.1275757	0.1453613	0.09106528	0.1309614	0.1477049	0.1732096	0.08566453	0.3459393	0.5257516	0.4870591	0.3349887
222.801	0	0.06558545	0.06619765	0.04755103	0.0409038	0.1281871	0.2550058	0.4866346	0.3738334	0.05965115	0.04498049	0.06557729	0.07135347	0.2913644	0.0776523	0.1099772	0.1511698	0.07734996	0.06429249	0.04976844	0.0455763	0.1878086	0.180277	0.0500712	0.1068664
222.898	0	0.001421888	0.001092067	0.002409776	0.001948098	0.0004381922	0.001739138	0.003013927	0.002556496	0.001867546	0.001036784	0.001252426	0.001078632	0.001924781	0.000969054	0.0008037646	0.0008555739	0.0003606323	0.000474151	0.0004371921	0.0003404989	0.0009987359	0.001594291	0.0009610512	0.0008845184
222.899	0	0.4989165	0.3139217	1.102257	0.9514977	0.1202295	0.07312849	0.1031675	0.05623899	0.8941989	0.462891	0.5092416	0.3200662	0.05150045	0.05299278	0.0565654	0.04918609	0.1255509	0.1266937	0.1320097	0.128158	0.06433989	0.06253965	0.08893711	0.02484262
222.900	0	0.1349544	0.136961	0.06148414	0.07491201	0.473047	0.4976852	0.1312832	0.1187653	0.1240331	0.09452967	0.1270961	0.05603972	0.1740704	0.1134969	0.1756472	0.1111139	0.1471004	0.1573304	0.2068202	0.1181228	0.531503	0.7768227	0.650886	0.4602176
222.901	0	0.1047452	0.1320084	0.08666255	0.05549121	0.1428716	0.3251813	0.7339374	0.5899308	0.04702691	0.07414115	0.1101116	0.1245159	0.4713051	0.2373375	0.1555308	0.1489871	0.06939114	0.07838742	0.03886975	0.04332035	0.1570479	0.2051073	0.08289116	0.1345487
222.998	0	0.001301824	0.0009284128	0.001415221	0.001436046	0.000716447	0.002373514	0.004614014	0.003757811	0.001258234	0.0008103605	0.0009483336	0.0006786271	0.002987569	0.001659765	0.001069159	0.0006328967	0.0004801254	0.0003825016	0.000487187	0.000481471	0.001255765	0.002030776	0.001164401	0.00142494
222.999	0	0.3517075	0.2893563	0.7208729	0.6008758	0.09139969	0.03841993	0.08367068	0.04163593	0.5689475	0.2003043	0.3510619	0.2060397	0.03550754	0.0561809	0.05947453	0.03675073	0.1630653	0.1165643	0.1724121	0.1480291	0.05023888	0.06655609	0.05044882	0.02442334
223.000	0	0.1661999	0.1081653	0.09728856	0.05599446	0.5601589	0.5318981	0.07723799	0.1468005	0.1009725	0.07925897	0.1208324	0.06489463	0.1725826	0.1228571	0.2068268	0.1352063	0.1354191	0.2016418	0.2549162	0.1519025	0.8685381	1.082782	0.8774183	0.6509027
223.001	0	0.1149127	0.1426009	0.06513803	0.08331331	0.1735735	0.4410107	1.132068	0.8930701	0.08018969	0.1029278	0.1070995	0.1158971	0.7011851	0.400448	0.2384698	0.118393	0.04412824	0.07462583	0.04716777	0.04262371	0.1058114	0.2654872	0.1027847	0.1794978
223.098	0	0.001043912	0.0007992268	0.001021108	0.0008213946	0.001202388	0.002342251	0.004555264	0.003784171	0.0009379216	0.0004084054	0.0006293693	0.0003625013	0.003065606	0.002096404	0.001074582	0.0004295936	0.000391888	0.000408606	0.0005026229	0.0003724119	0.00096047	0.001859732	0.001243612	0.001368931
223.099	0	0.1702111	0.170854	0.4282583	0.357229	0.07758751	0.03578849	0.04732825	0.03430076	0.3612119	0.07533162	0.2153602	0.1436225	0.04192058	0.02814203	0.03125237	0.02322566	0.1635274	0.1078973	0.1293109	0.09080968	0.03124251	0.05566278	0.04325256	0.02400236
223.100	0	0.1405987	0.1166568	0.1172247	0.04793039	0.5272957	0.5115625	0.1295215	0.1274186	0.1069537	0.0783253	0.1168871	0.06279916	0.191272	0.1034279	0.1918567	0.1163242	0.1090376	0.1745172	0.2698954	0.1204932	0.7583351	0.9684998	0.7997861	0.6052927
223.101	0	0.1288492	0.113223	0.05858015	0.07106349	0.1882303	0.4501133	1.090255	0.904082	0.06091095	0.07835314	0.1164802	0.1073339	0.7188034	0.5053611	0.2491948	0.07875789	0.1004776	0.08707247	0.06094409	0.03344835	0.08970098	0.2306559	0.1326739	0.2054781
223.198	0	0.0005764419	0.0007242059	0.0007980524	0.0006417667	0.001327137	0.00218578	0.004602139	0.003717148	0.0008728072	0.0005122741	0.0006402344	0.0002683875	0.003298334	0.002653735	0.0009053618	0.0004062746	0.0004338451	0.0006213232	0.0004294415	0.0003082498	0.001040556	0.001592832	0.001370225	0.001414851
223.199	0	0.09620397	0.1245545	0.3566422	0.292813	0.06258306	0.03362832	0.05286641	0.04118031	0.2823132	0.03994769	0.1912907	0.1577028	0.03810956	0.02753513	0.03495753	0.02633207	0.1587754	0.1394346	0.1102576	0.06286367	0.02417892	0.04275882	0.04084968	0.0332778
223.200	0	0.1262884	0.1020839	0.1323559	0.05956451	0.4715951	0.4848503	0.1634307	0.1310517	0.1095268	0.08762804	0.1071237	0.06854852	0.1858725	0.09133743	0.1893581	0.1100402	0.1158171	0.1557105	0.2810384	0.1255407	0.6984295	0.8945953	0.7445654	0.5782417
223.201	0	0.09084036	0.1198125	0.05683928	0.06723789	0.2026002	0.4379157	1.06373	0.8669924	0.07681515	0.114905	0.09792458	0.08381875	0.7390805	0.618921	0.2016314	0.0700733	0.09374657	0.08744119	0.05666481	0.03013045	0.1233865	0.2070304	0.1667952	0.2138666
223.298	0	0.0005193437	0.0005420154	0.0006162216	0.0004967524	0.001261614	0.002175963	0.004987536	0.004020492	0.0005041653	0.0005767621	0.0005324119	0.0002715617	0.003592627	0.002922061	0.0008325504	0.0003790013	0.0005511631	0.0005968092	0.0004690641	0.0002997549	0.0009897694	0.001562378	0.001354048	0.001671432
223.299	0	0.05715334	0.09891242	0.2104294	0.188986	0.04070583	0.03053543	0.03944121	0.02652678	0.1501803	0.0422721	0.1260593	0.1226142	0.03316479	0.02977407	0.03626184	0.01906295	0.141584	0.1190499	0.09290742	0.0248635	0.02445198	0.01988951	0.03252046	0.0225684
223.300	0	0.1301838	0.07369303	0.1205433	0.0693765	0.4568248	0.4630493	0.1681596	0.1386879	0.1013683	0.07102021	0.1059244	0.05737864	0.1653851	0.09261209	0.1896126	0.09583845	0.107289	0.147785	0.2653253	0.1462257	0.7390266	0.9018993	0.7390811	0.6345111
223.301	0	0.1149048	0.08731719	0.04462263	0.06941443	0.2240128	0.4443618	1.181504	0.9240969	0.0844052	0.120261	0.1167022	0.06211494	0.8041218	0.6712998	0.1783394	0.0853251	0.1035533	0.07270789	0.06998463	0.03608369	0.09980513	0.1750846	0.1639033	0.2436249
223.398	0	0.0005964977	0.0002433015	0.0007075538	0.0006922888	0.001185312	0.00199954	0.005254478	0.003924649	0.0006385571	0.0005866354	0.0004194013	0.0002984207	0.003655459	0.003110906	0.0006938973	0.0004507432	0.000620591	0.0004970023	0.0004794002	0.0002279198	0.001045143	0.001424928	0.001431688	0.001879294
223.399	0	0.057204	0.1116242	0.3024672	0.2700169	0.03510772	0.04141518	0.0544103	0.03787058	0.2303886	0.08415589	0.2080575	0.168835	0.04104259	0.02972102	0.03663635	0.01929593	0.1868775	0.1509899	0.1310364	0.05501539	0.03297147	0.02848764	0.04056089	0.01657637
223.400	0	0.1336729	0.06462965	0.1233184	0.0511004	0.449782	0.4729113	0.1644843	0.1270765	0.09300456	0.07056056	0.1071925	0.05948416	0.1775197	0.1313101	0.1862551	0.09305828	0.1180382	0.143461	0.2620718	0.1793002	0.8435218	0.9349788	0.7441682	0.6981453
223.401	0	0.07828306	0.09828414	0.05501399	0.06633902	0.2054441	0.4357456	1.228218	0.9107043	0.09156012	0.1116682	0.1023149	0.07466173	0.8586213	0.7186014	0.155417	0.1221979	0.09733235	0.07485917	0.06626448	0.04665236	0.1069356	0.1533924	0.166351	0.2770211
223.498	0	0.0005584805	0.0004333632	0.0007492682	0.0008274309	0.000902795	0.001742747	0.004735116	0.003549801	0.0004621387	0.000455923	0.0005286667	0.0002506154	0.003457188	0.002904246	0.0008342499	0.0005738037	0.0007487442	0.0005090464	0.0005917267	0.0003449254	0.001292407	0.001158891	0.001632484	0.001897273
223.499	0	0.07302128	0.1155554	0.2635143	0.2404319	0.04217149	0.05175109	0.03426428	0.0517727	0.2286677	0.1266166	0.1847889	0.1557244	0.04159506	0.0325429	0.02908909	0.0216944	0.1774017	0.1365403	0.1186617	0.07591355	0.03797137	0.03407384	0.04731988	0.01877776
223.500	0	0.1191434	0.06084826	0.1156875	0.04130783	0.4053519	0.4725312	0.171767	0.1118508	0.08121188	0.08623222	0.1011525	0.05240447	0.1433551	0.1367318	0.1883883	0.110878	0.1156772	0.128107	0.2490537	0.2043529	0.8519592	0.8965404	0.6765424	0.6972451
223.501	0	0.102982	0.08050076	0.06562287	0.08590566	0.145793	0.4425535	1.120548	0.8272113	0.08886455	0.08592283	0.1006957	0.08782373	0.8243672	0.6777347	0.1478793	0.1565867	0.09892253	0.06441261	0.08119195	0.0440572	0.1474408	0.1056188	0.2208994	0.3003221
223.598	0	0.0003867369	0.0006143276	0.0008772779	0.0007730239	0.0008194999	0.001508982	0.004212295	0.003046729	0.0007755545	0.0005085957	0.0008011543	0.0003632555	0.003113345	0.002558871	0.000837599	0.0006511962	0.0005820236	0.0005039492	0.0005381251	0.0004465347	0.001208728	0.0009419727	0.001464904	0.001750929
223.599	0	0.120264	0.1291134	0.3379272	0.2824856	0.05068641	0.05051637	0.04337758	0.06156411	0.2943719	0.147746	0.2386409	0.1848637	0.0526642	0.0315539	0.02737832	0.03399242	0.2169445	0.1616611	0.1534349	0.1095739	0.05018273	0.05561726	0.06224553	0.03190674
223.600	0	0.1031166	0.07925613	0.1074146	0.0510132	0.3719819	0.4492734	0.157318	0.1188651	0.09142896	0.09338122	0.09876631	0.06794004	0.1112865	0.1302151	0.2005935	0.1250528	0.1052106	0.1110008	0.2377961	0.2093932	0.825641	0.8405922	0.6172863	0.6699112
223.601	0	0.08578867	0.09267396	0.05859227	0.0808926	0.1265818	0.414721	1.001201	0.7188179	0.09452479	0.05673651	0.09244767	0.0861607	0.7767603	0.6104932	0.1547519	0.1428866	0.09837549	0.04592971	0.06355772	0.06386403	0.1270537	0.04223044	0.2256146	0.3023118
223.698	0	0.0008066601	0.0006702633	0.0008468421	0.0005297999	0.00101145	0.001280081	0.003981407	0.002591419	0.001053898	0.0005987777	0.000747409	0.0003998792	0.002878637	0.002012127	0.0009146895	0.0008451983	0.0003769169	0.0004597003	0.000442815	0.0005208319	0.001057757	0.0008123615	0.0013673	0.001523678
223.699	0	0.1334377	0.1329909	0.3447839	0.2652663	0.05301092	0.03994285	0.04899575	0.04300548	0.28933	0.1460183	0.2258948	0.1592409	0.04543844	0.02473445	0.02905935	0.02641227	0.2010957	0.1455525	0.1393366	0.116711	0.04433652	0.05318918	0.05306266	0.02734783
223.700	0	0.09614518	0.09310911	0.1089608	0.05995259	0.3370689	0.4220857	0.1458375	0.1144571	0.09486978	0.09605252	0.09442466	0.07364739	0.09680153	0.1270067	0.1868414	0.1368274	0.1141678	0.1174306	0.2267696	0.1927831	0.7762665	0.754349	0.5686319	0.6292541
223.701	0	0.1027606	0.1281247	0.07116215	0.09686279	0.1696649	0.3727192	0.9617279	0.633874	0.129617	0.05526296	0.09069266	0.08370056	0.7135864	0.4705838	0.1940294	0.1779944	0.07790648	0.06080136	0.0796331	0.0649849	0.1065773	0.09193515	0.2570332	0.2701136
223.798	0	0.000747561	0.000693741	0.001404391	0.000973043	0.0008665308	0.001181573	0.003944354	0.0025472	0.001375833	0.0005725154	0.001281476	0.0005228092	0.002440841	0.001363175	0.001049788	0.0007501713	0.0005599561	0.0006628553	0.000692723	0.0004353802	0.001143042	0.0007698205	0.001195722	0.00113121
223.799	0	0.2249107	0.2209664	0.6763569	0.5363986	0.08378835	0.06174701	0.06955435	0.06697394	0.467834	0.2311819	0.4809411	0.3034467	0.06065385	0.04005567	0.05225821	0.05795169	0.254605	0.2747473	0.2430234	0.168722	0.04579982	0.05050829	0.06066485	0.02510833
223.800	0	0.09249162	0.1117822	0.09610466	0.07508265	0.3228503	0.4115686	0.1334179	0.1109566	0.0965725	0.09615745	0.09656654	0.08699724	0.08118313	0.1404802	0.1764963	0.1551003	0.119993	0.1198566	0.2194084	0.1842688	0.7657432	0.6917329	0.5449023	0.6020483
223.801	0	0.1028296	0.1537727	0.0450746	0.09836703	0.1650381	0.3693881	0.9391312	0.6332299	0.1353547	0.09716766	0.08950543	0.08675494	0.5994627	0.3192737	0.2414918	0.1609715	0.07462852	0.04222087	0.05906797	0.07529804	0.1218288	0.1226442	0.2226233	0.1900663
223.898	0	0.0005940634	0.0004681954	0.001373153	0.0008863928	0.0006434179	0.001313277	0.004288838	0.002689824	0.001076833	0.0007717096	0.001195282	0.0004179111	0.00231832	0.001084591	0.001255076	0.0007721142	0.0007578512	0.0006763385	0.0007300526	0.0005247656	0.001387955	0.001078485	0.00119171	0.001051849
223.899	0	0.2153469	0.2212323	0.5936793	0.4435912	0.06906971	0.06036695	0.05710894	0.05804803	0.432635	0.2366443	0.4207395	0.2554317	0.05272945	0.03777587	0.0490843	0.04884497	0.2379164	0.2452331	0.237786	0.1823453	0.05863563	0.05843334	0.05576802	0.02914862
223.900	0	0.07330976	0.1187621	0.07793075	0.07059225	0.3599405	0.4423515	0.1216623	0.1072303	0.08302707	0.09760011	0.08939907	0.09654025	0.08293457	0.1537039	0.193904	0.1825978	0.150192	0.1356018	0.2292478	0.2098531	0.8849921	0.7326129	0.6201643	0.6648975
223.901	0	0.09891623	0.1096425	0.03404652	0.1109255	0.1464894	0.3385247	1.042885	0.7050128	0.09663553	0.09422586	0.08864875	0.1039726	0.5734633	0.2386318	0.3042682	0.153677	0.07076788	0.05364913	0.04869378	0.06380896	0.1494608	0.15922	0.1850927	0.1397869
223.998	0	0.0008717238	0.0006294128	0.001433113	0.001327493	0.0007301285	0.001624048	0.003584162	0.002630505	0.001018749	0.0008895041	0.001207328	0.0005387165	0.001805075	0.000976116	0.001181414	0.0007611948	0.000674264	0.0007737452	0.0005819433	0.0005289116	0.001191629	0.001164998	0.001092062	0.000823133
223.999	0	0.2264006	0.2237935	0.6942807	0.5353436	0.08034011	0.06310842	0.07031507	0.06869289	0.4706684	0.2865094	0.5126172	0.3068208	0.04790531	0.05017596	0.04610979	0.0526823	0.2106413	0.260467	0.2669466	0.1981472	0.05570295	0.05236482	0.06086858	0.02029415
224.000	0	0.07269148	0.1324982	0.07309814	0.08308918	0.3346812	0.3964496	0.1003888	0.1200956	0.08594749	0.09712134	0.07961531	0.1025118	0.08048424	0.1444481	0.1680403	0.1918721	0.1488695	0.1405519	0.1983126	0.1839167	0.7912337	0.6271146	0.5366833	0.5846512
224.001	0	0.09846826	0.0929787	0.06940159	0.07997315	0.1465919	0.3650497	0.8810205	0.6607169	0.06973894	0.1023307	0.09641982	0.08151086	0.4598852	0.2275056	0.2756154	0.135656	0.05765769	0.04577021	0.04114766	0.03549298	0.1300618	0.1697089	0.1730224	0.08531784
224.098	0	0.00080272	0.0004954906	0.001210635	0.001117418	0.001018458	0.00195258	0.003522353	0.002703073	0.0008629051	0.0007520652	0.0009634897	0.0004260244	0.001972095	0.001555283	0.0009322959	0.0009556781	0.000526881	0.0006615583	0.0006583127	0.0006212748	0.001456199	0.001138018	0.000944246	0.001221892
224.099	0	0.224206	0.215612	0.623239	0.48076	0.07060803	0.05994655	0.05769211	0.07069585	0.4387433	0.2812896	0.4668295	0.2715663	0.0482625	0.04850853	0.0414419	0.05814418	0.1692776	0.2230029	0.2587687	0.2156943	0.0534374	0.04555173	0.06353907	0.02352856
224.100	0	0.06184519	0.1332081	0.04849174	0.07012602	0.3447734	0.4037362	0.08743871	0.1293852	0.08171275	0.08744449	0.07833527	0.1211853	0.06802327	0.1539939	0.1565725	0.1856673	0.1600074	0.1431523	0.2035966	0.1858433	0.8536053	0.6304867	0.5902457	0.6146701
224.101	0	0.1056491	0.07724869	0.06098938	0.06204135	0.1903314	0.4070863	0.8550294	0.6898543	0.05539784	0.06293314	0.1172712	0.1066872	0.5103772	0.367037	0.2219142	0.1641599	0.05857293	0.05471401	0.02532365	0.04967458	0.1646927	0.1420626	0.1295716	0.1778112
224.198	0	0.0009349766	0.0005368116	0.001195167	0.001155392	0.001455631	0.002268568	0.00385357	0.00308176	0.001071548	0.0008472556	0.00102962	0.0005039127	0.00258892	0.002241915	0.0009297635	0.0008676304	0.00057182	0.0006089507	0.0005758618	0.0005181308	0.001473643	0.001048002	0.0009417784	0.00146516
224.199	0	0.276054	0.2071344	0.6597462	0.5698827	0.07342459	0.06600968	0.06406093	0.06870432	0.4820519	0.338269	0.4885806	0.2864258	0.04848118	0.05478204	0.05843121	0.05564844	0.1673651	0.2164861	0.2495065	0.2036366	0.04614684	0.03927384	0.05396129	0.02208949
224.200	0	0.0689928	0.1411739	0.05343758	0.06082761	0.3690461	0.4336127	0.07726855	0.1458154	0.08287912	0.07130504	0.07962966	0.1265062	0.06347004	0.1542111	0.1468242	0.1860567	0.1760237	0.1629997	0.2191845	0.19272	0.9486712	0.6971929	0.676982	0.6796437
224.201	0	0.1073895	0.08081882	0.05725545	0.06239317	0.2581644	0.4434443	0.9175109	0.7555128	0.06862602	0.09223902	0.1182764	0.1113152	0.626138	0.49211	0.190924	0.167683	0.07258634	0.07694676	0.03076345	0.05177293	0.1936417	0.1183179	0.1193517	0.2253711
224.298	0	0.0009881577	0.0006182989	0.001089306	0.0009198609	0.001563165	0.002290398	0.004362216	0.003504338	0.0008452064	0.0006883665	0.0009215455	0.0005827402	0.003102768	0.00251035	0.0008442328	0.000945359	0.0006302148	0.0006526799	0.0006109697	0.0005698893	0.001556349	0.001255211	0.001188935	0.001716158
224.299	0	0.2441937	0.1987976	0.4714313	0.4251449	0.05157226	0.05275361	0.05786471	0.0448948	0.4059235	0.2519968	0.3554757	0.2007514	0.05396399	0.02715987	0.04411982	0.044579	0.1443138	0.1727767	0.2366346	0.1960347	0.03817405	0.03301819	0.04443764	0.02753038
224.300	0	0.121403	0.09890074	0.07157999	0.05900664	0.4027936	0.4929832	0.0608832	0.1656295	0.07276549	0.08291831	0.07937109	0.1186532	0.09788765	0.1495048	0.1440087	0.2007571	0.2052236	0.1694152	0.2511208	0.1982912	1.052102	0.8264457	0.8142019	0.7742013
224.301	0	0.08261734	0.08954744	0.04793417	0.04710555	0.2718146	0.4291107	1.039616	0.8258409	0.04299026	0.1084063	0.09619783	0.09928635	0.7454244	0.5875553	0.1508092	0.1842091	0.0931796	0.07332545	0.03670902	0.06526254	0.1695257	0.1225041	0.1226122	0.244914
224.398	0	0.0008188846	0.0005702229	0.0008840064	0.000883251	0.001261012	0.002038683	0.003912097	0.003285815	0.0008706875	0.000615754	0.0006023084	0.0006849756	0.002913216	0.002465101	0.0007961351	0.001043806	0.000335472	0.0005634898	0.0007969865	0.0006872635	0.001295304	0.001213098	0.00127513	0.001735978
224.399	0	0.21609	0.169753	0.4031294	0.3799056	0.05457029	0.03691293	0.04732652	0.04239969	0.4047383	0.2171093	0.2640124	0.1913563	0.06100349	0.03221939	0.04311853	0.03865358	0.1775974	0.1752196	0.2293307	0.1786087	0.03817276	0.04905313	0.05475327	0.0231464
224.400	0	0.1468723	0.1249101	0.06529564	0.08098304	0.3795429	0.4693968	0.05600965	0.1850221	0.1008495	0.0918476	0.08392343	0.1319401	0.09639452	0.1248553	0.1218927	0.1966151	0.1978478	0.1707468	0.2249789	0.1849286	0.9737746	0.7630879	0.7484359	0.7197707
224.401	0	0.1082743	0.1189151	0.04624849	0.06821775	0.2385322	0.4138715	0.9539053	0.7593301	0.04611323	0.08171365	0.08663648	0.08671882	0.7095919	0.571517	0.1550511	0.1951354	0.07536305	0.07050142	0.06297728	0.04722197	0.1422859	0.1358693	0.1591398	0.2527169
224.498	0	0.0005907633	0.0003248264	0.0006734779	0.0008833601	0.0008401061	0.001705478	0.003566465	0.002894979	0.0009820618	0.0006180161	0.0005352249	0.0006905532	0.002863708	0.00231399	0.0006877374	0.000836876	0.0005429263	0.000451778	0.0006921608	0.0005203703	0.001091124	0.00113624	0.00128711	0.001665256
224.499	0	0.2199266	0.1587773	0.3831918	0.3613192	0.06472101	0.0371948	0.04104159	0.04993608	0.4222082	0.1967757	0.2228177	0.202924	0.06025149	0.03628689	0.02584821	0.03070646	0.2301788	0.1701221	0.2097694	0.1593471	0.03563827	0.04928511	0.05338223	0.03577132
224.500	0	0.1470259	0.1595215	0.06554439	0.09269973	0.3530343	0.4428927	0.09024279	0.1966733	0.1148911	0.1013231	0.08280658	0.1403469	0.09077897	0.1180368	0.1007549	0.1959463	0.1831764	0.1650346	0.2043113	0.176271	0.8784455	0.6770192	0.6566876	0.6517796
224.501	0	0.08635972	0.09414166	0.0877631	0.07137366	0.161366	0.3617583	0.8713532	0.6647338	0.07688121	0.07376908	0.07497128	0.05652002	0.6817508	0.5573938	0.132683	0.1612613	0.09008751	0.03996785	0.05845264	0.03933856	0.08597048	0.1386658	0.1782835	0.2664521
224.598	0	0.0008938368	0.0003082845	0.00111388	0.001221829	0.00091732	0.001583189	0.003667992	0.002965619	0.001253314	0.0006026899	0.0006891717	0.0008211652	0.002969632	0.00237099	0.0005452478	0.0009547167	0.0007869231	0.0007197387	0.0006566667	0.0004717345	0.0009968778	0.001046393	0.001205218	0.001690606
224.599	0	0.2857524	0.1406335	0.5296762	0.5057278	0.08795248	0.07140392	0.06071167	0.03443132	0.567093	0.2495811	0.3132424	0.2365517	0.08243425	0.05458259	0.04636957	0.04242218	0.279835	0.1682032	0.2125852	0.1474087	0.03196793	0.0484321	0.06357234	0.03202543
224.600	0	0.1286316	0.1505493	0.05430667	0.101151	0.3501339	0.4239757	0.09967224	0.206139	0.1118762	0.1021666	0.06757207	0.1416792	0.0841382	0.1159872	0.0914871	0.1963281	0.1726206	0.1689632	0.1980521	0.1828169	0.7982466	0.6298024	0.6124301	0.6210734
224.601	0	0.07939153	0.07896559	0.0735346	0.07190477	0.1351197	0.3778259	0.9126224	0.686342	0.06770756	0.05978619	0.07486846	0.06066493	0.7297481	0.5463444	0.1053249	0.1870198	0.1269467	0.04855555	0.05387837	0.03714392	0.1185548	0.1235827	0.1743007	0.2798631
224.698	0	0.001119749	0.0005479198	0.00180599	0.001627725	0.0009731365	0.001444577	0.003781442	0.002838538	0.001520688	0.000692442	0.0009441305	0.0007401654	0.002951041	0.002205044	0.0003619116	0.0008575002	0.0007321356	0.0005016878	0.0005415004	0.0004305472	0.0009399049	0.0009813148	0.001071813	0.001568353
224.699	0	0.3508652	0.2201717	0.7981139	0.7589761	0.09777119	0.0736191	0.09743586	0.05291477	0.7173411	0.2821109	0.507263	0.3169188	0.09992435	0.03746157	0.04712687	0.04343366	0.317561	0.1199772	0.1764278	0.1556774	0.04110204	0.04691703	0.0542985	0.02746419
224.700	0	0.09755172	0.1555709	0.05324555	0.1026447	0.324874	0.3801487	0.1165256	0.2108247	0.08525816	0.08676348	0.07294082	0.1375093	0.09318036	0.1084079	0.09099554	0.1924692	0.1598059	0.1619452	0.1703297	0.1739104	0.6754772	0.5354826	0.5311698	0.5410096
224.701	0	0.07785394	0.07396842	0.08801672	0.08197625	0.1369152	0.3770536	0.9067063	0.6489086	0.07045196	0.05025488	0.07802463	0.0648192	0.7049146	0.5107943	0.08829371	0.2199109	0.07928366	0.0398336	0.047599	0.0380924	0.1543436	0.1269984	0.1579836	0.2860164
224.799	0	0.0008908797	0.0006390148	0.001832683	0.001530958	0.000774219	0.001221931	0.003402688	0.00252458	0.001441465	0.000689818	0.001174673	0.0008569781	0.002722661	0.001827181	0.0002557784	0.0008661599	0.0007710861	0.0004807	0.0004029294	0.0004648775	0.0008974506	0.001044131	0.00107224	0.001630547
224.799	0	0.3821881	0.2457615	0.8772433	0.8019441	0.08528178	0.07858793	0.1068546	0.05839725	0.6980032	0.306243	0.5800056	0.303557	0.08810598	0.03018807	0.0394728	0.0413129	0.335243	0.1090839	0.1722954	0.1886717	0.04300243	0.05166846	0.05777965	0.02161913
224.800	0	0.09597397	0.1620639	0.06561767	0.09076265	0.3243291	0.3741673	0.139706	0.2038726	0.08221836	0.0832518	0.07701283	0.1363745	0.1017498	0.1093783	0.09604854	0.1944489	0.1650033	0.1522133	0.1626621	0.1674628	0.6411598	0.5271533	0.5268257	0.5222027
224.801	0	0.06401568	0.08256198	0.05463233	0.07742493	0.1351966	0.3659666	0.8474894	0.5687033	0.08104978	0.05017883	0.0922235	0.07636558	0.6538702	0.4503841	0.04537681	0.2009567	0.08336533	0.05615254	0.03145255	0.04065505	0.1473767	0.122505	0.1740202	0.2953175
224.898	1	0.001057547	0.0005264106	0.001802766	0.001314858	0.0007143288	0.001068457	0.003209992	0.00219394	0.001423173	0.0009032303	0.001410889	0.0007757954	0.002397823	0.001378342	0.0004467375	0.0007140295	0.0009341867	0.0004201691	0.0005749945	0.0004240695	0.0009727021	0.001119186	0.001079394	0.001360824
224.899	1	0.3861334	0.2308641	0.8436446	0.769803	0.1008858	0.07928767	0.1034334	0.0623861	0.6558839	0.3470859	0.5997134	0.2870151	0.08049222	0.03647563	0.05411937	0.04206747	0.3223965	0.1443248	0.1772493	0.2111239	0.04680525	0.04507562	0.05411382	0.02360995
224.900	1	0.09838654	0.1466836	0.07450316	0.08904565	0.3194371	0.346367	0.1604606	0.1863487	0.07851232	0.0795124	0.06874003	0.1309237	0.106214	0.1015307	0.09566207	0.174739	0.1633988	0.1415239	0.1538189	0.1600425	0.5844059	0.5198578	0.5200652	0.4926351
224.901	1	0.09897171	0.07959263	0.05958664	0.07749827	0.1807113	0.3170557	0.7754022	0.5027499	0.1355766	0.08235108	0.08005675	0.07461055	0.5759366	0.3362999	0.08112954	0.1545486	0.0887787	0.08134243	0.06461431	0.0382074	0.1366193	0.155103	0.1651567	0.2600795
224.998	1	0.0009646043	0.0006449245	0.001561645	0.001470698	0.0006110317	0.001137135	0.003037883	0.002094828	0.001430565	0.0009358373	0.00140449	0.0008454678	0.002040393	0.0008938323	0.0005186845	0.0006555139	0.0009587225	0.0003492204	0.0004041425	0.0004055217	0.001170513	0.001111299	0.001031917	0.001163109
224.999	1	0.3236015	0.1964524	0.7359027	0.6778477	0.09543251	0.06284564	0.09821491	0.06143217	0.5977292	0.3683293	0.5907828	0.3103859	0.07336786	0.03674344	0.05194644	0.04951199	0.3205349	0.1461633	0.1589444	0.2156045	0.04963148	0.04775392	0.03873486	0.02954774
225.000	1	0.1086905	0.1407598	0.08483801	0.08539169	0.3268725	0.3460525	0.1882066	0.1707905	0.07913298	0.07418447	0.06515812	0.1218576	0.1148799	0.0913028	0.09853456	0.1658731	0.1713296	0.1456627	0.1377753	0.1536425	0.5465201	0.5289178	0.5389999	0.4871003
225.001	1	0.0930056	0.06552912	0.04595408	0.05416089	0.1824114	0.2918492	0.7399886	0.4743697	0.1051466	0.07795552	0.07295374	0.06431788	0.4827439	0.2045481	0.10323	0.1150964	0.05178085	0.07048992	0.03981905	0.03874904	0.1511005	0.1649098	0.1528144	0.197195
225.098	1	0.0005254751	0.0005752168	0.001091236	0.001017095	0.001137955	0.001655848	0.00416887	0.002917175	0.001108161	0.0007881404	0.001251924	0.0008854509	0.002280318	0.0006526217	0.0008778071	0.0006727002	0.0007045745	0.0004052578	0.0004301379	0.0003797691	0.00142731	0.001620251	0.001191134	0.001114342
225.099	1	0.1891949	0.1958197	0.5053471	0.4838398	0.07998969	0.06288637	0.08340225	0.06111391	0.4174265	0.3388656	0.4456426	0.2700027	0.07451538	0.03446723	0.05540616	0.05088317	0.2904607	0.1512667	0.1428982	0.1958186	0.05972422	0.05180886	0.05009668	0.03004877
225.100	1	0.1673236	0.09676187	0.1015614	0.0821069	0.4108866	0.4040685	0.1849547	0.1199195	0.1223156	0.1377109	0.0998463	0.1040987	0.140896	0.1178543	0.1296048	0.1543311	0.1901362	0.1405538	0.1794975	0.2119642	0.7355816	0.8251791	0.7431462	0.7220096
225.101	1	0.1102421	0.1073041	0.05849591	0.06550531	0.2523307	0.3996112	1.038015	0.721263	0.0764247	0.08621765	0.1171504	0.1002714	0.5337974	0.1492291	0.1651684	0.1267286	0.03433328	0.05432983	0.04284753	0.05740214	0.1950227	0.2100722	0.1343788	0.1351192
225.198	1	0.000603482	0.0006767926	0.0008449322	0.000644809	0.001297913	0.001919507	0.003876373	0.003072744	0.000699407	0.0007123077	0.0006736996	0.0007277308	0.002094634	0.0008931445	0.0009273804	0.0006979217	0.0003755751	0.000515148	0.0004658724	0.0005155189	0.001357563	0.002034646	0.001111662	0.001221963
225.199	1	0.1587542	0.1976874	0.3157357	0.3157395	0.0538887	0.04879205	0.04090553	0.05028456	0.2724185	0.2763202	0.2660767	0.1787009	0.0441576	0.03326788	0.03913917	0.03443744	0.1820675	0.1423877	0.1547	0.1760063	0.04047193	0.05919586	0.04170122	0.0261124
225.200	1	0.202553	0.06558631	0.09848778	0.09104018	0.4390528	0.4516119	0.1812139	0.07882015	0.115395	0.1380595	0.1374048	0.08898639	0.1390056	0.1185533	0.1736382	0.1465054	0.2055445	0.1687264	0.2120445	0.2401772	0.7912376	0.980318	0.8722973	0.8479488
225.201	1	0.1033673	0.1307362	0.09859818	0.06246016	0.2541291	0.4198685	0.9796562	0.7634681	0.06681645	0.07793098	0.1250283	0.1073529	0.5190748	0.2204515	0.2197509	0.1519268	0.03920482	0.07993823	0.02945595	0.06188921	0.1967725	0.2753761	0.09130081	0.1213094
225.298	1	0.0009761999	0.0009366558	0.0008416381	0.0006430121	0.001481891	0.002022446	0.003495035	0.002968976	0.0009005759	0.0009311185	0.0006876508	0.0008097462	0.002207808	0.001444022	0.0008416614	0.0006820939	0.0005365011	0.0005154833	0.0005356916	0.0005754895	0.001413191	0.001848405	0.0010979	0.001311843
225.299	1	0.1832304	0.2227385	0.368767	0.3689655	0.05794884	0.05486305	0.05492848	0.05118358	0.2957779	0.3291479	0.3308815	0.2215748	0.04717557	0.03987553	0.04328058	0.0340948	0.1948736	0.1511951	0.1793452	0.2048111	0.03889447	0.04688395	0.03169087	0.0311506
225.300	1	0.1832896	0.07129097	0.1020074	0.08079491	0.4444754	0.466156	0.1874829	0.09398986	0.117272	0.1263959	0.1513309	0.09131916	0.1505021	0.1196435	0.1797212	0.1452031	0.1970141	0.164892	0.2003852	0.2370013	0.7490701	0.974035	0.8808566	0.8358261
225.301	1	0.1562266	0.104866	0.06129883	0.08142659	0.2557428	0.402024	0.8842653	0.7273871	0.08410694	0.06801431	0.1116326	0.1031097	0.5364649	0.3462365	0.188466	0.1187792	0.08392955	0.07727017	0.04524772	0.05547927	0.2318771	0.2511824	0.08601007	0.1785412
225.398	1	0.0007317993	0.0008919517	0.0007901914	0.0006622807	0.001157599	0.002116356	0.00328646	0.00277851	0.0007890317	0.0008801905	0.0006910819	0.0007548533	0.00227084	0.001837611	0.0009519532	0.0006131599	0.0006443497	0.0006343887	0.0005525561	0.0005515387	0.00137265	0.001810284	0.001173004	0.001510951
225.399	1	0.1938348	0.2288914	0.3477121	0.3543782	0.0500926	0.04717468	0.05428366	0.04894376	0.2788587	0.3291885	0.323408	0.2106977	0.03757496	0.03621472	0.03711811	0.03294873	0.1803111	0.1570651	0.2032835	0.2083937	0.03060249	0.03119302	0.03256831	0.02303262
225.400	1	0.2019661	0.07778049	0.08439952	0.08841571	0.480659	0.523873	0.1829814	0.1034187	0.1164218	0.1238143	0.160991	0.07789508	0.1640948	0.1105216	0.1826242	0.1428141	0.1741264	0.1791061	0.1956388	0.235252	0.7496635	0.9933627	0.923104	0.8615696
225.401	1	0.1276923	0.09372801	0.0421988	0.05984632	0.1922339	0.3703921	0.8017797	0.6816134	0.07327733	0.06735532	0.1083035	0.08229662	0.544076	0.444031	0.2124482	0.08674993	0.07605717	0.06044732	0.0401631	0.05813553	0.2309556	0.2146176	0.1175485	0.2186916
225.498	1	0.0008731263	0.0008945801	0.0006564561	0.000687865	0.0008320359	0.002227341	0.003856334	0.003291283	0.0007476484	0.0007999215	0.0007968112	0.0007599235	0.002741517	0.002464146	0.001025523	0.0003913239	0.0007607704	0.0007413615	0.0004143605	0.0005366453	0.001557755	0.001844323	0.001428044	0.001730069
225.499	1	0.195204	0.2220126	0.3251871	0.3212539	0.042431	0.04315698	0.04077236	0.04161954	0.2556908	0.2888789	0.2804185	0.1890912	0.04557463	0.04104719	0.03929077	0.03089146	0.186862	0.1847131	0.2158849	0.2003702	0.03305561	0.04205172	0.03786792	0.02252326
225.500	1	0.2395668	0.08276821	0.07573202	0.07021656	0.5714994	0.6061214	0.1620522	0.1275262	0.1448353	0.1302301	0.1782087	0.08918324	0.1614986	0.1198272	0.1903024	0.1509409	0.1852519	0.2035133	0.2287663	0.2651112	0.8368336	1.134862	1.071884	0.9973178
225.501	1	0.1092704	0.09174739	0.05967259	0.05790594	0.1717271	0.4179212	0.9365891	0.7852517	0.05408627	0.08659407	0.09266076	0.07559783	0.6601224	0.5521173	0.2391856	0.08256724	0.1096244	0.05873743	0.04652499	0.04721829	0.2375804	0.212315	0.1224577	0.2335071
225.597	1	0.0008963109	0.0006667619	0.0006356641	0.0006936669	0.0005305832	0.00229842	0.003909092	0.003290916	0.0004643726	0.0007635699	0.0006533868	0.0007284173	0.002816373	0.002471512	0.001089129	0.0005419272	0.0007270677	0.0005745352	0.000665092	0.0004889088	0.001336824	0.001588687	0.001523822	0.001847282
225.598	1	0.1945781	0.2253502	0.2911207	0.2776498	0.03251625	0.03752899	0.03763596	0.03190049	0.2401697	0.2400937	0.2386216	0.1777217	0.04049219	0.04024686	0.03810564	0.03163921	0.1976305	0.203452	0.2141619	0.1792297	0.03582147	0.04149265	0.03752727	0.02403753
225.598	1	0.2452449	0.09452201	0.08049107	0.05467873	0.5998862	0.6126133	0.1679036	0.1248944	0.1478555	0.1142242	0.1608128	0.08742564	0.173156	0.1053256	0.187185	0.1554972	0.1950018	0.2082692	0.2341839	0.2683105	0.8254974	1.094568	1.112264	0.9817448
225.598	1	0.09000011	0.09462747	0.04676106	0.07466065	0.1345978	0.448481	0.9413632	0.7735189	0.03984636	0.09418372	0.08233137	0.07210957	0.6744947	0.59487	0.2223445	0.1048337	0.1101722	0.05710045	0.04610521	0.03992552	0.1916696	0.1776343	0.127949	0.244164
225.698	1	0.0006120391	0.0008893776	0.0006696949	0.0008090971	0.0007887443	0.002019085	0.003252488	0.002729034	0.0005205866	0.0007603317	0.000719779	0.0006240455	0.002678898	0.002268451	0.0009732868	0.0004655712	0.000534358	0.0005416965	0.0007653289	0.0006125805	0.0008057947	0.001119741	0.001460905	0.001685045
225.699	1	0.2166696	0.2483698	0.3111862	0.2895514	0.04096983	0.03982841	0.03772418	0.03438336	0.2468418	0.2339925	0.2392513	0.1870834	0.04385515	0.0383348	0.03290699	0.02851274	0.2110712	0.2172251	0.2271705	0.1861814	0.03625791	0.03938705	0.03656503	0.02893889
225.700	1	0.1910198	0.09710497	0.06859633	0.03648726	0.5164303	0.5307558	0.1952501	0.1154246	0.1089589	0.07872927	0.1285543	0.09235611	0.1760888	0.1172025	0.1365871	0.1643996	0.1385498	0.1741643	0.1756943	0.2161757	0.6035803	0.8131173	0.9613624	0.7588116
225.701	1	0.1074815	0.09494489	0.07218228	0.07110967	0.1151103	0.4376817	0.795187	0.6532501	0.06725908	0.06987372	0.07336389	0.0690835	0.6212415	0.5349879	0.2121591	0.1027711	0.1063642	0.06545337	0.04819035	0.05093473	0.09723132	0.1149975	0.1774827	0.2495594
225.798	1	0.0008605305	0.0009630873	0.0008865443	0.000835847	0.0008778819	0.001652645	0.002885976	0.00232284	0.0008804849	0.0006814825	0.0008060203	0.0005950264	0.002450398	0.001933715	0.0009052063	0.000437334	0.0007327122	0.0005378658	0.0007591821	0.0006000793	0.0007242645	0.0008033284	0.001433933	0.00154343
225.799	1	0.2434773	0.2977958	0.383769	0.3431597	0.04727177	0.05053949	0.05274862	0.04390161	0.2922501	0.2957567	0.3149408	0.232537	0.04537939	0.04470735	0.04650776	0.03766585	0.1956142	0.2076634	0.2372096	0.2005326	0.03735978	0.03347042	0.02228947	0.01958986
225.800	1	0.1741922	0.08690881	0.05538916	0.02841826	0.5048411	0.5224149	0.1981994	0.1342373	0.09547906	0.08100648	0.1062394	0.09533129	0.1522624	0.1076138	0.1224816	0.1660648	0.1193638	0.1452214	0.1534836	0.1959571	0.5450432	0.7115793	0.8790386	0.6909116
225.801	1	0.1202207	0.08701892	0.05987805	0.06700054	0.1085728	0.3974769	0.7080764	0.5578836	0.07928097	0.04097632	0.05985111	0.05055519	0.5552077	0.4889862	0.2086333	0.07851784	0.09183738	0.07769531	0.04124761	0.04427137	0.0661732	0.08155847	0.1916998	0.2523229
225.898	1	0.0008839259	0.0009685644	0.001294748	0.0009730531	0.0008984363	0.001467077	0.003065702	0.002360107	0.00122042	0.0007460557	0.0008863946	0.0008169511	0.002476715	0.002037318	0.0007990665	0.000411822	0.0007242874	0.000591966	0.0006532133	0.0005586272	0.0007239891	0.0008449028	0.001556025	0.001531768
225.899	1	0.2372845	0.3082189	0.5098368	0.4241191	0.06670156	0.06983312	0.05710123	0.04462917	0.4121701	0.3608708	0.3629059	0.3047246	0.04495418	0.05484034	0.03427652	0.04523813	0.1674974	0.2000333	0.1899807	0.2238872	0.03387839	0.02988412	0.03947313	0.02375726
225.900	1	0.1862932	0.09623245	0.04638869	0.05743777	0.5452963	0.5651701	0.2117725	0.1596713	0.1126458	0.085154	0.09186886	0.09397314	0.1449306	0.1193106	0.1213714	0.1642835	0.1300212	0.1690912	0.1549288	0.1978972	0.6190453	0.7396224	0.8681705	0.7395716
225.901	1	0.1034069	0.07882462	0.05285042	0.06586526	0.09216048	0.4023565	0.7488396	0.5506957	0.08274107	0.03971763	0.06530388	0.05623304	0.5817293	0.4824867	0.1681046	0.08276787	0.08720279	0.05997378	0.05517701	0.03727135	0.06410297	0.07386361	0.2155864	0.2543297
225.998	1	0.0006531256	0.0007894695	0.00128944	0.001140066	0.0008119283	0.00108594	0.003736604	0.002578356	0.001559081	0.0008128679	0.001007494	0.0008638774	0.002649685	0.001734998	0.0009547476	0.0007401609	0.0005135126	0.0005806825	0.0006164452	0.0004490668	0.0007626393	0.0008182511	0.001705653	0.001514193
225.999	1	0.2400638	0.3020895	0.5572634	0.4932513	0.08812708	0.07243189	0.06697249	0.05721289	0.525506	0.325958	0.3533138	0.323875	0.05073874	0.05936532	0.03588212	0.05065576	0.2184987	0.2021249	0.1454403	0.2042346	0.04726822	0.03176977	0.04157776	0.03395892
226.000	1	0.1829303	0.1005713	0.06303322	0.07507886	0.5844314	0.5869602	0.222883	0.1577873	0.1224736	0.1015208	0.09110373	0.08852163	0.1317644	0.1099122	0.1209512	0.1534449	0.1539629	0.1766914	0.161512	0.210798	0.7200841	0.7857557	0.8734683	0.7974299
226.001	1	0.1072331	0.1092676	0.0494662	0.08579531	0.07691097	0.3547614	0.8937881	0.5797152	0.1091252	0.05235506	0.07383307	0.07052999	0.6553522	0.4305157	0.2026866	0.1380308	0.09819916	0.05322477	0.07144579	0.03583434	0.04937457	0.09730674	0.2667691	0.2423186
226.098	1	0.0006830418	0.0007321067	0.001172349	0.001326092	0.0007912449	0.000880066	0.003984776	0.002741652	0.001554183	0.0005708933	0.000954937	0.0009215614	0.002546164	0.001361295	0.001167684	0.0007849305	0.0005859603	0.0005785163	0.0005336068	0.0003977914	0.000956819	0.0009306844	0.001665497	0.001346701
226.099	1	0.2482308	0.2696029	0.5660019	0.533508	0.08035634	0.06510194	0.06136461	0.06295083	0.5635482	0.269465	0.3143047	0.3310657	0.06405988	0.04496479	0.02411369	0.04934696	0.273712	0.1908008	0.126851	0.1563522	0.04394643	0.04022503	0.04940293	0.03527303
226.100	1	0.1551255	0.08555532	0.06732341	0.0845018	0.5858078	0.5750333	0.2265809	0.1415953	0.1269819	0.1133945	0.09579394	0.08684365	0.13402	0.08257575	0.1207056	0.1535981	0.1700409	0.1769567	0.1509464	0.1983979	0.7380309	0.7394276	0.8001845	0.7755621
226.101	1	0.1067851	0.1441463	0.04212939	0.09867036	0.09001523	0.3179829	0.9777542	0.656648	0.1139728	0.0952101	0.08598499	0.08868431	0.6124887	0.3280486	0.2724981	0.1486838	0.08726957	0.05042398	0.0846167	0.05220218	0.07934049	0.1284526	0.2740568	0.2036771
226.198	1	0.0008865655	0.001015706	0.001124452	0.001338484	0.0009521057	0.001189006	0.003407126	0.002503123	0.001210016	0.0006401143	0.0007393529	0.0007524748	0.001887034	0.0006893346	0.001083079	0.0004897171	0.0007355276	0.0004533762	0.0004340531	0.0003652175	0.001020197	0.0009655104	0.001475613	0.001185406
226.199	1	0.2283113	0.2046566	0.4775794	0.499549	0.0792809	0.06042771	0.04475536	0.0480889	0.504676	0.2275979	0.2546863	0.2859139	0.07364534	0.06085216	0.03008847	0.04771541	0.3010516	0.2022325	0.1105809	0.1355406	0.03820178	0.04098229	0.05701237	0.03968617
226.200	1	0.1193794	0.07540994	0.06268071	0.08251557	0.5606066	0.5532117	0.2237102	0.1354044	0.1405589	0.1338776	0.09940833	0.09771851	0.151014	0.083069	0.1300749	0.1436213	0.1798247	0.1817452	0.128649	0.1818274	0.759077	0.7054931	0.7089139	0.7294481
226.201	1	0.09237009	0.1182746	0.06842972	0.09184849	0.1473729	0.3029784	0.8411905	0.5721767	0.09097806	0.06178058	0.07854194	0.07282057	0.4429058	0.1611871	0.2546965	0.1275042	0.07862356	0.04990712	0.05496428	0.05785388	0.08289053	0.1517393	0.2088807	0.1317631
226.298	1	0.0007718731	0.0006502873	0.001203026	0.001356173	0.001252647	0.001676852	0.003397241	0.002602405	0.001096107	0.0006607626	0.0008983491	0.0008019816	0.001752139	0.0007669784	0.00103656	0.0006331315	0.0008432657	0.0003832434	0.0003450154	0.0003128378	0.0009503574	0.001139709	0.001355559	0.0009329397
226.299	1	0.2213879	0.2132623	0.5795701	0.6220691	0.0802503	0.06345519	0.04815568	0.0551256	0.5652564	0.2771594	0.3253389	0.3142705	0.09254731	0.0689595	0.02146304	0.04295667	0.3346773	0.1553134	0.0715925	0.125186	0.04317221	0.04373996	0.05242807	0.03363958
226.300	1	0.1084425	0.07232636	0.06836997	0.08118831	0.5236595	0.5288588	0.2214335	0.1544626	0.1205292	0.1402137	0.1085362	0.1089355	0.151305	0.08937936	0.1287415	0.1367248	0.184355	0.1573557	0.137696	0.1706328	0.7830385	0.6920228	0.6494156	0.7003206
226.301	1	0.1046446	0.09160342	0.06854586	0.05331588	0.1895913	0.3624405	0.8228464	0.6010044	0.06138956	0.05808822	0.09144396	0.08416527	0.4276285	0.1784018	0.2401691	0.1528127	0.06006991	0.06141262	0.04319094	0.03699151	0.09075063	0.1676249	0.1870148	0.1087963
226.398	1	0.0008111515	0.0007759493	0.001519232	0.001532636	0.001343997	0.001939285	0.003525063	0.00294138	0.001273578	0.0008408093	0.0009589771	0.0009499164	0.002130195	0.00145532	0.0008779171	0.00075601	0.0009430938	0.0004493136	0.0002942701	0.0004696556	0.001217311	0.001007877	0.001207525	0.001268185
226.399	1	0.231299	0.2735425	0.6962071	0.7515559	0.09865014	0.0783745	0.0550639	0.0627084	0.6402619	0.3612153	0.4011254	0.3368819	0.1012259	0.06664792	0.03079941	0.03263728	0.3477603	0.1361851	0.06023612	0.1524751	0.05757968	0.04481349	0.06193547	0.03332076
226.400	1	0.1218313	0.09357205	0.1042539	0.0800561	0.4978476	0.5101056	0.2166418	0.17431	0.1195929	0.1431857	0.1138942	0.1167282	0.1461589	0.1060821	0.1217907	0.133799	0.189021	0.1387487	0.1457093	0.156728	0.8128753	0.6865346	0.6034694	0.667455
226.401	1	0.09425941	0.10597	0.07283673	0.04371071	0.2119048	0.378327	0.8596851	0.6616472	0.05637939	0.06990358	0.1247222	0.1040198	0.5136847	0.3538117	0.2053239	0.1723465	0.0556453	0.06825826	0.04447682	0.03110926	0.1462116	0.1498567	0.1784011	0.1709025
226.498	1	0.0006763386	0.0007535253	0.001550607	0.001535923	0.001032314	0.00181229	0.003089423	0.002642887	0.001352771	0.0008938202	0.0007626481	0.0008616189	0.002308874	0.001810887	0.000888325	0.0007305892	0.0008157424	0.0005570863	0.0002426281	0.0006076191	0.001140698	0.001178112	0.001289848	0.001400729
226.499	1	0.2253225	0.3022174	0.7157507	0.7613356	0.09842721	0.08061448	0.06178179	0.05699145	0.6188884	0.422663	0.423944	0.3331252	0.08256845	0.06253009	0.03991691	0.03239301	0.3254846	0.1732958	0.06781859	0.1885398	0.04621305	0.04429473	0.06222332	0.03382876
226.500	1	0.1097905	0.1114393	0.1209312	0.09823823	0.4522778	0.4806698	0.2029026	0.186607	0.1139315	0.1284926	0.1089309	0.1179501	0.1529258	0.1081972	0.1107291	0.1265607	0.1829055	0.1062545	0.1394573	0.1301694	0.7975932	0.6623096	0.5610258	0.6128346
226.501	1	0.07525653	0.06712416	0.06649685	0.05847182	0.2146619	0.3474633	0.7468429	0.6149647	0.08710313	0.07575356	0.1149066	0.1052832	0.5625807	0.4472734	0.1910275	0.1515285	0.04836449	0.07223123	0.0361588	0.03795355	0.1201237	0.1212813	0.1762708	0.2159082
226.597	1	0.0004809469	0.0008801723	0.001337738	0.001353027	0.0005853516	0.001882188	0.003051102	0.002565808	0.001315081	0.001005091	0.0008282768	0.0006762552	0.002412048	0.002046133	0.0008493284	0.0007926636	0.000760079	0.0006112693	0.0005239874	0.0005638895	0.001080549	0.0009896168	0.001326364	0.001350898
226.597	1	0.1650209	0.2822108	0.6561824	0.6765472	0.08924011	0.0676297	0.05820617	0.0497276	0.5370973	0.4465806	0.4138672	0.3058089	0.07266156	0.06605682	0.04569444	0.0378803	0.3039051	0.2017164	0.09939567	0.2123527	0.05028069	0.05099293	0.04757433	0.03754823
226.598	1	0.08295832	0.1245775	0.140643	0.1135469	0.4033207	0.4448561	0.2066712	0.1856641	0.124097	0.1307736	0.104665	0.1010871	0.1452235	0.1067135	0.09046667	0.128645	0.1615451	0.1248096	0.1331319	0.1417264	0.7514331	0.6228675	0.5236372	0.5436548
226.598	1	0.07535892	0.10274	0.04809127	0.07938329	0.1509765	0.357996	0.713716	0.6054809	0.06163281	0.07216538	0.100166	0.08840242	0.5711271	0.4666508	0.1791468	0.1441598	0.05191923	0.04853253	0.05838127	0.03646962	0.1086359	0.1228715	0.1914255	0.2242403
226.698	1	0.0006850724	0.000716742	0.001381042	0.001492388	0.0006011075	0.001887646	0.002995098	0.002369174	0.001352361	0.001118309	0.001011539	0.0005784754	0.002402713	0.001971025	0.0007307938	0.0007556283	0.0007350011	0.0005475824	0.0004515376	0.0006522432	0.001158722	0.0009950061	0.001210181	0.001295529
226.699	1	0.1854837	0.3012402	0.691717	0.7049327	0.08828421	0.08051057	0.07210194	0.07359317	0.5551333	0.5088457	0.4552633	0.3290668	0.06658678	0.04907124	0.04169854	0.04777562	0.2875524	0.2008269	0.1210204	0.2279233	0.04352011	0.04847518	0.04883433	0.0327261
226.700	1	0.06706499	0.1219106	0.1403717	0.09775549	0.3690311	0.4322188	0.1976092	0.1749274	0.1212342	0.1322047	0.0884869	0.1021286	0.1325289	0.1012753	0.07004798	0.1295966	0.1576741	0.146536	0.1118092	0.1540269	0.7819152	0.6696694	0.5592359	0.5222281
226.701	1	0.07481757	0.1017958	0.07383185	0.06905854	0.1186668	0.3638572	0.6952668	0.5541351	0.08083317	0.05497217	0.09571152	0.06959782	0.551812	0.4556174	0.1524534	0.1296169	0.05498047	0.03483194	0.03453402	0.03635246	0.1276777	0.1380671	0.1913806	0.2274696
226.798	1	0.0007680829	0.000807698	0.001679726	0.001847861	0.000722532	0.00183879	0.003041916	0.002433343	0.001432853	0.001510936	0.001061742	0.0006876678	0.002428814	0.001912274	0.0006038376	0.0007572193	0.0006017377	0.0005440702	0.0002659528	0.0005898227	0.001253486	0.001088383	0.001292315	0.001231139
226.799	1	0.2822873	0.3091108	0.8100726	0.823852	0.09122074	0.0886066	0.08851504	0.08070303	0.6019766	0.6046946	0.5206454	0.3520663	0.05766764	0.0454496	0.04981831	0.04729565	0.2770718	0.2049891	0.1343278	0.2217866	0.05006796	0.03847661	0.04745664	0.03026009
226.800	1	0.05955929	0.1076328	0.1160071	0.07824989	0.3098745	0.3726209	0.1757242	0.1552354	0.1142711	0.1215923	0.09286311	0.08407019	0.1188668	0.1034482	0.09274029	0.122883	0.1350633	0.1496872	0.09957265	0.1578873	0.6851921	0.6189725	0.5200102	0.4424512
226.801	1	0.06647096	0.1028822	0.07134764	0.07104515	0.1006837	0.3687754	0.7168249	0.5625319	0.102654	0.06389973	0.08899962	0.06494955	0.5794751	0.4631323	0.1369086	0.1548222	0.09516804	0.05009549	0.06664274	0.03283834	0.1716381	0.1502074	0.1934591	0.2423008
226.898	1	0.0006133674	0.0007763235	0.002077139	0.001987938	0.0009204958	0.001858873	0.003365378	0.002482892	0.001881282	0.001490855	0.001446941	0.0006864043	0.002646951	0.0020637	0.0003298189	0.0008629173	0.0005556044	0.0007279365	0.0004303594	0.0005648232	0.001614284	0.001459264	0.001528221	0.001676758
226.900	1	0.3172855	0.2848305	0.9319663	0.9078264	0.1011061	0.1030111	0.105447	0.0827124	0.7119812	0.6727092	0.5922274	0.3633166	0.03734682	0.04672456	0.0443069	0.0491333	0.2468867	0.2856143	0.1136492	0.2195566	0.06822307	0.05567292	0.0446925	0.05352273
226.900	1	0.1422918	0.1010283	0.1828905	0.077775	0.4397068	0.4621122	0.1928392	0.110245	0.1241604	0.1082524	0.07128763	0.09128573	0.1393125	0.08739881	0.06879215	0.1271009	0.1813995	0.1546563	0.1444747	0.1671535	1.069006	0.9194099	0.8930144	0.6394086
226.901	1	0.09380523	0.09587463	0.07423085	0.0706828	0.09564719	0.4010159	0.7889176	0.5974765	0.09012931	0.06186373	0.07837554	0.0886572	0.6377002	0.4841006	0.09718704	0.1911336	0.1017935	0.06343	0.03737268	0.03596933	0.1989082	0.1615618	0.1750659	0.2724626
226.998	1	0.0009407217	0.0005945509	0.002410176	0.002238461	0.0008297908	0.0009323314	0.001656073	0.001090752	0.002259133	0.001662073	0.001472384	0.0006348275	0.001266591	0.001056815	0.0003415722	0.0005229098	0.0006614429	0.0009188371	0.0002966435	0.0004882466	0.00144404	0.001238905	0.001384713	0.001348394
226.999	1	0.2930787	0.2752254	1.08119	1.001928	0.1180273	0.1026631	0.09624939	0.08442075	0.9146183	0.7340712	0.617821	0.3562728	0.03856185	0.05901887	0.04811609	0.04395746	0.1722535	0.3733418	0.1152143	0.2003849	0.07101964	0.04847447	0.04539529	0.0518666
227.000	1	0.1673167	0.08121097	0.2003107	0.07745099	0.4507531	0.4780828	0.2052917	0.08844852	0.1205162	0.07859418	0.09790154	0.0727529	0.1491683	0.08149104	0.05907284	0.1127179	0.1741523	0.1757451	0.1666167	0.1735196	1.176626	1.032527	1.026518	0.6839967
227.001	1	0.09910951	0.06061089	0.05424832	0.04526357	0.09556595	0.2016823	0.3641195	0.2771787	0.1122256	0.06247991	0.06036186	0.06976184	0.3198827	0.2394395	0.07985011	0.09161599	0.09798061	0.06630141	0.04616383	0.07011381	0.09165369	0.0823212	0.148465	0.1832951
227.098	1	0.0008169326	0.0004491462	0.001435623	0.001391905	0.0005597893	0.0006632899	0.001005851	0.0008289567	0.001346005	0.001275024	0.001073805	0.0004853335	0.0007666942	0.0004865554	0.0003945112	0.0005098372	0.0009156939	0.0004287268	0.0003939204	0.0006785464	0.001630345	0.001481201	0.001587294	0.001183472
227.099	1	0.1751343	0.2140036	0.6271625	0.6722205	0.1062654	0.09866779	0.09926168	0.07007079	0.5916761	0.5873781	0.4739643	0.2646834	0.0527657	0.04877267	0.05183527	0.04342105	0.1856107	0.2169286	0.13906	0.2125316	0.0320325	0.03802595	0.05996447	0.03252704
227.100	1	0.2281657	0.1336166	0.1696641	0.09960584	0.6250918	0.7065532	0.1153286	0.1995707	0.1645754	0.1420922	0.09098895	0.07990475	0.2068241	0.1474063	0.1406021	0.1648481	0.2715385	0.3016195	0.2954578	0.2873284	1.537969	1.397627	1.531724	1.066086
227.101	1	0.07435789	0.04254935	0.06135186	0.05271876	0.08684014	0.1102512	0.2070574	0.1551638	0.0670385	0.04662086	0.06146363	0.04422054	0.1732714	0.1264032	0.07604712	0.06709218	0.09600871	0.06254552	0.03486441	0.06116975	0.06354	0.06878147	0.08247319	0.09123492
227.198	1	0.0005915097	0.0005877518	0.001465386	0.001409635	0.0007487535	0.0004497122	0.001295368	0.0009956236	0.001514656	0.001163074	0.001151919	0.0004259132	0.000956219	0.000727276	0.0007091581	0.0005312035	0.0009580115	0.0005572835	0.0006227054	0.0006660533	0.001697143	0.001617171	0.001576772	0.001123576
227.199	1	0.1498799	0.2134973	0.6563899	0.6633734	0.09682068	0.09389222	0.07958397	0.0705188	0.6064803	0.5619964	0.466489	0.2540749	0.05278434	0.04990926	0.04238614	0.03978778	0.1619339	0.2051424	0.1176448	0.2268544	0.02951441	0.03696942	0.05955972	0.03279561
227.200	1	0.2321566	0.1513039	0.1737728	0.08737767	0.5789499	0.6198828	0.1088997	0.1976264	0.1508546	0.1199159	0.09737995	0.07898577	0.2068079	0.1308055	0.128899	0.1792374	0.2704264	0.2598739	0.2680503	0.2581827	1.477747	1.371205	1.457879	0.9701197
227.201	1	0.06144195	0.06088088	0.05654991	0.04563587	0.1256997	0.1561649	0.2830674	0.2105604	0.07397421	0.04206034	0.05561819	0.05099017	0.2144503	0.1693009	0.1220704	0.1034218	0.09302695	0.04940898	0.03468938	0.05514142	0.09456029	0.1087738	0.1211206	0.120277
227.298	1	0.0005092822	0.000592786	0.001504905	0.001305408	0.0009547488	0.0004248559	0.001252047	0.0009918324	0.001494356	0.001166021	0.0009437928	0.0004838743	0.0007999107	0.0006009289	0.0006737353	0.0005108657	0.0008144503	0.0004814119	0.0005778762	0.0008004898	0.001547575	0.001745494	0.001591609	0.001100769
227.299	1	0.1166518	0.2111308	0.6638787	0.605211	0.08679767	0.08018597	0.06583608	0.06749626	0.6125912	0.4948862	0.4134003	0.2570987	0.04517728	0.03794625	0.0479831	0.03823406	0.1611049	0.1674612	0.1197925	0.2402903	0.03815321	0.03794977	0.06021486	0.02709766
227.300	1	0.2580169	0.1496421	0.1898854	0.07490029	0.5437521	0.5743228	0.1093441	0.1971903	0.1322207	0.1137966	0.1170049	0.09584574	0.2022754	0.131867	0.1401527	0.1752528	0.2800321	0.2297411	0.2635317	0.2262098	1.425692	1.336982	1.433238	0.9281571
227.301	1	0.07532784	0.05792006	0.04837739	0.05072843	0.1428027	0.1695096	0.2606706	0.2029349	0.05334305	0.0514927	0.05609826	0.04962895	0.1803947	0.1471724	0.1357186	0.1033638	0.05842273	0.03104673	0.03190543	0.0424017	0.1041646	0.1244526	0.1182	0.100127
227.398	1	0.0006192918	0.0003126516	0.002196568	0.001872809	0.001093553	0.0007846077	0.001526326	0.001043157	0.002016058	0.001500252	0.001149067	0.0007001041	0.0007028491	0.0004002422	0.0005090949	0.0006285612	0.0004784239	0.0006032487	0.0004632187	0.0006601663	0.001368241	0.001515779	0.001267978	0.0008528078
227.399	1	0.1521501	0.1362456	1.053533	0.8586983	0.1236985	0.1006603	0.07320158	0.07785769	0.9287819	0.6324842	0.4678638	0.3197117	0.04435071	0.06178688	0.05134287	0.03935946	0.09039477	0.2391906	0.152847	0.230338	0.04775154	0.06216808	0.06324106	0.03631251
227.400	1	0.206672	0.110792	0.1652122	0.07820657	0.3601725	0.4103052	0.11765	0.1237556	0.08974923	0.07901283	0.1075047	0.08895024	0.1328001	0.0872462	0.137542	0.1386816	0.2079327	0.226778	0.2313276	0.1483611	1.091348	1.064574	1.227541	0.7266671
227.401	1	0.05274002	0.06124504	0.06321743	0.04849969	0.1564024	0.2042522	0.3203863	0.2495279	0.0723068	0.04592319	0.05890666	0.05495578	0.1618726	0.06920257	0.1072137	0.1138914	0.074192	0.04603248	0.03179169	0.05139786	0.1294429	0.1134081	0.06966163	0.06983183
227.498	1	0.000484161	0.0005078029	0.002985222	0.002358517	0.0005762748	0.0007014778	0.001142215	0.0008434371	0.002538987	0.001507535	0.00127096	0.0007601554	0.0007091231	0.0005083486	0.0003775803	0.0004212376	0.0002932321	0.0006002811	0.0004797113	0.0005051784	0.0008465709	0.0009437837	0.0007894122	0.0005960942
227.499	1	0.2236225	0.1252029	1.399266	1.143707	0.1618703	0.1104411	0.09480229	0.07566457	1.282574	0.6867929	0.6115577	0.358202	0.06103313	0.04465043	0.04524004	0.03260536	0.09413395	0.253769	0.1889031	0.1555576	0.04741877	0.08457292	0.05950622	0.04079949
227.500	1	0.1331949	0.05990546	0.0858907	0.04471925	0.2505993	0.2386698	0.1854638	0.1266462	0.06917034	0.05261435	0.08304856	0.08137354	0.06996366	0.09060814	0.1194611	0.1299779	0.114261	0.1111722	0.1306711	0.1237496	0.5857507	0.6477617	0.6416468	0.4121478
227.501	1	0.08966541	0.07518631	0.04013558	0.03160453	0.09470894	0.1255118	0.2210333	0.1862011	0.03962048	0.04442136	0.04461907	0.0370648	0.1475374	0.0965508	0.08866277	0.07962719	0.06868585	0.03953742	0.02864932	0.03812347	0.08155817	0.07749912	0.0638551	0.05947865
227.598	1	0.0008343612	0.0004360483	0.003460251	0.002742768	0.0008087096	0.00112818	0.001730929	0.001469293	0.003082466	0.00184634	0.001608265	0.000795017	0.001094687	0.0009220009	0.0006704124	0.0004071487	0.0004443094	0.0004843276	0.0006164855	0.0004451727	0.0009807429	0.001042466	0.001043732	0.0008205958
227.599	1	0.2754345	0.1222272	1.670551	1.330366	0.1894389	0.1099922	0.1211649	0.08747223	1.474061	0.770296	0.7885684	0.4356148	0.06152349	0.04348546	0.05215483	0.03264653	0.08666907	0.2403362	0.2116764	0.1549499	0.05076	0.07673669	0.04131029	0.02555397
227.600	1	0.1524664	0.07074149	0.07350888	0.05392019	0.2435198	0.2354588	0.1908336	0.132573	0.06990111	0.0651447	0.07406863	0.09008281	0.05241579	0.08319945	0.13111	0.1347167	0.1184133	0.08390154	0.1177062	0.1108286	0.5156211	0.5824136	0.5711444	0.3686496
227.601	1	0.1409099	0.0788825	0.04184612	0.04562	0.1450572	0.2078196	0.3634114	0.3203419	0.04752204	0.0579912	0.078518	0.06600264	0.2565564	0.2253291	0.1689486	0.09864887	0.08926199	0.05402438	0.03519517	0.04457349	0.1435075	0.1146994	0.1314493	0.1196449
227.698	1	0.001162853	0.0007062529	0.003534972	0.00279617	0.001132143	0.001463356	0.001919881	0.001655858	0.003141504	0.001772512	0.001469622	0.00083733	0.001300899	0.001226709	0.0009191448	0.0004241421	0.0004870543	0.0005299699	0.0006982905	0.0004936961	0.0008853374	0.0009173537	0.001220146	0.0009186186
227.699	1	0.3075668	0.166458	1.670653	1.350932	0.1642758	0.1121082	0.1270422	0.09094566	1.470576	0.7372531	0.793103	0.449838	0.0594142	0.05445995	0.04851215	0.04518948	0.1213262	0.2489961	0.2410285	0.1654914	0.04902821	0.05715673	0.05314504	0.01929185
227.700	1	0.1415513	0.0784426	0.06156599	0.0590287	0.2321356	0.2249	0.192513	0.146872	0.07443202	0.07751744	0.08811456	0.09598828	0.07277387	0.09486886	0.1370344	0.1461309	0.1334655	0.09806578	0.09502789	0.08937607	0.3864035	0.4370762	0.4322236	0.2922569
227.701	1	0.1288089	0.08298494	0.03058228	0.06242824	0.1890594	0.287444	0.4203708	0.3725289	0.08101715	0.06903991	0.07589178	0.06207289	0.3151268	0.2989007	0.2083386	0.09965136	0.08094726	0.06343707	0.05292745	0.05514182	0.1372865	0.1218154	0.1708974	0.1616223
227.798	1	0.0009763705	0.0007476447	0.003381854	0.002725219	0.001268388	0.001672958	0.002096528	0.001743486	0.003066919	0.00151328	0.001346276	0.0008744632	0.001548492	0.00147093	0.0009906514	0.0004920922	0.0007515218	0.0006805083	0.0004654119	0.0005550689	0.0008795389	0.0009230954	0.001045041	0.0009797359
227.799	1	0.3402835	0.2316469	1.623872	1.332296	0.1722052	0.1053959	0.1145536	0.08365987	1.397032	0.6825138	0.726842	0.4422209	0.06001076	0.03986193	0.03896979	0.03867798	0.201436	0.2424223	0.2227148	0.1626865	0.04474931	0.05941186	0.04093298	0.02759202
227.800	1	0.1312835	0.08055353	0.06222373	0.07160596	0.2223462	0.2151239	0.184426	0.1460536	0.08532577	0.08407525	0.08770804	0.09612443	0.1020704	0.1236509	0.1455762	0.1498743	0.1467577	0.1120746	0.08942233	0.07612146	0.2869682	0.3202696	0.3218769	0.2256545
227.801	1	0.1192898	0.06632409	0.03372059	0.06737083	0.218695	0.3231285	0.4605006	0.4001505	0.08204794	0.06633709	0.08420302	0.07280549	0.3733861	0.3632953	0.2477155	0.1078984	0.08902205	0.06712686	0.05217741	0.05540406	0.1488342	0.1323645	0.1916811	0.1842354
227.898	1	0.0007848785	0.0006395303	0.003599332	0.003053524	0.001317868	0.001942558	0.002914674	0.002323228	0.002949636	0.001765976	0.001675591	0.001082489	0.00195055	0.001935993	0.001254733	0.0005308855	0.000790069	0.0005687228	0.0004428965	0.0006237636	0.001014576	0.001085843	0.001231067	0.00121401
227.899	1	0.3836512	0.2623714	1.700944	1.39428	0.147177	0.121818	0.1108302	0.07215322	1.38898	0.7020049	0.7584283	0.4699016	0.06526296	0.05302588	0.04313024	0.02974438	0.2595825	0.2654105	0.2178409	0.1893001	0.06663694	0.04732994	0.04861266	0.0373898
227.900	1	0.1670619	0.09484243	0.0682447	0.06546362	0.2372706	0.2390807	0.2129381	0.1610086	0.08555078	0.09329233	0.1032513	0.0999223	0.06807822	0.104032	0.1577073	0.1643811	0.1479768	0.1072056	0.1012667	0.09697106	0.4312033	0.4910238	0.4945619	0.3418087
227.901	1	0.1075751	0.05692523	0.05539085	0.05001033	0.207759	0.3920831	0.6253314	0.523434	0.06460842	0.0671206	0.08073563	0.08108364	0.4719989	0.4530223	0.2554102	0.09205866	0.0677226	0.08268601	0.04949767	0.02437477	0.1886895	0.1473687	0.1912958	0.2082757
227.998	1	0.0008926201	0.0007782084	0.003503465	0.003039145	0.001210196	0.002028063	0.00307176	0.002428963	0.002937997	0.001793894	0.001580843	0.001018863	0.002161107	0.002033936	0.001122408	0.0003928114	0.001059477	0.0007328003	0.0003748613	0.0006841656	0.001006214	0.00105733	0.001275092	0.001309638
227.999	1	0.4398594	0.2868127	1.685734	1.382406	0.1581738	0.109588	0.09961523	0.08480787	1.345665	0.7095286	0.7298538	0.4794863	0.07638231	0.05166087	0.04103583	0.03705879	0.3287821	0.2485412	0.1837809	0.2149616	0.07543262	0.05410406	0.05498296	0.05303155
228.000	1	0.1881958	0.1012983	0.06438601	0.05198717	0.2348586	0.2408527	0.2074802	0.1453684	0.0926736	0.1000267	0.1059246	0.09722767	0.07415007	0.103326	0.1533323	0.1603624	0.1430526	0.105713	0.1071579	0.1079226	0.489948	0.5653954	0.5660865	0.3898546
228.001	1	0.08645045	0.06567187	0.06049544	0.05496927	0.1597221	0.4044911	0.6815539	0.5421156	0.06840471	0.06693446	0.07900239	0.05165874	0.5109094	0.4793035	0.2331271	0.07826672	0.09082986	0.07139429	0.04519506	0.03232531	0.1569681	0.125972	0.209464	0.232041
228.098	1	0.0005493809	0.0009126894	0.00285317	0.002537276	0.0008812699	0.001843073	0.00285821	0.002154071	0.002379172	0.001594152	0.001168228	0.0008232031	0.002148825	0.001972735	0.0009197666	0.0004019431	0.001069902	0.0007638655	0.0003989352	0.0006614012	0.0009427999	0.001100621	0.001439928	0.001393934
228.099	1	0.4073669	0.3609057	1.374601	1.178082	0.1437352	0.1070265	0.07033929	0.07760772	1.08705	0.6658034	0.5182282	0.3685054	0.06996475	0.06580178	0.043229	0.07157347	0.2822655	0.2114398	0.1053058	0.235445	0.07735633	0.05430739	0.03049571	0.03621708
228.100	1	0.202136	0.09565673	0.05844812	0.03592666	0.2559582	0.2616563	0.2157899	0.1385962	0.1117585	0.1061131	0.1037686	0.09272243	0.08827963	0.09751113	0.1413506	0.1461782	0.141338	0.1042347	0.1231027	0.1264411	0.56167	0.6485737	0.6447215	0.4400431
228.101	1	0.1259578	0.06899537	0.04025746	0.05311655	0.1178216	0.3721004	0.6378563	0.4900813	0.07017927	0.0681135	0.05759346	0.04169731	0.4955356	0.4586917	0.2078747	0.06295889	0.1006931	0.07499885	0.03155621	0.03168694	0.145873	0.100302	0.222161	0.2459577
228.198	1	0.0005368102	0.001098626	0.001754582	0.001571389	0.0004610565	0.001486991	0.002524503	0.001710212	0.0016643	0.001335081	0.0007538533	0.0003471333	0.001894118	0.001685521	0.0008832831	0.0002706549	0.0007664812	0.0004672519	0.0007244381	0.0006170513	0.0008834565	0.001011248	0.001485827	0.001387355
228.199	1	0.3086378	0.4652684	0.820811	0.7817487	0.1045094	0.08785589	0.056164	0.06262525	0.6552046	0.5891201	0.3483459	0.161457	0.05017966	0.06046678	0.05055682	0.03354931	0.1655329	0.160445	0.201957	0.2263617	0.05073239	0.03069875	0.04118558	0.0337523
228.200	1	0.2025385	0.09907146	0.06936182	0.04377559	0.2649171	0.2693204	0.2192978	0.1370271	0.1171471	0.1068049	0.09964899	0.08961043	0.0890845	0.09602887	0.1356367	0.1380555	0.1418516	0.109246	0.1285077	0.1275143	0.5748754	0.6615808	0.6532168	0.4452465
228.201	1	0.09806781	0.05350426	0.05047642	0.04593531	0.0713476	0.3193813	0.568418	0.4164029	0.07361139	0.04996696	0.05331174	0.0406684	0.4456064	0.406505	0.1926751	0.06612634	0.09566099	0.05805829	0.03440107	0.04526325	0.1341012	0.1013183	0.2221571	0.2387617
228.298	1	0.0006989833	0.0007687481	0.001044337	0.00116897	0.0005832926	0.001372034	0.002890391	0.001910967	0.001092046	0.001013678	0.0007336502	0.0002662861	0.001939478	0.001540992	0.0006680941	0.0004424653	0.0005613454	0.0003979671	0.0007295073	0.000685188	0.0009259624	0.0009461688	0.001453764	0.001398113
228.299	1	0.1650602	0.297517	0.5094328	0.4940894	0.06234993	0.06028286	0.03517122	0.01931197	0.4841859	0.4343742	0.2652323	0.03874819	0.06666427	0.03738223	0.02606811	0.03258285	0.1714077	0.146235	0.221108	0.2749464	0.03766413	0.04632632	0.05845219	0.0498826
228.300	1	0.2019625	0.09817138	0.07733209	0.0451486	0.2775067	0.2836126	0.2266397	0.1333549	0.1243813	0.106452	0.09170411	0.08368259	0.09535223	0.09491432	0.1227174	0.1238817	0.1400186	0.1166603	0.1306993	0.1207158	0.6059125	0.6966426	0.6809366	0.462285
228.301	1	0.1177455	0.07487474	0.04782449	0.04959386	0.09018946	0.3428546	0.6717509	0.4517092	0.0654504	0.04007752	0.06965488	0.0465114	0.4702882	0.3722237	0.1737336	0.1043175	0.07893581	0.0426153	0.03925889	0.04758136	0.1587951	0.08124674	0.2052509	0.2399665
228.398	1	0.0009083001	0.001229749	0.002451293	0.002287545	0.0009965957	0.001236737	0.003005165	0.001805437	0.0021417	0.001661221	0.001318609	0.0007623849	0.001706204	0.001107414	0.0009130659	0.0004361492	0.0005794096	0.0006490123	0.0004441549	0.0004652612	0.00101037	0.0009789235	0.001201775	0.00115851
228.399	1	0.3434228	0.446802	1.140877	1.034571	0.134825	0.1189582	0.09710415	0.06489395	0.8771758	0.7440921	0.4797268	0.2920951	0.06565953	0.05739612	0.04488637	0.03546419	0.1965932	0.2105405	0.1410869	0.1673344	0.05012758	0.05891543	0.0683198	0.03405174
228.400	1	0.1962916	0.09760739	0.08109297	0.0443029	0.2801733	0.2871219	0.2245246	0.1232997	0.1248332	0.1043864	0.08573187	0.07390976	0.1002049	0.09808643	0.1248124	0.1280791	0.1396445	0.1227391	0.1243518	0.1110358	0.596025	0.6864447	0.6680976	0.4521066
228.401	1	0.1235467	0.108335	0.06661844	0.06069878	0.1566059	0.3184935	0.6900755	0.447857	0.09033317	0.05869117	0.06716833	0.0734232	0.4242623	0.2475599	0.1989636	0.08691806	0.109508	0.05318164	0.0621822	0.05694501	0.1529717	0.113722	0.1649173	0.1894707
228.498	1	0.0006772697	0.001063716	0.0025694	0.002005185	0.001129729	0.001205802	0.003196856	0.001865845	0.00203073	0.001717838	0.001310811	0.0006399087	0.001520373	0.0005326996	0.000797565	0.0005535277	0.0006976078	0.0006216729	0.0003419531	0.0005936647	0.001023893	0.001144525	0.001066617	0.0008439731
228.499	1	0.3277109	0.4321508	1.108087	0.9612496	0.1185282	0.1141693	0.08268704	0.06762559	0.8451788	0.7567706	0.446202	0.2686358	0.07385658	0.05717421	0.04052258	0.05303661	0.1853559	0.2029991	0.1371146	0.2268891	0.03573338	0.04353546	0.05404406	0.04058304
228.500	1	0.1721746	0.09374634	0.08638263	0.05305031	0.2991267	0.3082952	0.2355809	0.1272034	0.1109926	0.0930872	0.0822103	0.07078191	0.11001	0.1150155	0.1311261	0.1284113	0.1395446	0.1336489	0.1326011	0.1109007	0.5921381	0.6995094	0.6920298	0.4726889
228.501	1	0.09943618	0.09363661	0.06661877	0.06706611	0.1579293	0.3302619	0.7128451	0.4973334	0.08777646	0.06138594	0.08065535	0.07644665	0.3596536	0.09225242	0.2013355	0.1008608	0.06480113	0.04730012	0.02915947	0.03792888	0.1161842	0.137487	0.1358206	0.1229874
228.598	1	0.0008650245	0.001038216	0.002677929	0.002094661	0.0008783752	0.001364667	0.002875477	0.001974061	0.002080617	0.001955943	0.001360252	0.0008019144	0.001306801	0.0006204914	0.000926453	0.0006586115	0.0006278265	0.0005069195	0.0004019146	0.0006935745	0.0009652633	0.001040437	0.001160748	0.000831991
228.599	1	0.3265804	0.3943215	1.183803	0.9713195	0.1483764	0.1306471	0.07638671	0.0810967	0.9163351	0.7700942	0.4641985	0.3310263	0.07425623	0.07101705	0.0449568	0.06079761	0.1620656	0.220909	0.1431492	0.2620087	0.03282733	0.04776557	0.06001323	0.04847759
228.600	1	0.1595951	0.090354	0.08239793	0.05014767	0.2803035	0.2928712	0.2296642	0.130683	0.09373929	0.08338983	0.07797706	0.07565042	0.09635857	0.1118375	0.1428805	0.1403636	0.1425154	0.140218	0.1336588	0.1068559	0.5587496	0.6541055	0.6371449	0.4372706
228.601	1	0.07211941	0.06555422	0.06670494	0.05096508	0.1365538	0.3259297	0.6468374	0.4986949	0.07315255	0.06188323	0.08591681	0.07126765	0.3360518	0.1374971	0.1935219	0.1248871	0.06203687	0.04156282	0.03621709	0.03972251	0.1078938	0.1304997	0.1171909	0.1039009
228.697	1	0.0008360318	0.001197933	0.002426683	0.001732207	0.0006794814	0.001575662	0.003158438	0.002259197	0.001957762	0.00155933	0.000994678	0.0008575215	0.001822818	0.001213138	0.0008231816	0.0007177824	0.0005785632	0.000599776	0.0005139814	0.000777757	0.0009047851	0.001089199	0.001172122	0.001100198
228.697	1	0.3064971	0.4188272	1.124984	0.8511373	0.139665	0.1257417	0.0711822	0.07449822	0.9024513	0.7350441	0.4269933	0.2799424	0.08047536	0.06325416	0.04727728	0.05903787	0.1701448	0.2424331	0.1992378	0.3181433	0.0404626	0.08142058	0.05064203	0.04786381
228.698	1	0.137792	0.08709108	0.0903803	0.06274048	0.2960431	0.312516	0.2412372	0.1302555	0.08094422	0.06978705	0.06955425	0.06997427	0.1048107	0.115115	0.1298754	0.1264672	0.159602	0.1681373	0.1461591	0.1079667	0.5950587	0.706081	0.6769017	0.4554357
228.698	1	0.06627841	0.09747024	0.0785281	0.04504663	0.1472569	0.349191	0.7288159	0.5623819	0.03765745	0.05084346	0.08913511	0.07956463	0.4253987	0.270738	0.1834788	0.1415722	0.05479822	0.05839559	0.02560056	0.04033262	0.08896807	0.1404306	0.1441275	0.1754629
228.798	1	0.0008153648	0.001189931	0.003224001	0.002647128	0.0009094623	0.001911855	0.003493265	0.002774189	0.002819337	0.001759706	0.001532121	0.001341167	0.002242699	0.001647465	0.000728426	0.0008134448	0.0004121105	0.0006088821	0.0004696629	0.0006492677	0.0009323034	0.001189524	0.00120003	0.00114894
228.799	1	0.2598685	0.4043275	1.497331	1.228774	0.1674711	0.1236705	0.1226761	0.101163	1.252475	0.7411873	0.6988118	0.5230841	0.07044435	0.04524001	0.04936841	0.05955351	0.1727577	0.2487752	0.1628525	0.2692548	0.1029267	0.05061481	0.05759916	0.04328754
228.800	1	0.1144975	0.09967976	0.1110281	0.08866047	0.3293038	0.3658246	0.2627343	0.1362668	0.06605142	0.06064037	0.06714765	0.06998164	0.1234639	0.1274742	0.1219961	0.1170946	0.192882	0.1917083	0.1620225	0.1254151	0.6526948	0.761741	0.7255952	0.4950991
228.801	1	0.07615798	0.09894097	0.08253874	0.04512207	0.2023302	0.3737401	0.7754078	0.6373931	0.06134792	0.06562511	0.1100414	0.09879106	0.5341061	0.3838496	0.1660958	0.1597042	0.05770977	0.0654534	0.03376381	0.0425487	0.07683607	0.1465063	0.1553703	0.2107351
228.898	1	0.0008698269	0.001210389	0.003758621	0.002888601	0.001304049	0.002187827	0.003527757	0.002864034	0.00313592	0.001849019	0.001619507	0.001529619	0.002300326	0.001805198	0.000681237	0.0008528783	0.0004554532	0.0006503717	0.0007178155	0.0006424268	0.0009629019	0.001197108	0.001383614	0.001405873
228.899	1	0.2605654	0.3830134	1.674511	1.336683	0.1716319	0.1357634	0.139033	0.104849	1.395061	0.7960212	0.8165357	0.6029077	0.06813885	0.04176542	0.04918238	0.0567273	0.1960408	0.2577303	0.1882709	0.2658437	0.07123683	0.06831367	0.0466835	0.0432153
228.900	1	0.1188759	0.09026008	0.1104404	0.109651	0.3375484	0.3817896	0.2630621	0.1361369	0.06065694	0.05441139	0.06188638	0.08164899	0.1051691	0.1105404	0.1204525	0.1385583	0.1949844	0.1704926	0.1609696	0.1390407	0.6269783	0.698266	0.691759	0.4926287
228.901	1	0.07618443	0.1167005	0.06680018	0.06549997	0.1982926	0.4036098	0.7742425	0.6336164	0.06349615	0.0634199	0.1147468	0.08464691	0.5502118	0.4097778	0.1453936	0.1689531	0.05448732	0.04648486	0.07476247	0.04285	0.1160778	0.1435888	0.1708377	0.2184304
228.998	1	0.0007158277	0.000732888	0.003481257	0.002827093	0.001231742	0.002097168	0.003534777	0.002801447	0.002844781	0.001857421	0.001629214	0.001299711	0.002301621	0.001724109	0.0005543174	0.0007998271	0.0005066573	0.0005284132	0.0007830938	0.0007005147	0.001008501	0.001288471	0.001268868	0.001303749
228.999	1	0.2596042	0.3867804	1.658165	1.3172	0.1566601	0.1380393	0.1477339	0.1003431	1.386695	0.790286	0.788012	0.5487429	0.09379849	0.06440424	0.0564635	0.04189031	0.184677	0.2303462	0.2297918	0.2394964	0.06635648	0.05475222	0.05695419	0.03902096
229.000	1	0.123545	0.1028115	0.1151789	0.08282051	0.3019209	0.3426589	0.2372101	0.1396141	0.06355345	0.05657074	0.06635173	0.0829061	0.0958233	0.1090819	0.1346009	0.148355	0.1853948	0.173273	0.1534299	0.1193604	0.5680253	0.6178155	0.5831008	0.4059184
229.001	1	0.06392236	0.08986816	0.05632329	0.06204319	0.1788219	0.3969525	0.7807256	0.6350159	0.06247004	0.06111343	0.09048646	0.06568056	0.570833	0.4110003	0.09048785	0.1850713	0.06967139	0.05234344	0.03201478	0.02620871	0.1607618	0.1943955	0.1642451	0.223765
229.098	1	0.0006436104	0.0008715037	0.003325626	0.002600433	0.001187097	0.002173433	0.003901774	0.003104078	0.002632918	0.001717244	0.00161735	0.001248279	0.002648503	0.001958358	0.0004492753	0.001106159	0.0004662718	0.0004439247	0.0007227349	0.0006104055	0.001265226	0.001393178	0.001221381	0.001436547
229.099	1	0.2659305	0.3633285	1.598063	1.260847	0.1580419	0.1259329	0.1270731	0.08616596	1.329808	0.7479488	0.722719	0.4649164	0.09858806	0.06083704	0.04077078	0.03012579	0.1892096	0.2008467	0.2406196	0.2180439	0.05775193	0.04661338	0.05109615	0.03397795
229.100	1	0.1320833	0.09490805	0.1327001	0.08968241	0.3340407	0.3890751	0.2312835	0.1399856	0.07291082	0.07342183	0.08157464	0.09139637	0.08699989	0.1077374	0.132227	0.1576158	0.1840511	0.1659108	0.1552297	0.1282842	0.5862615	0.5648907	0.5798507	0.4234247
229.101	1	0.09395388	0.1012155	0.05190658	0.07099174	0.1522355	0.4106168	0.8992024	0.7025183	0.07713007	0.09784858	0.09299754	0.07006219	0.6604594	0.4848075	0.08616613	0.2275664	0.08005789	0.0571187	0.04831665	0.03679609	0.2039021	0.2058748	0.1450693	0.2562534
229.198	1	0.001047086	0.00123214	0.003312311	0.002652703	0.00109361	0.002259493	0.004268182	0.003198062	0.002880848	0.001828601	0.001662531	0.001189232	0.00290815	0.002194086	0.0004846078	0.001222933	0.0006093664	0.0005611024	0.0006511365	0.0005656884	0.001471861	0.001447115	0.001137881	0.001512046
229.199	1	0.3040413	0.3675514	1.661456	1.294789	0.1630796	0.1244623	0.1323226	0.09132543	1.335485	0.7599132	0.7623255	0.4926533	0.07101352	0.07809435	0.04492831	0.02944566	0.1862759	0.210837	0.2627817	0.1998498	0.04878659	0.07107939	0.06617613	0.02606888
229.200	1	0.1348982	0.09271047	0.1363104	0.1003884	0.3745364	0.4286092	0.2096492	0.1462317	0.07807398	0.0896459	0.08500146	0.1016606	0.09299266	0.09281812	0.1215377	0.1704764	0.1836657	0.1746702	0.1690846	0.1443421	0.6501349	0.5285501	0.5990293	0.4672127
229.201	1	0.103268	0.09121298	0.05311474	0.07142715	0.1310375	0.4474479	0.9529512	0.732617	0.06605608	0.09210988	0.06955714	0.06274061	0.7153623	0.5226097	0.1010635	0.25335	0.1248828	0.0794514	0.03442292	0.04206941	0.2209691	0.2204626	0.1339175	0.2737333
229.298	1	0.001198845	0.0008941906	0.003462346	0.002775974	0.0009197463	0.001959644	0.003995773	0.002882434	0.002936619	0.001611673	0.001627048	0.001148456	0.002705093	0.002139519	0.00055758	0.001362862	0.0007016227	0.0006654338	0.0007098499	0.0007763556	0.001452327	0.00131228	0.00123272	0.001476916
229.299	1	0.3543978	0.3385681	1.601593	1.251018	0.1516655	0.1258458	0.134358	0.08566831	1.327532	0.7420199	0.7459851	0.4908133	0.04981738	0.07404193	0.05572323	0.04040706	0.1863374	0.2309999	0.2785857	0.2131742	0.04156046	0.07348637	0.07082142	0.03581185
229.300	1	0.1533525	0.09792092	0.1264209	0.08617622	0.3637771	0.3965563	0.1963166	0.1438127	0.08099337	0.07603293	0.08452838	0.09868803	0.09843683	0.09088891	0.1203578	0.1900716	0.1579167	0.1862572	0.1780847	0.1418994	0.6425509	0.4911731	0.5336327	0.4395206
229.301	1	0.09493571	0.0794744	0.06284968	0.07310442	0.11595	0.4154525	0.8930703	0.6578257	0.08402898	0.06544087	0.07337073	0.06428231	0.6777805	0.504353	0.1046732	0.2824673	0.1063222	0.08815155	0.04862255	0.05309263	0.2385614	0.2124045	0.1516441	0.2981152
229.398	1	0.00110291	0.0007330694	0.003129833	0.002621777	0.001179716	0.001640937	0.003503348	0.002541212	0.002758645	0.001494683	0.001489782	0.001045944	0.002313722	0.001869091	0.0007419402	0.001321016	0.0007296005	0.0007731806	0.0007001894	0.0007940143	0.001427317	0.001344565	0.001110048	0.001506904
229.399	1	0.3771743	0.2847275	1.490933	1.179072	0.1792778	0.1358523	0.1237145	0.09058235	1.316667	0.7302962	0.6944033	0.4748209	0.03681938	0.08148318	0.05756043	0.05475374	0.1991058	0.224839	0.2826667	0.2351741	0.04845033	0.07050656	0.07286428	0.04250368
229.400	1	0.1758635	0.09747556	0.1180357	0.07965044	0.4000403	0.4164744	0.2068126	0.1530241	0.08916469	0.08693644	0.06883685	0.1180531	0.1139308	0.08060467	0.1126991	0.2329102	0.1528591	0.1992586	0.1938456	0.1655007	0.6730718	0.5002525	0.5091162	0.4869475
229.401	1	0.1002624	0.07060263	0.05975329	0.07294865	0.1640402	0.3761751	0.7808878	0.567811	0.1026745	0.07143376	0.06321788	0.07386402	0.5792912	0.4503829	0.1577489	0.2485175	0.0987832	0.08643504	0.06383288	0.05212866	0.2173725	0.2067982	0.1583433	0.2731376
229.498	1	0.0009634789	0.0004453734	0.002268995	0.002106158	0.001435002	0.001406229	0.00301177	0.002154949	0.002404977	0.00142184	0.001156871	0.0005984843	0.002008169	0.001530337	0.0008467395	0.001058566	0.00073018	0.0006648242	0.0005659195	0.000842477	0.001238888	0.001304506	0.001146581	0.001344645
229.499	1	0.3188017	0.1962592	1.118564	0.9516333	0.153068	0.1057107	0.08890196	0.05882639	1.064437	0.6466826	0.5060546	0.2939041	0.04547664	0.06885303	0.04943457	0.05069151	0.2022491	0.1722424	0.22604	0.2729177	0.05744833	0.04099019	0.04817459	0.03360819
229.500	1	0.1670119	0.08941644	0.1076144	0.06314413	0.3972907	0.4076429	0.1918367	0.1586481	0.07162597	0.09098107	0.07660017	0.1220743	0.1151353	0.09424596	0.1111218	0.225483	0.1366515	0.2127536	0.1841778	0.166493	0.6911883	0.5514526	0.5017364	0.5106494
229.501	1	0.06891789	0.07739903	0.05791673	0.06865404	0.2249619	0.3499813	0.6940023	0.486081	0.1079561	0.0488331	0.07212806	0.068173	0.4776946	0.3712966	0.1911862	0.2205167	0.0807286	0.08274431	0.06224749	0.04680322	0.1812599	0.205186	0.1862235	0.2309889
229.598	1	0.0008438853	0.0004613585	0.001969774	0.001769437	0.001534611	0.001246033	0.003168874	0.002028059	0.002268669	0.001456812	0.001151186	0.000571155	0.00181237	0.001133944	0.0009294396	0.001051043	0.0005328131	0.0005519534	0.0004680088	0.0008366292	0.001217777	0.001311828	0.001111069	0.001085359
229.599	1	0.2783234	0.2222692	0.9108674	0.8164117	0.1403696	0.100217	0.09084967	0.05244909	0.9237511	0.656503	0.4450309	0.2356332	0.04907996	0.06544001	0.04341019	0.04325049	0.1813823	0.1481194	0.1888214	0.2396325	0.0433416	0.02543016	0.05201016	0.0243781
229.600	1	0.1691651	0.0867365	0.1007069	0.04812555	0.374439	0.3865121	0.1631052	0.1405495	0.07146466	0.09956013	0.08601299	0.1193394	0.1013909	0.1204188	0.1176623	0.2062511	0.1201042	0.2201558	0.1577218	0.1582501	0.6974464	0.5934457	0.5000606	0.486425
229.601	1	0.1061468	0.08485519	0.04137334	0.06346633	0.2609401	0.3491786	0.7257368	0.4891388	0.1121777	0.0797725	0.08109992	0.07504672	0.4325313	0.2454782	0.2164049	0.2174852	0.03436671	0.04817415	0.0746647	0.04179685	0.1584583	0.189809	0.1694171	0.1810803
229.698	1	0.0007004588	0.0009064313	0.002338021	0.001889954	0.0008301464	0.0009048041	0.001877225	0.001456471	0.002102251	0.00181506	0.001281395	0.0007877133	0.000966031	0.0004782269	0.0006470822	0.0008954235	0.0005490784	0.0005018442	0.000329603	0.000741489	0.001110557	0.001106744	0.0009430735	0.0006053025
229.699	1	0.2317865	0.2523674	1.018843	0.8730559	0.1399707	0.1079573	0.0778914	0.06473313	0.960607	0.7391213	0.4741407	0.2983854	0.04244775	0.05692434	0.04081998	0.04290618	0.1819958	0.1551428	0.147162	0.2310113	0.04817872	0.04915667	0.0418617	0.03530024
229.700	1	0.14807	0.08661885	0.07573371	0.03949347	0.3075344	0.3171246	0.1345157	0.1237805	0.08243437	0.1021317	0.09465509	0.1218541	0.0920386	0.1208815	0.1299246	0.1953829	0.1079244	0.2145328	0.1570256	0.136988	0.6067949	0.5560636	0.4362895	0.3818584
229.701	1	0.06530232	0.08618586	0.07592326	0.04033582	0.1376874	0.2294506	0.4177503	0.3152371	0.05633112	0.04836127	0.06420344	0.06206803	0.2226664	0.08173565	0.1722922	0.1638766	0.05783701	0.05378943	0.04050729	0.03208464	0.1687469	0.157951	0.1192427	0.0886255
229.798	1	0.000962951	0.0005860837	0.00290934	0.002216214	0.0006717968	0.0007610204	0.0008725673	0.0006208081	0.002666649	0.001620809	0.001411424	0.0009866081	0.0005697082	0.0005117196	0.0004307338	0.0005547565	0.0004652861	0.0004361865	0.0002886996	0.0007036696	0.0006399419	0.0006577543	0.0005615436	0.0004568549
229.799	1	0.2450364	0.2147362	1.2869	1.016748	0.1448685	0.1050591	0.09177257	0.07172989	1.143305	0.7609045	0.5963872	0.4516874	0.03295998	0.06064179	0.04376415	0.05812283	0.1429635	0.204197	0.1829623	0.2390494	0.06744052	0.07317457	0.05608796	0.06744048
229.800	1	0.09958179	0.06546324	0.0406653	0.0495441	0.2316367	0.2685426	0.1083579	0.1074953	0.07314	0.09140769	0.09411731	0.115357	0.09388887	0.1307288	0.1331052	0.1669069	0.1050322	0.1738808	0.1444169	0.1049738	0.4819801	0.4653235	0.39089	0.2810789
229.801	1	0.05159965	0.04068397	0.0283717	0.03480465	0.06349772	0.08702291	0.1490373	0.1256251	0.0432941	0.04724247	0.03329466	0.02347995	0.1086913	0.09532982	0.08126496	0.07573124	0.04544688	0.03524098	0.02920198	0.01647952	0.07979486	0.07925323	0.07794983	0.05609301
229.898	1	0.001122598	0.0008004295	0.003183458	0.002525779	0.0009317978	0.001063489	0.001351182	0.0009698368	0.002842617	0.001958222	0.001807572	0.001234251	0.0009382923	0.0009111786	0.0006806934	0.0004673474	0.0004260333	0.0005093822	0.0005314928	0.0005771309	0.0007523993	0.0006919883	0.0008542637	0.0006938836
229.899	1	0.2874952	0.255615	1.447514	1.121634	0.1652299	0.1185622	0.1138621	0.1009616	1.26928	0.7658757	0.7210453	0.5802789	0.04501622	0.07245249	0.06533769	0.06940995	0.1403994	0.2510631	0.2507934	0.1984442	0.08817045	0.07138324	0.06042391	0.0680297
229.900	1	0.0857393	0.05291736	0.02793685	0.05330452	0.2047778	0.2624801	0.1010696	0.08684084	0.0745071	0.09418569	0.0992746	0.09698627	0.08647163	0.1346244	0.1343694	0.1257112	0.09942609	0.1528426	0.1285331	0.08400157	0.4448755	0.4755222	0.4178431	0.2519426
229.901	1	0.09385946	0.06014133	0.03813803	0.04309096	0.144188	0.1843149	0.2664904	0.2388414	0.08480574	0.06535281	0.06921299	0.04967825	0.2089246	0.2036959	0.1494674	0.100076	0.08033462	0.05774526	0.03542556	0.03748601	0.1109855	0.08622813	0.1224749	0.1180435
229.998	1	0.0008205158	0.0007405226	0.003625902	0.003093129	0.001008496	0.001341953	0.001417794	0.001324337	0.003114289	0.002258568	0.001920464	0.001553863	0.001074195	0.001092381	0.0008710827	0.0004710731	0.0005523969	0.0006776003	0.0007379743	0.0004691831	0.001116777	0.0007773472	0.001123535	0.0007741635
229.999	1	0.2933874	0.3671203	1.715318	1.294012	0.1864864	0.1675738	0.1353201	0.1284324	1.40526	0.8565686	0.8563802	0.7075564	0.04951459	0.07133395	0.06378256	0.05895737	0.1574654	0.2988725	0.2998634	0.1926347	0.09485044	0.09865402	0.06910714	0.07593623
230.000	1	0.09561452	0.06083398	0.0462124	0.0555916	0.2132205	0.296262	0.09144196	0.07453714	0.0868351	0.1034078	0.09434291	0.08346144	0.09430294	0.1206886	0.1442636	0.1058423	0.1112495	0.1520925	0.128732	0.09151334	0.5221971	0.5978114	0.5379146	0.2937792
230.001	1	0.1152945	0.08465833	0.04266982	0.0561842	0.1385305	0.2190366	0.3143805	0.2769634	0.1011451	0.08808968	0.08306174	0.06659249	0.2656111	0.2495117	0.1702815	0.08495012	0.09467813	0.07067338	0.05274357	0.04430016	0.1325679	0.08940935	0.1448485	0.1405792
230.098	1	0.0009211999	0.000733957	0.003643807	0.002967268	0.0009771348	0.001456046	0.001591514	0.001357095	0.003190348	0.00202268	0.00184996	0.001385828	0.001110097	0.001240607	0.0008786911	0.0004915674	0.0006341618	0.0007412872	0.0006801478	0.0005062321	0.001243161	0.001129341	0.001173148	0.00095265
230.099	1	0.271929	0.3557196	1.690723	1.290384	0.1775747	0.1872862	0.134908	0.1330109	1.343152	0.9264418	0.8445177	0.6874036	0.04730226	0.09302946	0.07516455	0.07250719	0.1800873	0.2938133	0.2802177	0.2264249	0.1007495	0.1004162	0.06785948	0.07759863
230.100	1	0.1153664	0.06184882	0.07329388	0.05337957	0.2666131	0.3500757	0.08201294	0.09169397	0.1093563	0.1236961	0.09367671	0.0983602	0.1189099	0.1106976	0.1581688	0.1033245	0.1327369	0.167366	0.1492132	0.1223239	0.6257192	0.7726756	0.7071706	0.3899053
230.101	1	0.1054165	0.07033876	0.03534182	0.06272083	0.1647672	0.2413463	0.3379527	0.2951838	0.1073949	0.07807961	0.07375864	0.0733915	0.2916429	0.2855647	0.1887318	0.08966081	0.09537288	0.06241598	0.04584975	0.04849964	0.1474795	0.09644412	0.1671297	0.1648196
230.198	1	0.0008390645	0.0008741557	0.00341598	0.002618466	0.0006897768	0.001502401	0.001656936	0.001357508	0.002975103	0.002082895	0.001748278	0.001158634	0.001300898	0.001267122	0.0009156801	0.0004815844	0.0007016916	0.000701247	0.0006081954	0.0005480828	0.001391981	0.001380071	0.001354065	0.001021429
230.199	1	0.2789865	0.3512156	1.56892	1.213693	0.1684958	0.1746762	0.1484512	0.1059919	1.25277	0.95216	0.8080433	0.6227849	0.05486931	0.08728456	0.0643118	0.05799949	0.191714	0.2440358	0.2463456	0.2384805	0.08544107	0.08488355	0.06297373	0.06705516
230.200	1	0.1278237	0.05512274	0.08780351	0.0338879	0.3185427	0.4076637	0.09731905	0.1079849	0.09931393	0.1316	0.09997676	0.1020407	0.1383219	0.09429275	0.1562548	0.09135622	0.1647576	0.1860241	0.1670419	0.1461602	0.7823095	0.9954603	0.9062496	0.5042628
230.201	1	0.06888529	0.05469327	0.04318425	0.05592028	0.1304171	0.2429993	0.3504054	0.2930973	0.1106718	0.07409194	0.06435301	0.07046769	0.2996872	0.2871307	0.1830308	0.07377108	0.04607538	0.04663818	0.03041632	0.03388317	0.1428284	0.1141137	0.1646489	0.1655049
230.298	1	0.0009688418	0.0009354653	0.003001913	0.002309438	0.0004947671	0.001450005	0.001744912	0.001452721	0.002719214	0.002055397	0.001581413	0.001047744	0.001455537	0.001400685	0.0008324326	0.000406628	0.0007679208	0.0006683803	0.0004129686	0.0007650079	0.001366768	0.001333092	0.001538322	0.001098189
230.299	1	0.3183789	0.3699505	1.389923	1.030145	0.1441866	0.1514065	0.1223105	0.07600975	1.131748	0.8810901	0.6843769	0.4982829	0.05972059	0.06541591	0.05125517	0.0493764	0.2316691	0.2171889	0.172469	0.2419673	0.05974984	0.07113063	0.05414285	0.05028128
230.300	1	0.1091942	0.06603754	0.08938628	0.04205014	0.2974836	0.3867216	0.08833336	0.1168914	0.08235503	0.1438796	0.08490535	0.09868878	0.1579469	0.09845939	0.1512964	0.06678648	0.1527557	0.1714	0.1728828	0.1330424	0.8061826	1.014663	0.9456656	0.5279628
230.301	1	0.09000691	0.05651774	0.02866013	0.05464854	0.1199272	0.246156	0.3822169	0.3273665	0.1061915	0.06498377	0.0594187	0.06398353	0.3287474	0.3321873	0.2044483	0.07253177	0.0472959	0.05280044	0.0434145	0.04276068	0.1542584	0.1054232	0.1971622	0.1910718
230.398	1	0.001041374	0.001041052	0.002693178	0.001999184	0.0006409779	0.001586502	0.002152013	0.001740461	0.002563093	0.00170329	0.00137787	0.0009216154	0.001841179	0.001613962	0.0009358119	0.0003387585	0.001069991	0.0006948906	0.0004734683	0.0007934366	0.001560527	0.001397157	0.001796679	0.001247547
230.399	1	0.2954251	0.390296	1.289162	0.9121356	0.1408332	0.1170572	0.1242497	0.07740997	1.071638	0.7512388	0.6139827	0.451911	0.0812566	0.07593376	0.03854089	0.05631509	0.2534393	0.2035217	0.1483885	0.2785392	0.05887092	0.07018463	0.07008652	0.03718243
230.400	1	0.1248991	0.09264158	0.09390915	0.04405793	0.3347791	0.4002258	0.1260477	0.1506139	0.08265603	0.1501126	0.08415388	0.1086751	0.1724515	0.1068223	0.1389791	0.07104156	0.1696733	0.1685922	0.1885201	0.1376167	0.9042367	1.099813	1.042912	0.5898557
230.401	1	0.1064439	0.05380469	0.06172213	0.0415195	0.1075627	0.2894206	0.4794714	0.377621	0.1056219	0.05707683	0.05816239	0.05858156	0.4003096	0.3871484	0.2147302	0.05535048	0.07606098	0.07571854	0.05946545	0.0575641	0.1675877	0.1092102	0.2398009	0.2231758
230.498	1	0.0007670525	0.0009198626	0.001902857	0.001445528	0.000819536	0.001520932	0.002340336	0.001710241	0.001835958	0.001220617	0.0007975568	0.0008134282	0.001905879	0.001664442	0.0008536738	0.0004170715	0.00078015	0.0004241254	0.0005323422	0.0006485102	0.001529407	0.001399305	0.001674975	0.001377878
230.499	1	0.2266803	0.4031448	0.8886464	0.6531242	0.1039648	0.08574014	0.06368411	0.06921894	0.7518569	0.5463937	0.3442925	0.3590639	0.06284176	0.05033198	0.03626749	0.06036795	0.1851557	0.1501446	0.1865384	0.3157144	0.06957983	0.04330545	0.06744217	0.01927019
230.500	1	0.1172282	0.08920837	0.0870992	0.05723055	0.3048583	0.3178632	0.09551377	0.1365953	0.07970384	0.1379097	0.08137546	0.1047562	0.145837	0.1204487	0.1227406	0.0750741	0.1383822	0.1901385	0.1753258	0.1212567	0.7987947	0.9778424	0.9692444	0.5556727
230.501	1	0.08410161	0.0486914	0.06016491	0.05624032	0.1007362	0.2995765	0.5398201	0.3951338	0.09175763	0.04675588	0.06069502	0.04059071	0.4423635	0.4061465	0.1817457	0.06444742	0.1038342	0.05780117	0.03566777	0.05966143	0.1865643	0.1216477	0.2386622	0.2491364
230.598	1	0.0006137576	0.0007646871	0.002439139	0.001639564	0.00107305	0.001284801	0.001770783	0.001286583	0.00229748	0.00129584	0.001164944	0.000881296	0.001332329	0.001222449	0.0009238803	0.0003636225	0.0006258722	0.0006070392	0.0005977643	0.0007265375	0.00136478	0.001353683	0.001466759	0.001262267
230.599	1	0.2357299	0.4073768	1.136815	0.7819859	0.134135	0.09664363	0.08988187	0.07050902	0.997341	0.618659	0.5012478	0.4389042	0.06236694	0.05643392	0.037966	0.05015181	0.2345926	0.1641962	0.1929079	0.3349674	0.07928234	0.05662771	0.05926343	0.03291473
230.600	1	0.1174819	0.07324761	0.1009698	0.06420549	0.2782535	0.2453423	0.1018371	0.09165386	0.06730369	0.1028253	0.07282225	0.07763588	0.1203423	0.1181897	0.1330013	0.08678626	0.1270634	0.183955	0.1694174	0.1019324	0.7478744	0.9319632	0.8911671	0.5188931
230.601	1	0.1100098	0.05153294	0.07509077	0.04867445	0.1424377	0.2478312	0.4068877	0.2903802	0.07671676	0.04237097	0.06145733	0.03846923	0.3136345	0.2859178	0.1735296	0.07469601	0.09313697	0.08015292	0.06255546	0.08382654	0.1578383	0.1538067	0.1963678	0.1984697
230.698	1	0.0006335247	0.0009438795	0.002476051	0.001687395	0.0008928702	0.0009834081	0.001335949	0.0009811382	0.00258156	0.001456928	0.001319801	0.0009955326	0.001010503	0.0007872969	0.0005784174	0.0003555307	0.0006499983	0.0005693808	0.0006538232	0.0008115047	0.001199848	0.001383382	0.001319576	0.001035897
230.699	1	0.2846266	0.3945068	1.231367	0.8416648	0.1496079	0.1093431	0.09778381	0.08302092	1.148351	0.6760457	0.6203087	0.4972207	0.05781115	0.07161071	0.0428413	0.05207792	0.2150722	0.198811	0.1996946	0.3239755	0.06532749	0.07651698	0.04032224	0.04114054
230.700	1	0.09582861	0.08238066	0.09808837	0.07728862	0.2724512	0.248533	0.1159833	0.0809142	0.0686665	0.1080291	0.07370663	0.07639594	0.1165103	0.1245879	0.1332267	0.08993301	0.1374578	0.2013851	0.1776636	0.08925117	0.7886199	0.9612223	0.8753101	0.5363671
230.701	1	0.06371001	0.05033332	0.0607489	0.04158974	0.1280809	0.1859566	0.3016343	0.2043621	0.06223427	0.03744864	0.05254143	0.0378141	0.2252681	0.1828934	0.1210675	0.07500012	0.07277637	0.04767168	0.03202744	0.04862936	0.1227937	0.1300547	0.1416926	0.1400885
230.798	1	0.0008647683	0.0008988272	0.002842975	0.001846633	0.0007126256	0.0007119045	0.001476899	0.00110377	0.002880351	0.001609094	0.001700134	0.001128789	0.0008555783	0.0004712316	0.0006729897	0.0004084196	0.0007908731	0.0004623521	0.000811701	0.0007014953	0.001171221	0.00140552	0.001178722	0.0007596478
230.799	1	0.3518879	0.3689927	1.357539	0.96828	0.1471265	0.1235585	0.1221096	0.1056747	1.319177	0.7269122	0.7585044	0.5688895	0.04579438	0.06380169	0.05502061	0.05238124	0.1851147	0.22973	0.2581015	0.2918095	0.04974907	0.08497033	0.03983267	0.03371968
230.800	1	0.1051019	0.1040245	0.09694107	0.08550313	0.2775955	0.2838672	0.1346378	0.07505237	0.0700934	0.125439	0.07566427	0.0650809	0.1280264	0.1197375	0.1359414	0.0980599	0.1397972	0.2196176	0.1682795	0.09944002	0.8483526	1.014759	0.8649029	0.5672671
230.801	1	0.05251264	0.04509244	0.03497726	0.03583756	0.0779316	0.1552046	0.3184715	0.2392929	0.06868136	0.07392746	0.07614408	0.05484089	0.2043747	0.08422379	0.1298248	0.08351159	0.07934976	0.04244137	0.05056024	0.03918243	0.1014648	0.1059825	0.09909954	0.08009309
230.898	1	0.0007200002	0.0008418601	0.002845439	0.001820131	0.0008894932	0.0006351015	0.001297006	0.001141459	0.002690363	0.001552405	0.001704643	0.001088369	0.0008203113	0.0005748798	0.000715094	0.0004475759	0.000702278	0.0005845832	0.0006347693	0.0005900356	0.001060419	0.001394405	0.001245367	0.000781261
230.899	1	0.3526263	0.3184209	1.335353	0.9683732	0.1657228	0.1142296	0.1068897	0.0977007	1.319964	0.713386	0.7299785	0.5418697	0.05152434	0.07383445	0.05038039	0.04283281	0.1587932	0.2306225	0.2667323	0.2898077	0.052896	0.06700132	0.03836249	0.03279496
230.900	1	0.1081653	0.1067595	0.0981212	0.09952376	0.2794102	0.2909898	0.1411092	0.06040813	0.07028448	0.1376955	0.08485723	0.05746617	0.1213974	0.1334306	0.140675	0.09513063	0.1225574	0.2228955	0.1655137	0.1199062	0.8578567	1.007114	0.8338539	0.5790703
230.901	1	0.07543253	0.04891054	0.05927133	0.07210869	0.1064582	0.1728792	0.2928116	0.2404715	0.05141913	0.07332063	0.08254194	0.07178329	0.1780562	0.129497	0.1377388	0.0866167	0.08470504	0.0461141	0.02686794	0.02550646	0.08260515	0.08955744	0.1061836	0.0830253
230.998	1	0.0007281773	0.0005248526	0.002716905	0.001922218	0.00107926	0.0008092929	0.001176362	0.00102632	0.002401115	0.00147727	0.001510988	0.0009833976	0.0008019269	0.0007353087	0.0007178955	0.0005077593	0.0005032147	0.0004203969	0.0005190106	0.0005378361	0.001036179	0.001164648	0.001153576	0.0009120538
230.999	1	0.32265	0.2444455	1.224678	0.9091612	0.1679467	0.1120363	0.09462195	0.09269483	1.229542	0.6531448	0.6393657	0.4857479	0.04717575	0.0722304	0.04909081	0.04809487	0.1192234	0.2304992	0.2080077	0.2892386	0.05565761	0.07237521	0.04318773	0.03611612
231.000	1	0.1251869	0.111516	0.1057965	0.1076656	0.2921421	0.3062963	0.147961	0.04707875	0.07857338	0.1372456	0.09327746	0.0623725	0.1097512	0.1541419	0.1347866	0.09425711	0.1140075	0.2111803	0.155232	0.123756	0.8596527	0.9817794	0.8031936	0.5904029
231.001	1	0.07366988	0.05828244	0.05499653	0.05000842	0.1350318	0.1715851	0.253847	0.2089697	0.08198354	0.05946075	0.06040303	0.05473797	0.1811398	0.1439384	0.1242176	0.09324797	0.08718341	0.05145853	0.02590586	0.03746995	0.09619639	0.1050882	0.1046264	0.09841934
231.089	1	0.0009890046	0.0007573999	0.002659329	0.001896975	0.001071303	0.0007896793	0.001069294	0.0008351526	0.002513342	0.001386617	0.001382072	0.0009312344	0.0006975924	0.000615334	0.0005860054	0.0005433171	0.0005285688	0.000610142	0.0003487485	0.0005992202	0.00110898	0.001313488	0.001188286	0.0008495363
231.089	1	0.28548	0.2510974	1.180963	0.876026	0.1585162	0.1055902	0.08112798	0.09800571	1.158725	0.6417287	0.5936108	0.4657186	0.04720385	0.07868524	0.05080896	0.04508243	0.1200311	0.2018168	0.1677473	0.284872	0.07489681	0.06815212	0.04774362	0.03976605
231.090	1	0.1329403	0.1095174	0.1029994	0.1015297	0.2959542	0.3219488	0.1480607	0.03875168	0.09481518	0.1386108	0.08907918	0.05573003	0.1082335	0.1613964	0.1362523	0.08317058	0.1143406	0.2023286	0.1574675	0.1203316	0.8482404	0.9443438	0.7607416	0.5962462
231.091	1	0.08005144	0.04274733	0.03769709	0.04862266	0.1170435	0.1430933	0.2167265	0.178628	0.07632533	0.06127254	0.05982319	0.04484644	0.1719061	0.1292648	0.1192623	0.1059761	0.09293857	0.06053384	0.0401551	0.05485226	0.1159479	0.1256169	0.1173462	0.08703821
231.198	1	0.0008867273	0.0007919417	0.002533491	0.001858218	0.0009051064	0.001109824	0.001483587	0.00129325	0.002519906	0.001462383	0.001121136	0.0008021973	0.001174286	0.0009836148	0.0003727513	0.0004825391	0.0005733604	0.0005298149	0.0003918814	0.0006869517	0.001463172	0.001336498	0.001208223	0.001136763
231.199	1	0.2663794	0.2762177	1.126135	0.8198652	0.158184	0.1315277	0.06904528	0.1048494	1.086895	0.6654558	0.568267	0.4370209	0.05326585	0.07364055	0.0587794	0.04745788	0.1396899	0.1790523	0.1374992	0.2650048	0.07606809	0.07545639	0.05149736	0.04609082
231.200	1	0.1585738	0.1055231	0.09439996	0.1094146	0.3117894	0.3638106	0.134706	0.0680348	0.1062291	0.1415153	0.1054852	0.05634206	0.1193096	0.1816903	0.153083	0.0897844	0.1457084	0.212768	0.1908558	0.1392738	0.9595343	1.00307	0.7901289	0.6799244
231.201	1	0.0714839	0.03672917	0.03233434	0.03311693	0.1133842	0.1705673	0.3316214	0.2738188	0.1102376	0.07757794	0.07151941	0.0635574	0.288167	0.2102825	0.0958735	0.1038366	0.06576154	0.04044052	0.04179112	0.06179799	0.1039849	0.1354973	0.1257718	0.1315317
231.288	1	0.0007077976	0.000859496	0.00217191	0.001543373	0.0006786225	0.001239367	0.001586499	0.001412755	0.002337527	0.001712225	0.001156756	0.0008434411	0.001367497	0.001139511	0.0004697571	0.000567455	0.0006752106	0.0004846978	0.0003977461	0.0007807661	0.001462803	0.001243975	0.001089884	0.001195913
231.289	1	0.2623577	0.3275356	1.008076	0.7237762	0.1353963	0.126674	0.08188091	0.09029882	0.9480473	0.6964392	0.5365946	0.3899002	0.05088406	0.06003945	0.05130054	0.05427801	0.1573339	0.1734026	0.1380178	0.2323648	0.07230126	0.06300245	0.04856229	0.04728246
231.290	1	0.1582161	0.09978259	0.09419283	0.1038311	0.3223192	0.3829599	0.1219703	0.08868027	0.1147585	0.1361816	0.1074889	0.06408903	0.1168731	0.1855603	0.1541577	0.1081836	0.1540779	0.1977853	0.1965718	0.1482732	0.9946108	0.987383	0.7885313	0.7046347
231.291	1	0.06482316	0.04928485	0.05061585	0.05234409	0.08246148	0.186778	0.3658395	0.307742	0.1319158	0.1133783	0.1019286	0.07357483	0.3275789	0.2644764	0.08715824	0.09799626	0.05205859	0.05614683	0.06171356	0.06386167	0.099576	0.1388959	0.132428	0.1490722
231.389	1	0.0007427389	0.0008506523	0.00166534	0.001269484	0.0006103674	0.001224884	0.001396196	0.001354695	0.001853366	0.001629937	0.001083026	0.0009731041	0.001339075	0.001049365	0.0005663696	0.0005449393	0.0007343233	0.0005378407	0.0005827731	0.0006211543	0.001183715	0.001105575	0.0009549313	0.001109891
231.390	1	0.2498077	0.3951005	0.7812776	0.6061282	0.1217919	0.099305	0.09200478	0.06794033	0.722107	0.6573187	0.4896503	0.3497829	0.04412253	0.05151344	0.02464852	0.04604779	0.1424113	0.1599371	0.1286184	0.1886309	0.05781285	0.04541315	0.04206664	0.02762792
231.391	1	0.1535995	0.1022039	0.0864759	0.108789	0.3259034	0.3905143	0.1205789	0.09074691	0.1176177	0.1399009	0.1069905	0.07690828	0.115361	0.1889179	0.1446656	0.133538	0.140465	0.1758596	0.1941101	0.1554494	0.9731545	0.9356154	0.7601447	0.6979081
231.392	1	0.05067971	0.03171918	0.04234451	0.05491536	0.07130787	0.1722774	0.3254617	0.2785051	0.1145249	0.07988748	0.0754061	0.07662525	0.2908573	0.2387876	0.111108	0.08129611	0.05652897	0.05346767	0.0401334	0.02935749	0.06917521	0.09081845	0.1189313	0.1387645
231.488	1	0.000560403	0.000903394	0.001497762	0.001268688	0.0008273934	0.001036888	0.001171426	0.0009724343	0.001612487	0.001487497	0.001136953	0.000957557	0.001052244	0.0009102173	0.0005636013	0.0005880424	0.0006980138	0.0007851112	0.0006870223	0.0006411893	0.001118007	0.001129847	0.0009101297	0.001093785
231.489	1	0.2557506	0.4130325	0.675742	0.5472459	0.09935602	0.08616267	0.07419898	0.05821519	0.591733	0.6283596	0.4867196	0.337086	0.0398252	0.04657574	0.02724458	0.0515179	0.1739594	0.1896569	0.1698747	0.1628377	0.04153601	0.04501327	0.03613769	0.03189231
231.490	1	0.1464633	0.1121669	0.08002928	0.09935605	0.3234123	0.3842787	0.1189292	0.07726859	0.1188955	0.1401485	0.1019559	0.08727291	0.1227104	0.1909955	0.1552796	0.1513203	0.1494785	0.1598818	0.1946742	0.1654485	0.9729455	0.8829393	0.7420872	0.6897256
231.491	1	0.04934744	0.03892959	0.0552276	0.05638591	0.09216332	0.1628344	0.2667179	0.2290302	0.1185636	0.0794208	0.06765669	0.06732246	0.2402417	0.1974905	0.1197769	0.07662413	0.06757495	0.05686873	0.03507083	0.03329833	0.08277941	0.08993102	0.1221278	0.122678
231.588	1	0.0005390211	0.0008604928	0.00154933	0.001391063	0.001010596	0.001233506	0.001522207	0.001199179	0.001702443	0.001574585	0.001283938	0.0009221251	0.001287106	0.001014337	0.0007063447	0.0005909726	0.000735076	0.0007296715	0.0007500803	0.0005703972	0.001367502	0.001296003	0.00105078	0.001128025
231.589	1	0.2604229	0.4080697	0.6783677	0.5554595	0.09702437	0.0888845	0.06635813	0.05842997	0.6055773	0.647001	0.5022477	0.3466948	0.04761357	0.05431664	0.02524955	0.04987518	0.2163765	0.2009836	0.1659241	0.1494431	0.04521683	0.04055548	0.04104522	0.03105061
231.590	1	0.1210382	0.08603235	0.1030046	0.09604719	0.322029	0.3832713	0.1415362	0.06910069	0.09882492	0.1326702	0.1021292	0.08180892	0.1307361	0.1822235	0.1667805	0.1523637	0.1462697	0.1393648	0.2036799	0.185958	1.045993	0.8855178	0.7959786	0.7484059
231.591	1	0.08646667	0.05924826	0.05560074	0.05959068	0.1397079	0.2152219	0.3454622	0.2872699	0.1091748	0.06452862	0.04965882	0.05667273	0.2876312	0.2315962	0.1513387	0.1010489	0.0999058	0.0582707	0.03250944	0.04656698	0.1098517	0.1103276	0.1331894	0.1447258
231.688	1	0.0007577056	0.0007344627	0.001668539	0.001469421	0.0009805964	0.001148451	0.001389023	0.0009930265	0.001845945	0.00152486	0.001261719	0.0009071114	0.00114031	0.001018226	0.0008114961	0.0006901208	0.0007854653	0.0005991536	0.0005690084	0.0005733555	0.00146948	0.001305613	0.001123622	0.001150069
231.689	1	0.2556562	0.3854427	0.7576626	0.6096128	0.1092503	0.1045853	0.07582863	0.07806559	0.6901941	0.682772	0.5330448	0.3857487	0.04956093	0.06178338	0.04221733	0.04675833	0.2535446	0.2002733	0.1364355	0.1436344	0.06250021	0.05632059	0.04738319	0.02431837
231.690	1	0.1043467	0.079099	0.1228145	0.1099284	0.3421176	0.3933293	0.1408988	0.05646328	0.09300276	0.1461388	0.0957342	0.08235892	0.1416096	0.1806013	0.1601415	0.1574208	0.1536002	0.1357593	0.1989099	0.2026348	1.104834	0.8810073	0.8149872	0.7862189
231.691	1	0.0767762	0.05052732	0.05116868	0.05419157	0.1599229	0.2242873	0.3089417	0.2606345	0.09415505	0.05511824	0.03321472	0.04440733	0.2502904	0.2209513	0.1710691	0.1132268	0.08806101	0.05104046	0.03206393	0.04337308	0.125153	0.1384903	0.1573015	0.1341151
231.789	1	0.000830388	0.0008236377	0.001713331	0.001453469	0.0008098401	0.0009964022	0.001198128	0.0008875015	0.001627172	0.001560277	0.001245739	0.0009227582	0.0009335401	0.001047771	0.0007560918	0.0007216909	0.000954761	0.0007908513	0.0005059346	0.0005703197	0.001572328	0.001319197	0.001179008	0.001026387
231.790	1	0.2426659	0.3478205	0.7533331	0.6318309	0.09460354	0.09063997	0.06833196	0.08482146	0.710689	0.6504583	0.5333265	0.399085	0.05538199	0.07054206	0.04917901	0.03785453	0.2930613	0.2186109	0.1165728	0.1345747	0.05728095	0.04081883	0.04337125	0.02702918
231.790	1	0.08635929	0.1050436	0.0912886	0.09340728	0.337705	0.3897099	0.1093211	0.07362847	0.1009591	0.1487779	0.07416976	0.09457795	0.142918	0.17718	0.1346812	0.1724013	0.1554888	0.1442842	0.1880407	0.1968013	1.052092	0.8219134	0.7531802	0.7617842
231.791	1	0.0838956	0.05428166	0.04119494	0.05239336	0.151879	0.1840158	0.2534312	0.2057779	0.06987658	0.04645438	0.03369171	0.03914083	0.1975965	0.1892122	0.1670798	0.1256578	0.07481476	0.04500776	0.03919874	0.05403338	0.1431289	0.1498982	0.1466391	0.1127815
231.888	1	0.0006850189	0.0006489034	0.001757731	0.001445693	0.000568079	0.0007049298	0.0008175199	0.0006346569	0.001755422	0.001465481	0.001278982	0.0009632784	0.0006809971	0.0007212234	0.0005540076	0.0006037148	0.001063352	0.0007636605	0.0004766849	0.0005601195	0.001496766	0.001345483	0.001007471	0.0009659752
231.889	1	0.2389489	0.3041249	0.810024	0.6847999	0.1134461	0.09746833	0.08172839	0.08540741	0.7921079	0.6314531	0.5470036	0.4133301	0.05743614	0.07579276	0.04257976	0.03282122	0.3242553	0.2201021	0.0820958	0.1350354	0.06877501	0.04384107	0.04665849	0.0297325
231.890	1	0.060078	0.1112957	0.07423393	0.09709869	0.3453846	0.4043596	0.09399448	0.1062704	0.1138836	0.1422711	0.07328666	0.09538622	0.1454968	0.164453	0.1234493	0.1874438	0.1639199	0.1352925	0.1858272	0.1908802	1.043595	0.8034874	0.7328598	0.7672744
231.891	1	0.06341621	0.04502984	0.03366472	0.03612081	0.1053405	0.1211435	0.1687886	0.1352147	0.05015968	0.03183905	0.02757556	0.04026012	0.1313755	0.1290941	0.1322452	0.1032418	0.05029132	0.03882596	0.03986999	0.0411338	0.1261364	0.1323009	0.1173305	0.0785944
231.988	1	0.0006631294	0.0005267329	0.001892477	0.00146719	0.0005731342	0.0004526047	0.0009972684	0.0007844691	0.00197601	0.001455908	0.001362224	0.0009947901	0.0006729576	0.0003826132	0.0004139269	0.0006765001	0.0008895111	0.0005837003	0.0003808812	0.0006683885	0.00156338	0.001192001	0.0009102906	0.0009402862
231.989	1	0.223215	0.2392259	0.8681392	0.7453237	0.12581	0.09862294	0.09203489	0.09991351	0.8787211	0.6457618	0.565872	0.4312178	0.06501922	0.07456684	0.03736826	0.03336425	0.3297231	0.2027667	0.07760049	0.1599278	0.06701186	0.04196154	0.05785175	0.03456524
231.990	1	0.04453356	0.07839905	0.08460625	0.1138196	0.3635986	0.4285891	0.07853653	0.119669	0.1106682	0.1327136	0.06771771	0.08657971	0.1525011	0.1477081	0.1232311	0.1899405	0.1774247	0.1289569	0.194897	0.1943951	1.086954	0.8438903	0.7742262	0.8201011
231.990	1	0.05405433	0.0384688	0.03728228	0.03216247	0.0667965	0.1139059	0.2089568	0.1573399	0.03484006	0.0402659	0.04912652	0.03859613	0.1204758	0.07018431	0.1104517	0.1198557	0.04073752	0.03019492	0.03335564	0.02704016	0.145895	0.1295077	0.06861989	0.049879
232.088	1	0.0004478117	0.0004190526	0.002081442	0.001845306	0.0009252844	0.0005181141	0.001088486	0.001009378	0.002133178	0.001275873	0.00138044	0.0009117834	0.0006341444	0.000518314	0.0005723398	0.0004530033	0.0008150669	0.0005764352	0.0004737541	0.0006532689	0.001562282	0.001106698	0.001113852	0.0009519556
232.089	1	0.2236261	0.195514	0.9757325	0.8057731	0.1322159	0.1145145	0.1038548	0.1091832	0.987162	0.6879158	0.6172815	0.4585634	0.06418948	0.09113836	0.03322874	0.0610294	0.3101692	0.1708231	0.1037103	0.1968965	0.07689348	0.07327737	0.05063656	0.03846946
232.090	1	0.06759849	0.04440865	0.08452285	0.1113411	0.3849361	0.4397076	0.08817479	0.144891	0.1115878	0.1263085	0.06313775	0.09062319	0.1420349	0.1401064	0.1103668	0.1931164	0.180207	0.1475924	0.1962208	0.1962966	1.113533	0.9155141	0.8176793	0.875254
232.091	1	0.07501026	0.05670139	0.04715118	0.04054149	0.09317465	0.1256939	0.2168131	0.1853592	0.06690689	0.0599994	0.04329358	0.0361592	0.1471781	0.106867	0.1098867	0.1084178	0.07416669	0.04816823	0.03174184	0.03022514	0.1267058	0.1156296	0.0771111	0.058454
232.188	1	0.0003041326	0.0005319711	0.002011491	0.001754063	0.0008721473	0.001004137	0.001225587	0.001138778	0.002077793	0.001463601	0.00130109	0.00101387	0.000973304	0.0008371651	0.0007015314	0.0005860437	0.001076637	0.0003980373	0.000572542	0.0007199421	0.001280709	0.001013117	0.001094146	0.001134243
232.189	1	0.2262154	0.1917689	0.9462897	0.8102735	0.1290844	0.1084921	0.09807778	0.1077527	0.9659512	0.6439802	0.5874437	0.4407521	0.05360466	0.06070375	0.03219647	0.05293574	0.2877839	0.1360448	0.1220028	0.2119545	0.0636854	0.06050626	0.05087462	0.0447942
232.190	1	0.0584173	0.04478935	0.0822335	0.1133356	0.3627659	0.4206017	0.09627863	0.1767435	0.1163207	0.1217722	0.05777393	0.09391231	0.1172891	0.1244751	0.1042231	0.2005139	0.1870117	0.1521305	0.1880447	0.2052379	1.029407	0.858862	0.7478971	0.8458699
232.190	1	0.07678389	0.05458689	0.04094801	0.05148321	0.1240017	0.1740922	0.2624667	0.2241074	0.06566011	0.06800022	0.06988773	0.05118309	0.1933782	0.1887517	0.1471683	0.0783915	0.07537867	0.05488032	0.04235384	0.03340517	0.08714631	0.07749633	0.1163235	0.1092806
232.288	1	0.0007097776	0.0004064173	0.001738304	0.001667505	0.000598525	0.001077362	0.00117148	0.001261742	0.002117655	0.001445758	0.001029139	0.001089875	0.0009460233	0.0008293182	0.000660618	0.000434921	0.0008317284	0.0004229609	0.0003635012	0.0005746919	0.001162635	0.0009934557	0.001029006	0.001260832
232.289	1	0.2529019	0.1915481	0.9096238	0.8075148	0.130836	0.08913641	0.09374828	0.1025933	0.9740832	0.5862797	0.5485401	0.4290295	0.05878223	0.04721643	0.03709874	0.0586205	0.2609823	0.1074725	0.1345342	0.2115767	0.0482153	0.06045882	0.05563629	0.04842939
232.290	1	0.06850871	0.04291718	0.0965788	0.1138671	0.3591	0.4091798	0.1101445	0.2046505	0.1015185	0.1142911	0.05721407	0.09292845	0.1065514	0.1318453	0.1011867	0.2033484	0.1979301	0.169129	0.1896187	0.2209027	0.9966398	0.8682352	0.7390944	0.85401
232.291	1	0.07288443	0.0525803	0.03996373	0.05271404	0.1112009	0.1830892	0.2690846	0.2372002	0.09693188	0.07827332	0.06817264	0.06471007	0.2257006	0.2013645	0.1368332	0.06441602	0.08614721	0.05385238	0.03780399	0.02848795	0.09304282	0.06568177	0.117761	0.1169431
232.388	1	0.0007239461	0.0005957014	0.001973724	0.001697187	0.0005926638	0.00132179	0.001540472	0.001554294	0.00244393	0.001343582	0.0008859905	0.001090805	0.001194394	0.001172386	0.0008061535	0.0004845783	0.0004267659	0.0004191036	0.000500085	0.0005686261	0.001142965	0.001095662	0.001131932	0.001265792
232.389	1	0.2938715	0.2282443	0.9324779	0.8314951	0.1340766	0.08709456	0.08466288	0.09689282	1.018975	0.5834747	0.5597943	0.4399657	0.06136291	0.04549384	0.02946071	0.05124194	0.2240461	0.08762672	0.1385018	0.2162766	0.03902213	0.05177992	0.05230006	0.04013196
232.390	1	0.06674231	0.0366144	0.1171581	0.1221055	0.3659856	0.4231675	0.1157081	0.2114141	0.09152711	0.1150476	0.05157577	0.09649618	0.1113404	0.1366025	0.1151526	0.2113699	0.1951943	0.1701594	0.2004032	0.2359327	0.9524168	0.9141109	0.7615584	0.8866004
232.391	1	0.06192473	0.05645025	0.03747986	0.06658385	0.1305305	0.2378193	0.3482005	0.3017556	0.09711981	0.08624991	0.07783286	0.06023055	0.2914551	0.2724548	0.181173	0.07371199	0.07961414	0.03669159	0.03457598	0.02765327	0.1108644	0.07971571	0.1528537	0.1533756
232.488	1	0.0007791424	0.0007018599	0.002070677	0.001837155	0.0007580703	0.001511854	0.001783503	0.00163416	0.002314414	0.00148087	0.001125184	0.001173628	0.001425346	0.001397994	0.0008801892	0.000495906	0.0006329595	0.0006093671	0.0004479349	0.0007458294	0.001236394	0.001339342	0.001270066	0.001413317
232.489	1	0.3169795	0.290123	0.989529	0.8453385	0.1453357	0.1025519	0.1001873	0.0963752	1.053109	0.6271565	0.5840659	0.4691174	0.04106166	0.05762661	0.05009233	0.05743761	0.1691446	0.1411748	0.145945	0.2584893	0.04163928	0.06427879	0.04535299	0.04973661
232.490	1	0.08623189	0.04797036	0.1311619	0.1332242	0.3834028	0.425168	0.131473	0.2007248	0.1079522	0.1076651	0.04575378	0.09620781	0.112929	0.1403471	0.1132299	0.2099717	0.1914674	0.170394	0.2100683	0.253125	0.8897497	0.9667817	0.7948117	0.911889
232.491	1	0.05518665	0.03459794	0.05378046	0.05532914	0.1249448	0.258772	0.3995896	0.3476145	0.1227647	0.07159328	0.07481387	0.08619927	0.3452294	0.3130858	0.1901029	0.06805937	0.05128291	0.05038523	0.02402145	0.02804155	0.1172736	0.1038257	0.1631505	0.1671369
232.588	1	0.0007423366	0.0008524469	0.002185598	0.001977858	0.001034892	0.001500247	0.001718101	0.00154751	0.002458674	0.00146685	0.001429532	0.001139401	0.001296729	0.001360583	0.0009504659	0.0004011312	0.0006400694	0.0004187041	0.0005845948	0.0007644695	0.001231107	0.001304399	0.001520843	0.001452206
232.589	1	0.3335368	0.3461765	1.078079	0.8854263	0.1298653	0.1077871	0.1076942	0.08211169	1.081155	0.6947942	0.6316334	0.4843859	0.03617565	0.06655171	0.05007306	0.04888585	0.1086879	0.1640457	0.1712317	0.2835468	0.04280344	0.06546181	0.0601398	0.035602
232.590	1	0.09610003	0.08766157	0.1481681	0.1368869	0.3656957	0.4173515	0.1704697	0.2021773	0.1067578	0.09515409	0.04641144	0.09334623	0.1044198	0.1559267	0.1153719	0.1961777	0.1796549	0.1612535	0.2249892	0.2498734	0.8227175	0.9392651	0.7868207	0.877904
232.591	1	0.054972	0.05286944	0.04547575	0.05988132	0.1273037	0.248819	0.3720717	0.3077118	0.1009615	0.05256057	0.04263116	0.0539744	0.3158875	0.2939919	0.1839995	0.07052285	0.0645116	0.05593514	0.04412409	0.0346273	0.129226	0.1319855	0.1985946	0.1813844
232.688	1	0.0005275833	0.0009164748	0.002283419	0.001967459	0.001021193	0.001508763	0.00162927	0.001214047	0.00237022	0.001650087	0.0011424	0.0009566448	0.001322593	0.001416647	0.0008774319	0.0003734034	0.0004364363	0.0005075124	0.0004800643	0.000898215	0.001081554	0.001257866	0.001468635	0.001362243
232.689	1	0.3559726	0.3491079	1.072116	0.8510677	0.136255	0.1186485	0.1060982	0.07446754	1.018937	0.7301289	0.5760463	0.470883	0.04398787	0.07189636	0.03715703	0.04608492	0.09442147	0.1661257	0.1355735	0.3177283	0.05135423	0.06239046	0.05949881	0.03699191
232.690	1	0.09480758	0.09219362	0.149963	0.1469224	0.3560343	0.4117843	0.186845	0.1779589	0.09359119	0.09738628	0.05595868	0.08522518	0.09890765	0.1541022	0.1193849	0.1846008	0.1763018	0.1606286	0.2245636	0.2389529	0.751594	0.9026702	0.7816548	0.8411627
232.691	1	0.06891509	0.05205128	0.04226393	0.04686497	0.1428834	0.2551225	0.3539563	0.2788907	0.09715754	0.05252129	0.05206136	0.05609651	0.3141322	0.295206	0.184476	0.07698008	0.05987873	0.06005111	0.04452612	0.04435732	0.1285814	0.1451946	0.2120323	0.1874828
232.787	1	0.0006066637	0.000996947	0.002529168	0.002125415	0.001043186	0.001320443	0.001541556	0.001176336	0.002553284	0.001787681	0.001344849	0.001030145	0.001153797	0.001222849	0.0006586203	0.0003749186	0.0004193123	0.0006434116	0.000437265	0.0009662984	0.001043536	0.00119325	0.001439699	0.001264955
232.787	1	0.3969937	0.3548653	1.203885	0.9037936	0.1446999	0.1081104	0.09070802	0.080322	1.100339	0.7820948	0.6384036	0.4444089	0.03665525	0.05905013	0.04916204	0.03655729	0.09145217	0.2076011	0.1381136	0.2922508	0.05201512	0.06639283	0.07594678	0.03408453
232.788	1	0.1230121	0.1070831	0.1316812	0.1510912	0.3754748	0.4229195	0.2077144	0.1425514	0.09636506	0.09590392	0.07737918	0.07735244	0.09757937	0.1381807	0.1265351	0.1654932	0.1669001	0.1637836	0.2320011	0.2263119	0.7079792	0.8907162	0.8110775	0.8247876
232.788	1	0.09355325	0.06581602	0.05058587	0.04616332	0.1353605	0.2256923	0.3205513	0.237162	0.08679603	0.04601743	0.04687159	0.04836766	0.2649359	0.2546487	0.1487848	0.06298337	0.06956894	0.069606	0.06131563	0.06156528	0.1122436	0.1256531	0.1970085	0.1731519
232.888	1	0.0009832481	0.001131797	0.002715697	0.002038016	0.0007646262	0.00148457	0.001769882	0.001186162	0.002510297	0.0019487	0.001464784	0.0009880682	0.001313226	0.001101851	0.0005292734	0.0004152643	0.000409968	0.0005063879	0.0003818617	0.0009948975	0.001078045	0.001242148	0.001475672	0.001324065
232.889	1	0.4124564	0.3803168	1.241875	0.8936269	0.1379084	0.1212866	0.09009519	0.08115576	1.062732	0.8255906	0.6447944	0.4098999	0.04005619	0.0511357	0.05544837	0.03087539	0.1211358	0.2289052	0.1170057	0.2497775	0.05728669	0.05897404	0.0817341	0.03508881
232.890	1	0.1495037	0.106115	0.1044572	0.1547377	0.3930249	0.4529228	0.2227095	0.1049312	0.1003398	0.1006975	0.1033421	0.07950736	0.09168149	0.137566	0.1600827	0.1534912	0.1779887	0.1453024	0.2472023	0.2304516	0.6965569	0.9499015	0.9208025	0.862907
232.891	1	0.1023289	0.05482738	0.06304425	0.04881656	0.1209431	0.2340962	0.3820168	0.2681702	0.07967938	0.04093907	0.0522182	0.04184522	0.3035646	0.246635	0.1392559	0.07221221	0.08229831	0.07407662	0.06348975	0.0725099	0.1164666	0.1221804	0.1840042	0.186389
232.988	1	0.0009054176	0.001076993	0.002801434	0.002093457	0.0006821782	0.00107451	0.001633237	0.0009507864	0.002329496	0.001778076	0.001712758	0.0008146834	0.001012911	0.0008833502	0.0003811243	0.0003899721	0.000356132	0.000662121	0.0005199401	0.0008237596	0.0009748521	0.00123679	0.001224803	0.001203852
232.989	1	0.4004958	0.4140878	1.270351	0.8854573	0.1253083	0.1092246	0.08026605	0.07561412	1.014324	0.8336265	0.6723428	0.369796	0.02561074	0.05821721	0.05226855	0.03723657	0.1541958	0.2368481	0.1219011	0.189759	0.0698581	0.06029044	0.06733818	0.03460288
232.990	1	0.1647922	0.09579203	0.09374167	0.1672791	0.4014215	0.4746602	0.2379931	0.08350736	0.09896777	0.1061657	0.100549	0.0682865	0.09983456	0.1257724	0.1755763	0.1447804	0.190497	0.130173	0.2519182	0.2268482	0.6176853	0.8615854	0.8984934	0.8116342
232.991	1	0.06014955	0.05126689	0.05236724	0.04808276	0.1015768	0.1866452	0.3178554	0.2256117	0.06602495	0.06172388	0.06336424	0.05108303	0.2384562	0.1813795	0.08543336	0.07941916	0.06959079	0.04802742	0.02986438	0.05917942	0.09924307	0.1050347	0.1216418	0.1471849
233.088	1	0.0008132975	0.001097277	0.002441937	0.001854003	0.0008389985	0.0006283805	0.001248929	0.0008460624	0.002054051	0.001813441	0.001623052	0.0007059424	0.0007269966	0.0003967829	0.0003740968	0.0003302101	0.0005470765	0.0005832373	0.000468131	0.000723311	0.000740673	0.0009562559	0.0008852997	0.0008813356
233.089	1	0.3751343	0.4540208	1.193354	0.8282291	0.1228854	0.1229895	0.1095509	0.07092183	0.9055374	0.8157406	0.6982851	0.3261291	0.0489705	0.05977004	0.04509571	0.03973534	0.19204	0.188355	0.1566735	0.1646749	0.068925	0.06098573	0.0506142	0.04196046
233.090	1	0.1746477	0.06546012	0.09275876	0.1578379	0.4041292	0.4875689	0.2498463	0.09144927	0.09928918	0.1068804	0.09234958	0.06724452	0.1151885	0.1318155	0.1645179	0.1158311	0.1778339	0.1376578	0.2399246	0.2150203	0.5420215	0.763772	0.8648078	0.748009
233.090	1	0.03290259	0.03337137	0.04727903	0.03386533	0.08319754	0.1240774	0.2468106	0.1752388	0.06326098	0.0504314	0.06843343	0.04083288	0.1558247	0.06277115	0.05728538	0.0467693	0.08253032	0.03460085	0.02569988	0.04180849	0.07769145	0.05612571	0.03293864	0.06388779
233.188	1	0.0008731407	0.001040053	0.00223755	0.00177665	0.0009400706	0.0004430342	0.001225219	0.0008405695	0.001784219	0.001787931	0.00163644	0.0006318475	0.0007253505	0.0004226273	0.0004376008	0.0002954998	0.0007443423	0.0004446609	0.0005145605	0.0004934444	0.0006331286	0.000881552	0.0008325947	0.0007470236
233.189	1	0.3517865	0.4437917	1.060401	0.7520449	0.122941	0.1072134	0.1131739	0.06020484	0.7801198	0.7589312	0.6792446	0.2704871	0.06051315	0.0431232	0.05798126	0.04441189	0.2432558	0.1125868	0.199848	0.1993661	0.05983962	0.06268724	0.05398076	0.04233239
233.190	1	0.1665803	0.06194264	0.08785999	0.1484206	0.4042756	0.4852277	0.2590513	0.1098211	0.08722835	0.09702771	0.09829665	0.07193292	0.1371805	0.1451682	0.1632966	0.08891043	0.1543872	0.1373103	0.2428767	0.1836299	0.5025819	0.6943204	0.8449692	0.7090087
233.191	1	0.06927814	0.05484865	0.05749121	0.060735	0.1100692	0.1387865	0.2188376	0.1834951	0.06092967	0.06482882	0.06479615	0.05001418	0.1367719	0.0857538	0.08746594	0.05893785	0.06945326	0.04705481	0.03776396	0.03864776	0.05591429	0.06266109	0.06766192	0.06216137
233.288	1	0.0009314988	0.001134111	0.00217495	0.001515126	0.0009172901	0.0008724246	0.001841622	0.001258263	0.001542072	0.001533358	0.001362088	0.0007083351	0.001258947	0.0008238086	0.0005011842	0.0005250219	0.0008681619	0.0005278122	0.0005288481	0.0006044856	0.0008740915	0.001037952	0.001122707	0.001031414
233.289	1	0.328576	0.4800469	0.9570582	0.6827516	0.1128236	0.1067924	0.1148764	0.04835556	0.6586946	0.6845306	0.6166404	0.2236449	0.06526561	0.0418695	0.0510994	0.05005627	0.2817989	0.1006859	0.1807535	0.2180809	0.06114072	0.05580789	0.04807645	0.04238251
233.290	1	0.1598733	0.08333468	0.06388468	0.1285626	0.4313657	0.4922454	0.2497152	0.1258729	0.08327907	0.08845355	0.09193846	0.06895228	0.1636164	0.1466421	0.151331	0.0848482	0.159676	0.124941	0.260181	0.1702786	0.5423133	0.6988277	0.8613142	0.7311282
233.291	1	0.08068049	0.07474297	0.05725447	0.03314901	0.1631032	0.2052988	0.3702448	0.2930317	0.0716943	0.04780225	0.07436705	0.07153674	0.2664416	0.16801	0.09953565	0.1064695	0.1225242	0.05192069	0.04140428	0.05245055	0.1016262	0.08197492	0.1059839	0.12118
233.388	1	0.0005135864	0.001001035	0.00125693	0.001117862	0.0006822871	0.001197284	0.00215661	0.001643949	0.001110892	0.00112584	0.000672811	0.000478749	0.001662861	0.001322241	0.0004121547	0.0004994801	0.0006264001	0.0005087892	0.000620095	0.0005462667	0.001020801	0.0008730505	0.001132313	0.001203859
233.389	1	0.2144788	0.3912144	0.5799002	0.4781148	0.06882195	0.08534475	0.07941398	0.04788613	0.4302484	0.4661167	0.4067673	0.1898643	0.07306858	0.05142209	0.03543513	0.03104633	0.2856037	0.1963817	0.1712837	0.1816954	0.04289645	0.03690967	0.04024504	0.03631242
233.390	1	0.1397405	0.07728954	0.07595611	0.112352	0.4450381	0.4872965	0.2184227	0.1245485	0.09063059	0.101062	0.07372009	0.05587047	0.1560967	0.1563289	0.1557144	0.07968771	0.1536695	0.1237148	0.2550398	0.1367394	0.5401764	0.6734532	0.8335721	0.7081717
233.391	1	0.08491208	0.08561123	0.06704936	0.04064413	0.1530638	0.241703	0.4879915	0.4044688	0.08499293	0.06763515	0.08089363	0.07290925	0.3758269	0.2902888	0.07227375	0.121122	0.06402064	0.06259119	0.06994521	0.05474604	0.1408553	0.1232279	0.1226013	0.1709149
233.488	1	0.0002685667	0.0006994791	0.0008804523	0.0007660344	0.0003052509	0.001322884	0.002209026	0.001804683	0.0007239503	0.0008962667	0.0005619003	0.0003425229	0.001722313	0.001511922	0.000432251	0.0005069802	0.0004830598	0.0004485769	0.0005447428	0.0004923918	0.00100217	0.0007722232	0.001200288	0.001236019
233.489	1	0.1238513	0.2502079	0.3739761	0.2873083	0.06608902	0.06831487	0.05675392	0.03084451	0.304474	0.3071411	0.2852635	0.1645187	0.06121678	0.04425758	0.03687754	0.03834894	0.2390629	0.1904067	0.1631011	0.1344842	0.03964444	0.04116372	0.03467494	0.03775662
233.490	1	0.1067617	0.08035467	0.08109525	0.1078665	0.4527049	0.4568803	0.1769323	0.1198003	0.1040388	0.1147086	0.06697855	0.05100122	0.1369377	0.1604791	0.1591206	0.07125181	0.1301573	0.1320124	0.2422412	0.1315512	0.5422442	0.6402649	0.7441086	0.6713476
233.491	1	0.0737774	0.05845443	0.0584987	0.03767666	0.08470984	0.2521267	0.5022288	0.4351949	0.1011016	0.0802089	0.0861067	0.08058327	0.4146106	0.3344867	0.08193287	0.08912259	0.07214774	0.06818231	0.05689082	0.05359562	0.1432466	0.1405607	0.1445451	0.185848
233.588	1	0.0003113887	0.0005794029	0.0004562114	0.0005771916	0.0005893411	0.001461106	0.002192318	0.001768817	0.0005802683	0.0008373406	0.0004235239	0.0002851599	0.001859547	0.001664322	0.0005652083	0.0003872823	0.0006281987	0.000538246	0.0004347716	0.0004144599	0.0008604492	0.0007345382	0.001072604	0.0012852
233.589	1	0.08860566	0.1299227	0.2041243	0.1526597	0.04528505	0.04110703	0.03721702	0.03191269	0.1874061	0.1729844	0.168981	0.122772	0.03527361	0.03321201	0.02743599	0.03030134	0.1553682	0.1271088	0.1046801	0.09943496	0.02882399	0.02957091	0.02242979	0.03045081
233.590	1	0.0738408	0.09110459	0.08942895	0.09710975	0.4365267	0.4250127	0.1607339	0.125457	0.1127937	0.09996543	0.07099049	0.05891082	0.1234045	0.1678419	0.1501746	0.05971285	0.1092135	0.1345891	0.2183454	0.1361293	0.522619	0.5838534	0.6521621	0.6235325
233.591	1	0.05469304	0.06800056	0.04464479	0.04872534	0.05917199	0.2617486	0.5012029	0.4325709	0.1292521	0.08599661	0.09218712	0.08639242	0.4453187	0.3678672	0.1247319	0.09086591	0.07825804	0.07551218	0.08723776	0.05395746	0.1317073	0.1188181	0.1690818	0.1971584
233.688	1	0.0002223208	0.0002522969	0.0003638543	0.0004095549	0.0008184051	0.001787244	0.002546922	0.002164509	0.0005769472	0.0004077084	0.0004557376	0.0003320023	0.002020461	0.001792145	0.0005799525	0.0005143615	0.0003833513	0.0003192057	0.0002991273	0.0002877559	0.0008283589	0.0007744959	0.001190032	0.001452275
233.689	1	0.07188517	0.07614599	0.1346858	0.09126482	0.02921242	0.01875927	0.02133014	0.02618616	0.1227257	0.08951899	0.09611092	0.09140586	0.02703293	0.02159743	0.02150712	0.02213981	0.09528955	0.08293547	0.0653699	0.07442584	0.02440225	0.01712379	0.02428615	0.02472963
233.690	1	0.09330276	0.1157312	0.08902974	0.09027415	0.429089	0.4117215	0.1498851	0.1251771	0.108731	0.09319635	0.08925424	0.06454512	0.1357957	0.1696679	0.1424843	0.06624673	0.1323756	0.1436662	0.202731	0.1523867	0.529706	0.5616204	0.6125524	0.6069013
233.691	1	0.050123	0.08214525	0.06658203	0.06493329	0.1031168	0.3462189	0.6128506	0.5277938	0.08609695	0.04214961	0.08149932	0.09119417	0.4895573	0.4186755	0.1523541	0.1199298	0.05027372	0.04844277	0.05580487	0.03072184	0.1222298	0.1337393	0.1974168	0.2149841
233.788	1	0.0004137327	0.0002493236	0.0003731322	0.0003178552	0.0007373143	0.001772093	0.002717184	0.002235022	0.0005359804	0.0002885867	0.0002569993	0.0002856475	0.002100949	0.001864631	0.0007730756	0.0005759403	0.0002880319	0.0002691182	0.0003071812	0.0002553357	0.0007829421	0.0007938833	0.001233723	0.001439755
233.789	1	0.02710416	0.03183612	0.08102997	0.0528336	0.01895032	0.01649588	0.01658406	0.01638309	0.07062136	0.04229019	0.04551868	0.04756866	0.01803165	0.01613367	0.01313827	0.01365949	0.04225061	0.037145	0.01896221	0.03253324	0.01511026	0.01696972	0.01471965	0.01159639
233.790	1	0.1199374	0.145003	0.09935372	0.0549714	0.3958836	0.3642135	0.1357356	0.1125028	0.0993885	0.07415763	0.09039832	0.06037732	0.1347002	0.1464428	0.11982	0.06538879	0.1577828	0.1344478	0.1950396	0.1560207	0.4921509	0.511913	0.5336518	0.5417622
233.791	1	0.06925746	0.07280365	0.06728461	0.06824957	0.1133181	0.3625864	0.6445014	0.5267093	0.09047775	0.04454936	0.05233278	0.07070712	0.4940189	0.4285197	0.1710372	0.1470714	0.04191359	0.04576838	0.06410553	0.05064949	0.09177034	0.1034594	0.2014812	0.2518918
233.888	1	0.0002247529	0.0003906322	0.0003523814	0.0002705343	0.0004815151	0.001709748	0.002652975	0.002018069	0.000466676	0.0002717366	0.0003596664	0.0002525019	0.002071334	0.001879337	0.0008585869	0.0006028413	0.0004084099	0.0003156025	0.0002860789	0.0003071533	0.0008823986	0.0007577117	0.001268824	0.001438742
233.889	1	0.007187093	0.005110712	0.03319128	0.02518194	0.004425529	0.00454786	0.00538791	0.004369844	0.02479258	0.01616583	0.01578485	0.01058006	0.003431908	0.00285321	0.001822801	0.002186282	0.00469504	0.003410084	0.003031234	0.003698438	0.002647653	0.002447118	0.002101559	0.001928171
233.890	1	0.1255924	0.1567814	0.1084068	0.05747398	0.3626974	0.3351712	0.141061	0.1075235	0.09794884	0.08145783	0.1042888	0.06901281	0.1277881	0.1151412	0.1212918	0.06348881	0.1632979	0.1413919	0.2015563	0.1616114	0.4697005	0.4862911	0.4842255	0.5010111
233.890	1	0.08517915	0.0584954	0.05984448	0.07048205	0.1223308	0.3518711	0.6180625	0.4901197	0.1003279	0.0426081	0.05285821	0.04960524	0.4939036	0.4217005	0.2018974	0.1413578	0.06391669	0.04509278	0.04524651	0.05271247	0.1136792	0.1146346	0.2276765	0.261043
233.988	1	0.0002628377	0.0003613897	0.0002598727	0.0002837199	0.0004513019	0.001511205	0.002274609	0.001752056	0.0005318483	0.0002879274	0.0002580416	0.0002379951	0.001871827	0.001642482	0.0009492737	0.000583109	0.0004511443	0.0002996656	0.0003460304	0.0003228606	0.0009936908	0.0007838386	0.001345483	0.001275246
233.989	1	0.005278803	0.002976443	0.02350865	0.01804786	0.00208822	0.002772605	0.00331062	0.002658717	0.01725303	0.01185205	0.01092281	0.006965338	0.002018609	0.00175875	0.001036287	0.0007475002	0.002900789	0.001278658	0.002174376	0.002091294	0.0009584365	0.001261912	0.001774938	0.001327191
233.990	1	0.1033997	0.1468378	0.1074052	0.05132063	0.3209572	0.2955187	0.1519145	0.1028287	0.07830327	0.05666224	0.09608343	0.06729462	0.10531	0.07213974	0.1138629	0.0690369	0.155552	0.1389433	0.1879472	0.1568061	0.4265708	0.4326285	0.4089337	0.442399
233.991	1	0.06745865	0.05509795	0.06713668	0.05881329	0.1370523	0.3156775	0.5586298	0.4223271	0.09835855	0.04473313	0.06202959	0.05335168	0.4417387	0.4015316	0.2170383	0.1314283	0.07611024	0.07219166	0.05888914	0.05732597	0.1352153	0.1353024	0.2374424	0.2469207
234.088	1	0.00041112	0.0005200578	0.0003708923	0.0003347679	0.000670187	0.001503189	0.002498495	0.001749864	0.000396351	0.000295354	0.0002673549	0.0001976931	0.001820982	0.00163099	0.0009912394	0.0005272263	0.0003988588	0.000360718	0.0003386637	0.0002090836	0.001052815	0.0008929128	0.001370574	0.00124992
234.089	1	0.00582511	0.003068417	0.02536399	0.01985658	0.002493432	0.002959012	0.003710974	0.002789883	0.01859809	0.01307048	0.01232839	0.007776339	0.002093286	0.001796536	0.001240342	0.0007414684	0.002992786	0.001406269	0.002647315	0.002094218	0.00114853	0.001297307	0.001888938	0.001265407
234.090	1	0.1152337	0.1648062	0.1248943	0.05778113	0.3393987	0.3132204	0.1544836	0.1260355	0.07741413	0.05245839	0.07736136	0.06926776	0.1189829	0.04939834	0.1264911	0.08900296	0.1639532	0.1498908	0.1949022	0.1576722	0.4937077	0.4674135	0.4155364	0.4707128
234.091	1	0.06150478	0.08366285	0.06723114	0.0597653	0.1523035	0.3429877	0.6028947	0.4333055	0.09555178	0.05694637	0.0576516	0.0456674	0.4476318	0.3974731	0.2308147	0.1156306	0.05715851	0.0519223	0.05195895	0.03642392	0.1542705	0.1455992	0.2522042	0.2319247
234.188	1	0.0004104297	0.0003828074	0.0003417532	0.0003263347	0.0009071854	0.001485457	0.002755442	0.002020327	0.0005057462	0.0003001891	0.0003669524	0.0002234597	0.001802669	0.001226991	0.00109048	0.0006796931	0.0004146448	0.0003272988	0.000337369	0.0002269944	0.001374959	0.001130351	0.001074726	0.001150469
234.189	1	0.004419719	0.002418535	0.01885195	0.01479907	0.002177166	0.002680679	0.003779717	0.00263788	0.01345272	0.01043709	0.009424311	0.006118833	0.001894948	0.001257897	0.001236071	0.0009240919	0.003009453	0.001278066	0.002320562	0.002249663	0.001412218	0.001417544	0.001453054	0.001170124
234.190	1	0.1218326	0.1766067	0.1440804	0.08195735	0.3514757	0.3378768	0.1623708	0.1583506	0.09098525	0.05229711	0.07093416	0.07749041	0.1302892	0.05870675	0.1265117	0.1033717	0.1867699	0.1588304	0.1995356	0.1642435	0.5809233	0.5166523	0.4621054	0.5120418
234.191	1	0.09534614	0.1020424	0.07041265	0.05962451	0.1759553	0.3785085	0.6871222	0.4623403	0.1010155	0.07363609	0.07601571	0.07266399	0.4113203	0.297069	0.2406385	0.1676072	0.05863724	0.05698792	0.06232859	0.04394686	0.2021904	0.1868047	0.1918188	0.1976264
234.288	1	0.0003579418	0.0005659372	0.0003987003	0.0002410139	0.001103576	0.001233548	0.002753843	0.002093847	0.0003783799	0.0002464127	0.0004155762	0.0003258434	0.001489837	0.0006982616	0.001090202	0.0008868076	0.0002649498	0.0003769303	0.0003031159	0.0003078769	0.001492349	0.001357618	0.0009617668	0.000966408
234.289	1	0.004817524	0.00233127	0.01758968	0.01410476	0.002312744	0.002259253	0.003659601	0.002765989	0.0127908	0.01013229	0.009478342	0.00586163	0.001703613	0.000732451	0.001208842	0.001192808	0.003339461	0.001311509	0.002306101	0.002712131	0.001677758	0.001545424	0.001380426	0.001056499
234.290	1	0.09815388	0.1807185	0.1453756	0.08887751	0.3310593	0.3239839	0.1587207	0.1741072	0.09928234	0.05714984	0.06130287	0.09440005	0.1267254	0.0749655	0.1236478	0.120289	0.1864208	0.1807865	0.2073636	0.1570423	0.5922552	0.5115132	0.4652124	0.4940137
234.290	1	0.1105454	0.1129378	0.07241316	0.07204213	0.1836467	0.3552623	0.6793693	0.4989896	0.08172653	0.08486487	0.07693685	0.07963343	0.3667607	0.1745079	0.2486568	0.2151434	0.06285738	0.05642081	0.04101517	0.03883998	0.2483297	0.2434707	0.1490148	0.1327227
234.388	1	0.0005860003	0.0005937041	0.0003666622	0.0002297454	0.0007583413	0.0008901822	0.002757173	0.002149716	0.0002689027	0.0003812861	0.0004914106	0.0004066213	0.001444871	0.0007661436	0.001102692	0.0008720178	0.00035704	0.0004008104	0.0002918473	0.0003184882	0.00143859	0.001368948	0.0008971687	0.0007729176
234.389	1	0.004770744	0.002484912	0.01760729	0.01395958	0.001924198	0.00185117	0.003732286	0.002870794	0.01239604	0.01009939	0.01008794	0.005908766	0.001664602	0.0007819625	0.001281321	0.001152388	0.003321361	0.001403231	0.002545376	0.002766537	0.001505974	0.001701444	0.001108546	0.0008483505
234.390	1	0.06486079	0.1702962	0.142365	0.09139039	0.2925677	0.3032013	0.1420943	0.1823234	0.08804172	0.06505733	0.06476626	0.102609	0.107922	0.09312527	0.1284657	0.1233606	0.1864246	0.1868792	0.2043477	0.1472624	0.5668699	0.464621	0.4362261	0.4456936
234.391	1	0.1193118	0.1014531	0.06992301	0.04991684	0.146325	0.2655037	0.6610753	0.5059163	0.07669885	0.07477135	0.09938042	0.08380573	0.3558201	0.1607742	0.243025	0.2088804	0.04796349	0.07572699	0.03144859	0.05616352	0.2260262	0.2603225	0.133996	0.1046782
234.488	1	0.0005409181	0.0005965423	0.0002842818	0.0003729562	0.0004606023	0.0008946759	0.003195315	0.002626708	0.000256418	0.0002520193	0.0005093781	0.0003692329	0.001916215	0.001245615	0.001168362	0.0008488766	0.0004445866	0.0003836622	0.0003268307	0.0002799851	0.001368655	0.001484347	0.0009329481	0.0009119341
234.489	1	0.005949742	0.003613543	0.02317083	0.01825774	0.001964693	0.002265356	0.004660631	0.003469844	0.0159806	0.01279486	0.01384758	0.007074456	0.002192958	0.001329966	0.001577058	0.001047574	0.003974667	0.001726538	0.003277004	0.002829928	0.001379741	0.001741947	0.001400835	0.00092543
234.490	1	0.1008934	0.1566142	0.1408686	0.1042177	0.3008472	0.3037481	0.136204	0.190602	0.07731123	0.07800028	0.06403966	0.1121038	0.09896892	0.1012322	0.1303645	0.1292922	0.1958754	0.1939858	0.2138825	0.1582825	0.6236315	0.489122	0.4850305	0.4666522
234.491	1	0.1012189	0.1169274	0.08289473	0.07458756	0.09611544	0.2447382	0.7704323	0.6142421	0.05295965	0.06137324	0.1083478	0.09086927	0.467436	0.306558	0.2675224	0.1944118	0.06597858	0.06624105	0.04359834	0.05424259	0.2142726	0.272263	0.1376715	0.1347783
234.588	1	0.0004828533	0.0005413523	0.0002750139	0.0004176057	0.0003406154	0.001393542	0.003885447	0.003223891	0.0002265494	0.0002605467	0.0004582433	0.0003565829	0.002455863	0.001864324	0.001180897	0.0007035236	0.000312905	0.0002817164	0.0002830405	0.0002521205	0.001366229	0.001401192	0.0009453381	0.001035627
234.589	1	0.005690141	0.003767485	0.02139528	0.01660219	0.001712217	0.002633511	0.005247755	0.00387919	0.01402723	0.01161398	0.01275952	0.00625716	0.002620472	0.001995147	0.001581194	0.000825322	0.003736754	0.002013806	0.003821541	0.002320741	0.001450651	0.001694151	0.001428754	0.00108652
234.590	1	0.1093208	0.1466975	0.1385024	0.1048251	0.2927292	0.2889275	0.1193868	0.187322	0.0716412	0.07769225	0.05926596	0.1114763	0.09389542	0.09605554	0.1090246	0.1261603	0.1845524	0.196059	0.2057303	0.1553094	0.5979819	0.4696317	0.4714547	0.4430347
234.591	1	0.1070334	0.09748988	0.06288333	0.0833527	0.07828886	0.3270622	0.9498305	0.7602705	0.04280282	0.0743991	0.1075951	0.07947005	0.6033173	0.4565406	0.2936315	0.1713272	0.04983203	0.06666009	0.05540889	0.03857864	0.2187472	0.2644429	0.1431802	0.1635625
234.688	1	0.0004847006	0.0003296516	0.0002517931	0.0003261391	0.0007327516	0.001838994	0.003573048	0.003073242	0.000232633	0.0004239331	0.0003869362	0.0004318166	0.002667742	0.002225164	0.001113591	0.0006439702	0.0003777592	0.0002633649	0.0002974561	0.0002319949	0.001057946	0.001124418	0.0009353505	0.001197624
234.689	1	0.007629992	0.005539836	0.03081562	0.02373985	0.002841281	0.003616333	0.005771734	0.004273533	0.0203763	0.01616185	0.01811532	0.009184636	0.002986629	0.002759205	0.00157702	0.0008048913	0.00491181	0.003058235	0.005070556	0.002648931	0.001117047	0.001552608	0.001612298	0.001267016
234.690	1	0.1107102	0.1391587	0.1313345	0.09595206	0.2450181	0.2491343	0.1007484	0.1706895	0.0557603	0.09149784	0.06163406	0.1101308	0.09481784	0.09977962	0.08254146	0.1159343	0.1493447	0.1687304	0.192209	0.1304501	0.5072426	0.396857	0.3882072	0.3634018
234.691	1	0.07613764	0.112677	0.07146506	0.0881701	0.1276164	0.4163518	0.8868173	0.7383924	0.04387389	0.101034	0.09808626	0.08711616	0.6198603	0.5512415	0.2487541	0.1458351	0.07254267	0.06021756	0.05883237	0.02902477	0.2053438	0.2194161	0.165	0.2099884
234.788	1	0.0002999875	0.000530802	0.0002617981	0.0003290862	0.0009009318	0.002199742	0.003819658	0.003082875	0.0002038549	0.0003319631	0.0003315872	0.0003593615	0.002754784	0.00239504	0.00104365	0.0005851277	0.0004370999	0.0003367677	0.0003324954	0.0002780576	0.0008240323	0.0007882937	0.00102488	0.001408966
234.789	1	0.005478949	0.003904284	0.02057766	0.0152853	0.002154215	0.003353697	0.005145024	0.003688637	0.01328628	0.01030516	0.01208399	0.005636306	0.002894934	0.002691237	0.001395805	0.0007964638	0.003217569	0.002903332	0.004009686	0.001484098	0.001072831	0.001163197	0.001372099	0.001474564
234.790	1	0.1201377	0.1385126	0.1259187	0.1080838	0.2488023	0.2483932	0.09843493	0.165571	0.0647384	0.08471206	0.06326488	0.1102428	0.08357591	0.08460322	0.08959016	0.1343152	0.150391	0.1861771	0.197214	0.1336773	0.5815468	0.4760822	0.4696122	0.4189289
234.791	1	0.1012658	0.1023897	0.0748596	0.07379251	0.1562802	0.4813126	0.9161192	0.7405301	0.06555785	0.07699487	0.07577499	0.06255513	0.650043	0.559343	0.1977321	0.1318426	0.08606855	0.04682798	0.02784605	0.0326646	0.1379899	0.1545809	0.1495455	0.2380735
234.888	1	0.0004402616	0.0004630018	0.0002091511	0.0002930793	0.0008326651	0.002341961	0.004542348	0.003472868	0.0002135317	0.0004230506	0.0003984561	0.0003827455	0.003106496	0.002576493	0.0008260592	0.0006407259	0.0003938661	0.0003405526	0.0002840929	0.0002687954	0.0009087306	0.000873436	0.001149469	0.001602251
234.889	1	0.005111336	0.003493262	0.0169382	0.01214845	0.002048818	0.003186634	0.005712977	0.003859685	0.01113314	0.008184098	0.009962311	0.004414467	0.003372291	0.002934429	0.001161198	0.0009111219	0.002651624	0.002898542	0.003697291	0.001073073	0.001031137	0.001123175	0.001592265	0.001661703
234.890	1	0.1141782	0.1257568	0.1247209	0.1176358	0.2451813	0.2610838	0.09793897	0.15615	0.06470757	0.07875269	0.07106902	0.116833	0.06852892	0.06546353	0.1035848	0.1519531	0.1563734	0.1935853	0.2160539	0.1351473	0.6556192	0.5759171	0.5813269	0.4963703
234.890	1	0.1307629	0.08714116	0.06140095	0.07587556	0.1737226	0.5009081	1.087663	0.8331697	0.08361788	0.1045628	0.07628081	0.06677374	0.7441681	0.6044389	0.1806559	0.1654906	0.07562154	0.03875945	0.04049625	0.03821595	0.1170533	0.1264497	0.165906	0.2745788
234.988	1	0.0006354293	0.0003723081	0.0003119459	0.0004273116	0.0007410218	0.002324697	0.005146804	0.003672447	0.0003728815	0.0003099112	0.0005466275	0.0005457419	0.00352826	0.002659257	0.0007771623	0.0007521523	0.0004474995	0.0004369732	0.000438543	0.0002734137	0.0009373978	0.001141446	0.001294183	0.00172236
234.989	1	0.007472778	0.005427955	0.02432675	0.01759935	0.002691469	0.003807569	0.006514109	0.004442682	0.0171814	0.01159018	0.01358326	0.006223765	0.004078518	0.003178206	0.001227375	0.001100407	0.003380977	0.00318499	0.003666782	0.001579948	0.001270331	0.00156647	0.001927627	0.001835091
234.990	1	0.1121962	0.1257352	0.1144037	0.1088084	0.2345511	0.2447649	0.09725409	0.1552929	0.0807562	0.088333	0.07865491	0.122755	0.07448385	0.07594742	0.09915009	0.1375416	0.1605252	0.1882012	0.2241089	0.13454	0.6458304	0.5885521	0.5977558	0.5053897
234.991	1	0.1260964	0.0658121	0.06240287	0.07642758	0.1374835	0.4786741	1.22497	0.8847633	0.1125372	0.08999839	0.1020769	0.1007347	0.8403622	0.6202716	0.1788666	0.1902974	0.08840047	0.06578339	0.0680149	0.03518016	0.1303082	0.1676741	0.1790498	0.2932718
235.088	1	0.0006157571	0.0004431594	0.0002650891	0.0005043501	0.0006923553	0.002152506	0.004998899	0.003356298	0.0003343252	0.000355646	0.0005175548	0.0004212734	0.003432537	0.002495574	0.0006534327	0.0006594547	0.0003189941	0.0002873171	0.0003645988	0.000238399	0.001011916	0.0009467025	0.001416384	0.001649166
235.089	1	0.01004207	0.008017781	0.02867167	0.0214633	0.003845434	0.004789838	0.007445385	0.00534057	0.02093446	0.01375473	0.01700033	0.008140909	0.004945781	0.004580454	0.002360154	0.002056412	0.004699111	0.00456386	0.004463565	0.00309293	0.002559504	0.002477514	0.002613233	0.002430339
235.090	1	0.1267928	0.1285547	0.1054076	0.09684003	0.2218028	0.2179249	0.1118552	0.1510408	0.08877254	0.09656199	0.08026511	0.116492	0.06837299	0.08528355	0.07632587	0.1225292	0.1323244	0.1665812	0.1957995	0.1337796	0.5551475	0.52255	0.5295348	0.4341976
235.091	1	0.09144669	0.08176917	0.05646906	0.08843152	0.1355329	0.4636073	1.189433	0.8161109	0.09261617	0.08192766	0.09837083	0.08416661	0.8235461	0.5880187	0.1588144	0.1774209	0.06608865	0.05610373	0.04373331	0.03369833	0.1602928	0.1369058	0.2103215	0.2919493
235.188	1	0.0006337881	0.0003390611	0.0003324119	0.0004002813	0.0009908484	0.002047622	0.004967933	0.003128449	0.0004842734	0.0003058043	0.0004256959	0.000329933	0.00325317	0.002161818	0.0007061623	0.0008207381	0.0004039631	0.000263762	0.0004205802	0.0002513701	0.0009856963	0.0008391195	0.00139704	0.00139808
235.189	1	0.006005085	0.004711207	0.01843244	0.01289059	0.002395148	0.002871632	0.006093302	0.003711245	0.01344827	0.007747327	0.009955024	0.004708692	0.003426049	0.002456356	0.0008377786	0.0009642461	0.002524235	0.001934761	0.002282034	0.00192872	0.00109093	0.001066837	0.001638273	0.001385493
235.190	1	0.1509052	0.1327315	0.09256234	0.08009789	0.2022423	0.1946047	0.1079531	0.1270742	0.0876884	0.07711321	0.05908777	0.08220444	0.05706971	0.08723272	0.06950871	0.1161174	0.1015516	0.1316495	0.1518864	0.1369826	0.4639282	0.4402236	0.4505281	0.3610772
235.191	1	0.08912223	0.07803422	0.08599952	0.1071542	0.2000378	0.4467612	1.221763	0.7899902	0.1097931	0.05852344	0.09655142	0.07334555	0.7930419	0.5280391	0.1676214	0.1935562	0.08058571	0.04134744	0.06123277	0.05166098	0.1612803	0.1232494	0.2443882	0.2779163
235.288	1	0.0006420978	0.0005855551	0.0003286019	0.0003709362	0.001140116	0.002030968	0.005445891	0.003352263	0.0005076361	0.0003496773	0.0004037227	0.0003661342	0.003214879	0.001888515	0.0008109871	0.0009008541	0.0004530516	0.0003338582	0.0002883367	0.0002477965	0.001296087	0.001098883	0.001423203	0.001145062
235.289	1	0.004965899	0.003528799	0.01339966	0.009330444	0.002065382	0.002598518	0.006286168	0.003689849	0.009992302	0.005235012	0.007191746	0.00321614	0.003496748	0.002145965	0.0009317184	0.001127534	0.001805436	0.001358229	0.002169275	0.002025738	0.001368112	0.001288936	0.00142209	0.001193145
235.290	1	0.1576042	0.1280682	0.09440651	0.07833534	0.1888174	0.1861086	0.1145133	0.1139372	0.07861396	0.06900601	0.05003665	0.06316954	0.04720049	0.07401062	0.07669788	0.114166	0.1112848	0.1172853	0.1316838	0.125734	0.4282282	0.4190077	0.4325275	0.3381919
235.290	1	0.07806743	0.09184178	0.08670453	0.09061118	0.2346101	0.4867276	1.363536	0.8148148	0.1176985	0.08333358	0.09809023	0.0755732	0.8172597	0.4705841	0.1850313	0.1995181	0.0958251	0.06459079	0.07022196	0.0677987	0.2395563	0.18397	0.2378172	0.2438712
235.388	1	0.0004551981	0.0005036364	0.0003792857	0.0002770968	0.001056823	0.002124334	0.006091639	0.003785458	0.0004710543	0.0003421857	0.0005759516	0.0004608513	0.003453797	0.001752053	0.0007101728	0.0009750223	0.0004155297	0.000310123	0.0003453603	0.0003326615	0.001356661	0.001175265	0.001052182	0.001023862
235.389	1	0.009885663	0.007816409	0.02314475	0.01735146	0.004521001	0.005269958	0.008536361	0.006043627	0.0176962	0.01072136	0.01312802	0.006830787	0.005928732	0.004510771	0.003448407	0.002672028	0.004676002	0.003613531	0.005448914	0.003115729	0.003454967	0.003438133	0.003464324	0.002593873
235.390	1	0.1654135	0.12595	0.08095999	0.07110845	0.1869532	0.1881965	0.1255221	0.1164269	0.06219293	0.07428362	0.06053509	0.05419533	0.04852408	0.06280508	0.07365731	0.1079355	0.120145	0.108638	0.131937	0.1204967	0.4172679	0.4242827	0.4399267	0.3353322
235.391	1	0.08987176	0.09292674	0.0836557	0.05930463	0.2529648	0.4908941	1.512118	0.9196673	0.1220841	0.08689005	0.118035	0.10107	0.8723346	0.4597893	0.1678812	0.2269847	0.09811152	0.07268882	0.06392737	0.06875773	0.2521069	0.2258572	0.174797	0.2054123
235.488	1	0.0004478711	0.0004156241	0.00046447	0.0003952872	0.0008650739	0.001725071	0.006010708	0.003908653	0.0005760454	0.0004261817	0.0006232199	0.0006738294	0.003203139	0.001648322	0.0004584529	0.001064975	0.0005159916	0.0005449679	0.0004882791	0.0003560408	0.001328643	0.00145134	0.0009049377	0.0007668953
235.489	1	0.09236116	0.08653614	0.1145041	0.1002661	0.02671831	0.02675016	0.03151909	0.02254968	0.1057093	0.07274291	0.09521966	0.05937726	0.02559994	0.02357609	0.02244323	0.01785613	0.08070134	0.0777873	0.07889316	0.05946265	0.02476569	0.02549479	0.02430913	0.01786099
235.490	1	0.1827504	0.1241499	0.07168193	0.05701817	0.1747298	0.1741375	0.1436274	0.1142623	0.05062474	0.06234483	0.06364324	0.06092317	0.04355273	0.06146541	0.0880803	0.1091298	0.115702	0.09457557	0.1096103	0.1125129	0.3558967	0.384375	0.3957809	0.2898963
235.491	1	0.1185285	0.05665818	0.07768404	0.04356484	0.2285912	0.4194648	1.515595	0.968813	0.1194489	0.09737339	0.1249053	0.1333125	0.819779	0.3993847	0.1111413	0.247485	0.1211023	0.08399987	0.08040503	0.07839736	0.243895	0.2556379	0.1351807	0.1645288
235.588	1	0.0009270949	0.0006393661	0.0006693382	0.0004767452	0.000615342	0.001396714	0.005970445	0.004076451	0.0006364116	0.0005270305	0.0006838488	0.0005264005	0.003054564	0.001469645	0.0003693076	0.00120898	0.0003300009	0.0004501699	0.0005780834	0.0004484048	0.001165483	0.001231727	0.0006526848	0.0006750375
235.589	1	0.1832463	0.1522423	0.2154943	0.1795261	0.04513178	0.03126845	0.04540948	0.02309051	0.1942142	0.1026782	0.1732729	0.06694824	0.03061972	0.01982933	0.02527288	0.01961209	0.1281194	0.1075074	0.13891	0.08223041	0.02640467	0.02720411	0.03384421	0.02175558
235.590	1	0.1581654	0.1104624	0.0626321	0.03736871	0.1512959	0.1498086	0.1362443	0.1040616	0.0474956	0.05231976	0.06597594	0.06674492	0.0697128	0.080077	0.08744316	0.09538407	0.1059856	0.08137296	0.05855877	0.06958565	0.2575242	0.2726697	0.2777066	0.2044672
235.591	1	0.1010459	0.08920049	0.06734269	0.04247201	0.1800323	0.3474433	1.47672	1.00274	0.1017509	0.1013428	0.1170376	0.132876	0.7672694	0.3573919	0.06456537	0.2663235	0.10017	0.0577652	0.07848499	0.07797718	0.2249698	0.2423866	0.1179948	0.119171
235.688	1	0.0008154687	0.0005028975	0.0005442306	0.0002778854	0.0005813571	0.00127967	0.006529036	0.004685728	0.0005402901	0.0003083476	0.0005724008	0.0004845662	0.003236812	0.001844574	0.0006140916	0.001434845	0.0003922753	0.0004162256	0.0005078784	0.0003812272	0.001146269	0.001197825	0.0006987333	0.0006735605
235.689	1	0.1580484	0.1267471	0.2038044	0.1468214	0.05296843	0.02561922	0.05796844	0.0293844	0.1730573	0.09452168	0.145277	0.05683797	0.04307327	0.03007183	0.04413934	0.01843422	0.100855	0.08656204	0.1251901	0.07189533	0.03864927	0.03476735	0.0483547	0.02456274
235.690	1	0.1193247	0.08364741	0.04411507	0.03113105	0.1405962	0.1423432	0.1302176	0.09921349	0.05808888	0.05199896	0.05982923	0.05984767	0.08238193	0.09258385	0.09375887	0.08760357	0.1031977	0.081867	0.05590335	0.04005517	0.1932817	0.2039125	0.2062798	0.151963
235.691	1	0.08365958	0.09521038	0.08183159	0.05581355	0.1411593	0.3331533	1.611913	1.128053	0.07980729	0.06244883	0.1036534	0.11101	0.7943261	0.4367882	0.1469865	0.3026214	0.08138254	0.07508387	0.06940563	0.08500961	0.2553908	0.2548909	0.1196516	0.1280073
235.788	1	0.000754881	0.0007804999	0.0007469052	0.0004308069	0.0009686583	0.001526233	0.00739303	0.005365487	0.0007002625	0.0004528791	0.0007732858	0.0003884428	0.003534546	0.002272555	0.001043871	0.001525519	0.0004731469	0.0006842356	0.0006217855	0.000309562	0.001266565	0.001312587	0.0006835808	0.0008388413
235.789	1	0.2193699	0.2021893	0.312063	0.2278674	0.058957	0.05320071	0.05977572	0.02334068	0.2789961	0.1681791	0.2363041	0.08574846	0.03260653	0.04870345	0.04134218	0.02985591	0.1183599	0.1432553	0.2134424	0.121634	0.03659134	0.02865417	0.04737558	0.03125154
235.790	1	0.1160624	0.08074382	0.04351444	0.03920649	0.147781	0.1496191	0.1372859	0.1030895	0.05345608	0.05629395	0.07086588	0.0712569	0.08327425	0.09279743	0.09572789	0.08812197	0.1120021	0.0895466	0.06188344	0.03679738	0.1906239	0.2008734	0.2000605	0.14647
235.791	1	0.07445277	0.1106139	0.06688693	0.05283776	0.1703683	0.3676261	1.810609	1.261741	0.09083292	0.05634219	0.1067312	0.08679027	0.8590136	0.4987238	0.2723568	0.3369242	0.08099134	0.08313184	0.09510947	0.0757644	0.2875361	0.2721582	0.1430172	0.1410909
235.888	1	0.0009748744	0.0006361334	0.0006944713	0.0004978553	0.001074067	0.002130362	0.007464302	0.005262907	0.0004958671	0.0007885662	0.0006799168	0.0004583828	0.003837957	0.002562983	0.001205091	0.001317067	0.0003780827	0.0005180614	0.0006572082	0.0004710973	0.001216901	0.001117157	0.0004767662	0.0009633886
235.889	1	0.2104454	0.188504	0.3227751	0.2351121	0.0608538	0.06023606	0.04422159	0.02748754	0.2735151	0.1939958	0.2460475	0.1190067	0.02527795	0.05313029	0.0462153	0.02886574	0.1082683	0.1596023	0.2254794	0.1275354	0.03277587	0.03308542	0.04919678	0.0310916
235.890	1	0.07368357	0.05110243	0.02867221	0.03967106	0.1249086	0.1240073	0.1130774	0.08284255	0.0565431	0.06250697	0.07217911	0.06828809	0.0797908	0.08986822	0.08908686	0.07580286	0.08778225	0.0722962	0.04987237	0.02394553	0.1298044	0.1395902	0.1405984	0.1026725
235.891	1	0.1409022	0.1141202	0.04943351	0.05450315	0.2118124	0.4420524	1.799247	1.246127	0.07741625	0.08613679	0.1050822	0.0728243	0.8948635	0.5470045	0.313814	0.3270294	0.09125636	0.07120312	0.061185	0.0504401	0.2680677	0.2436343	0.08863198	0.161253
235.988	1	0.0009386061	0.0008083679	0.0007442144	0.0006051497	0.0008709717	0.00226839	0.007160583	0.005176215	0.0007427821	0.0006486496	0.0005698085	0.0006436979	0.003881959	0.002678046	0.001163799	0.001410306	0.0003644206	0.0004689103	0.000657164	0.0004765185	0.001041527	0.0008261481	0.0004398573	0.001157292
235.989	1	0.213225	0.1837436	0.3472928	0.2530044	0.06405952	0.05794389	0.04941928	0.03992859	0.2793014	0.2289742	0.2843169	0.1511837	0.03282785	0.05072222	0.04838556	0.03180233	0.1225659	0.1797187	0.2343181	0.1280466	0.0354865	0.04216555	0.03815994	0.02265569
235.990	1	0.04347861	0.03102658	0.02202227	0.03629849	0.09053948	0.0895885	0.08277556	0.05851685	0.04934101	0.0547973	0.0591122	0.05341628	0.06900488	0.07289334	0.07074172	0.05887772	0.05993243	0.0519137	0.03811012	0.02521373	0.08836661	0.09448046	0.0951625	0.06813878
235.990	1	0.1326419	0.1114667	0.06877757	0.05195445	0.2025948	0.4995689	1.72006	1.204344	0.1150854	0.06160494	0.1437054	0.09724234	0.9152393	0.5681965	0.2879519	0.3273673	0.06989309	0.05675626	0.04360188	0.04300635	0.2298017	0.2155561	0.06478722	0.209654
236.088	1	0.00094821	0.001001272	0.001095953	0.0007539689	0.0007009298	0.002436216	0.007243085	0.005093857	0.001008817	0.0008033071	0.0006981604	0.0006263164	0.003979573	0.002776747	0.001029485	0.001361684	0.0003752755	0.0005510406	0.0005045437	0.0004040674	0.001003914	0.0008540568	0.000547248	0.001358023
236.089	1	0.2825616	0.2179913	0.4790664	0.3275757	0.09581098	0.05318063	0.06263634	0.05325772	0.3847248	0.2701559	0.3661552	0.2119692	0.03649989	0.0491043	0.05443853	0.03185489	0.1439546	0.1701872	0.2633263	0.140544	0.02788741	0.03972961	0.03379064	0.02470596
236.090	1	0.03158388	0.02361975	0.0195482	0.02910428	0.06440401	0.05996566	0.05364995	0.03466248	0.03318953	0.03828535	0.04204009	0.03804897	0.04843154	0.0481213	0.04675358	0.04017343	0.04119335	0.03542981	0.02661072	0.02089179	0.06268319	0.06738151	0.06762798	0.04955627
236.090	1	0.09913658	0.1502111	0.07272227	0.04415709	0.1755758	0.5139933	1.709845	1.14801	0.1441594	0.07177184	0.1346622	0.1216578	0.9306963	0.609756	0.2443675	0.3084362	0.09200566	0.08085205	0.06546388	0.06145863	0.2359548	0.2070596	0.08391058	0.2804767
236.188	1	0.000972159	0.0009062674	0.001573445	0.001112483	0.0006290531	0.002572895	0.007751048	0.005016291	0.001348234	0.001140729	0.00117362	0.0007215685	0.004100691	0.002800803	0.0008295894	0.001201155	0.0005792752	0.0004758868	0.0006371773	0.0003297288	0.001081425	0.0007967053	0.0006892921	0.001470976
236.189	1	0.337931	0.2695485	0.739269	0.5153286	0.07519742	0.06023467	0.06236467	0.06550492	0.5708438	0.3521945	0.4675557	0.3128048	0.04503954	0.05312729	0.06090717	0.0332282	0.1828344	0.1638335	0.3330366	0.1683772	0.03691897	0.05633996	0.04734065	0.0269248
236.190	1	0.03296928	0.024245	0.02212479	0.0325988	0.07172404	0.06659301	0.05734896	0.03611236	0.03439354	0.04135816	0.04555423	0.04082781	0.04998201	0.04933138	0.04781511	0.04154287	0.04607358	0.0383353	0.02745635	0.02303169	0.07109992	0.07685324	0.07570206	0.05581677
236.191	1	0.09270002	0.1111725	0.07204251	0.04583154	0.1573811	0.5129699	1.804885	1.135515	0.1274962	0.1015074	0.1091234	0.1293143	0.9520715	0.6033874	0.1671644	0.2860739	0.06540619	0.05050143	0.06309417	0.04568248	0.2248023	0.1768515	0.09842499	0.281339
236.288	1	0.0009236821	0.0007998502	0.001396768	0.001081633	0.0009077428	0.002615348	0.008192133	0.005061711	0.001170405	0.0008888	0.00112473	0.000668083	0.004250834	0.002772449	0.001006272	0.0009697979	0.0006001594	0.0004552717	0.0007620561	0.0003130215	0.001142714	0.001061312	0.001095148	0.001328823
236.289	1	0.3346891	0.2192838	0.6819654	0.490648	0.06651437	0.06936841	0.05954651	0.06513099	0.5173706	0.3429926	0.4028505	0.2768846	0.04191878	0.05312988	0.05424503	0.034222	0.1848231	0.1489933	0.3381454	0.1492383	0.03987669	0.04078137	0.05269359	0.02324725
236.290	1	0.04225885	0.02934689	0.03089901	0.04335659	0.0914661	0.08595612	0.07294089	0.0503027	0.04205772	0.05265252	0.05875504	0.05265217	0.05634676	0.05911128	0.05722384	0.04776773	0.06202803	0.05202771	0.03804244	0.02962245	0.09366035	0.09990638	0.09645352	0.07178552
236.291	1	0.09862358	0.07132138	0.06160047	0.07231298	0.2054924	0.5238513	1.928119	1.151659	0.1519634	0.1068688	0.09725532	0.143244	0.9958387	0.6159553	0.1913028	0.2016535	0.07379222	0.06164896	0.06701838	0.0448909	0.2262686	0.2084652	0.170617	0.2528159
236.388	1	0.0009823778	0.0005700807	0.00158154	0.001353212	0.001158196	0.002658565	0.008196674	0.005028198	0.001324986	0.0009638655	0.001205471	0.0005637937	0.004371632	0.0027449	0.001087472	0.0009696855	0.0005547628	0.0003974055	0.0008224028	0.0004068617	0.0009901797	0.00122754	0.001205852	0.001189376
236.389	1	0.3677583	0.2069467	0.7449519	0.5482978	0.08295411	0.0637873	0.06889478	0.06539689	0.5874127	0.3748592	0.4316321	0.2952145	0.05147371	0.05237924	0.04526958	0.05489147	0.1945969	0.1543673	0.3616055	0.1229982	0.04951686	0.03972314	0.07506309	0.02574712
236.390	1	0.03653366	0.02768919	0.03015759	0.04007039	0.08355157	0.0805324	0.06812985	0.04970142	0.04343661	0.04995418	0.05521602	0.04856935	0.05242236	0.0580343	0.0559399	0.04506283	0.05597499	0.04884184	0.03860721	0.0308144	0.0901612	0.09554102	0.09012796	0.06798262
236.391	1	0.1410585	0.08788235	0.0646546	0.06106137	0.2217765	0.5374951	1.95099	1.156572	0.1551854	0.08041969	0.1105023	0.1251218	1.002018	0.600502	0.2010475	0.1655807	0.08263255	0.08313698	0.08000709	0.04061978	0.2102465	0.2524398	0.2135854	0.2315273
236.488	1	0.001061077	0.0007051858	0.001236117	0.0009273266	0.001107678	0.002467559	0.008371973	0.005044021	0.001253331	0.0008362175	0.001174585	0.0005762923	0.004112021	0.002482435	0.001504143	0.0008175547	0.0004276178	0.0005914695	0.0007249226	0.0003117428	0.001034122	0.001261328	0.001022572	0.0010117
236.489	1	0.3707666	0.1851213	0.6180839	0.4240708	0.07328228	0.0633737	0.07591082	0.05438504	0.4803961	0.3285068	0.3979882	0.2450232	0.05246347	0.05763654	0.03752283	0.05633783	0.1865231	0.1577572	0.3174595	0.1161944	0.04895209	0.03880392	0.07105231	0.02654766
236.490	1	0.03938698	0.03211407	0.03607401	0.04486246	0.09874652	0.09487461	0.07357227	0.05231422	0.05221404	0.05636206	0.06087936	0.0541773	0.06108374	0.06392926	0.06390135	0.05591857	0.05952902	0.05181562	0.04363939	0.03758369	0.0954426	0.1072085	0.1019613	0.07602495
236.491	1	0.1318356	0.1046513	0.05050917	0.0468841	0.2151593	0.5257941	2.002084	1.207446	0.1270267	0.06203534	0.1169683	0.1206933	0.9801013	0.5819	0.2676318	0.1258459	0.1349756	0.09432293	0.05287556	0.03751314	0.2567429	0.2634108	0.2027157	0.1952221
236.588	1	0.00133714	0.0005107773	0.001555321	0.0008306151	0.0007846779	0.002404347	0.008873343	0.005507744	0.001273836	0.0007177284	0.001322758	0.0004889701	0.004172386	0.002570573	0.001539485	0.0008868896	0.0007046377	0.0006241595	0.000955687	0.0003911531	0.001219443	0.001427696	0.001105684	0.0007757662
236.589	1	0.3971466	0.1787153	0.6443145	0.4115895	0.08461444	0.0576017	0.08848103	0.0503663	0.5176632	0.3002357	0.403385	0.2609258	0.03652861	0.05495598	0.0424438	0.05136695	0.1894074	0.145836	0.303826	0.1404424	0.0618633	0.03435926	0.07338933	0.02692969
236.590	1	0.04692616	0.03602461	0.04169462	0.04524032	0.1395879	0.1341755	0.09721743	0.05978581	0.0607346	0.05673253	0.05891091	0.05744913	0.06798151	0.06546814	0.06983805	0.06789905	0.06972636	0.05814578	0.05481068	0.04929852	0.1190408	0.1446541	0.1384237	0.1052756
236.591	1	0.1665285	0.07040719	0.08114053	0.05439143	0.1567388	0.5226	2.166609	1.345963	0.1260032	0.06465492	0.131501	0.1338377	1.015432	0.6364241	0.3233056	0.1504175	0.1446953	0.09048491	0.07738135	0.06867037	0.2663123	0.2357836	0.2073632	0.1484256
236.688	1	0.001258	0.0005871939	0.001342433	0.0006983988	0.0008208453	0.001982144	0.009279695	0.005935661	0.001408042	0.0007185397	0.001306797	0.0004747997	0.00432347	0.002790713	0.001696824	0.000843241	0.0007140195	0.0004838509	0.0006854253	0.0004974388	0.001370486	0.001281822	0.001202621	0.0006895011
236.689	1	0.4347639	0.1762466	0.6132338	0.3663108	0.09103235	0.06028422	0.08517547	0.04887985	0.5093793	0.2670313	0.4073959	0.2646249	0.02910349	0.06306678	0.0524908	0.04484497	0.1995799	0.1237382	0.2560496	0.1552064	0.06308211	0.03327781	0.06301635	0.02018392
236.690	1	0.06126573	0.05282284	0.05921344	0.04380801	0.1785011	0.1810794	0.1240743	0.08108655	0.06775925	0.05735935	0.0715833	0.06942576	0.06423298	0.06783986	0.09622567	0.08826518	0.07494439	0.05923902	0.06633829	0.06192363	0.1580421	0.1799604	0.1804425	0.1457309
236.690	1	0.1277884	0.08845869	0.05609266	0.07559865	0.1400045	0.4742528	2.296745	1.461497	0.1488143	0.07008243	0.1321865	0.146342	1.052225	0.6996905	0.3624124	0.1782873	0.1038529	0.1014058	0.05904604	0.07041395	0.2930999	0.2213483	0.2446803	0.1211744
236.788	1	0.001111236	0.00076282	0.001107225	0.0007082143	0.001128262	0.001578693	0.009284723	0.006149355	0.001296302	0.0004492207	0.001293237	0.0004341735	0.004358327	0.002750122	0.00157063	0.001145427	0.0006960885	0.0004622605	0.0004932577	0.0005629678	0.001473026	0.001064034	0.0009858799	0.0004677299
236.789	1	0.3878922	0.1417557	0.5043494	0.2463257	0.07358097	0.04040324	0.07211223	0.05337225	0.4329558	0.1649813	0.3580011	0.2035328	0.0412778	0.05036989	0.05667004	0.04827891	0.1992994	0.1241395	0.2040872	0.1507021	0.03689701	0.04216024	0.04436668	0.01561075
236.790	1	0.05127535	0.03520897	0.03717909	0.0367338	0.1368787	0.1379037	0.09737155	0.06995852	0.0543109	0.049332	0.05618199	0.0580636	0.06161567	0.06675651	0.08228584	0.06440232	0.06432021	0.05748168	0.06533471	0.05348211	0.1222242	0.1422165	0.128607	0.1089599
236.791	1	0.1244927	0.08811768	0.0494215	0.07891307	0.1866663	0.3883659	2.264309	1.483116	0.130426	0.07767799	0.1787031	0.12408	1.073103	0.7018855	0.3574452	0.2328573	0.1066138	0.07628569	0.07303489	0.09261967	0.327705	0.223961	0.2576826	0.1039047
236.888	1	0.0006232125	0.0003141265	0.0006477178	0.0005266907	0.001245666	0.001349677	0.009242834	0.006333438	0.0006811802	0.0002824303	0.000751468	0.000573251	0.004594229	0.002990073	0.001394765	0.001321109	0.0004841085	0.0005331224	0.0004472378	0.0003870417	0.001570974	0.001152389	0.0008959982	0.0005318915
236.889	1	0.1772105	0.06326644	0.2154185	0.09552579	0.03646023	0.01773507	0.0468529	0.01714813	0.1895512	0.05361248	0.1799206	0.04175679	0.03252505	0.02308961	0.03141173	0.02047071	0.110895	0.1155842	0.1161667	0.09091795	0.02325452	0.03121994	0.02374951	0.02488102
236.890	1	0.04902546	0.0359425	0.03107603	0.03548265	0.1268598	0.1379103	0.07938439	0.0663955	0.04378879	0.05129585	0.06611275	0.05797853	0.05212068	0.05940345	0.09103698	0.05714613	0.05568341	0.05398744	0.07660327	0.05231005	0.1247871	0.1278014	0.1114323	0.1044124
236.890	1	0.1281848	0.09481987	0.08570504	0.08195086	0.2167601	0.3209355	2.22204	1.47199	0.1014491	0.07608676	0.1843454	0.1270077	1.111966	0.7147866	0.3158461	0.2841525	0.1248289	0.08842422	0.07060905	0.08024663	0.3451038	0.2568467	0.2467188	0.08604056
236.988	1	0.0003678902	0.0003926008	0.0003881333	0.0003197678	0.0009896013	0.001371622	0.00950892	0.006382581	0.0004144486	0.0003193078	0.0006133743	0.0006396512	0.004827381	0.003146116	0.001324387	0.001408264	0.0004753312	0.0003708506	0.0002522073	0.000258422	0.001612762	0.001470645	0.0009080683	0.0007163251
236.989	1	0.01957939	0.0124121	0.0409429	0.0313679	0.009100367	0.008924308	0.01552109	0.009779884	0.0304903	0.01651682	0.02474544	0.01171714	0.008729042	0.009545043	0.006870497	0.006334068	0.008702306	0.008842991	0.01080539	0.007195868	0.007526262	0.007069853	0.00731051	0.005092209
236.990	1	0.06153163	0.04343709	0.02420934	0.04682368	0.1404995	0.1735219	0.06859574	0.06753245	0.04756489	0.06416809	0.08836169	0.05425622	0.0556344	0.06477655	0.1331299	0.05693311	0.04625179	0.06252641	0.08445209	0.06858578	0.1544501	0.1344678	0.1224414	0.1391689
236.991	1	0.1488042	0.114795	0.08335578	0.08050725	0.1658509	0.3068944	2.246026	1.45335	0.1175157	0.08093158	0.1505292	0.1399028	1.135389	0.7093154	0.2729917	0.3206027	0.1337005	0.07638895	0.07091411	0.05388612	0.3545186	0.3016388	0.2669566	0.1444543
237.088	1	0.0005545412	0.0004944836	0.0002896222	0.0002459774	0.000702602	0.001638534	0.01018764	0.006515915	0.0003199457	0.0004729687	0.0008033971	0.0006341212	0.005024359	0.003208386	0.001564698	0.001567891	0.0005291568	0.0004402991	0.0003764006	0.0002790607	0.001769763	0.001525473	0.0009986136	0.001042829
237.089	1	0.007779488	0.003729897	0.02022453	0.01519972	0.002254377	0.002551636	0.01129673	0.007193908	0.01431502	0.008307195	0.01090664	0.005459061	0.005284794	0.003532723	0.001751593	0.001716566	0.002259896	0.002422362	0.002716976	0.001109024	0.001853936	0.001870366	0.001298909	0.001040225
237.090	1	0.07567539	0.04800384	0.02717832	0.05288339	0.1586086	0.1861317	0.1043573	0.05627599	0.04155946	0.07199451	0.1138034	0.03484412	0.07243741	0.08598097	0.164299	0.05061987	0.06066132	0.06737075	0.08689745	0.06318747	0.1871585	0.1514297	0.1674246	0.1543773
237.091	1	0.1968436	0.1012242	0.0749335	0.06983305	0.1591504	0.3110886	2.399039	1.458504	0.1480057	0.1038023	0.1641774	0.1270907	1.16434	0.6818181	0.3081947	0.3674714	0.1240221	0.1094307	0.1071958	0.0668779	0.3689668	0.3557603	0.271542	0.2011623
237.188	1	0.0006142021	0.0006147599	0.000277547	0.0003284621	0.0008961599	0.00188968	0.01034032	0.006335014	0.0004519226	0.0006503276	0.000730688	0.0007208712	0.005177344	0.003291049	0.001789819	0.001634697	0.0005235865	0.0004572151	0.0004557453	0.0002933007	0.001912984	0.001741205	0.001098839	0.001230514
237.189	1	0.003456416	0.002620699	0.006524314	0.005159307	0.001453878	0.002326896	0.01078064	0.006562617	0.00513913	0.003094554	0.003797159	0.00161981	0.005301617	0.003522646	0.00199939	0.00161983	0.001549719	0.001930643	0.001866889	0.0008376523	0.001973118	0.001834154	0.001305892	0.001314802
237.190	1	0.06961181	0.0593909	0.04175643	0.04248007	0.1733796	0.1869957	0.1406032	0.03775084	0.04608625	0.07450759	0.1289713	0.03052694	0.08360755	0.09988284	0.1662016	0.06493079	0.07507249	0.07821652	0.1027785	0.06024607	0.2285258	0.1721666	0.2119509	0.1741861
237.190	1	0.184049	0.1405313	0.08150486	0.07356332	0.2202451	0.3515073	2.415421	1.432088	0.1535906	0.1390023	0.1744256	0.1404088	1.16553	0.6736117	0.4033387	0.3721447	0.1319883	0.1176397	0.1056482	0.08397665	0.4092596	0.4426744	0.2352554	0.2462347
237.288	1	0.000572727	0.0007232468	0.0004217017	0.0003882994	0.00109211	0.002140648	0.009918719	0.005859385	0.00043607	0.0004046998	0.000667428	0.0007576202	0.005208888	0.003346833	0.002017852	0.001530681	0.0005131493	0.0005192704	0.0003969251	0.0003618551	0.001998431	0.00206054	0.001302734	0.00135353
237.289	1	0.002190373	0.001337544	0.003340143	0.001940318	0.001316863	0.002430832	0.01015931	0.005990863	0.002397904	0.001781293	0.001997041	0.0005905852	0.005273279	0.00351083	0.002114072	0.001537671	0.0008917417	0.00126663	0.0009353208	0.0006158142	0.002096235	0.002095454	0.001302819	0.001425237
237.290	1	0.04476863	0.0423184	0.04395954	0.04172225	0.1246296	0.1568788	0.1216813	0.04808127	0.0408232	0.07114189	0.1110909	0.02752386	0.08001004	0.08520742	0.1240879	0.05188846	0.0783425	0.08256746	0.09024097	0.05182643	0.2368558	0.1792963	0.2181756	0.152944
237.290	1	0.1828747	0.1575322	0.1132184	0.07388574	0.2623951	0.431851	2.345634	1.353736	0.1395788	0.0907968	0.1558301	0.1646101	1.174917	0.7209206	0.4927077	0.355806	0.1258399	0.1342093	0.0804204	0.09504248	0.4208915	0.5151171	0.2227964	0.2554744
237.388	1	0.0007104073	0.0004514447	0.0005579168	0.0002889243	0.001257116	0.002263465	0.009481969	0.005519148	0.0004969714	0.0002944784	0.0007332375	0.0006175762	0.004985359	0.003155384	0.002047618	0.001523921	0.0006028415	0.0004853698	0.0005602306	0.0002791712	0.001823696	0.002005457	0.001252874	0.00131767
237.389	1	0.001419939	0.0009440323	0.002421176	0.001398209	0.001488662	0.002416956	0.009745099	0.005781034	0.001498154	0.00114022	0.001329433	0.0006155469	0.005049887	0.003279606	0.002133772	0.001517191	0.0009265154	0.0009249579	0.0008352432	0.0005524039	0.001805967	0.002030643	0.001317634	0.001399221
237.390	1	0.0458302	0.0378044	0.04618586	0.04342448	0.103378	0.1359983	0.09308904	0.07022437	0.05097442	0.0638256	0.0796482	0.03986706	0.08444874	0.07378422	0.1016906	0.0504381	0.06742979	0.08259071	0.08021194	0.04503939	0.2742767	0.2206249	0.258301	0.1520293
237.391	1	0.1824812	0.1095744	0.1314814	0.05331614	0.294934	0.4631715	2.246171	1.294389	0.140269	0.07773695	0.1554404	0.1470857	1.157885	0.7239163	0.5284774	0.3428653	0.1434294	0.08815024	0.08654791	0.08744653	0.3573382	0.5072649	0.2025655	0.2407546
237.488	1	0.0008195503	0.0003909846	0.0004850218	0.000373863	0.0013662	0.00234761	0.009613444	0.005492403	0.0006317741	0.0003739934	0.0006491789	0.0006796132	0.0050396	0.003139976	0.002000926	0.001493712	0.0004915088	0.0005165288	0.0004412135	0.0001991778	0.001678351	0.001717268	0.001180678	0.001277557
237.489	1	0.001503839	0.001305806	0.003424149	0.002142259	0.001446802	0.002482227	0.009850666	0.0056534	0.001835865	0.00158472	0.00186243	0.0004637386	0.00513247	0.003221135	0.002127928	0.001676865	0.001047674	0.001388384	0.001104894	0.0006804014	0.00175587	0.001920579	0.001310458	0.001325226
237.490	1	0.0661277	0.05038684	0.03922729	0.04452245	0.0792757	0.1148221	0.07962834	0.07313321	0.04962582	0.05893792	0.06956353	0.04231555	0.09078205	0.06008087	0.08155787	0.03501165	0.07769914	0.07939585	0.08298527	0.05045041	0.3158987	0.2699161	0.303307	0.1806095
237.491	1	0.1908763	0.07430624	0.1157176	0.05554577	0.2955722	0.4644113	2.279219	1.291626	0.1770761	0.07693663	0.1329808	0.1613182	1.207954	0.7525161	0.5543432	0.3577379	0.1227474	0.1063786	0.08227775	0.07642396	0.3282909	0.4317949	0.19492	0.2119219
237.588	1	0.0007041984	0.0004895315	0.0003709383	0.0003149395	0.001157191	0.002314741	0.009509748	0.005668673	0.0005658617	0.0003482737	0.000600982	0.0006677699	0.004851706	0.003220504	0.002136717	0.001487381	0.0006188856	0.0004359094	0.0003392523	0.0003201735	0.001735627	0.001578031	0.001058976	0.001191736
237.589	1	0.002848821	0.001949604	0.007346053	0.005320235	0.001612117	0.002640852	0.01010483	0.005874751	0.0041826	0.003374626	0.004365727	0.001318289	0.004936935	0.003461754	0.002090427	0.00165414	0.001452992	0.002441376	0.001903591	0.001251716	0.001788385	0.001748744	0.00112105	0.001218383
237.590	1	0.08635985	0.05690394	0.03040275	0.04490548	0.06065622	0.1108729	0.07174035	0.06719611	0.04818417	0.05114758	0.05564144	0.04387774	0.0772487	0.0608477	0.07887552	0.03973775	0.08173843	0.08224666	0.08041273	0.06324329	0.350008	0.3228798	0.3506633	0.2121824
237.591	1	0.1790259	0.0991258	0.1017068	0.04175775	0.2575874	0.5045865	2.332558	1.359349	0.1586498	0.08118132	0.1252129	0.1560037	1.173081	0.8046538	0.5509408	0.355569	0.1483203	0.1082756	0.0706167	0.06785742	0.3561127	0.3715305	0.1771018	0.1894047
237.688	1	0.0005781974	0.0004092473	0.0003682947	0.0004179666	0.0008122069	0.002197791	0.009276398	0.005700502	0.0004493743	0.0004213606	0.0006022373	0.0006778544	0.00457864	0.003088371	0.001945909	0.00151706	0.0006179844	0.0006070735	0.000475845	0.0003951822	0.001534546	0.001398547	0.000862512	0.001072964
237.689	1	0.004652937	0.002506005	0.01233295	0.009063668	0.001441859	0.002689843	0.0101932	0.005895378	0.007122495	0.005609288	0.007390925	0.002703805	0.004551651	0.003362145	0.002064181	0.001680689	0.001269486	0.002639608	0.002604581	0.00135713	0.001563456	0.001673243	0.001041505	0.00113172
237.690	1	0.11345	0.068217	0.04104398	0.0412409	0.04764525	0.09808767	0.06551919	0.05933562	0.04507482	0.04508177	0.03828125	0.04255609	0.06615082	0.0610618	0.08586218	0.0500593	0.0719564	0.07298376	0.08171797	0.07786833	0.3440147	0.3414919	0.3526374	0.2253775
237.691	1	0.1689292	0.09844662	0.09762372	0.09866221	0.1821447	0.522669	2.290638	1.388065	0.1322043	0.09850154	0.1408591	0.1716348	1.116085	0.7907785	0.4797316	0.3520869	0.1508233	0.1294701	0.08425358	0.072425	0.3232104	0.2992409	0.1589992	0.1930004
237.789	1	0.0008121841	0.0003689842	0.0003051963	0.0003875782	0.0006406802	0.00186025	0.00875035	0.005645283	0.0004965126	0.0004235235	0.0005532647	0.0007200001	0.004188487	0.002746809	0.001575171	0.001469025	0.0006116157	0.000401867	0.0003972856	0.0003484521	0.001384579	0.001319454	0.0006475946	0.0009495976
237.790	1	0.005465964	0.003290172	0.01768133	0.01317701	0.001702618	0.002721591	0.009887574	0.00606685	0.01089641	0.008037966	0.01055425	0.004351078	0.004189514	0.002881205	0.001673392	0.001699033	0.001511893	0.002662733	0.002444275	0.001649885	0.001508823	0.001507538	0.001003282	0.0009689913
237.790	1	0.1347716	0.08938136	0.05253824	0.02138898	0.05196298	0.08930367	0.06420013	0.05202457	0.03883343	0.03521696	0.03290581	0.03292075	0.05290992	0.0561645	0.06914909	0.06246081	0.05630449	0.05517406	0.08281103	0.08892585	0.2919672	0.3044583	0.2964567	0.199856
237.791	1	0.1555439	0.05378327	0.07902183	0.06635512	0.147401	0.4592831	2.171483	1.367664	0.1384791	0.08825768	0.1188425	0.1785738	1.04178	0.6868942	0.3964745	0.3569978	0.1362274	0.09757107	0.07963566	0.06597017	0.2839598	0.2665223	0.1529251	0.1854578
237.887	1	0.0007638191	0.0001276398	0.0003349431	0.0003425577	0.0009106642	0.001687283	0.008238021	0.005480969	0.0005139758	0.0003677907	0.0005270217	0.0006162438	0.003894682	0.002297007	0.001222195	0.001581124	0.0005532585	0.0005311383	0.0003044553	0.0003876716	0.001252753	0.001453721	0.0006661951	0.000732861
237.887	1	0.00928135	0.006249582	0.03101037	0.02302395	0.002862967	0.003656176	0.01006728	0.006707134	0.01951253	0.01460495	0.01776963	0.008688779	0.00429553	0.003244976	0.002137032	0.002077776	0.002461818	0.004388746	0.002848364	0.00275491	0.001949402	0.00217018	0.001728016	0.001187052
237.888	1	0.1427889	0.1036	0.06550104	0.02928037	0.05375281	0.0858356	0.06466253	0.04676526	0.03244123	0.03202387	0.03219156	0.02973985	0.04157962	0.05356486	0.06866117	0.06674146	0.04098626	0.05667899	0.09000966	0.0981032	0.2529588	0.2691513	0.2612948	0.1789326
237.888	1	0.138997	0.03713794	0.05846772	0.04985977	0.2247734	0.3933952	2.032822	1.347191	0.1216916	0.07572871	0.1373176	0.1345225	0.9536958	0.5687146	0.3354648	0.3613988	0.1043869	0.11404	0.07405406	0.07517745	0.2514238	0.2956643	0.1414651	0.1477292
237.988	1	0.0007156049	0.0003820505	0.0004426119	0.0002985942	0.001020438	0.00150061	0.008619243	0.00586891	0.0003008295	0.0002761425	0.0005531003	0.0005147058	0.003911713	0.002323932	0.001420761	0.001685823	0.000399205	0.0004307115	0.0003493181	0.00038317	0.001448805	0.001526006	0.0006673925	0.0005730298
237.989	1	0.02661169	0.02366905	0.05094553	0.03705626	0.01282784	0.01564968	0.0205813	0.01169504	0.03764645	0.03322555	0.03668115	0.02454675	0.0109313	0.01493894	0.01322041	0.009395587	0.01820939	0.02112687	0.0195465	0.01390636	0.01195154	0.01276613	0.01309328	0.009576489
237.990	1	0.1794777	0.121217	0.07194307	0.03052387	0.06758252	0.09505804	0.07004011	0.04860908	0.03218848	0.02885933	0.03339089	0.03321263	0.04523185	0.05708005	0.07616325	0.07796052	0.0659002	0.06931483	0.1047721	0.1178759	0.3478229	0.3755062	0.363987	0.2508841
237.990	1	0.1437685	0.08350889	0.09170065	0.04502216	0.2519579	0.3610013	2.110347	1.402403	0.09657125	0.06277103	0.1305221	0.1080225	0.9508969	0.5514899	0.3648539	0.3688254	0.09948651	0.1203163	0.05357515	0.08316454	0.2754972	0.3246219	0.1218367	0.0993653
238.088	1	0.0006205017	0.000421917	0.0003397828	0.0002446577	0.00106497	0.001592713	0.008697582	0.0059505	0.0003809702	0.0003297874	0.0006643323	0.0004232974	0.004010822	0.0023605	0.001606357	0.001719671	0.0004040026	0.0003133092	0.0002484336	0.0003613466	0.001537712	0.001640602	0.0007223145	0.0007596831
238.089	1	0.04934209	0.05105223	0.06605015	0.06474577	0.02508525	0.02773619	0.02127934	0.0200642	0.06565896	0.05844944	0.05479113	0.0465156	0.01838897	0.02163346	0.0230985	0.0149953	0.04365553	0.03570379	0.04306641	0.03469649	0.02285626	0.01129181	0.02670497	0.01713327
238.090	1	0.2004132	0.1311214	0.07674687	0.03643673	0.08187966	0.1011969	0.07299382	0.04783185	0.03912331	0.03466286	0.03704686	0.03864747	0.0451712	0.06152771	0.08250041	0.08478679	0.07201622	0.08078147	0.116484	0.1297495	0.4008881	0.4392254	0.4287546	0.2967782
238.091	1	0.1391984	0.08895976	0.05651942	0.03615328	0.2739103	0.3622135	2.119695	1.415717	0.1110236	0.07077398	0.1418206	0.09425976	0.9622122	0.536891	0.4212883	0.3789739	0.1097419	0.08592921	0.05748059	0.09635577	0.301368	0.3259107	0.1020686	0.1012946
238.188	1	0.0007724931	0.0003086321	0.0004677017	0.0002255831	0.001052362	0.001670416	0.00841977	0.005716725	0.0002449775	0.0004536413	0.0005988728	0.0005439044	0.00412081	0.002558763	0.001659233	0.001547526	0.0005101854	0.0003508663	0.0003860463	0.0004620435	0.001549472	0.00154745	0.0008923314	0.001032927
238.189	1	0.07891604	0.07890744	0.08816603	0.09071107	0.03221094	0.03171041	0.02133211	0.03173608	0.09919461	0.08218741	0.0781462	0.07600363	0.02742521	0.02337743	0.0260376	0.02228209	0.07340806	0.05756337	0.06805797	0.05736855	0.02835988	0.01116645	0.03179128	0.02153818
238.190	1	0.2133245	0.1437682	0.08623718	0.04363942	0.08971635	0.1014651	0.07160919	0.04413958	0.04434406	0.03909658	0.03249446	0.03957837	0.04225152	0.05888389	0.08452547	0.0892817	0.07256716	0.08705365	0.1264579	0.140403	0.4032827	0.4367933	0.4241501	0.2969753
238.190	1	0.1356375	0.09033692	0.06659555	0.03474311	0.3055433	0.3817555	2.028436	1.346417	0.1139944	0.05733934	0.1545526	0.09424561	0.9635632	0.5658495	0.4079368	0.3545328	0.1296166	0.06472823	0.05318641	0.06783162	0.3099604	0.2819917	0.09518644	0.1289231
238.288	1	0.0004890534	0.0004258526	0.0004253588	0.0003060127	0.0009097978	0.001845049	0.008010506	0.005395516	0.000329262	0.0004791218	0.0005302431	0.0006477169	0.004269769	0.002845311	0.001469211	0.001482011	0.000470758	0.0003630473	0.0004578278	0.0004588269	0.001473114	0.001602871	0.0009929568	0.001241614
238.289	1	0.09065747	0.0920422	0.09684949	0.09944321	0.04048184	0.04359241	0.02934991	0.04020483	0.1115967	0.0930208	0.08488743	0.08554132	0.03395818	0.0360521	0.03250619	0.02675994	0.0859259	0.06392057	0.07805209	0.06639185	0.03592618	0.02147095	0.04137012	0.02572837
238.290	1	0.2184529	0.1522337	0.09972151	0.06274364	0.09130407	0.09217203	0.06574754	0.0468184	0.03798869	0.03402456	0.0307334	0.03941632	0.03616906	0.05365801	0.07898789	0.08468859	0.08757008	0.1054249	0.1409433	0.1509416	0.4024039	0.4336301	0.4192944	0.2955718
238.290	1	0.1561776	0.08898067	0.06064668	0.02755219	0.263418	0.4101898	1.896824	1.261561	0.1058153	0.07923793	0.1521261	0.1257616	0.9720688	0.6271374	0.3537442	0.3405061	0.1104573	0.07965103	0.0745738	0.08511764	0.2736324	0.2685659	0.1386433	0.1740731
238.388	1	0.000602373	0.0006830226	0.0003612246	0.000293538	0.000968041	0.002236709	0.008257604	0.005360721	0.000292161	0.0004218711	0.0005685661	0.0005458668	0.004420854	0.003036284	0.001264173	0.001545387	0.0004403223	0.0003991744	0.0003198642	0.0004190051	0.001572289	0.001425344	0.001103977	0.001516236
238.389	1	0.06580753	0.06701127	0.08534515	0.07902531	0.03254485	0.03893761	0.02771864	0.03363993	0.08620738	0.06875832	0.06876015	0.06269336	0.02390566	0.03549209	0.03514162	0.02110458	0.0627944	0.04784703	0.05843275	0.04784418	0.02802905	0.02867586	0.03909073	0.02112333
238.390	1	0.2277061	0.1558882	0.1061348	0.07564922	0.1153231	0.1111788	0.08665703	0.06113435	0.03754442	0.0356055	0.03663638	0.04345562	0.03498101	0.0560776	0.08371616	0.09039946	0.1049508	0.116252	0.1469495	0.1530357	0.426303	0.4623481	0.4474262	0.3140405
238.391	1	0.1730436	0.1431979	0.0509692	0.03974986	0.2397632	0.4474744	1.930991	1.229541	0.1172471	0.08474246	0.1460682	0.1195089	1.004724	0.6564779	0.2672381	0.3359289	0.1481347	0.09485962	0.04546608	0.06111548	0.2850245	0.2302877	0.161332	0.2370777
238.488	1	0.0006425827	0.0005579368	0.0003849288	0.0003690281	0.0009548579	0.002587549	0.00861313	0.00522934	0.0002981801	0.000567351	0.0006495174	0.0004919527	0.004722493	0.002939155	0.001284737	0.001287814	0.0004088405	0.0004807239	0.0003458287	0.0003841655	0.001507477	0.001498214	0.0009718519	0.001666768
238.489	1	0.02145328	0.02044659	0.05166643	0.04159863	0.02016573	0.02000904	0.01827565	0.020227	0.0412684	0.02412108	0.03484565	0.02273561	0.01742183	0.01788425	0.01797717	0.01450254	0.02233236	0.01988373	0.01975755	0.01488949	0.01767385	0.01866179	0.01841426	0.01292231
238.490	1	0.2465284	0.1637066	0.1078644	0.07485807	0.1410622	0.1360341	0.1138269	0.08043431	0.0501954	0.04783477	0.04445494	0.04944443	0.03969922	0.06234003	0.09397837	0.09965825	0.1117619	0.111505	0.1385729	0.1502587	0.4636444	0.4968844	0.4816313	0.3420281
238.491	1	0.1481153	0.1302189	0.04565505	0.0531429	0.1912377	0.5083358	2.029535	1.179805	0.1286764	0.1308615	0.1506605	0.1026871	1.071181	0.6404631	0.262443	0.2753419	0.1137981	0.108629	0.04842085	0.0618466	0.3017769	0.2450181	0.142547	0.2677604
238.588	1	0.0009257316	0.0004213892	0.0003666162	0.0003170557	0.001052778	0.002810744	0.008604766	0.005171568	0.0005377586	0.0005223743	0.0006637876	0.0004636457	0.004627934	0.002803503	0.001258933	0.001199962	0.0004661183	0.0005314882	0.00023564	0.000341097	0.001420819	0.001545528	0.0008557482	0.001444018
238.589	1	0.005888817	0.00327696	0.0205668	0.01525376	0.002444689	0.003799931	0.009608588	0.005875413	0.01431542	0.009295421	0.01054102	0.005921689	0.004989182	0.003011353	0.001633087	0.001453857	0.003645558	0.002574264	0.002199243	0.001477413	0.001642557	0.001890021	0.001073197	0.001488927
238.590	1	0.2395989	0.1554867	0.09850805	0.06861554	0.165543	0.1567352	0.1278904	0.08513592	0.05570927	0.05007085	0.04880871	0.0556007	0.06083735	0.0797959	0.1079845	0.1062074	0.1146699	0.1031748	0.1295035	0.1435121	0.4648528	0.5049651	0.4898499	0.3471226
238.590	1	0.1798897	0.07832769	0.05991558	0.05689963	0.1671494	0.5484621	2.009649	1.17141	0.1455606	0.1225689	0.1254398	0.103613	1.068197	0.6221963	0.2164402	0.2536691	0.1248981	0.09436259	0.03663081	0.06262528	0.3050499	0.2702857	0.0791806	0.250546
238.688	1	0.0008068998	0.0003331266	0.0004472569	0.000255389	0.0007229596	0.00287581	0.008345167	0.005047828	0.0004648449	0.0003738123	0.0004761826	0.000566861	0.004430077	0.002622901	0.001524999	0.001082635	0.0006423003	0.0005100728	0.0003180332	0.0003288496	0.001445727	0.001594237	0.001104521	0.001351753
238.689	1	0.004060339	0.0017313	0.0134441	0.01048201	0.001630365	0.003379647	0.008986182	0.005569891	0.009884171	0.006381399	0.006767659	0.00396596	0.004701535	0.002788618	0.001652908	0.001407051	0.00307723	0.002291753	0.002181254	0.001608416	0.001574828	0.001867566	0.001319743	0.001387254
238.690	1	0.2280341	0.1554157	0.1035788	0.06889898	0.1870582	0.1784342	0.1442139	0.0926777	0.06330808	0.05923799	0.05267226	0.0589972	0.06089622	0.08083571	0.1084334	0.1044183	0.1191287	0.100653	0.1201923	0.1300479	0.4555522	0.5000938	0.4786165	0.3349672
238.690	1	0.158513	0.1018899	0.0998386	0.04577748	0.1302546	0.5932284	2.014012	1.18405	0.1388913	0.09258702	0.1067063	0.1294681	1.02028	0.6075414	0.2886118	0.2306404	0.1480226	0.1174511	0.06310628	0.05708874	0.2909868	0.2829278	0.1578151	0.2263124
238.788	1	0.0008488279	0.0005819429	0.0003540331	0.0002311345	0.0006143416	0.002645628	0.008217975	0.005076946	0.0003585255	0.0002973252	0.0005193514	0.0006198637	0.004185166	0.002543243	0.00180148	0.001057193	0.0005257859	0.0004657724	0.0003807666	0.0003189219	0.001560134	0.001729742	0.001225285	0.001112289
238.789	1	0.003410733	0.001527202	0.01165769	0.009476124	0.001454474	0.003209742	0.008942651	0.005443591	0.008850468	0.00590095	0.006232331	0.003411189	0.004481295	0.002781986	0.001915067	0.00124107	0.003333526	0.002558468	0.002559353	0.001819434	0.001656166	0.001920338	0.001414263	0.001233112
238.790	1	0.2258165	0.1585366	0.1053108	0.06492626	0.1942557	0.1885682	0.153072	0.09663548	0.06434952	0.06540676	0.05661372	0.06323336	0.0615929	0.08683922	0.1195577	0.1188626	0.1175826	0.0974674	0.1114839	0.119591	0.4455628	0.485042	0.4600468	0.3286826
238.791	1	0.1659707	0.1179333	0.06926482	0.06645306	0.1499942	0.5677351	2.031927	1.210558	0.1017368	0.07680746	0.1128927	0.1262841	0.998264	0.5877558	0.3739335	0.2104647	0.1454529	0.0870703	0.04970626	0.05188519	0.319212	0.2844674	0.1899305	0.1820527
238.888	1	0.0005570526	0.0003669905	0.0003989056	0.000358644	0.0008643888	0.002493008	0.008658219	0.005573723	0.0004958614	0.000369652	0.000665423	0.0005848456	0.004283177	0.002648025	0.001969781	0.001066877	0.0006856366	0.0004256148	0.0003111835	0.0003313369	0.001691809	0.001578401	0.001329632	0.000787675
238.889	1	0.004787383	0.002390056	0.01676789	0.0136467	0.002060095	0.003432638	0.009746957	0.006152461	0.01231706	0.008695125	0.009341101	0.005029963	0.004590906	0.003011876	0.002046923	0.00127055	0.004025557	0.002910112	0.003358417	0.001797346	0.001823692	0.001825657	0.001454098	0.0009327155
238.890	1	0.2191269	0.1532534	0.1018293	0.06507145	0.2006316	0.2000016	0.1649163	0.1026599	0.05878494	0.06406705	0.05924856	0.06986359	0.06889272	0.0983226	0.1307897	0.1276283	0.1144563	0.0897668	0.1062538	0.1172095	0.4452464	0.4854868	0.4607888	0.3295175
238.890	1	0.1713853	0.09841148	0.0756957	0.0806194	0.2018144	0.559547	2.141461	1.3434	0.1271141	0.081581	0.1415922	0.1331207	1.040248	0.6526712	0.4383879	0.2288019	0.1546215	0.08637423	0.06825611	0.06706499	0.3393115	0.2703466	0.2160668	0.1406011
238.988	1	0.0006700901	0.0005741058	0.0002535548	0.0004065663	0.001079693	0.002210108	0.00859823	0.005849776	0.0005654145	0.0003618481	0.0005613871	0.0006241811	0.004271032	0.002717883	0.001886081	0.00116439	0.0004185942	0.0003282035	0.0004331921	0.0002866684	0.001664563	0.001387873	0.00113222	0.0008731115
238.989	1	0.004757913	0.00275553	0.01854343	0.01545307	0.002308438	0.00321754	0.00972092	0.006568287	0.01325578	0.01016087	0.01077579	0.005898562	0.004616335	0.003055565	0.002116832	0.001276698	0.003713846	0.003086286	0.004405263	0.001818738	0.001794406	0.001496587	0.001497321	0.0008888152
238.990	1	0.2001607	0.1464817	0.1015958	0.06237786	0.202454	0.2043592	0.1684595	0.1072853	0.05850037	0.0666797	0.06789063	0.07795029	0.0748381	0.0996051	0.1283056	0.1204443	0.1093788	0.08225365	0.09272148	0.1025858	0.4219822	0.4658266	0.4359435	0.3081139
238.991	1	0.1301244	0.1055285	0.04802261	0.07210507	0.2175271	0.5067862	2.138412	1.405794	0.1649713	0.06309465	0.1389774	0.136431	1.06447	0.6705988	0.455003	0.2401473	0.1081206	0.0632657	0.08298129	0.068408	0.3290956	0.215252	0.2461584	0.1370359
239.088	1	0.0006765934	0.0004973109	0.0003002935	0.0003350574	0.0009442033	0.001702182	0.008223875	0.005813238	0.0006071951	0.0003640117	0.0005242916	0.0005421167	0.003995333	0.002643369	0.001844787	0.001318432	0.0003782239	0.0003181656	0.0004597553	0.0002298961	0.001796304	0.001292845	0.001276283	0.0006685935
239.089	1	0.003496528	0.002761678	0.01411387	0.01205493	0.001853777	0.002476694	0.009194926	0.006368664	0.01008502	0.007911485	0.008777254	0.0045159	0.004249027	0.002911952	0.002219786	0.001600479	0.002737223	0.002841315	0.004640772	0.001933655	0.001876705	0.001605328	0.001558741	0.0008397906
239.090	1	0.1909221	0.1442051	0.1013536	0.05914282	0.2052096	0.205284	0.1697502	0.1137839	0.05745984	0.06138714	0.07345302	0.08344358	0.09301375	0.1122794	0.1373311	0.1249813	0.1061271	0.07813887	0.07979688	0.0898693	0.3896128	0.4302085	0.3976333	0.2812115
239.090	1	0.1199094	0.08994397	0.05224541	0.07839905	0.1764821	0.4104038	2.051358	1.390363	0.1626077	0.07910832	0.1364518	0.1074866	1.008569	0.6407915	0.4528697	0.2810856	0.08423261	0.0731817	0.0946053	0.07682172	0.3496146	0.2146193	0.2524825	0.11552
239.188	1	0.0005317055	0.0004732562	0.0002694378	0.0002259917	0.0008681934	0.001222469	0.007912173	0.005561161	0.0004685061	0.00035557	0.0006345928	0.0003741816	0.003829443	0.002582144	0.001869502	0.001488685	0.0003378547	0.0003918607	0.0004723025	0.0002388855	0.001782789	0.001243166	0.001178932	0.0005269001
239.189	1	0.003375331	0.003658244	0.01502149	0.0129182	0.001703034	0.002172163	0.008983884	0.006111636	0.01041676	0.008326646	0.009704754	0.004761616	0.004124903	0.002855248	0.002117992	0.001644014	0.002366259	0.002940508	0.004967635	0.002104129	0.001811292	0.001612968	0.001562926	0.0006373596
239.190	1	0.1716621	0.1340677	0.09471492	0.05761124	0.1971514	0.1910909	0.1495394	0.1081534	0.05939718	0.05139013	0.06782812	0.08470408	0.09907392	0.1118962	0.1298222	0.1222351	0.09332582	0.07027818	0.07210535	0.08401842	0.3303158	0.3654827	0.3364127	0.2422471
239.190	1	0.1020477	0.1245196	0.0372701	0.07825633	0.1659971	0.3536143	1.942986	1.317694	0.1265017	0.07276708	0.1499887	0.07772539	0.9408863	0.6085008	0.4198448	0.326915	0.1048295	0.0686336	0.08527444	0.06125556	0.3394766	0.2304444	0.2246696	0.08659455
239.288	1	0.0003600167	0.0006211805	0.0004280459	0.0002633827	0.000633256	0.001046714	0.008202755	0.005589109	0.0003640186	0.0004926843	0.0006483138	0.0005076818	0.004081164	0.002856571	0.00183787	0.001327055	0.0003617395	0.0004811577	0.0003313516	0.0003470946	0.001732235	0.001506143	0.00104788	0.0008671228
239.289	1	0.003627286	0.004419954	0.0178265	0.01519015	0.001852816	0.002070946	0.009614592	0.006330175	0.01223039	0.009568404	0.01144293	0.005824399	0.004365304	0.003108364	0.002177791	0.00146162	0.002032751	0.003320634	0.005361343	0.002638497	0.001813233	0.001861825	0.001570491	0.0008833457
239.290	1	0.1716198	0.1357957	0.09293886	0.05200276	0.2048679	0.1937557	0.1440087	0.1042564	0.06400836	0.05403503	0.07258253	0.09135265	0.09384202	0.109701	0.1332254	0.1300854	0.08827322	0.06989475	0.07069931	0.08192698	0.3199831	0.3554414	0.3220934	0.2362489
239.290	1	0.05213741	0.1451902	0.0721753	0.08309263	0.131503	0.3046914	1.985692	1.308937	0.1077488	0.1092628	0.1534062	0.09683276	0.9589861	0.6273034	0.4121153	0.3170654	0.08874587	0.09290942	0.08197342	0.05203867	0.3329681	0.2875095	0.2056445	0.133395
239.388	1	0.0005457602	0.0004229713	0.0003605758	0.0003738878	0.0008499649	0.00129649	0.008546483	0.005571296	0.000387729	0.0005940357	0.0007944754	0.0004356539	0.004366854	0.003114154	0.001783712	0.001272813	0.0004092003	0.0003547675	0.0002627574	0.0002010175	0.001737376	0.001643251	0.0009498191	0.001018084
239.389	1	0.01222521	0.01585422	0.03102905	0.02659619	0.01083536	0.01049345	0.01405086	0.01163896	0.02466336	0.01901621	0.0223697	0.01605417	0.01441226	0.01326586	0.01063886	0.009419654	0.01188161	0.0140897	0.01501458	0.01003717	0.01069751	0.01153558	0.01060136	0.007774281
239.390	1	0.1700423	0.1328636	0.08649331	0.04413158	0.2070221	0.1992155	0.1482642	0.0979591	0.06429702	0.06191496	0.07851568	0.09084521	0.09661586	0.1175593	0.1410445	0.1381362	0.09095155	0.0690173	0.06516193	0.07889394	0.3104576	0.3397324	0.3025516	0.2294238
239.391	1	0.09440395	0.1404413	0.07966394	0.08611911	0.1693528	0.3048037	2.046992	1.29941	0.12277	0.1365622	0.1768995	0.09719374	1.001508	0.6573866	0.4221498	0.2898339	0.09176188	0.06688961	0.07046762	0.04489654	0.3326395	0.3380628	0.1587206	0.1807665
239.488	1	0.0006326044	0.0006798067	0.0003825357	0.0003596813	0.0009537694	0.001706902	0.008238452	0.005436594	0.0003016231	0.0005509159	0.0006888504	0.0005194164	0.004495045	0.00306904	0.001685493	0.00111461	0.0003461964	0.0003863358	0.000276579	0.000326215	0.001715279	0.001755994	0.0009965114	0.001196865
239.490	1	0.01352269	0.0212384	0.03805987	0.0330271	0.01678819	0.01524303	0.0144638	0.009570651	0.03126563	0.02457714	0.028475	0.02005644	0.02015871	0.0177476	0.01356785	0.01210003	0.01679785	0.01916578	0.01941929	0.01503219	0.01493393	0.01456997	0.0145298	0.0119304
239.490	1	0.1464034	0.1104199	0.06561416	0.03636111	0.1919086	0.1874677	0.1416294	0.09700974	0.06714674	0.06441468	0.07488833	0.0813106	0.107197	0.1191383	0.132222	0.1289848	0.09626553	0.07535234	0.05525478	0.07323592	0.2773196	0.2979208	0.2602718	0.2047841
239.491	1	0.130313	0.1481768	0.08102816	0.05973977	0.1839779	0.3334467	1.954603	1.251153	0.1262172	0.1197161	0.1470664	0.09874674	1.035301	0.6531156	0.4270435	0.2827509	0.09784631	0.09062709	0.06844194	0.05274337	0.3441677	0.388742	0.1431665	0.2203594
239.588	1	0.0004552119	0.0005739946	0.0002413642	0.0002945341	0.0008901897	0.002152706	0.007814296	0.005048823	0.0002336866	0.0002936753	0.0006155563	0.0004152766	0.00443662	0.002889909	0.001765933	0.001023402	0.0004172795	0.0003364652	0.0003627213	0.0003353372	0.001718974	0.001577096	0.001188043	0.001393791
239.589	1	0.006544774	0.009815009	0.02616089	0.02161227	0.005147689	0.004817262	0.0105118	0.007150183	0.01892935	0.01299478	0.01638209	0.01064606	0.008604549	0.00683743	0.004027764	0.003255368	0.005965975	0.008198527	0.007659835	0.006366936	0.004046985	0.004395191	0.004864249	0.004346269
239.590	1	0.1101609	0.08571242	0.04624629	0.04054478	0.1688599	0.1712512	0.1370414	0.1060203	0.0705894	0.06227559	0.06918775	0.07651442	0.1217164	0.1251694	0.1202022	0.1070027	0.0952455	0.07545664	0.04520458	0.05965115	0.2324412	0.2385214	0.2062612	0.1763738
239.590	1	0.1422181	0.1287425	0.09221581	0.0530104	0.1631043	0.4057883	1.860276	1.198727	0.1078408	0.05253683	0.1301337	0.1021638	1.037812	0.624711	0.4632378	0.2747187	0.1219016	0.05224039	0.07040348	0.06020446	0.3458022	0.3684473	0.170494	0.2642715
239.688	1	0.0004548832	0.0003332621	0.0003173242	0.0003807453	0.0009437753	0.002245872	0.007683891	0.004697508	0.0005017825	0.0003250138	0.0005500454	0.0003988409	0.004496252	0.002678357	0.001815728	0.001156532	0.0004391883	0.0003170838	0.0003392604	0.000248397	0.001523011	0.001341032	0.001037196	0.00135609
239.689	1	0.003835032	0.004965275	0.01788348	0.0141069	0.002026378	0.002957887	0.008683551	0.005565175	0.01206535	0.007236281	0.009359327	0.006597286	0.004628426	0.003044354	0.002028086	0.001305066	0.00245499	0.00421033	0.002413569	0.003256578	0.001641526	0.001691419	0.001332106	0.001438195
239.690	1	0.08204508	0.06536429	0.03369767	0.05694286	0.151165	0.1690074	0.1363338	0.1108228	0.06722517	0.05649204	0.05969146	0.06856577	0.129476	0.1277479	0.1229795	0.1035971	0.09633622	0.0815607	0.04646275	0.05616549	0.2036076	0.2009969	0.1679829	0.1581303
239.690	1	0.1397218	0.08580451	0.0979326	0.07950265	0.1629012	0.4662021	1.835985	1.146205	0.1400806	0.08714865	0.1245748	0.09089529	1.047645	0.5862394	0.4715626	0.2906439	0.1049323	0.06780536	0.05518895	0.06549955	0.307109	0.3282213	0.1497889	0.2555058
239.788	1	0.0005540593	0.0003328311	0.0003741372	0.0003001247	0.0006023691	0.002428531	0.008314189	0.004782373	0.0004905002	0.0004187035	0.0005638363	0.0005196921	0.004559215	0.002718654	0.001951463	0.001421343	0.000385219	0.0003947424	0.0003292874	0.000374874	0.001451767	0.001362477	0.0008007164	0.001242092
239.789	1	0.003708023	0.004397227	0.01620334	0.01285099	0.001729938	0.002957822	0.009092071	0.00550126	0.01140955	0.005905003	0.007795633	0.006358241	0.004875218	0.003067704	0.002132987	0.001610766	0.002990552	0.004071405	0.00151681	0.002838132	0.001668913	0.001627415	0.001077057	0.001390972
239.790	1	0.07524569	0.0849528	0.06674632	0.08799147	0.1716295	0.201324	0.1267117	0.1353939	0.07293722	0.07080781	0.05727702	0.08885432	0.1429487	0.1452045	0.1305279	0.1267475	0.1021557	0.1143052	0.08168239	0.07691165	0.2500255	0.2096393	0.1754314	0.1904544
239.791	1	0.1746853	0.07895389	0.08966059	0.04979692	0.110773	0.5116983	1.999654	1.146729	0.1371198	0.09265954	0.1343424	0.1071696	1.079021	0.6166623	0.5377779	0.3310688	0.1070753	0.08250178	0.05931593	0.07964862	0.3040937	0.3175786	0.1306733	0.231652
239.888	1	0.0006440295	0.0003219483	0.0003465263	0.0003397852	0.0007655996	0.002573691	0.008308019	0.004955925	0.0005185783	0.000337093	0.0006285548	0.0006451396	0.004449604	0.002652325	0.001860149	0.001561442	0.0004920824	0.0004462263	0.0003089592	0.0002124981	0.001259746	0.001208016	0.0006192843	0.001035323
239.889	1	0.003893962	0.004634128	0.01765711	0.01388996	0.001934293	0.00323867	0.009144495	0.005747657	0.01246892	0.006162863	0.008086686	0.006977513	0.004812671	0.003041725	0.00187744	0.001708425	0.003657013	0.00404252	0.001145429	0.002384482	0.001401486	0.001394402	0.0009198456	0.001081215
239.890	1	0.06791764	0.08425116	0.08178622	0.1046713	0.1883167	0.2029786	0.1060816	0.1410256	0.08557544	0.07311714	0.05813357	0.08694395	0.1476729	0.157836	0.1337659	0.137934	0.09657021	0.1291193	0.09291619	0.08822372	0.262359	0.1925335	0.1613565	0.198872
239.891	1	0.1393044	0.08551052	0.08918434	0.05841437	0.1778403	0.586279	2.054551	1.211577	0.1277414	0.07426021	0.1453142	0.146692	1.052872	0.6465446	0.4667216	0.3489037	0.1112469	0.09511839	0.04533755	0.04459935	0.2660679	0.265937	0.110729	0.2062513
239.988	1	0.0005444852	0.0005653705	0.000320449	0.0004907301	0.001168526	0.002533116	0.00818009	0.005133726	0.0004514637	0.0004598861	0.0007245781	0.0007635898	0.004031499	0.002591735	0.001648258	0.001399542	0.0004622275	0.0003614353	0.0003197403	0.0002793013	0.001035697	0.00113198	0.0006555445	0.0009498962
239.989	1	0.003794834	0.004138115	0.01763087	0.01378054	0.002313273	0.003352173	0.008961222	0.00595089	0.01245162	0.006079324	0.007937452	0.007004221	0.004509288	0.002946597	0.001688262	0.001505183	0.003942165	0.0037858	0.0009663486	0.002065053	0.00111441	0.001406847	0.0009280069	0.001144536
239.990	1	0.06938806	0.07380941	0.1005048	0.1095726	0.18118	0.1879517	0.08267517	0.135134	0.08301282	0.07293789	0.0622719	0.08235077	0.148068	0.1616665	0.1270405	0.1390467	0.07732723	0.128872	0.1013187	0.09438101	0.2477804	0.1749876	0.1424566	0.1899163
239.990	1	0.1251283	0.1300812	0.06374446	0.08085001	0.2640865	0.6189191	2.030343	1.252997	0.1188496	0.1087509	0.1550122	0.1746287	0.9974524	0.655609	0.3895327	0.3133745	0.08861398	0.0850373	0.05753815	0.0434646	0.2325065	0.2439526	0.09025486	0.2034284
240.088	1	0.0004474916	0.0002264164	0.0003620262	0.0003256564	0.001580246	0.002270811	0.007950351	0.005268955	0.0005568511	0.0005128854	0.000459418	0.0005858793	0.003882446	0.002459358	0.001460008	0.00124175	0.0004908556	0.0004060484	0.000363879	0.0003032936	0.0009445211	0.001194823	0.0004719577	0.0009932643
240.089	1	0.005007537	0.004394924	0.01948988	0.01533075	0.002814979	0.00311629	0.008896301	0.005995438	0.01404303	0.007283549	0.009192808	0.007506793	0.00429455	0.002712793	0.001492097	0.001418911	0.004659805	0.003782682	0.0008104668	0.001942283	0.001083009	0.001488363	0.0008820548	0.001005681
240.090	1	0.06244057	0.07867753	0.1059354	0.1138561	0.1737965	0.1714814	0.06059232	0.1313024	0.068028	0.07653677	0.06523445	0.0894317	0.1314143	0.1563728	0.1117615	0.125362	0.07036271	0.1202023	0.09712157	0.1008178	0.2240174	0.164057	0.1266094	0.1771394
240.090	1	0.1224997	0.05728246	0.0476857	0.07217645	0.33378	0.5579752	1.986517	1.287472	0.113755	0.1071402	0.1309597	0.1595796	0.9499558	0.6159677	0.3281937	0.3123139	0.1183312	0.09843524	0.06095141	0.04369545	0.1986079	0.2601127	0.07755467	0.1956208
240.188	1	0.0005353231	0.0002953206	0.0002716916	0.0003535508	0.001426153	0.001991393	0.008369221	0.005819433	0.0004369728	0.0003181037	0.0005861588	0.0007138426	0.003885097	0.00243644	0.001473962	0.001420307	0.0005893147	0.000423286	0.000294155	0.0002665282	0.0010813	0.001252021	0.0006381307	0.0007538353
240.189	1	0.0108333	0.008108399	0.02766577	0.02171338	0.005563817	0.006286887	0.01216682	0.008470325	0.02076583	0.01422209	0.01481217	0.01235894	0.007612585	0.006515881	0.004432935	0.0033292	0.009987682	0.008221975	0.004720532	0.005260644	0.004897423	0.005174382	0.004486229	0.003560745
240.190	1	0.06511923	0.06284142	0.09490158	0.113687	0.1795043	0.1928621	0.04177536	0.1280373	0.05074297	0.0963278	0.06974318	0.09234801	0.1344612	0.1364738	0.1210958	0.1301215	0.09923867	0.1139656	0.09202446	0.08770512	0.2203023	0.1766154	0.1442175	0.1782211
240.190	1	0.1402812	0.06255197	0.06772884	0.07807991	0.3097569	0.5044408	2.084147	1.400115	0.1056401	0.08702827	0.1376612	0.1415669	0.9630898	0.6059805	0.3504037	0.3517126	0.1317491	0.1083937	0.03144687	0.07141571	0.2068917	0.3079069	0.1146667	0.1395369
240.288	1	0.0005541549	0.0003395594	0.0004435306	0.0002686179	0.001094669	0.001697997	0.008837263	0.00592435	0.0004905569	0.0003373672	0.0007201661	0.0005428637	0.004018245	0.002494882	0.001624952	0.001606921	0.0004739465	0.0003329301	0.0002154906	0.0004416574	0.001209874	0.001294605	0.0006087373	0.000560942
240.289	1	0.05312986	0.04698397	0.0710982	0.06201327	0.01741205	0.01813243	0.02039353	0.02120397	0.06394688	0.058725	0.05149671	0.04842679	0.01605404	0.01495878	0.0144035	0.0125202	0.04999207	0.04724145	0.04197686	0.03538142	0.01377157	0.0122407	0.01145708	0.009122804
240.290	1	0.07253034	0.06580618	0.08241851	0.09757637	0.1671255	0.2081533	0.06522522	0.1214531	0.04921045	0.09631899	0.07201137	0.09236723	0.1281309	0.122282	0.1239445	0.126762	0.1161151	0.1012334	0.08601426	0.07493279	0.2206851	0.1854565	0.1586095	0.1737768
240.290	1	0.156157	0.08190227	0.06978333	0.04822225	0.2294935	0.4533466	2.168073	1.429532	0.09442716	0.09048353	0.1423171	0.1251731	0.995561	0.6017363	0.396226	0.3592541	0.1270494	0.1105394	0.04371392	0.08444756	0.2333467	0.323114	0.1332316	0.1005326
240.388	1	0.0005839423	0.0004899261	0.0005911702	0.0002324418	0.0007850314	0.001366041	0.008576531	0.005882371	0.0006186942	0.0004681095	0.0007485034	0.000488718	0.004207993	0.002542628	0.001755517	0.001528514	0.0004966526	0.0003444023	0.0003326295	0.0003924654	0.001387087	0.001251438	0.0006418432	0.0006964475
240.389	1	0.09895484	0.09337067	0.1284269	0.1189441	0.0268067	0.02687566	0.02063647	0.02945663	0.1319591	0.1214011	0.1064689	0.09348099	0.0345665	0.03629438	0.03678755	0.03097193	0.1146073	0.108702	0.1013668	0.08441047	0.02730685	0.0270638	0.02753305	0.02198412
240.390	1	0.09467232	0.07793221	0.06749189	0.08750442	0.1423225	0.2068696	0.086888	0.1015742	0.03925502	0.0789145	0.07996018	0.08431784	0.1154108	0.119008	0.1218488	0.09962167	0.1164337	0.06771645	0.1022845	0.06238608	0.199991	0.1925205	0.1695842	0.1577179
240.390	1	0.1161082	0.07847457	0.07142368	0.05073726	0.2002244	0.3677505	2.077782	1.388642	0.1194696	0.09632447	0.1307893	0.09211428	0.9916785	0.5965171	0.3878833	0.3325956	0.1090479	0.06224668	0.05925804	0.06988395	0.2851735	0.2708948	0.1427026	0.1023941
240.488	1	0.0007650179	0.0003894153	0.001001736	0.0006928773	0.0005744321	0.001408218	0.007673507	0.005486723	0.0008808417	0.0008223939	0.0008693205	0.0004993629	0.004113975	0.002674275	0.001659169	0.00139376	0.0006625065	0.0003817104	0.0005092853	0.0004982815	0.001242179	0.001134311	0.0005642039	0.0009527758
240.489	1	0.2366829	0.2395122	0.3706806	0.3375445	0.06408872	0.05594934	0.05792748	0.05824094	0.3585774	0.27969	0.2579006	0.2188582	0.06572598	0.05485754	0.03881106	0.03749946	0.2364649	0.1681035	0.1396845	0.1564623	0.04867519	0.0536651	0.04228914	0.0297293
240.490	1	0.07725606	0.05246863	0.04669988	0.07571363	0.09651504	0.1560564	0.0725571	0.04250728	0.03134223	0.05963092	0.06800303	0.05353267	0.0722367	0.1009187	0.09394255	0.0512046	0.08573374	0.04420129	0.100415	0.04946475	0.1594076	0.1685325	0.1598107	0.1238977
240.490	1	0.09412819	0.05747006	0.06678204	0.05025751	0.1588747	0.3284063	1.827026	1.282106	0.1131821	0.0866724	0.1329548	0.07655656	0.9640692	0.6019138	0.3741697	0.2986394	0.1108538	0.06451459	0.05702186	0.07027477	0.2867375	0.2497675	0.1452842	0.1487762
240.588	1	0.001078338	0.0005809481	0.001169709	0.001014906	0.0003750874	0.001882805	0.006843629	0.005150483	0.00102589	0.0009724977	0.0009599641	0.0005935375	0.004127943	0.002921105	0.001447226	0.001144129	0.0007596667	0.0005307345	0.0005124345	0.0005545093	0.001230423	0.001113195	0.000485836	0.001065658
240.589	1	0.2550667	0.2734778	0.558621	0.5143036	0.07601501	0.07339652	0.06817961	0.07497133	0.4056015	0.3351317	0.4116883	0.3179914	0.05909086	0.01876248	0.02926336	0.02986333	0.2562985	0.1629244	0.1592788	0.1621098	0.03971097	0.05627885	0.04443792	0.02311473
240.590	1	0.05043582	0.04093879	0.02602371	0.05409265	0.04572396	0.1056053	0.06479319	0.03448054	0.02587657	0.04330257	0.05821255	0.03505981	0.0515851	0.08842971	0.07697254	0.03275992	0.06639258	0.05413206	0.08066846	0.03746508	0.1421082	0.1735342	0.1598074	0.1074263
240.590	1	0.1500634	0.06010401	0.05428564	0.06625807	0.07176258	0.3819388	1.609972	1.176132	0.1184383	0.08589466	0.1437597	0.08324475	0.9499442	0.6545301	0.3087153	0.2649296	0.08126431	0.08186479	0.06382556	0.08033369	0.2506322	0.2425699	0.1166113	0.1892492
240.688	1	0.001006277	0.0005993753	0.0009103196	0.001178378	0.0004632486	0.002077134	0.007231387	0.00518645	0.0005301847	0.001173163	0.0007745275	0.0006268261	0.004337737	0.003210431	0.001275644	0.001314402	0.0007102976	0.0006500233	0.0004871602	0.0006530607	0.001274913	0.001309757	0.0005903314	0.001392588
240.689	1	0.2570487	0.2726327	0.4736963	0.455202	0.06159001	0.06748662	0.05882066	0.05635557	0.351498	0.3706523	0.3702247	0.278998	0.04522096	0.02674749	0.02302256	0.02512362	0.2158407	0.1704601	0.1648534	0.1745473	0.03421642	0.04459157	0.02966174	0.01958241
240.690	1	0.08298067	0.03821961	0.04196853	0.05828568	0.0269392	0.1227131	0.08704112	0.0623788	0.03522943	0.04999419	0.06324599	0.03686305	0.0700124	0.1069039	0.1001753	0.05821	0.07162258	0.07814803	0.101188	0.04989797	0.2273745	0.2638528	0.2613026	0.1712887
240.690	1	0.1442438	0.129382	0.05975068	0.07639262	0.1075071	0.399719	1.661415	1.14623	0.1402588	0.1060637	0.1167977	0.09890034	0.9999209	0.7163383	0.2413275	0.290537	0.101488	0.109874	0.08838182	0.07330305	0.2390639	0.2655401	0.168244	0.2426488
240.788	1	0.0009557204	0.0008036615	0.001097272	0.001101135	0.0005260487	0.002333079	0.007397772	0.004783267	0.0007508676	0.001262404	0.001017231	0.0005785797	0.004404914	0.003292803	0.001080696	0.001391611	0.0007492502	0.0005889388	0.0005480514	0.0006227277	0.001411074	0.001241096	0.0008611025	0.001453689
240.789	1	0.2426964	0.2858271	0.4929709	0.4889074	0.06897802	0.06551425	0.05457874	0.05552704	0.3616886	0.4241793	0.4008682	0.2771451	0.04968201	0.04125155	0.02595289	0.02952728	0.1928139	0.1930868	0.1843712	0.1927903	0.03921239	0.04646216	0.0346335	0.02765691
240.790	1	0.08512395	0.03142737	0.051576	0.05741263	0.03938504	0.1189675	0.1026763	0.08862688	0.03430384	0.05085954	0.0621582	0.04424413	0.06661947	0.09856397	0.1029346	0.08332015	0.06464398	0.08962145	0.09389696	0.05488015	0.257253	0.2987215	0.3010774	0.1969085
240.791	1	0.1282786	0.1110678	0.07714155	0.07668127	0.1517636	0.4413641	1.699309	1.077209	0.137091	0.1121178	0.1228635	0.09645121	1.006939	0.7362685	0.1981564	0.3020214	0.1247806	0.08166051	0.09141147	0.06319673	0.2772997	0.2765042	0.1853837	0.274056
240.888	1	0.0007349092	0.0009613565	0.001124798	0.001088606	0.0004953011	0.002606727	0.007309609	0.004461895	0.001006855	0.001280832	0.001203008	0.0007681533	0.004189589	0.0030519	0.001411298	0.00123867	0.0007277074	0.0006291778	0.0006315701	0.0006228857	0.00155709	0.001495611	0.0008472391	0.001456521
240.889	1	0.2304031	0.2972507	0.5099334	0.5159093	0.06660822	0.05761785	0.06598491	0.05466569	0.3860887	0.4670826	0.4210986	0.2758347	0.05717044	0.04931519	0.03246335	0.03326124	0.1743223	0.2103021	0.1890333	0.2041186	0.0477408	0.04899777	0.03970646	0.0311688
240.890	1	0.1034392	0.0436892	0.05857688	0.06386187	0.06498674	0.1243288	0.1131147	0.1014236	0.04482628	0.05167732	0.06188282	0.05192264	0.08088995	0.1152086	0.1146731	0.09834846	0.07237295	0.0954184	0.09998365	0.06352722	0.2677286	0.3163061	0.3085482	0.2148905
240.890	1	0.1005786	0.1135575	0.07213813	0.06483665	0.1806938	0.5008087	1.694959	1.003113	0.1450691	0.07638896	0.1166884	0.1139672	0.9580318	0.6847994	0.2553639	0.2636067	0.1262533	0.1040002	0.06145419	0.08453758	0.2919627	0.3108982	0.1524488	0.2702029
240.987	1	0.00057518	0.0008149514	0.001304108	0.001261616	0.000803548	0.00255647	0.007150428	0.004177837	0.001396094	0.001217213	0.001272583	0.0007165012	0.00409505	0.002830326	0.001665336	0.001080457	0.0005783983	0.0007355006	0.0007424896	0.0006599416	0.001445434	0.001360201	0.0009203638	0.001373239
240.987	1	0.2452238	0.2838361	0.5276149	0.5314373	0.06611961	0.06719675	0.06855865	0.05612463	0.4107809	0.497038	0.4179234	0.2759972	0.05287113	0.06127801	0.02961401	0.04522125	0.1500153	0.2238605	0.1773759	0.2118691	0.04532764	0.03114917	0.03412076	0.023461
240.988	1	0.1133187	0.05047527	0.05449768	0.06700552	0.07265123	0.1198266	0.1190471	0.1070531	0.04569346	0.05462732	0.07156568	0.06213365	0.09140609	0.1225135	0.1223987	0.1022892	0.08430207	0.1026544	0.1023387	0.06718821	0.271598	0.3194298	0.3168975	0.226106
240.988	1	0.1101673	0.1333877	0.07603105	0.04968419	0.2185508	0.5347791	1.667967	0.9794278	0.1707321	0.06210903	0.1232303	0.1250926	0.9276822	0.6067529	0.3335564	0.1985763	0.1125741	0.1155886	0.05110918	0.08637722	0.2850387	0.2855588	0.11194	0.2523038
241.088	1	0.0007111589	0.0005995155	0.00144462	0.001368519	0.001036286	0.002650044	0.007292419	0.004477617	0.00152801	0.001379162	0.00132631	0.0007990782	0.004011508	0.002520999	0.00187263	0.0009802574	0.0006941022	0.0007752214	0.0006593739	0.0006679414	0.001447988	0.001423007	0.001216693	0.001074301
241.089	1	0.2631386	0.2504641	0.5773283	0.5530773	0.07089514	0.07284601	0.07721651	0.06773954	0.4698134	0.5004847	0.3870589	0.3087972	0.04859735	0.06543128	0.03159708	0.05970535	0.1101417	0.2514139	0.1610223	0.2369776	0.04435733	0.03410201	0.04148542	0.02251624
241.090	1	0.1171588	0.05795495	0.04668921	0.06903106	0.07941849	0.1155453	0.1295109	0.09744365	0.04563845	0.05130064	0.07455427	0.06668269	0.09055908	0.1189482	0.1116716	0.1012053	0.1002724	0.1152645	0.1231132	0.06374559	0.3245468	0.3903186	0.3772651	0.2833155
241.090	1	0.1459348	0.09324981	0.09223077	0.05488668	0.2555237	0.584386	1.757032	1.046418	0.1568948	0.07439048	0.1078021	0.1356004	0.9381154	0.5779811	0.3966615	0.1757266	0.1012823	0.1090212	0.05987135	0.05729168	0.2938755	0.2727775	0.1470761	0.1903812
241.188	1	0.0009969356	0.0005214986	0.001401218	0.001349773	0.001143438	0.002730942	0.00777001	0.00489161	0.001434274	0.001065025	0.001102524	0.0008518901	0.003976472	0.002597131	0.002005335	0.001141223	0.0005732331	0.0008895514	0.0004468528	0.0007191409	0.001575005	0.001350417	0.001340661	0.001044434
241.189	1	0.2509545	0.1999576	0.5457146	0.4989477	0.06372245	0.06246614	0.05619691	0.06084422	0.475978	0.4304238	0.3040223	0.3107336	0.04136263	0.06029263	0.02315378	0.0454814	0.1451823	0.2747998	0.140876	0.2343805	0.04376433	0.04157907	0.04216913	0.01886183
241.190	1	0.1284369	0.08650317	0.06724637	0.08649772	0.1026092	0.1353256	0.1511629	0.07995435	0.0663822	0.05793056	0.07515445	0.07386991	0.0827507	0.1118518	0.1019538	0.112895	0.1161881	0.1300966	0.1572478	0.07879958	0.4291624	0.5033443	0.466885	0.3672106
241.190	1	0.1154794	0.1036201	0.08782563	0.05123389	0.2724973	0.6157264	1.888892	1.18734	0.1447541	0.06955262	0.1283356	0.1226076	0.9644584	0.6105781	0.427843	0.2025263	0.09465697	0.08280174	0.06777256	0.04043844	0.2926092	0.2304868	0.1851508	0.1495066
241.288	1	0.0008818756	0.0005137713	0.001243086	0.001012754	0.0009037403	0.002352344	0.007801982	0.005093954	0.001275194	0.0008119021	0.0007613296	0.0009329052	0.003825738	0.002326854	0.001784876	0.001096629	0.0005446535	0.0007014724	0.000505035	0.0006414071	0.001514252	0.001241006	0.001237213	0.0009960443
241.289	1	0.2432367	0.1490702	0.491299	0.4361983	0.07427347	0.06014663	0.04964117	0.06300612	0.4672201	0.3501096	0.2220805	0.3028251	0.0498253	0.06351443	0.0221436	0.03801575	0.2137636	0.306818	0.1210886	0.2195146	0.05671226	0.059857	0.04536112	0.02469657
241.290	1	0.1356166	0.1116963	0.08006923	0.07783735	0.1248902	0.149628	0.1609991	0.06323565	0.07660326	0.0565017	0.06971105	0.07126053	0.07331605	0.106357	0.09818779	0.1214472	0.1334315	0.1249152	0.1661741	0.09682442	0.4551584	0.5200662	0.4725282	0.3889105
241.290	1	0.05489768	0.0989804	0.07444562	0.05742522	0.2085175	0.5554823	1.907788	1.240826	0.1577026	0.08073153	0.1066956	0.1309651	0.95894	0.5845298	0.4163716	0.2251701	0.07264609	0.06659047	0.09080971	0.05592618	0.270496	0.1901668	0.2084652	0.1462988
241.388	1	0.0009676489	0.0004050314	0.001047008	0.001021821	0.00070849	0.001914048	0.007598448	0.005056568	0.001206736	0.0009293288	0.0007119566	0.001034165	0.003685408	0.002290623	0.001593946	0.00113139	0.000756124	0.0006959058	0.0004740424	0.0005186995	0.001499152	0.0009795676	0.001027838	0.0007932601
241.389	1	0.2820236	0.1063961	0.4762323	0.4290211	0.07102638	0.05429295	0.04274325	0.06306629	0.466104	0.3029453	0.1772449	0.3171621	0.04689921	0.06556328	0.028666	0.0370079	0.2428953	0.3185919	0.1054774	0.2044784	0.03860545	0.05449505	0.04457455	0.02567567
241.390	1	0.1347705	0.1240378	0.08693342	0.06970893	0.1525433	0.1536529	0.1678515	0.06501789	0.09348145	0.06723329	0.07114385	0.07230758	0.07960493	0.1118917	0.09709409	0.1290279	0.1416483	0.1224756	0.1683407	0.1094956	0.4380618	0.4929258	0.4444067	0.3783752
241.391	1	0.07153608	0.1133846	0.04827255	0.0550597	0.1594294	0.4529901	1.866438	1.251105	0.1315515	0.09181144	0.1061806	0.129255	0.9127693	0.5462135	0.3733598	0.2424829	0.08592072	0.04754634	0.06948934	0.0430413	0.2708136	0.1826212	0.1681919	0.09001975
241.488	1	0.001145952	0.0005820338	0.001080429	0.001041284	0.0005681231	0.001453818	0.007402962	0.005110802	0.001217103	0.0008444795	0.0007928031	0.001079659	0.003682265	0.002297757	0.001441589	0.001065115	0.0006667168	0.0007311733	0.0004442751	0.0004903735	0.00141724	0.0009663391	0.0009255308	0.0009082614
241.489	1	0.3332697	0.1082108	0.5112822	0.4703486	0.07296819	0.05250136	0.04899654	0.06618086	0.4897275	0.3134771	0.184403	0.359907	0.06320819	0.0658411	0.03378965	0.04607813	0.2506985	0.3177068	0.1072774	0.2015735	0.04177465	0.0545164	0.05351895	0.03243248
241.490	1	0.1222206	0.1175536	0.08358443	0.07439046	0.1625395	0.1570577	0.1655894	0.07970542	0.1017582	0.07341996	0.07135346	0.07509299	0.08619419	0.1108145	0.1033772	0.1308968	0.1429239	0.1153996	0.1565044	0.1014187	0.3898732	0.4355941	0.4007088	0.3394041
241.490	1	0.08471403	0.1225336	0.06116032	0.06282728	0.1138308	0.3658051	1.787735	1.22261	0.07958613	0.07556968	0.123897	0.1056979	0.877907	0.5246408	0.3128997	0.2483368	0.06028714	0.05056942	0.09089206	0.04228944	0.2794857	0.2100404	0.1456443	0.1162745
241.588	1	0.001023312	0.0006805988	0.001433375	0.001266441	0.0008028478	0.001262005	0.007760493	0.005416056	0.001225611	0.0009806537	0.0008180762	0.001023028	0.003857913	0.00266767	0.001276681	0.001043753	0.0005957645	0.0005356756	0.0002746387	0.0005568864	0.001636732	0.001182428	0.0008635561	0.001018357
241.589	1	0.3677691	0.1592004	0.5909684	0.5464983	0.09301925	0.05080752	0.05710617	0.0719536	0.5827354	0.3763478	0.2346423	0.3866155	0.06983374	0.07053345	0.03402221	0.05073683	0.2266973	0.2663201	0.1051695	0.1855647	0.04981132	0.04260104	0.04558518	0.02939156
241.590	1	0.121108	0.1220271	0.1047912	0.07957058	0.1801191	0.1770573	0.1899684	0.08442652	0.108043	0.08036699	0.0785782	0.07755429	0.0929995	0.09939649	0.1178472	0.1366439	0.1565	0.102591	0.1592834	0.1086864	0.4126696	0.449754	0.3993193	0.3616649
241.591	1	0.07322248	0.1340625	0.06977092	0.05810753	0.1181343	0.3214763	1.843109	1.279304	0.08580732	0.09865846	0.1247295	0.09606665	0.9186935	0.5909027	0.2733142	0.2409419	0.08742138	0.08969223	0.07893127	0.03609642	0.2941186	0.2471817	0.1398441	0.1411384
241.688	1	0.0008597218	0.001054198	0.001450771	0.001622763	0.0009981917	0.001424645	0.007973226	0.00553058	0.001515047	0.00111811	0.001087283	0.001130022	0.0041596	0.002883686	0.00132923	0.000912416	0.0007530498	0.0005320565	0.0002876826	0.0003510398	0.001655963	0.001317513	0.0009999378	0.001174916
241.689	1	0.3476419	0.2060942	0.6577066	0.6211911	0.1090092	0.06171063	0.0613824	0.05814812	0.6573273	0.436071	0.3266164	0.3793747	0.0645764	0.06683048	0.03518832	0.04182297	0.1961164	0.1988433	0.09609328	0.1662301	0.04167874	0.03937631	0.04363791	0.02491156
241.690	1	0.1125143	0.1143917	0.1166794	0.07481999	0.1987743	0.1925737	0.2036633	0.08501136	0.09697446	0.08197808	0.07434973	0.08168014	0.09906366	0.07846319	0.1340759	0.1352261	0.1672477	0.08239879	0.1514248	0.1112746	0.4127561	0.4381853	0.3786558	0.3613123
241.690	1	0.0780511	0.1560247	0.0499623	0.07278305	0.1184356	0.307404	1.849166	1.281518	0.1160126	0.09955961	0.1339089	0.09160846	0.9599608	0.6159607	0.3016273	0.2255859	0.1118816	0.06963453	0.05212104	0.0653381	0.2934954	0.2703113	0.1353424	0.1973026
241.787	1	0.0009263534	0.001086082	0.001578958	0.001646904	0.000800049	0.001888685	0.007899635	0.005441103	0.00151993	0.001163922	0.0009483958	0.00118276	0.004526218	0.003008751	0.001444855	0.0009813574	0.0007895492	0.0006827945	0.0002942026	0.0004671397	0.001768431	0.001397269	0.0009339011	0.001535755
241.787	1	0.3077127	0.2688939	0.6687216	0.6519198	0.1123821	0.06830779	0.06753713	0.05601567	0.6530303	0.4843257	0.3756777	0.3586873	0.05039599	0.05854993	0.03534131	0.03925389	0.2040581	0.1521277	0.08004595	0.1760184	0.07060218	0.02754842	0.04799677	0.0405448
241.787	1	0.101914	0.1157167	0.1236269	0.07443925	0.2127918	0.2056906	0.2213645	0.09087399	0.09400701	0.08243384	0.07990733	0.09118174	0.1064878	0.06743379	0.1470429	0.1493007	0.1685985	0.08024931	0.1388006	0.1093181	0.411469	0.4106473	0.3500026	0.3440814
241.788	1	0.1064694	0.1390776	0.07583834	0.05854971	0.1163597	0.3787327	1.846368	1.252756	0.1551403	0.1284966	0.1407596	0.079939	1.037407	0.6537083	0.3625984	0.2119653	0.1035523	0.07464006	0.06798708	0.05968593	0.3159908	0.2784466	0.12912	0.2319263
241.888	1	0.0009840855	0.001118058	0.001395164	0.001640128	0.0007563393	0.002053674	0.007827791	0.005269315	0.001622654	0.001232988	0.001049994	0.001125777	0.004612573	0.003027983	0.001478102	0.0009742381	0.0008169804	0.0006579043	0.0003804213	0.000626967	0.001826492	0.001360719	0.001024776	0.001628464
241.889	1	0.2691585	0.3279228	0.660791	0.6755923	0.1046741	0.084344	0.06400344	0.05909695	0.6336619	0.5359377	0.4126426	0.3502529	0.04907547	0.05828166	0.04622991	0.04976326	0.2019128	0.1378311	0.06240733	0.1915221	0.06791339	0.02920991	0.05175076	0.04838141
241.890	1	0.0911202	0.1134366	0.1207255	0.07705033	0.2150041	0.2081715	0.2284949	0.09889972	0.09521334	0.08540466	0.08974291	0.0987156	0.1042027	0.07790704	0.1505088	0.1577348	0.1639412	0.07580375	0.1257696	0.1022678	0.3915343	0.3641479	0.3100528	0.3132502
241.890	1	0.08048852	0.1291225	0.05811742	0.05001938	0.1230639	0.4026492	1.801227	1.215201	0.1414163	0.08388463	0.1370739	0.100363	1.071042	0.6448982	0.3820302	0.207307	0.07999175	0.07069269	0.05699533	0.07131651	0.313535	0.2812326	0.1180483	0.2768271
241.987	1	0.0008437333	0.001066298	0.001350258	0.001667961	0.001013573	0.002355757	0.008223718	0.005181957	0.001554807	0.00139743	0.001090409	0.001156121	0.004808369	0.003047932	0.001677185	0.001085259	0.0007931248	0.0008676418	0.0003756489	0.0005717411	0.00171117	0.00148865	0.000875921	0.001744595
241.987	1	0.23303	0.3629547	0.6572685	0.6708207	0.1031186	0.08353685	0.05748168	0.06266421	0.6117678	0.5658409	0.443357	0.3326476	0.04743604	0.0501845	0.05038382	0.05427406	0.1955812	0.1590317	0.08351193	0.2045437	0.0471305	0.0263973	0.04681811	0.04910419
241.988	1	0.08195117	0.1165507	0.122259	0.07842062	0.2201014	0.2359203	0.2491676	0.1035338	0.08574214	0.09476328	0.09630061	0.09912603	0.1075868	0.0841435	0.1662426	0.1602872	0.1575929	0.06794009	0.127189	0.1246448	0.4409971	0.383551	0.3341528	0.3526555
241.988	1	0.08655652	0.1386615	0.07794732	0.04230689	0.1668353	0.4346853	1.909551	1.188655	0.1350617	0.09033005	0.1460161	0.1083247	1.118978	0.65557	0.4162037	0.24955	0.1093032	0.1063283	0.04145764	0.07944863	0.293295	0.2846873	0.0801951	0.2715014
242.088	1	0.0008900958	0.001013457	0.001442604	0.001575277	0.001358067	0.002633345	0.008816532	0.005230506	0.001517722	0.001505234	0.001417494	0.001109205	0.004963054	0.002912436	0.00177848	0.001180419	0.0005902365	0.000855249	0.0006386324	0.0006692651	0.001631452	0.001418929	0.0009464077	0.001501666
242.089	1	0.2343192	0.3904862	0.6248161	0.6222875	0.08941444	0.07960077	0.07926733	0.0636846	0.554491	0.5643041	0.4698694	0.3063693	0.04395342	0.05676139	0.05322838	0.05824825	0.1814637	0.1897383	0.1459551	0.207496	0.05000869	0.03367644	0.04835178	0.03765757
242.090	1	0.05575794	0.1354344	0.11184	0.08583626	0.2195602	0.268108	0.2568658	0.1123384	0.07865738	0.1077048	0.0983652	0.09711053	0.1062267	0.09073126	0.1730865	0.1549223	0.1713757	0.06695495	0.1396039	0.1489758	0.5316152	0.4300434	0.3787638	0.4257974
242.090	1	0.08838412	0.05877239	0.07829786	0.06531583	0.2211478	0.5023525	2.025928	1.181213	0.140917	0.1182584	0.1611337	0.1152265	1.155562	0.6551223	0.4469807	0.2511151	0.06115408	0.1207388	0.05121802	0.07047456	0.2641133	0.2757113	0.09321874	0.224807
242.188	1	0.0007666361	0.001066604	0.001257641	0.001453705	0.001538633	0.002843479	0.008606221	0.005355853	0.001441178	0.001355193	0.001345036	0.001209694	0.004688753	0.002848526	0.001513474	0.00114372	0.0007546913	0.0006723261	0.000761352	0.0004971758	0.001504548	0.001419544	0.0008897403	0.001294825
242.189	1	0.2469467	0.3938008	0.5675943	0.5470205	0.08037516	0.08361613	0.07392534	0.06604243	0.4985216	0.5399621	0.4639517	0.2851763	0.0522099	0.05890838	0.0417492	0.04724957	0.159679	0.2040523	0.2093394	0.2111869	0.04141297	0.02945548	0.04832751	0.03748201
242.190	1	0.05164292	0.1528355	0.1004547	0.08846003	0.2130514	0.279212	0.2453722	0.126397	0.07311128	0.1168074	0.1048081	0.09442074	0.1109658	0.09981092	0.1705587	0.1515531	0.1907528	0.07320594	0.1457756	0.1517519	0.5520344	0.4270837	0.3842591	0.4289715
242.190	1	0.1040957	0.08579975	0.08636552	0.07356426	0.2852508	0.5577438	2.015281	1.224727	0.1402866	0.09178518	0.1383336	0.1454837	1.12307	0.66137	0.378332	0.2669622	0.09961568	0.08168295	0.06654292	0.05216105	0.2548258	0.2530088	0.1050224	0.2088522
242.288	1	0.0007047491	0.0008256541	0.001185014	0.001338135	0.001519383	0.002928892	0.008518479	0.005289331	0.001454185	0.001384654	0.001427909	0.001231917	0.004359996	0.002747975	0.001273814	0.001163743	0.0008602438	0.0007996367	0.0008134498	0.0004874052	0.001502422	0.001317782	0.0009628345	0.001222668
242.289	1	0.2677684	0.4095878	0.5639585	0.5192733	0.07132408	0.08353657	0.07896164	0.06857134	0.4805077	0.5242734	0.4749247	0.2828504	0.04414382	0.03962508	0.03822064	0.04439442	0.1535124	0.2017867	0.2368889	0.2129711	0.02805982	0.02984373	0.03868016	0.03139778
242.290	1	0.06253518	0.1583846	0.08221935	0.07421971	0.2069805	0.2685624	0.2243797	0.1257661	0.07099424	0.1206487	0.1066007	0.08951633	0.1146648	0.1118584	0.1557538	0.1503626	0.1958727	0.08602985	0.1358665	0.1429785	0.5335211	0.3977639	0.3662616	0.4033062
242.290	1	0.1217503	0.1129444	0.06383575	0.0586668	0.297884	0.6059492	1.995588	1.249701	0.1469493	0.08732432	0.1118968	0.1666565	1.052332	0.6682523	0.274944	0.2651324	0.1374736	0.06883157	0.05027077	0.04912878	0.2462695	0.2308627	0.1138586	0.2040149
242.388	1	0.001047262	0.001197365	0.001485794	0.001437842	0.001059142	0.002691901	0.00842789	0.005429062	0.001455373	0.001515967	0.001420934	0.001083965	0.004013246	0.002490154	0.001092953	0.001223054	0.0008317455	0.0008410013	0.0007657167	0.0005408928	0.001655814	0.001317465	0.001035539	0.001127945
242.389	1	0.3081072	0.450201	0.6217145	0.5653004	0.07871772	0.07875945	0.0712842	0.07493822	0.5310692	0.5594186	0.4901702	0.279128	0.0680179	0.04718687	0.04451091	0.04909996	0.155304	0.1880804	0.2368545	0.2221615	0.03531486	0.03440312	0.04436729	0.04405319
242.390	1	0.07845056	0.1550653	0.0834359	0.06636981	0.2040788	0.2480155	0.1986142	0.1136107	0.08002599	0.1038374	0.08646542	0.07906967	0.1068348	0.1273958	0.1334266	0.1583289	0.1735931	0.0954925	0.1156573	0.1338744	0.5101536	0.3817021	0.3530632	0.3883084
242.390	1	0.1432982	0.06504159	0.05376486	0.06113606	0.2341999	0.6012941	2.023539	1.305978	0.1178458	0.09366509	0.1088117	0.141801	0.9805007	0.6178853	0.2347701	0.2824439	0.1288302	0.09945901	0.05994177	0.05835877	0.2931112	0.2519177	0.1544123	0.1907013
242.488	1	0.001358235	0.001043062	0.002263888	0.001958478	0.0007400487	0.002355934	0.008541	0.005558039	0.002151657	0.001827232	0.001648293	0.00105025	0.003816524	0.002396375	0.001161156	0.001301904	0.0007675719	0.0006735899	0.0005857255	0.0006509864	0.001678426	0.001540641	0.0009179515	0.0008404209
242.489	1	0.3181839	0.3659483	1.043281	0.868573	0.1131421	0.08926062	0.08379027	0.04620507	0.8813161	0.663625	0.5829654	0.292329	0.04043246	0.04637414	0.05274407	0.04334819	0.07712909	0.1697754	0.147733	0.1680715	0.04535579	0.0483888	0.04212439	0.05556615
242.490	1	0.08498018	0.1613435	0.08823293	0.07001946	0.1968147	0.2464123	0.1850312	0.1142845	0.07782847	0.08887263	0.07162139	0.08863883	0.09456681	0.1311551	0.1208498	0.1670201	0.1712209	0.09221623	0.109222	0.1454445	0.5146792	0.3928288	0.3543027	0.3977847
242.490	1	0.1183066	0.08360393	0.07182853	0.05975444	0.1477413	0.5450717	2.068733	1.339175	0.105715	0.09025011	0.1174193	0.1280056	0.9403237	0.5837298	0.2990747	0.3223472	0.1385999	0.1025328	0.0610325	0.06601148	0.291969	0.3101494	0.136265	0.1143835
242.588	1	0.001138748	0.001218196	0.002386747	0.001861291	0.000637162	0.00183382	0.008646649	0.00572334	0.002268298	0.001755649	0.001772025	0.0009153509	0.003887687	0.002430059	0.001383812	0.00134548	0.0007384237	0.00062857	0.0006079104	0.000692312	0.001616632	0.001492314	0.0009564995	0.0007857195
242.589	1	0.3459427	0.3495741	1.070411	0.8996161	0.1107142	0.09488034	0.09341067	0.051017	0.9331938	0.6947419	0.5731955	0.3113193	0.04695192	0.04683156	0.04932974	0.05465249	0.122879	0.1374953	0.1626378	0.1846411	0.05477255	0.04191368	0.04299183	0.05031929
242.590	1	0.07855611	0.1622251	0.08215935	0.07420573	0.2003031	0.2528058	0.1832427	0.112727	0.06755655	0.09371432	0.06761844	0.09537597	0.08015008	0.1294005	0.1134616	0.1722739	0.1610388	0.1121836	0.1043336	0.1593845	0.5458981	0.4476445	0.3905844	0.4407211
242.590	1	0.08134458	0.09159189	0.05557675	0.07491661	0.09305607	0.4405991	2.086728	1.383638	0.1060514	0.06145896	0.1419587	0.122198	0.960172	0.5772515	0.3386139	0.327288	0.09519609	0.09484726	0.04559984	0.0926358	0.270452	0.2895147	0.1435095	0.09660709
242.688	1	0.001195511	0.001044683	0.002325895	0.001942523	0.0008450101	0.00160417	0.008689506	0.005834723	0.00215421	0.001769119	0.001598196	0.0008455694	0.003967429	0.002670254	0.001578791	0.001257138	0.0005388922	0.0007383631	0.0007358528	0.0007206273	0.001655905	0.001431508	0.0009020758	0.0009351223
242.689	1	0.4082861	0.3468541	1.028177	0.8517518	0.1248126	0.09088104	0.08041039	0.06872179	0.9158405	0.6689478	0.5095252	0.333576	0.05227281	0.04766052	0.03480557	0.05415343	0.1081701	0.1563487	0.1810233	0.1970849	0.04764866	0.0382157	0.03144849	0.04752283
242.690	1	0.0884609	0.1466234	0.07896448	0.08012758	0.207938	0.2384414	0.1712113	0.1012775	0.07161739	0.08514222	0.06055249	0.09692814	0.07455986	0.1084033	0.1051869	0.1676903	0.138843	0.1247636	0.09725928	0.1603897	0.5579998	0.4935409	0.4316432	0.4746721
242.690	1	0.0915717	0.08628438	0.05838399	0.04777458	0.1165575	0.4163353	2.052159	1.379885	0.1117895	0.06856634	0.1534201	0.09618012	0.9638892	0.5913941	0.3658345	0.3020664	0.0899423	0.05905504	0.05946969	0.07068565	0.2712293	0.236768	0.1374027	0.09091189
242.788	1	0.001335824	0.0009564355	0.002245036	0.001828901	0.0009982471	0.001697994	0.008456321	0.005782902	0.002021028	0.001598869	0.001242543	0.001055512	0.004200814	0.002923263	0.001579352	0.001132724	0.0005509509	0.0007993943	0.0006708032	0.0005673394	0.001739859	0.001606355	0.0008892047	0.00119516
242.789	1	0.4512866	0.3372346	0.9590161	0.8002635	0.1183482	0.09529732	0.07843776	0.06871875	0.8691669	0.6150422	0.4597044	0.3358531	0.06301875	0.04635858	0.05300817	0.04843043	0.1325152	0.1987906	0.2002998	0.1872897	0.05149358	0.05640186	0.04103351	0.03651901
242.790	1	0.1062984	0.147823	0.08655702	0.0655826	0.2127258	0.2081579	0.1433158	0.08911938	0.0815563	0.06177337	0.05620508	0.09361774	0.08115199	0.1052779	0.09159212	0.1664195	0.133765	0.1344718	0.09934351	0.1718078	0.5700182	0.5221139	0.452301	0.4869085
242.791	1	0.1031607	0.1003492	0.06717356	0.07301167	0.1567687	0.4109853	1.98143	1.34529	0.1234611	0.08544225	0.1365263	0.08372441	0.9936414	0.6144148	0.341195	0.2769144	0.07604007	0.06117943	0.0746881	0.06698715	0.2528427	0.2287574	0.1339978	0.1318684
242.888	1	0.001095646	0.001336199	0.002146002	0.001637612	0.0009809905	0.001793654	0.008743433	0.005845464	0.002011668	0.00138191	0.0009405871	0.00105393	0.004534599	0.003127932	0.001543114	0.001116612	0.0005246664	0.0008839745	0.0006814224	0.0006177308	0.001712848	0.001862855	0.0008183236	0.001549158
242.889	1	0.477319	0.3251479	0.9728031	0.7960118	0.1206622	0.09524606	0.08295991	0.0692615	0.8791529	0.5754158	0.4534082	0.3368208	0.0622161	0.04492975	0.04735655	0.05198576	0.1757909	0.1979175	0.2003045	0.1696043	0.06311841	0.06905622	0.0307338	0.03492628
242.890	1	0.1042519	0.1409989	0.08841256	0.05760215	0.2197671	0.2115954	0.1378883	0.09703009	0.1006679	0.0619382	0.05730273	0.09944658	0.09951207	0.1211614	0.08299204	0.1756537	0.1311389	0.1582553	0.1123519	0.1963116	0.5992428	0.5945802	0.5074073	0.5428451
242.890	1	0.1179728	0.130589	0.07241546	0.05370785	0.1964445	0.3945001	2.035609	1.315847	0.1294187	0.0697775	0.1430588	0.1022007	1.045393	0.6604472	0.2967952	0.2644603	0.07116799	0.1027494	0.06591238	0.09714585	0.2313385	0.2802315	0.1426059	0.1978037
242.988	1	0.00106425	0.0008421809	0.001934063	0.00144341	0.0009393287	0.001789507	0.009159571	0.005812382	0.001998526	0.001311235	0.0008482903	0.0009501222	0.004903918	0.003454323	0.001304572	0.001078024	0.000580938	0.0007839709	0.0007462279	0.0004607969	0.001825086	0.001914436	0.0009445048	0.001726656
242.989	1	0.4718385	0.2841995	0.9437404	0.7715966	0.1174203	0.09749757	0.07969471	0.0653941	0.874601	0.5471306	0.4253267	0.3257939	0.06089701	0.04137371	0.04897627	0.05204331	0.1944176	0.1891757	0.2025194	0.1779962	0.06145024	0.06743101	0.04425143	0.02717986
242.990	1	0.09785925	0.1048109	0.08322189	0.06505031	0.2161552	0.2295449	0.1153957	0.1163565	0.1068383	0.0567851	0.0605625	0.1065295	0.1119349	0.1055114	0.08874956	0.1758605	0.1275323	0.1617008	0.1116014	0.1990372	0.607402	0.6695346	0.5650461	0.6015594
242.990	1	0.1243386	0.1682691	0.07658418	0.08763191	0.2189026	0.329791	2.121728	1.304241	0.1501488	0.08441476	0.1426582	0.1290233	1.091568	0.7135368	0.2022266	0.2681851	0.06352945	0.1214141	0.09582542	0.07736503	0.2668546	0.326545	0.195103	0.2116131
243.088	1	0.001230049	0.0007833125	0.001607803	0.001259811	0.001123411	0.002002839	0.009155543	0.005713248	0.001869637	0.001238303	0.0008311591	0.0009197267	0.005102306	0.003521996	0.001186897	0.001229159	0.0006784121	0.0006661084	0.0007289453	0.0004954566	0.001992573	0.001815072	0.0009115363	0.001812971
243.089	1	0.423458	0.2136141	0.748361	0.633947	0.1098941	0.09861153	0.07397136	0.06075549	0.7534991	0.4767961	0.3350382	0.2786386	0.05274216	0.037747	0.04715561	0.04117229	0.18518	0.2280103	0.2121141	0.2062589	0.06320922	0.06454947	0.03612881	0.01779749
243.090	1	0.1062006	0.09195281	0.07151292	0.07944982	0.2141237	0.2266969	0.083983	0.1374935	0.1000061	0.05706202	0.07142234	0.1001883	0.11051	0.1191434	0.09735774	0.1513448	0.1310381	0.1512527	0.1126856	0.1978134	0.5621986	0.6734563	0.5871517	0.6044322
243.090	1	0.1320626	0.1505465	0.07328314	0.07926972	0.2723888	0.344258	2.106451	1.25246	0.165986	0.1211453	0.1301651	0.1282291	1.128242	0.7330853	0.1574843	0.2584549	0.08978425	0.1024428	0.08506858	0.06382087	0.3292844	0.3255507	0.2182911	0.2441172
243.188	1	0.00105368	0.0005930081	0.000904019	0.00091688	0.001166519	0.002418714	0.009104799	0.005346889	0.001336974	0.0009861444	0.0008062408	0.0005689492	0.005076292	0.003176392	0.001474376	0.001373426	0.0006750503	0.0007883384	0.0004927189	0.0004093335	0.001864461	0.001943717	0.0009934768	0.001551848
243.189	1	0.2642831	0.06281828	0.4292055	0.4053621	0.07177684	0.04457347	0.03284544	0.05959493	0.5018298	0.3218039	0.178681	0.2005286	0.05452845	0.04840703	0.04930838	0.0402809	0.1751979	0.2300071	0.1813731	0.1345446	0.05258063	0.05397231	0.0464764	0.02776979
243.190	1	0.1148713	0.08358351	0.07398952	0.09971009	0.2241143	0.2414135	0.05126068	0.1633938	0.0939346	0.07055537	0.07218798	0.1032166	0.1382178	0.1485073	0.09285101	0.1462713	0.1441543	0.1378039	0.1148888	0.2155548	0.5317744	0.6958232	0.6260377	0.6260884
243.190	1	0.1269795	0.115857	0.08794412	0.06776139	0.2926732	0.4141604	2.116139	1.222612	0.1590552	0.1025136	0.1303085	0.1414259	1.129858	0.6869195	0.262301	0.2346456	0.1023334	0.1149441	0.0932206	0.05646924	0.3326214	0.3589423	0.2173707	0.2325246
243.288	1	0.001039397	0.0004547136	0.001341091	0.001020072	0.001234504	0.002713759	0.008601511	0.005123742	0.001553747	0.001080976	0.0009131151	0.000657785	0.004969091	0.003069355	0.001553911	0.001030264	0.0005492949	0.0007037675	0.0005921938	0.0004804864	0.001635055	0.001872297	0.001211476	0.001650579
243.289	1	0.298438	0.1062345	0.5212105	0.4783584	0.07715463	0.05683674	0.05346627	0.06632382	0.5955575	0.4459667	0.2556827	0.2324427	0.06435069	0.04272654	0.04639107	0.02829051	0.1503448	0.2058402	0.1549364	0.1570536	0.03981863	0.04827996	0.03560958	0.03555628
243.290	1	0.1234598	0.100095	0.08594188	0.09934109	0.2301037	0.2469771	0.04624158	0.1765026	0.09069627	0.06670006	0.07535983	0.1027551	0.157549	0.1663515	0.1022857	0.144111	0.1294844	0.1451052	0.1285054	0.2127824	0.4978669	0.6805103	0.6142978	0.6036756
243.290	1	0.09692918	0.1253838	0.08850435	0.048896	0.2647721	0.5048546	2.010279	1.165012	0.1703338	0.08204513	0.1405751	0.1383722	1.107949	0.6589683	0.3285928	0.1853606	0.09789656	0.1149552	0.09524048	0.07780112	0.2912732	0.3430277	0.1940091	0.2400965
243.388	1	0.001156882	0.0005723848	0.001509483	0.001193266	0.001274898	0.002808916	0.008241432	0.005058015	0.001626867	0.001344122	0.001170517	0.0005638755	0.004765175	0.002985819	0.001555864	0.0008658438	0.0006438508	0.0006826764	0.0005206884	0.0005748081	0.001487307	0.00166974	0.001406442	0.00167812
243.389	1	0.3157432	0.1767592	0.6480145	0.5868664	0.08069802	0.07546885	0.0661548	0.06812066	0.6979656	0.5733914	0.3346047	0.2485362	0.06018016	0.05265127	0.04851216	0.02478853	0.1183078	0.1725711	0.1476033	0.1890951	0.04261124	0.03923944	0.03246683	0.03900409
243.390	1	0.1593531	0.1272008	0.1204849	0.1031691	0.3207953	0.3263913	0.06221717	0.1837113	0.1009446	0.06697089	0.07167251	0.09576059	0.1755757	0.1728131	0.1412474	0.1477893	0.1222013	0.1391142	0.163244	0.247863	0.5649721	0.8378083	0.8047612	0.7875444
243.390	1	0.124644	0.09617069	0.09192295	0.04162198	0.2323373	0.5510937	1.951829	1.175977	0.1801685	0.0692445	0.1172668	0.1398011	1.10195	0.653834	0.3573594	0.1658561	0.1053869	0.08248408	0.08093754	0.07270273	0.2241085	0.2494282	0.1657773	0.2144976
243.488	1	0.0009101786	0.0006961925	0.001656612	0.001128719	0.0008400561	0.00271569	0.007311716	0.004608888	0.001716308	0.001345639	0.001119171	0.0005732203	0.004093063	0.002487422	0.001807972	0.0009038025	0.0006545053	0.0004685768	0.0005776267	0.0006283273	0.00129703	0.001360241	0.001295182	0.001552014
243.489	1	0.2974742	0.2178859	0.6765511	0.6296431	0.09091551	0.08557791	0.0813022	0.06409953	0.7486078	0.6390534	0.3897638	0.2344413	0.06376831	0.06033814	0.05186871	0.02092592	0.1290904	0.1446213	0.1407111	0.193468	0.04463932	0.03386188	0.03091439	0.0432471
243.490	1	0.1855875	0.1215573	0.1160883	0.08353296	0.3422452	0.353852	0.06773099	0.1603	0.1163891	0.0779659	0.0833751	0.07146941	0.1706077	0.1587938	0.1738657	0.1277161	0.09731886	0.1507954	0.1767978	0.243989	0.5962052	0.8429896	0.8687491	0.8200801
243.490	1	0.09627752	0.077243	0.08667978	0.03004647	0.1468677	0.5940732	1.770986	1.117204	0.1387512	0.09256771	0.1070747	0.1459491	0.955674	0.5739672	0.3877121	0.159202	0.1065025	0.08226037	0.06312702	0.04326295	0.1772713	0.1204816	0.1434187	0.1936261
243.588	1	0.0009962611	0.0007552267	0.001732956	0.001421853	0.0005193013	0.002381184	0.006376212	0.004222327	0.001959162	0.001392315	0.001229195	0.0004499939	0.003404667	0.001835126	0.001440001	0.0008657465	0.0005448249	0.0004309847	0.0005049569	0.0006475775	0.001407439	0.00118585	0.001393768	0.001393724
243.589	1	0.2798274	0.2501923	0.7158455	0.6925792	0.0936239	0.09142846	0.0832278	0.05960657	0.7731097	0.6821972	0.44071	0.2122535	0.06370215	0.05220711	0.05421226	0.02339209	0.1653488	0.1237168	0.1335811	0.1765249	0.05445616	0.03904501	0.03485357	0.04292579
243.590	1	0.1943763	0.1082399	0.1248896	0.07737775	0.3621055	0.3936766	0.08818687	0.1285356	0.1088681	0.0907142	0.09807269	0.05037381	0.1604832	0.1586665	0.1808562	0.1062142	0.09960728	0.165682	0.1941263	0.2478545	0.6437685	0.8436701	0.9223382	0.8398208
243.590	1	0.09773652	0.07151221	0.09159414	0.06060898	0.0767992	0.4968336	1.565092	1.025908	0.1449361	0.09029596	0.1141959	0.143798	0.834198	0.4296371	0.3323565	0.1920758	0.08061201	0.05083836	0.07575285	0.03534402	0.1899223	0.1177936	0.1892629	0.1584683
243.688	1	0.0008434632	0.001065816	0.001544535	0.001343857	0.0008681965	0.002038554	0.006119324	0.004230134	0.001875453	0.001687841	0.001296861	0.000382433	0.003327163	0.001740885	0.001266258	0.0008759076	0.0005560424	0.0004380805	0.0005059338	0.0005893683	0.001461529	0.001339246	0.001515639	0.001185738
243.689	1	0.2226518	0.2896236	0.6590356	0.6461579	0.08409858	0.09462607	0.09803385	0.06428603	0.6828422	0.6761139	0.447838	0.1962317	0.0515207	0.05677182	0.05281253	0.02707843	0.1828855	0.1430114	0.1343647	0.160613	0.05509666	0.04726523	0.03816415	0.03682384
243.690	1	0.2162653	0.07438481	0.1196361	0.08847942	0.4000275	0.4552542	0.1076592	0.09606938	0.1111567	0.09016812	0.1047097	0.06436204	0.1470717	0.1688312	0.1957017	0.1018391	0.110902	0.1930235	0.2185857	0.2503424	0.7727729	0.8989271	1.018036	0.9136743
243.690	1	0.08064675	0.1299117	0.07675084	0.05990245	0.1352416	0.4110287	1.48076	1.035656	0.1303827	0.09424221	0.1121562	0.1470083	0.7864654	0.4173379	0.2531561	0.2119239	0.05575278	0.04656942	0.06409516	0.04585671	0.1996821	0.1644122	0.175463	0.08454549
243.788	1	0.0007272888	0.0008291384	0.001668547	0.001551592	0.001282316	0.001650324	0.006174104	0.004492161	0.001848978	0.001851292	0.001176616	0.0005273157	0.00353014	0.002048078	0.000859851	0.0009359781	0.0006806106	0.0004676578	0.0006081073	0.0005462243	0.001583033	0.001531197	0.001520654	0.001275699
243.789	1	0.2002163	0.2935507	0.7655051	0.7317431	0.1046773	0.109153	0.1262243	0.067218	0.7232153	0.720855	0.5237393	0.187439	0.0472648	0.04502067	0.04565407	0.03457118	0.2174543	0.1475414	0.1345081	0.1603958	0.05888881	0.06075959	0.04619711	0.03359744
243.790	1	0.2400776	0.05896726	0.1082312	0.1083884	0.4309692	0.5116681	0.1274479	0.0687173	0.09900651	0.07971075	0.1022548	0.06448193	0.1653125	0.1537493	0.2015692	0.09494251	0.1380351	0.2055212	0.2249299	0.2457602	0.9282514	0.954323	1.110084	0.9813193
243.791	1	0.077326	0.1410757	0.07437786	0.06665169	0.1896203	0.3596487	1.489871	1.09832	0.06748246	0.07702071	0.1122086	0.128515	0.8316206	0.4931042	0.1663573	0.2057082	0.0853165	0.05712544	0.08362477	0.04220759	0.2211939	0.1659393	0.1469597	0.1084149
243.888	1	0.0009951942	0.0008908536	0.002045485	0.002065597	0.001537072	0.00125623	0.005838285	0.0043024	0.001937627	0.001842964	0.001579846	0.0005392673	0.003622049	0.002422538	0.0006086838	0.0007776212	0.0007471152	0.0006495118	0.0007495073	0.0004603594	0.001660208	0.001578408	0.001495537	0.001585933
243.889	1	0.2310416	0.2455082	0.9366025	0.8176759	0.1149369	0.1284749	0.11173	0.0693699	0.8436099	0.8027407	0.657128	0.2628877	0.07117844	0.06675341	0.05568606	0.05343352	0.2536485	0.1884806	0.1291783	0.1534633	0.06283368	0.06127205	0.05126234	0.05967274
243.890	1	0.2060489	0.05388963	0.1188127	0.1166524	0.4370114	0.5475239	0.1251415	0.06676918	0.0965273	0.09683326	0.09140587	0.07209175	0.182403	0.1601197	0.1989108	0.08720693	0.172745	0.2173769	0.2169181	0.2199143	0.9959726	0.9260521	1.078808	0.951838
243.890	1	0.1155354	0.1133652	0.06762058	0.09056966	0.2507255	0.3341297	1.353011	1.041131	0.08525171	0.07458228	0.1054012	0.0970729	0.8405387	0.5517711	0.1003992	0.1856847	0.08241354	0.07048657	0.07420569	0.04467705	0.2159213	0.1798408	0.1418531	0.1845039
243.988	1	0.001170215	0.0008866366	0.002275581	0.001981834	0.001571483	0.001184215	0.004822641	0.003793312	0.002109758	0.001947582	0.001728302	0.000674626	0.003526479	0.002734622	0.0005520639	0.0006988482	0.0006920979	0.0004739427	0.0006427008	0.0004170142	0.001337053	0.001268908	0.001486917	0.001767262
243.989	1	0.2832476	0.2334632	1.016163	0.8390733	0.1298454	0.134121	0.1055992	0.06382615	0.9408257	0.8366788	0.7343128	0.3674574	0.07521525	0.06350634	0.05181284	0.04458788	0.2562425	0.228716	0.1544924	0.1373077	0.04949865	0.06348288	0.04527945	0.05051379
243.990	1	0.1633992	0.07115705	0.1301695	0.1005972	0.455311	0.5681532	0.1257993	0.05935013	0.1019276	0.1118826	0.09242885	0.08248891	0.2002925	0.1561685	0.2155676	0.06805744	0.2062144	0.2142781	0.1845046	0.194866	1.013701	0.8132583	0.9544193	0.8618508
243.990	1	0.1322312	0.1113936	0.0709598	0.06834059	0.2463751	0.3337161	1.130705	0.9107148	0.09120184	0.1349436	0.09293339	0.07363973	0.8370744	0.6309969	0.09075598	0.1841897	0.06164227	0.07094605	0.07165331	0.03958133	0.158163	0.1463658	0.1531799	0.260265
244.088	1	0.0008364655	0.0006602094	0.002765173	0.002390632	0.001185942	0.001464259	0.004296608	0.003415383	0.002652882	0.002260035	0.001693774	0.001236141	0.00331672	0.00260634	0.0002866243	0.000725018	0.0006629563	0.000571263	0.0007433835	0.00055401	0.001270112	0.001155326	0.001467848	0.001739015
244.089	1	0.3646797	0.1901646	1.224963	1.024535	0.1555822	0.1296219	0.1283515	0.08806876	1.167651	0.9011873	0.8602626	0.513866	0.06153116	0.07179688	0.05894186	0.05627536	0.2069706	0.2277161	0.1461644	0.1374991	0.08146314	0.07799493	0.06331735	0.05719867
244.090	1	0.1636684	0.08817091	0.1144974	0.08444722	0.4691438	0.5939973	0.1474361	0.0669351	0.1019123	0.1040301	0.108119	0.08226944	0.1869653	0.1644072	0.2098757	0.0662555	0.2106864	0.2005171	0.1700838	0.1714886	1.045896	0.7534489	0.8916379	0.7999361
244.091	1	0.126641	0.08538532	0.07112504	0.09389875	0.1608862	0.3211404	1.010489	0.8032046	0.05632616	0.06900478	0.08105037	0.08953927	0.7794992	0.588778	0.05221043	0.1833031	0.1077648	0.05879064	0.07184335	0.0259577	0.145532	0.1152335	0.1425593	0.2653398
244.188	1	0.001257127	0.0006616824	0.002894512	0.002579716	0.001330064	0.001959795	0.004457337	0.003394246	0.003041708	0.002336406	0.001979304	0.001144825	0.003320271	0.002481995	0.0002951584	0.0007712515	0.0006271446	0.0005687277	0.0005391689	0.0007059377	0.001764985	0.001275463	0.001491944	0.001835774
244.189	1	0.4832547	0.1726276	1.366667	1.185115	0.1618712	0.1376405	0.1296295	0.1092505	1.341297	0.9634858	0.9332654	0.5833749	0.04072875	0.06340818	0.04933452	0.04819067	0.1535368	0.201572	0.10877	0.1677496	0.08311198	0.07626454	0.07136227	0.05681321
244.190	1	0.2002457	0.09910766	0.07953376	0.09021744	0.5113157	0.6832632	0.160106	0.08341097	0.093704	0.090675	0.1182378	0.07632009	0.1615838	0.175972	0.1917964	0.08993122	0.2403627	0.2031539	0.1779069	0.1824167	1.222662	0.854366	1.01765	0.8588185
244.190	1	0.1106112	0.07964539	0.08338672	0.1029244	0.1629957	0.3570653	1.039434	0.79414	0.08622121	0.09353744	0.09904601	0.08071673	0.795661	0.5868145	0.06495163	0.1815337	0.1016423	0.06135488	0.06435404	0.04223588	0.2035341	0.1362975	0.1410791	0.2811455
244.288	1	0.001759849	0.0006400348	0.002978616	0.002521578	0.001498532	0.002360468	0.004351072	0.003336457	0.003069664	0.002243243	0.001920267	0.001286741	0.003152012	0.002306246	0.0003989882	0.0007327613	0.0005300508	0.0004920378	0.0005648615	0.0007256992	0.001907321	0.001293223	0.001551536	0.001736843
244.289	1	0.5281154	0.1672782	1.396525	1.211466	0.1664914	0.1447045	0.1262138	0.1058299	1.362132	0.9625992	0.9248644	0.5700314	0.04307206	0.04560783	0.06633504	0.04556633	0.1248139	0.1602821	0.1252572	0.1813266	0.0653025	0.06292016	0.06290896	0.06123878
244.290	1	0.2113179	0.09028102	0.06125348	0.1094183	0.5705643	0.7387781	0.1703995	0.117679	0.1009934	0.1064545	0.1012304	0.08005717	0.143224	0.1694566	0.1715767	0.1167557	0.2639347	0.2067076	0.1937578	0.2029175	1.3426	0.9216576	1.137593	0.9033982
244.290	1	0.1061936	0.06973002	0.0792078	0.1127504	0.1717123	0.4135752	1.008922	0.7629775	0.0968487	0.06975549	0.1097072	0.08831586	0.7603224	0.5392512	0.05421156	0.1632407	0.1213117	0.0818587	0.08015143	0.05350932	0.200658	0.1477386	0.1433033	0.2770574
244.388	1	0.001597801	0.0007633868	0.002985684	0.002446141	0.001487438	0.002570153	0.004123533	0.002927911	0.003089061	0.002227439	0.001896934	0.001234817	0.002813357	0.002106476	0.0002965298	0.0006008864	0.0005858677	0.000431097	0.0005095568	0.0006128011	0.002018836	0.001336259	0.001464419	0.001738864
244.389	1	0.5380936	0.1826785	1.403032	1.185639	0.1627418	0.1440989	0.1256871	0.09393272	1.348408	0.9358759	0.8742317	0.5208862	0.05413486	0.04525308	0.06718862	0.05084042	0.1386975	0.1186999	0.1464158	0.1844059	0.04263132	0.06048993	0.05587753	0.0669025
244.390	1	0.2161245	0.1051095	0.0731813	0.1090636	0.6152961	0.7639136	0.1854132	0.1308709	0.08643898	0.119064	0.1034142	0.07459035	0.1162093	0.1512255	0.1833651	0.1314615	0.2868854	0.2200037	0.2136453	0.2278011	1.424874	0.9850701	1.22563	0.9397356
244.390	1	0.06526768	0.0622769	0.05861312	0.09263578	0.166507	0.4414032	0.9421756	0.6779455	0.1014165	0.06932775	0.0992979	0.08374011	0.6755304	0.4842527	0.07074233	0.1447981	0.103839	0.08060787	0.03964453	0.0418143	0.2161202	0.1402619	0.1403005	0.2675353
244.488	1	0.001440269	0.0007814499	0.002731832	0.002171758	0.001403847	0.002640602	0.003770687	0.002650728	0.00266226	0.002009193	0.001483582	0.001107611	0.002467622	0.001794431	0.0004163307	0.0005055913	0.0006953435	0.00061458	0.0005083296	0.0006722063	0.002024034	0.001542571	0.001645586	0.001694173
244.489	1	0.4624176	0.2066709	1.27447	1.066044	0.1489243	0.1327823	0.1116475	0.06377917	1.182375	0.8237897	0.689952	0.423419	0.07325068	0.05404161	0.0589032	0.03997922	0.2322717	0.1645965	0.1640164	0.2027135	0.05156998	0.051969	0.05435884	0.05109593
244.490	1	0.199567	0.1022677	0.08339482	0.08834001	0.6600051	0.7673881	0.1986567	0.1377441	0.08416291	0.112243	0.1077801	0.06931374	0.1107396	0.1266966	0.2063666	0.1312344	0.2824629	0.2145625	0.2325836	0.237855	1.482503	1.042532	1.28919	0.9666954
244.491	1	0.07533806	0.06072506	0.06064934	0.08695361	0.2003839	0.4534482	0.8680435	0.6169335	0.115564	0.08218052	0.08778953	0.09505845	0.5964119	0.4291538	0.08798217	0.08899867	0.09077629	0.08559331	0.03892871	0.04478523	0.1893321	0.1464499	0.1374623	0.2691886
244.588	1	0.001541886	0.0008616567	0.002810503	0.002519717	0.0009346244	0.002708699	0.004030945	0.002619041	0.002578552	0.001981341	0.001610001	0.001133357	0.002426062	0.001386059	0.0004529941	0.0005892552	0.0009051047	0.0007686017	0.0006161414	0.0006494684	0.001972584	0.001721844	0.00155304	0.001696023
244.589	1	0.4908439	0.2624844	1.365781	1.145812	0.1579941	0.1358968	0.1126103	0.08042093	1.227326	0.8410357	0.7357119	0.4435813	0.07371647	0.04734497	0.06949676	0.0506291	0.2609092	0.1939717	0.1662445	0.2045868	0.05238815	0.06848399	0.06448385	0.05354438
244.590	1	0.2107134	0.08074489	0.07632988	0.0758828	0.6990734	0.7937003	0.1879426	0.15397	0.09965256	0.1371715	0.1109866	0.07607176	0.11575	0.1182858	0.2308044	0.1279817	0.294388	0.2162052	0.2517568	0.245089	1.534747	1.122319	1.353284	0.9916512
244.590	1	0.1018596	0.05962172	0.05942183	0.06223346	0.1762896	0.4625053	0.9582746	0.6142232	0.1075236	0.08827714	0.06822614	0.07685077	0.5758435	0.3337385	0.0697172	0.1221992	0.1080417	0.07200136	0.03970862	0.03515214	0.1730664	0.1746579	0.1104612	0.2352776
244.688	1	0.001322328	0.001014239	0.003035228	0.002451846	0.001028078	0.002513361	0.004115065	0.002813435	0.002918653	0.001910637	0.001783792	0.00104611	0.002323365	0.0009304648	0.0006947732	0.0007820107	0.0008161345	0.0008188277	0.0006957365	0.0008193264	0.001919413	0.001740319	0.001488448	0.001471963
244.689	1	0.480023	0.3194026	1.401599	1.199077	0.1778677	0.1584525	0.1137078	0.08978326	1.278066	0.8392267	0.7523191	0.451936	0.08182491	0.03975035	0.06120159	0.05208811	0.2912492	0.2114758	0.2014738	0.2168579	0.06351575	0.07471427	0.07511607	0.05403381
244.690	1	0.2318189	0.08058971	0.06997582	0.07796762	0.7196558	0.8094335	0.1688485	0.177907	0.09875698	0.1605628	0.117244	0.07676981	0.134969	0.116093	0.2546762	0.1273138	0.304008	0.2134554	0.2570181	0.248905	1.547453	1.180261	1.383891	0.9822
244.690	1	0.1110918	0.09654842	0.07714841	0.06286484	0.2384564	0.4176893	0.9771204	0.6467605	0.1221157	0.07216747	0.0874944	0.07831675	0.5780097	0.218521	0.1282304	0.1716346	0.08049421	0.09704718	0.05663651	0.07363822	0.1567455	0.1498725	0.09024712	0.1829366
244.788	1	0.001452041	0.001063816	0.002850368	0.002330851	0.001539433	0.002039385	0.003979767	0.003049295	0.002663059	0.001887281	0.001672031	0.001206543	0.002168738	0.0007212013	0.000928576	0.000934581	0.000789383	0.0006667863	0.0007654133	0.0007251792	0.001949139	0.001644413	0.001422947	0.001159879
244.789	1	0.4456747	0.3614184	1.346309	1.158996	0.1843802	0.1575519	0.1036172	0.08324998	1.260876	0.7900117	0.7217056	0.4245221	0.0687769	0.04540592	0.06428795	0.04925465	0.2849684	0.2164138	0.2383278	0.2316618	0.05075513	0.07861565	0.08298461	0.05072004
244.790	1	0.2250443	0.06598953	0.04268617	0.08199958	0.6930333	0.7737405	0.1779694	0.1951646	0.09482706	0.1390922	0.1294158	0.07217456	0.1578466	0.1140335	0.2582685	0.1291621	0.2925635	0.2295197	0.2513902	0.2386325	1.508013	1.202703	1.342239	0.9346733
244.791	1	0.1292213	0.1003509	0.04946068	0.07331947	0.2639148	0.3515039	0.9289131	0.6904076	0.09409335	0.07026878	0.097812	0.1047118	0.5337966	0.1535755	0.1846714	0.1900303	0.05934998	0.0446558	0.05115988	0.06748273	0.1538724	0.1171864	0.106506	0.1216762
244.888	1	0.001497347	0.0009786834	0.003102756	0.002498185	0.00172353	0.001294182	0.003513722	0.003041223	0.002858299	0.001797693	0.001552431	0.001348051	0.002262509	0.00115877	0.0009663832	0.0007999184	0.000648276	0.0007200003	0.0008170716	0.0006772149	0.00182505	0.001549469	0.001461979	0.001237441
244.889	1	0.4695083	0.4082977	1.35628	1.162922	0.2130547	0.1338431	0.1166776	0.08415232	1.310217	0.7888832	0.7684378	0.448082	0.07936358	0.03505352	0.05900291	0.05130901	0.2796993	0.1995295	0.2640702	0.220323	0.06228293	0.06816486	0.07485099	0.03738536
244.890	1	0.2270105	0.06082285	0.05993707	0.07496343	0.6639208	0.7362299	0.1752205	0.2193336	0.1013706	0.1343375	0.1261643	0.0700753	0.1561424	0.1381023	0.250772	0.1188869	0.2657823	0.2342944	0.2424656	0.2257746	1.468419	1.239359	1.301885	0.9016235
244.890	1	0.1394281	0.1241604	0.08724292	0.05199396	0.2584674	0.3034559	0.8161409	0.6816827	0.0837121	0.05797275	0.1068525	0.1123121	0.5226517	0.2825277	0.1924104	0.1655715	0.06176804	0.08926441	0.0325745	0.07743183	0.1408694	0.1146179	0.1040061	0.1189352
244.988	1	0.001336074	0.0009869049	0.002969757	0.002730167	0.001751173	0.0007859907	0.003717539	0.003196862	0.003093871	0.001737946	0.001708344	0.001388462	0.002557962	0.001871331	0.001174034	0.0007261758	0.0006574597	0.0007331804	0.0008357944	0.000619361	0.001853998	0.001663517	0.001556042	0.001323618
244.989	1	0.4848717	0.4133973	1.416006	1.222437	0.1998445	0.128733	0.1156181	0.09625698	1.369621	0.7910143	0.842257	0.4906188	0.0655341	0.05321067	0.05037242	0.05929376	0.240007	0.1962907	0.2831891	0.1961892	0.05916707	0.06579098	0.09859051	0.03403131
244.990	1	0.2516937	0.0859638	0.0612209	0.06448281	0.6632644	0.7484978	0.1648398	0.236829	0.09846322	0.1473941	0.136756	0.06746096	0.1602298	0.1513204	0.2660415	0.1045935	0.2577494	0.2695661	0.249198	0.2258439	1.477474	1.322485	1.335248	0.9279689
244.990	1	0.141109	0.1347742	0.04747326	0.05915794	0.2230197	0.3061409	0.8767245	0.7463829	0.07043991	0.05321087	0.09423488	0.1064483	0.6083779	0.4458967	0.225852	0.1666957	0.06422703	0.08862528	0.05892084	0.05890787	0.1713494	0.1299724	0.1173338	0.1602926
245.088	1	0.001441318	0.001290962	0.003176283	0.002716361	0.001253398	0.0009911406	0.003719648	0.003264006	0.002962477	0.001844398	0.001859895	0.001477543	0.002708853	0.00246195	0.001324312	0.0007927896	0.0005172055	0.0005946759	0.0008263138	0.000726279	0.001931308	0.001732063	0.001795912	0.001762122
245.089	1	0.4922743	0.3938138	1.453636	1.224434	0.160062	0.1300498	0.1144663	0.09424579	1.347943	0.8029247	0.874093	0.5067789	0.06503299	0.05593686	0.0595416	0.0671214	0.1709061	0.2245715	0.2762418	0.1712989	0.05351327	0.06041686	0.08058071	0.03916857
245.090	1	0.2837697	0.09911446	0.07262278	0.04654267	0.6759946	0.7740368	0.1675778	0.2343976	0.09469731	0.1658587	0.1418269	0.06608321	0.1826096	0.1662101	0.2736408	0.09897525	0.2576633	0.2940099	0.2516858	0.2413753	1.501455	1.394189	1.365905	0.986
245.090	1	0.09601791	0.1220765	0.06146254	0.05654772	0.1344958	0.3036702	0.8378517	0.7437878	0.05318838	0.0548362	0.09001575	0.09827731	0.6301487	0.5527055	0.2566537	0.1680958	0.06141154	0.07617623	0.05547864	0.05200564	0.1504401	0.124186	0.144154	0.2174794
245.188	1	0.001561911	0.001212476	0.003022034	0.002748534	0.001016668	0.001479927	0.003468322	0.003155493	0.003009484	0.001890025	0.001891244	0.001316836	0.002784989	0.002561621	0.001492118	0.0006952515	0.0006222023	0.000730979	0.0006755095	0.0004617772	0.001886393	0.001736478	0.001807081	0.00178202
245.189	1	0.4918637	0.3616746	1.416992	1.172191	0.1689865	0.1156235	0.1021534	0.08653073	1.30573	0.824903	0.8231868	0.5002704	0.05987265	0.03774845	0.05134728	0.06522139	0.1069563	0.2396367	0.2415009	0.1605265	0.03949829	0.05324162	0.06882716	0.036034
245.190	1	0.3225994	0.1182558	0.1024978	0.03825847	0.6670906	0.771129	0.1762368	0.2336545	0.1007553	0.1572335	0.1325109	0.0686446	0.2077375	0.1924721	0.2554548	0.09283859	0.2779751	0.3120671	0.2425663	0.2559479	1.502963	1.427238	1.366192	1.01714
245.190	1	0.08782891	0.1244356	0.07114685	0.07171799	0.05178713	0.3431488	0.7513427	0.660177	0.04867379	0.05817172	0.08186378	0.07238723	0.6108931	0.5688332	0.2795106	0.1711934	0.09171796	0.06156053	0.06635911	0.05551497	0.1333229	0.1258623	0.1552725	0.2423008
245.288	1	0.00130853	0.0008584072	0.003023901	0.002492697	0.001188224	0.001819978	0.003217934	0.002726293	0.002804148	0.001851284	0.001577726	0.001143547	0.002498321	0.002461339	0.001566921	0.0006856889	0.0005639695	0.0008139926	0.0007413002	0.0004691986	0.001970112	0.001794509	0.002065342	0.001896792
245.289	1	0.4866284	0.3513047	1.381493	1.10734	0.1688091	0.1165067	0.1061982	0.07746438	1.255647	0.846115	0.7602131	0.4921265	0.04615196	0.04974575	0.05482985	0.07174795	0.09619099	0.2554747	0.2105561	0.1494947	0.05339584	0.05215515	0.06637221	0.03425402
245.290	1	0.3410689	0.1307927	0.1033891	0.04814029	0.6293562	0.7726366	0.1545901	0.214537	0.092817	0.1672859	0.1117684	0.07599864	0.1944528	0.2017876	0.2315654	0.08063974	0.2854316	0.3152078	0.246374	0.2641571	1.512147	1.450807	1.375088	1.070176
245.290	1	0.07086023	0.08423886	0.06871191	0.07321731	0.09216738	0.3617012	0.7007572	0.5888551	0.04961088	0.07102142	0.07259586	0.05705653	0.5487067	0.5548943	0.3245172	0.1502721	0.07075841	0.05548958	0.04923535	0.05744955	0.1165828	0.0801571	0.1887923	0.2329266
245.388	1	0.001377056	0.0008857042	0.003123388	0.002372374	0.001487283	0.002204305	0.003557392	0.002772746	0.002842609	0.002040505	0.001701074	0.001345261	0.002706714	0.002668639	0.001577868	0.0006772673	0.0006096177	0.0009261009	0.0005930888	0.0004168454	0.002048127	0.001989191	0.00218698	0.001931724
245.389	1	0.5169372	0.3263989	1.425633	1.104429	0.169781	0.1250788	0.1053215	0.08581807	1.279591	0.8574615	0.7544766	0.5264329	0.05506915	0.05012367	0.06003026	0.0636885	0.1328203	0.2726387	0.1915555	0.1204798	0.06627122	0.05561243	0.08407263	0.03866112
245.390	1	0.3821302	0.1453064	0.1029364	0.04922835	0.6662526	0.8359689	0.1718356	0.1923724	0.09542894	0.1720216	0.1271224	0.07141729	0.17619	0.2197702	0.2497728	0.08117442	0.2986344	0.3091677	0.2563286	0.2741219	1.550874	1.498936	1.400534	1.16109
245.390	1	0.07048495	0.08970395	0.07018543	0.1009531	0.1165499	0.4063711	0.7706969	0.6108009	0.07287069	0.09633533	0.1034124	0.05090081	0.6043396	0.5694995	0.3312826	0.1422044	0.09996906	0.06492783	0.06928148	0.04499282	0.1060843	0.08007789	0.2044885	0.2384924
245.487	1	0.001496178	0.0009489751	0.003228649	0.002520554	0.001449537	0.002516414	0.003460392	0.002555882	0.002896352	0.002157932	0.001743213	0.001351669	0.002552693	0.002422477	0.001424619	0.0006257753	0.000745574	0.000844894	0.0005440396	0.0005126977	0.002248704	0.002105048	0.00236563	0.002143999
245.487	1	0.5333761	0.3300544	1.434307	1.120263	0.1718516	0.1253514	0.102408	0.07880777	1.305108	0.8729299	0.726235	0.5185525	0.03909587	0.06276512	0.04037003	0.0618493	0.1571016	0.303117	0.1689479	0.1524892	0.04481417	0.05735287	0.07327323	0.04559504
245.488	1	0.3995596	0.1613153	0.1226267	0.05955754	0.6784529	0.8612321	0.174874	0.1540293	0.1053341	0.1653	0.1245555	0.0726905	0.1724397	0.2432148	0.2514404	0.09948717	0.3119571	0.3174584	0.2624295	0.2827335	1.571226	1.525432	1.417134	1.20993
245.488	1	0.09782188	0.09181909	0.060955	0.07743793	0.1216876	0.42083	0.7568811	0.5708899	0.07380482	0.07079013	0.08883761	0.07381866	0.5870161	0.539475	0.3074601	0.1232165	0.1034891	0.08087065	0.0534441	0.03948949	0.1586417	0.1253978	0.2135405	0.2372926
245.588	1	0.001270277	0.001143511	0.003061234	0.002454171	0.001326869	0.002539801	0.003031776	0.002157281	0.002861249	0.002221102	0.001635032	0.001251253	0.002279521	0.001991202	0.001401875	0.000701032	0.0009172977	0.0007827245	0.0006225658	0.0006133398	0.002518195	0.002290383	0.002355858	0.001976355
245.589	1	0.5355179	0.2885601	1.356902	1.086816	0.153719	0.1260979	0.1076703	0.0920888	1.217841	0.9156692	0.6702018	0.4761375	0.06046567	0.05919787	0.04566023	0.04696966	0.1914059	0.2890674	0.2135675	0.1617356	0.05130021	0.04756285	0.06404923	0.04336662
245.590	1	0.4089815	0.1575677	0.1464132	0.06814029	0.7010672	0.8854133	0.1666932	0.1247138	0.09936133	0.1793659	0.125231	0.08024194	0.1551755	0.2526108	0.2379454	0.1056765	0.2981736	0.3320075	0.2568314	0.2809295	1.560016	1.548838	1.413956	1.239409
245.590	1	0.09145488	0.1211428	0.1021381	0.06735786	0.1320058	0.4260909	0.6909606	0.5047218	0.08485295	0.07113824	0.08038051	0.08481392	0.5081816	0.4421109	0.2752209	0.1465445	0.09300803	0.07968292	0.03528031	0.0579277	0.2268436	0.2082506	0.2066607	0.2322318
245.688	1	0.001422791	0.0006151605	0.002545415	0.002124805	0.000955021	0.002460042	0.002882331	0.001916436	0.002506508	0.002212309	0.001454966	0.0009324268	0.001992985	0.001502819	0.001143437	0.0008713181	0.0006435928	0.0007814307	0.0006415942	0.0006311956	0.002538274	0.002397692	0.002063352	0.001867238
245.689	1	0.4994802	0.2278213	1.186406	0.9543574	0.1293392	0.1287706	0.1388576	0.08936398	1.047585	0.920429	0.57292	0.3959132	0.08999148	0.0601558	0.05542986	0.03290238	0.1686358	0.2144372	0.1928374	0.1936735	0.04371493	0.05117827	0.05851125	0.0556431
245.690	1	0.3884118	0.1559321	0.1745658	0.07163759	0.7005543	0.8834093	0.1951775	0.1018431	0.09630039	0.177766	0.1415641	0.05272562	0.1560804	0.250578	0.2122359	0.1029571	0.3058529	0.3235327	0.2711758	0.259971	1.52961	1.542022	1.393936	1.245386
245.690	1	0.1113122	0.09742706	0.06759469	0.04932528	0.1144981	0.3742017	0.6484956	0.4461659	0.08877701	0.05911419	0.06931424	0.07480842	0.4541325	0.3476928	0.2646504	0.1969843	0.09166694	0.08005914	0.04216786	0.04630937	0.2450504	0.2323691	0.1816358	0.1973715
245.788	1	0.00139763	0.0006602559	0.002472038	0.001959052	0.0008104578	0.002450633	0.003009703	0.002009571	0.002465864	0.002122418	0.001301139	0.0007631868	0.001794887	0.0009562516	0.001163612	0.001007009	0.0005094956	0.000808693	0.0006840711	0.0007707256	0.002571428	0.002498725	0.001842981	0.001753598
245.789	1	0.4498612	0.1880717	1.175553	0.9333991	0.1215751	0.1301984	0.1257611	0.08216541	1.01017	0.8677043	0.5483338	0.3589397	0.089488	0.03552971	0.05967411	0.0315451	0.176585	0.1460228	0.1801379	0.2411759	0.0419006	0.05415117	0.05025598	0.05469741
245.790	1	0.3872889	0.1629527	0.1773977	0.09203465	0.7367144	0.8979751	0.221601	0.1349633	0.1100671	0.1757442	0.1314818	0.04292134	0.1629406	0.250916	0.188664	0.1134895	0.317065	0.3256443	0.2914356	0.2635275	1.496646	1.536132	1.40541	1.249925
245.791	1	0.1310344	0.1016776	0.07647433	0.04978934	0.09332283	0.3882355	0.6966524	0.4753927	0.09714309	0.06137314	0.06944867	0.06813552	0.3938671	0.2218964	0.262453	0.2319242	0.0943075	0.05210233	0.0396005	0.05274112	0.2641853	0.2461221	0.1351925	0.1727537
245.888	1	0.001037486	0.0006174744	0.002657203	0.002094652	0.001157992	0.002320979	0.002934234	0.002162085	0.002372756	0.00203839	0.001466684	0.0008298321	0.001464673	0.000561777	0.0009824123	0.001110494	0.0006118587	0.0007241905	0.0006539711	0.0007127518	0.002366208	0.002495704	0.001872173	0.001538824
245.889	1	0.447011	0.1641843	1.184048	0.949802	0.1235252	0.1279196	0.1060114	0.07709095	1.042774	0.8361123	0.5572155	0.3552375	0.07536615	0.04320579	0.06152242	0.04812895	0.1850305	0.1160359	0.1738081	0.2723494	0.05760143	0.05913723	0.04562856	0.05144359
245.890	1	0.379648	0.1662508	0.178802	0.07532127	0.7497766	0.8934826	0.2055484	0.1470953	0.126954	0.1822487	0.09597295	0.04829643	0.1749657	0.2098541	0.1371597	0.1168905	0.3071664	0.2842004	0.3039568	0.259686	1.451966	1.523813	1.392092	1.247172
245.890	1	0.1355087	0.1097434	0.07266807	0.05395768	0.1349116	0.3659979	0.6870876	0.4742312	0.07421797	0.05158343	0.08173232	0.07211483	0.3353001	0.1013649	0.2368345	0.2253347	0.08936008	0.0709662	0.04303235	0.06246712	0.2300813	0.2502162	0.1338807	0.1274136
245.988	1	0.0011922	0.000555751	0.003045919	0.002216236	0.001402093	0.001499082	0.002339093	0.001826098	0.002798902	0.001956407	0.001780461	0.001124195	0.001273133	0.000829126	0.0007556454	0.0008035215	0.0007528755	0.0006527481	0.0007201245	0.0006420651	0.002162736	0.002282218	0.001634912	0.001473703
245.989	1	0.5060382	0.2092547	1.34671	1.10614	0.1592072	0.1375575	0.09379613	0.07964227	1.286123	0.8553478	0.6922595	0.4391981	0.06568261	0.04128794	0.06471269	0.06434173	0.2357989	0.1478766	0.2297653	0.2187248	0.06858899	0.07333789	0.07579587	0.06080987
245.990	1	0.3192979	0.1637489	0.1826498	0.08294345	0.6051915	0.7893487	0.2004799	0.1199555	0.1095482	0.1741551	0.1070553	0.05045445	0.1638457	0.2048826	0.1272102	0.1122324	0.2778671	0.2416177	0.3052566	0.2492972	1.308466	1.404243	1.316057	1.136522
245.990	1	0.1188555	0.06430408	0.06110552	0.05043281	0.1566881	0.2642179	0.528736	0.4185359	0.06502624	0.05496426	0.09866128	0.07100903	0.299389	0.1675289	0.1818357	0.1895255	0.07451815	0.05062777	0.03712977	0.05385161	0.2002485	0.2169947	0.09095366	0.1079296
246.088	1	0.001599631	0.0005746752	0.003216405	0.002404221	0.001155273	0.0006884365	0.001493301	0.001209475	0.003351948	0.001885569	0.001667019	0.00113531	0.001158921	0.0008175268	0.0004418371	0.0003874855	0.0007553409	0.0006227834	0.0006810766	0.0005898271	0.001583095	0.001526041	0.0014238	0.001445457
246.089	1	0.5253365	0.2144579	1.461817	1.215278	0.1920018	0.1382476	0.1012726	0.09021852	1.45586	0.8814086	0.7993098	0.4954844	0.04626922	0.05128601	0.05198402	0.05378936	0.2582869	0.1693361	0.2262699	0.1914338	0.06398671	0.0718502	0.08598582	0.03808319
246.089	1	0.255286	0.1156435	0.1655898	0.08529703	0.4769619	0.6446664	0.1860425	0.1291583	0.08141438	0.1461149	0.09667994	0.07434062	0.09647108	0.1754532	0.1347558	0.1300987	0.218088	0.2158914	0.2916225	0.2280058	1.168075	1.256723	1.218701	1.009847
246.090	1	0.07777996	0.0542789	0.03434933	0.03413749	0.1296735	0.1563357	0.3167799	0.2717789	0.09920772	0.08340475	0.07738757	0.06518937	0.2635753	0.1905379	0.09624508	0.0951119	0.06327299	0.03909546	0.03224468	0.06014493	0.09282611	0.1197387	0.09263694	0.1255845
246.188	1	0.001498166	0.0004112755	0.00310686	0.002363081	0.0009580822	0.0003689935	0.001897662	0.001645322	0.003354783	0.001862687	0.001412837	0.001099806	0.001564717	0.001165874	0.0004279927	0.0004738122	0.0006538768	0.0005450627	0.0007155225	0.0007832717	0.00151161	0.001418905	0.00167465	0.001529908
246.189	1	0.4854322	0.1605495	1.396541	1.17524	0.188497	0.1211363	0.09027106	0.08325747	1.428637	0.8306679	0.7618714	0.4820133	0.05421471	0.04239586	0.04951871	0.05727968	0.223441	0.1536982	0.1849492	0.22508	0.05231561	0.08478237	0.07751784	0.03133253
246.190	1	0.2989369	0.1388377	0.125854	0.0757931	0.5882585	0.7397179	0.2044963	0.1603063	0.1170856	0.1840805	0.1163092	0.09912409	0.1398375	0.2125177	0.1568415	0.1496711	0.252504	0.231925	0.3267153	0.2443254	1.228854	1.296169	1.291463	1.112183
246.190	1	0.07223366	0.06847819	0.06040766	0.03986269	0.08716111	0.1939323	0.4309054	0.3673391	0.1083699	0.103236	0.108373	0.07024889	0.364508	0.2870907	0.08245021	0.08154246	0.05008341	0.05989167	0.04690406	0.06268219	0.1014118	0.1350349	0.09602581	0.1633161
246.288	1	0.001347132	0.0004919603	0.002998134	0.002414194	0.0009004293	0.0007577158	0.002477511	0.002165045	0.003349383	0.001750077	0.001442159	0.0008739793	0.002096959	0.001601996	0.0005719253	0.0005227374	0.0006263981	0.0006494445	0.0005711954	0.0007538368	0.001487534	0.001253723	0.001593922	0.001750408
246.289	1	0.4272941	0.1742096	1.360285	1.141873	0.1703515	0.1152641	0.08875924	0.08774124	1.388256	0.7499408	0.7287963	0.4530424	0.06059492	0.04990151	0.03938145	0.05296068	0.2094842	0.1677099	0.138282	0.278347	0.06066	0.06399672	0.07014283	0.0293176
246.290	1	0.3193872	0.1344144	0.110043	0.0816807	0.6472836	0.7949602	0.2017705	0.1579592	0.1262249	0.2100875	0.1267719	0.108094	0.1700681	0.2513341	0.2053485	0.1630612	0.2800753	0.2225857	0.3545408	0.2699808	1.236367	1.327475	1.359137	1.19947
246.290	1	0.06376469	0.08786358	0.07598945	0.05428716	0.05314619	0.2740066	0.5838557	0.4933557	0.1134745	0.06742299	0.1049029	0.0859034	0.4803122	0.3751559	0.1004804	0.1076457	0.04679439	0.04928557	0.05255474	0.03695149	0.09922133	0.1163874	0.09111138	0.1993544
246.388	1	0.001328716	0.0007877072	0.002748115	0.002225475	0.000998158	0.001040611	0.002605644	0.00220298	0.003102039	0.001539507	0.001220414	0.0009304754	0.002296901	0.001806937	0.0006051106	0.0005606768	0.0006303411	0.0005848921	0.0006650929	0.0008671505	0.001492975	0.001184563	0.001666522	0.001888727
246.389	1	0.3978273	0.2388644	1.288176	1.058078	0.171542	0.106985	0.08930179	0.073556	1.298088	0.6735572	0.645549	0.4082853	0.06715936	0.05247081	0.03826811	0.06796411	0.1608849	0.1719154	0.1382668	0.3300502	0.05280035	0.08259794	0.051652	0.0382706
246.390	1	0.3181528	0.1102128	0.09986382	0.09718704	0.6120607	0.7665861	0.2095917	0.1474788	0.1157132	0.2049347	0.1395318	0.1031845	0.1611261	0.2665244	0.2093109	0.1513148	0.274657	0.2097177	0.3541433	0.2783783	1.205529	1.311224	1.36276	1.211919
246.390	1	0.08473519	0.07606878	0.07748659	0.0735933	0.08455698	0.2925527	0.5930062	0.5041965	0.1121776	0.05071972	0.07881262	0.08394928	0.5155146	0.385012	0.1051468	0.1040722	0.05313091	0.03428052	0.03966592	0.02730592	0.07258866	0.0605787	0.1106045	0.209283
246.488	1	0.001017685	0.0009370672	0.002382189	0.001973796	0.001098141	0.001451115	0.002434112	0.002168112	0.002713529	0.001507556	0.001127289	0.0007411914	0.001986664	0.001692457	0.0005514852	0.0003949861	0.0005564464	0.0004479049	0.0007879636	0.0008618157	0.001381016	0.001265716	0.001703082	0.001768553
246.489	1	0.3645235	0.3227087	1.157788	0.9578211	0.1443611	0.1043092	0.08120245	0.07831696	1.144094	0.6395381	0.5469342	0.3694278	0.05411425	0.05941959	0.04551921	0.05938123	0.1473139	0.1747994	0.159674	0.346521	0.0659161	0.0784107	0.04271905	0.04563307
246.490	1	0.2966096	0.09862602	0.07918591	0.1036274	0.5662816	0.7362152	0.1926792	0.1629041	0.1134967	0.1917674	0.1212743	0.1101232	0.1576987	0.2621707	0.1817414	0.1594761	0.2722962	0.1947596	0.3542788	0.297174	1.188254	1.279471	1.373503	1.221133
246.490	1	0.08838102	0.06247984	0.0664856	0.06355692	0.1015875	0.3007972	0.5579252	0.4777183	0.1384371	0.07922049	0.07484601	0.08467341	0.4701562	0.3764834	0.1198907	0.08630527	0.06545985	0.05050333	0.03179571	0.0423199	0.05481769	0.04569797	0.1319428	0.2085386
246.588	1	0.0009997289	0.0011054	0.002403355	0.001945588	0.001079958	0.001701915	0.002369548	0.001969935	0.002518205	0.00167181	0.001132242	0.0005752167	0.00189453	0.001671472	0.0006982826	0.0004724137	0.0008061141	0.0005743051	0.0008306866	0.0008621574	0.001346955	0.001479725	0.001861348	0.001870605
246.589	1	0.3510235	0.4046066	1.069004	0.8841188	0.1491469	0.08920849	0.08347114	0.08304958	1.039403	0.6488604	0.4876849	0.321296	0.06067479	0.05280813	0.05453219	0.04833127	0.1897652	0.1767126	0.1699425	0.3265224	0.08852869	0.09602161	0.02866329	0.05365964
246.590	1	0.283641	0.1066919	0.07104628	0.08843314	0.5423163	0.7096393	0.1634079	0.1597701	0.1040852	0.1728946	0.08663615	0.09815858	0.1502402	0.2525307	0.1764518	0.1475814	0.2675305	0.199054	0.3378087	0.299963	1.202924	1.266428	1.380731	1.228043
246.590	1	0.06776708	0.04329703	0.05928953	0.06428566	0.1322918	0.3211171	0.5439636	0.4419344	0.1208051	0.06053062	0.05343926	0.0590261	0.4393573	0.3623493	0.1343343	0.08789557	0.05020312	0.04033079	0.02504117	0.03304517	0.04008735	0.05633374	0.1552951	0.2152915
246.688	1	0.001067947	0.001192464	0.002479756	0.002081811	0.0007572512	0.001948761	0.00267498	0.00214051	0.002499625	0.001692252	0.001231242	0.0007483363	0.002031301	0.001666849	0.0006223034	0.0003959699	0.0006853097	0.0005080941	0.0007874215	0.000814647	0.001310766	0.001513027	0.002023635	0.002076118
246.689	1	0.3526242	0.4536157	1.109223	0.8837655	0.149458	0.1115208	0.08760136	0.06063879	1.000186	0.6955456	0.5113899	0.302916	0.0631126	0.06221674	0.0465771	0.04373696	0.2273327	0.1830993	0.1703559	0.2825026	0.08556657	0.09086463	0.04723271	0.04764902
246.690	1	0.2805685	0.1040991	0.09496968	0.1011786	0.5690634	0.721144	0.1485647	0.1580498	0.1101479	0.1402094	0.08002336	0.09395656	0.1698016	0.2168475	0.2060424	0.1398917	0.2941307	0.2044328	0.3523721	0.3164937	1.25654	1.283065	1.458304	1.292544
246.690	1	0.06427799	0.04347766	0.05834932	0.06897495	0.1356443	0.3359483	0.6188168	0.4941774	0.1204349	0.03415578	0.06393293	0.06526937	0.4999787	0.3968571	0.1461638	0.08356489	0.08681294	0.05718299	0.03091815	0.03718271	0.0719576	0.08261522	0.1693339	0.2441109
246.788	1	0.00113963	0.001197884	0.00242718	0.002158325	0.0006802237	0.002092324	0.002635404	0.0021462	0.002312529	0.001768161	0.00131112	0.0007468196	0.001916262	0.001442095	0.0006707968	0.0002403111	0.0006588831	0.0006608112	0.0008038072	0.0008803101	0.001430156	0.001521247	0.002010194	0.001975018
246.789	1	0.3642914	0.4628313	1.098049	0.8634334	0.1377249	0.1181976	0.09324866	0.05852656	0.9681574	0.7383552	0.5126579	0.3171863	0.06055832	0.05205831	0.03579442	0.03392	0.2337084	0.1655319	0.1486822	0.2200584	0.08683628	0.07587782	0.04848489	0.05549285
246.790	1	0.2681568	0.09523153	0.1260289	0.1034959	0.5789905	0.7047037	0.1651075	0.1673407	0.1001375	0.1407599	0.09004607	0.08150339	0.1586793	0.1879363	0.2167076	0.132102	0.2940991	0.2116447	0.3379797	0.3107825	1.293718	1.259533	1.460841	1.294302
246.791	1	0.06778147	0.05992499	0.06626178	0.06197759	0.1561351	0.3653157	0.6197749	0.4792428	0.09192725	0.05058213	0.06767187	0.06956269	0.4523182	0.3596898	0.1411592	0.06061901	0.07675548	0.06332496	0.03852692	0.04138726	0.05352321	0.08219877	0.1764129	0.2299177
246.888	1	0.001113521	0.001367567	0.001926549	0.00174862	0.001144887	0.002262512	0.002485157	0.001941419	0.00166742	0.00170615	0.001262662	0.0006787356	0.001653515	0.001126373	0.0006659335	0.0003571296	0.0008128222	0.0007153349	0.0005390854	0.0008449357	0.001554491	0.001424546	0.001867928	0.001741082
246.889	1	0.3749812	0.4931408	0.9511447	0.7416362	0.1175178	0.1243154	0.09189496	0.04325219	0.8145115	0.747132	0.4955882	0.2906294	0.05542448	0.03265633	0.03426157	0.02697944	0.23293	0.1362018	0.1134364	0.18116	0.0698221	0.06524483	0.04729865	0.04198922
246.890	1	0.2638758	0.1262499	0.1484391	0.09812515	0.5679632	0.686786	0.1842131	0.1395178	0.1069874	0.1437814	0.1105819	0.0509843	0.1728116	0.1527402	0.2371611	0.1063866	0.3116544	0.2124398	0.3195422	0.2862222	1.325241	1.224465	1.429961	1.257466
246.890	1	0.1189048	0.08512742	0.06162076	0.04674655	0.2080603	0.3752317	0.5726064	0.4321952	0.08853648	0.06537705	0.05875719	0.0421862	0.3737549	0.2827543	0.130875	0.06369936	0.09063185	0.07886331	0.05382119	0.0473766	0.09863523	0.08505409	0.1608354	0.1869565
246.988	1	0.001282907	0.0009757773	0.001810339	0.001492099	0.001394489	0.001994821	0.002433186	0.001691754	0.00163626	0.001698181	0.001331424	0.0006035629	0.001291422	0.0008612621	0.0005720367	0.000541102	0.0009223117	0.0005675761	0.0006082148	0.0006445872	0.001787554	0.001446053	0.00159859	0.001339742
246.989	1	0.3423698	0.5090368	0.8076515	0.622268	0.1060977	0.1269444	0.1024897	0.04002409	0.7246705	0.7122579	0.5142128	0.2733299	0.06153204	0.0390305	0.03102926	0.0354862	0.2289654	0.1765716	0.1279594	0.1944191	0.07088913	0.04409474	0.03899873	0.03180376
246.990	1	0.2717343	0.1620731	0.1399642	0.1087967	0.5516247	0.6609913	0.2010108	0.1243407	0.1045098	0.1447442	0.1284576	0.04592988	0.1775453	0.1405134	0.2354385	0.115847	0.3238838	0.2060141	0.2780631	0.2585584	1.347507	1.187332	1.359857	1.20248
246.991	1	0.1333724	0.0981358	0.0433419	0.04607982	0.2193366	0.3460636	0.5282687	0.3995815	0.05407395	0.0733682	0.04438485	0.05514321	0.3052229	0.1946422	0.1201175	0.1129573	0.07255713	0.05261868	0.0438596	0.0533349	0.1345679	0.1004611	0.1275163	0.1550205
247.088	1	0.001002343	0.001058535	0.001783431	0.001467883	0.001585174	0.001647655	0.002743663	0.001995922	0.001772711	0.001709448	0.001437395	0.0005816878	0.001506809	0.0003036015	0.0008218853	0.0007193734	0.001003441	0.0006839428	0.0005853794	0.0006557862	0.001927812	0.001560855	0.001504214	0.001355737
247.089	1	0.3570077	0.4869214	0.8427451	0.6262332	0.1178567	0.1200642	0.0934005	0.05706612	0.7799427	0.7167368	0.5258368	0.3024084	0.06263626	0.04722876	0.03966049	0.03613242	0.2419239	0.1791136	0.1285327	0.1717469	0.06819531	0.03304252	0.0336634	0.02740269
247.090	1	0.2955089	0.1657952	0.1276493	0.1200092	0.5808654	0.6754555	0.2145939	0.1158657	0.1165421	0.1341255	0.1432146	0.04652115	0.1643575	0.1293415	0.234709	0.128235	0.3272064	0.2165698	0.263981	0.2618943	1.40837	1.226617	1.365538	1.189369
247.090	1	0.1393077	0.1034249	0.07622965	0.05133638	0.2287848	0.3033358	0.6317897	0.4815118	0.07985297	0.05884789	0.08595007	0.09751556	0.3564551	0.06958288	0.1547979	0.1593899	0.06687506	0.06506775	0.05665697	0.06995366	0.1462123	0.1182918	0.1225132	0.1085599
247.188	1	0.0009620187	0.00130282	0.002123452	0.001554252	0.001309668	0.001368833	0.003118265	0.002458552	0.002019432	0.001706424	0.001524176	0.0006310851	0.001956369	0.00094751	0.001086093	0.0006937566	0.0007247301	0.0008692195	0.000695872	0.0005964625	0.001679254	0.00165482	0.001469355	0.001248713
247.189	1	0.370306	0.4500975	0.9528288	0.667163	0.1288446	0.1145645	0.08877858	0.06780943	0.8699974	0.7175422	0.5430803	0.3487655	0.05733029	0.0518383	0.0575441	0.04778495	0.2549603	0.1659059	0.151391	0.1685661	0.0629396	0.03256366	0.02861077	0.02437367
247.190	1	0.3270009	0.1545514	0.1315207	0.1122887	0.5965987	0.6901711	0.2307103	0.08873948	0.1144687	0.1303837	0.1428668	0.05446982	0.1333152	0.130433	0.2209606	0.1461405	0.3395689	0.2194793	0.2536891	0.252661	1.453959	1.283845	1.366044	1.157035
247.190	1	0.1392959	0.1013254	0.06846287	0.04113753	0.1783669	0.2739307	0.7307072	0.5954708	0.07429224	0.0589477	0.09817051	0.0863941	0.4517168	0.2232255	0.2022088	0.1570561	0.03978485	0.06847241	0.05549682	0.07885416	0.1094489	0.1373662	0.1003153	0.1042499
247.288	1	0.001385166	0.001279273	0.002067032	0.001469063	0.0008083165	0.0009062105	0.002978216	0.002507066	0.001889778	0.001475068	0.00125298	0.0006552256	0.002028987	0.001526721	0.001118219	0.0006735074	0.0008074142	0.0008492264	0.0005793017	0.0006451533	0.001465212	0.001593555	0.001389849	0.001365924
247.289	1	0.368241	0.4291006	0.9660613	0.6699514	0.1389751	0.1128045	0.08643877	0.087302	0.8705333	0.6777264	0.5322753	0.3704152	0.06664138	0.05073112	0.05624636	0.03394944	0.2723058	0.1619027	0.1761303	0.1828581	0.06679413	0.03442266	0.02627658	0.02865857
247.290	1	0.3518898	0.1365979	0.130319	0.1017197	0.5844421	0.687156	0.2379001	0.05770013	0.1144291	0.1175274	0.1410454	0.05225253	0.1364131	0.1227058	0.2073631	0.1618881	0.3586972	0.2283222	0.2309908	0.2385515	1.451947	1.320034	1.305009	1.082511
247.290	1	0.1248006	0.09702881	0.04868899	0.05532341	0.1079934	0.2817585	0.6991306	0.612325	0.08592196	0.06468115	0.09449329	0.08237482	0.4865906	0.3730061	0.2243909	0.1400413	0.04472204	0.07087169	0.06163506	0.05963665	0.07172732	0.1207054	0.1235113	0.1430371
247.388	1	0.001330752	0.001076211	0.001832058	0.00140818	0.0008930569	0.0009262258	0.002952347	0.002486928	0.001741575	0.001381188	0.0009718473	0.0006577838	0.002220732	0.001987027	0.001069249	0.0005974975	0.0007127563	0.0006447595	0.0005205407	0.0006607338	0.001210989	0.001518776	0.001595986	0.001719955
247.389	1	0.3406874	0.3907602	0.8892588	0.6132309	0.1183009	0.08385025	0.06559283	0.06681683	0.8067194	0.6090733	0.4890547	0.3619418	0.07614069	0.05505531	0.04821332	0.02890226	0.2817903	0.1738189	0.1915134	0.1948245	0.06753199	0.04423194	0.03131031	0.02294092
247.390	1	0.3440684	0.08147186	0.1456701	0.1016683	0.5875836	0.6603221	0.2389696	0.06864207	0.118918	0.1007459	0.1314757	0.06346709	0.1456146	0.1123834	0.2067134	0.1729103	0.3472939	0.2128981	0.210412	0.2276277	1.411395	1.328274	1.247958	1.006013
247.390	1	0.07849874	0.077779	0.06155561	0.06326058	0.09645045	0.3172407	0.6578971	0.5982193	0.09528505	0.05096676	0.09565184	0.0868761	0.5100043	0.4690254	0.2335019	0.13021	0.06016604	0.06646545	0.06948428	0.07214873	0.0816049	0.09633136	0.1545	0.2196988
247.488	1	0.001229131	0.0008319554	0.001728193	0.001285976	0.001167995	0.00123436	0.002943421	0.002543964	0.001921613	0.001220254	0.001002745	0.0008583606	0.002296387	0.002133519	0.001261568	0.0007459844	0.0006158369	0.0005977294	0.0006529193	0.0007170153	0.001252521	0.001591263	0.001635747	0.001720041
247.489	1	0.3377871	0.3722932	0.8973468	0.6069245	0.1088341	0.07752775	0.06651285	0.07029484	0.7756532	0.5616201	0.4693168	0.379585	0.07111493	0.06286897	0.04725563	0.03884767	0.2677875	0.162047	0.1967557	0.2314786	0.06902989	0.05011401	0.02834269	0.02854092
247.490	1	0.3330222	0.0599876	0.1584503	0.1136949	0.5946913	0.6599527	0.2350587	0.1113613	0.1153539	0.1051819	0.1136158	0.07392094	0.1467975	0.08988031	0.1985512	0.171802	0.3381884	0.191248	0.1959673	0.2218864	1.39366	1.361176	1.242306	0.9584413
247.490	1	0.07710737	0.0773624	0.04157862	0.07451066	0.1047017	0.3557769	0.6729795	0.5811779	0.08103122	0.05107257	0.1032195	0.07296912	0.5353454	0.5019921	0.2553888	0.1378107	0.06576901	0.04802841	0.04272248	0.06419915	0.0622183	0.07790071	0.1524269	0.2185889
247.588	1	0.001277936	0.0009391745	0.001796483	0.001284045	0.001266609	0.001502855	0.003560009	0.002904306	0.001767897	0.0009899907	0.000938919	0.0009425949	0.002617904	0.002396069	0.001329044	0.0007155033	0.0007283248	0.0006173968	0.0004490664	0.0006830966	0.00153112	0.001775204	0.001715632	0.001912255
247.589	1	0.3372775	0.3227099	0.9108103	0.6185844	0.1234945	0.07218702	0.07254932	0.08342853	0.7892421	0.5036239	0.4489792	0.395574	0.07179233	0.0525483	0.04963091	0.03071887	0.2535686	0.1534947	0.1845116	0.2549687	0.07414371	0.06824416	0.02592193	0.02801008
247.590	1	0.3080364	0.1084942	0.1742603	0.1137751	0.5974423	0.6882743	0.2442088	0.1356584	0.09296876	0.1055768	0.09316522	0.07884466	0.1197229	0.07928917	0.1820191	0.1803824	0.3459199	0.1863855	0.2036942	0.2394141	1.422159	1.458741	1.303162	0.9826431
247.590	1	0.07693689	0.0660974	0.05905066	0.06630628	0.1040937	0.385264	0.7913189	0.639884	0.05874804	0.1027661	0.08220344	0.06406525	0.6001886	0.5691311	0.2712459	0.1410545	0.08499867	0.07046935	0.04164279	0.04606886	0.04985247	0.07847949	0.1424626	0.249203
247.688	1	0.001182181	0.0006668121	0.001778338	0.00132895	0.001110485	0.001756962	0.003589726	0.002887803	0.001575016	0.001041238	0.0008086101	0.001009306	0.002777851	0.002340767	0.001220735	0.0006780271	0.0008898701	0.0006232331	0.0004701241	0.0006526991	0.001572091	0.001717182	0.001758071	0.001728902
247.689	1	0.3261088	0.2463702	0.8443261	0.5849598	0.1311142	0.07570562	0.06195367	0.08756671	0.7715714	0.4378823	0.393143	0.3940274	0.05598946	0.04697665	0.05433699	0.04194972	0.2484595	0.1488774	0.1575659	0.2689808	0.07023441	0.06941648	0.02501954	0.02373567
247.690	1	0.2690946	0.1345386	0.1787175	0.09573137	0.6014403	0.6658221	0.2368892	0.1443098	0.1020576	0.09323138	0.06803625	0.07779307	0.1218448	0.09867727	0.1627585	0.1915825	0.3345672	0.2163811	0.2002241	0.2476548	1.376949	1.473129	1.2581	0.9324442
247.690	1	0.08292672	0.07501691	0.07173287	0.09921283	0.1042428	0.3963157	0.8115716	0.6307833	0.06637847	0.08750526	0.1011476	0.06307848	0.6143914	0.5533096	0.2861521	0.1278313	0.09740226	0.06315491	0.06379915	0.03938508	0.08564695	0.08181187	0.1765871	0.2466714
247.788	1	0.001095015	0.0007071885	0.001662485	0.001278759	0.0007352365	0.001894316	0.003334019	0.002609171	0.001649159	0.0009194571	0.0008674413	0.0009583711	0.002598051	0.002230364	0.001250444	0.0007222148	0.0007297841	0.0004752722	0.0003690054	0.0006408504	0.001646394	0.001746319	0.001629904	0.001736668
247.789	1	0.3381641	0.1640398	0.7847455	0.5633154	0.1340504	0.07803982	0.05501339	0.07924867	0.7624798	0.3922175	0.3532839	0.3816697	0.05476847	0.02405221	0.04319263	0.04900781	0.2314985	0.14177	0.1330674	0.2709956	0.05040048	0.04613467	0.03211582	0.01412057
247.790	1	0.2430397	0.1487616	0.1738188	0.08202039	0.6042919	0.6310493	0.2436197	0.1621474	0.1047496	0.07683695	0.05676095	0.08136687	0.1150294	0.1000709	0.1432277	0.2076359	0.3004339	0.2280288	0.1809538	0.2435117	1.301302	1.460459	1.182581	0.8616888
247.791	1	0.09285852	0.08641764	0.06838596	0.07330331	0.0895915	0.3909037	0.7674985	0.5800343	0.07878879	0.063055	0.08167133	0.07378819	0.6062994	0.5259656	0.2597508	0.1099105	0.09484714	0.07403951	0.05713244	0.04063382	0.1421487	0.1051916	0.1802628	0.2488925
247.888	1	0.001066596	0.0003433526	0.00131463	0.00116148	0.0005667687	0.001967499	0.003137014	0.002423697	0.001553666	0.0007793212	0.0008595781	0.0009082973	0.002292727	0.001859732	0.001155156	0.000820546	0.0004730237	0.0005107294	0.0004423915	0.0004880879	0.001791356	0.001779994	0.001656952	0.001579105
247.889	1	0.3492765	0.1213883	0.6923078	0.522712	0.1244974	0.07614505	0.0542617	0.07255153	0.6869146	0.369837	0.3201781	0.3535365	0.06433613	0.02089576	0.03955781	0.04800102	0.2081184	0.1470156	0.1517195	0.2442805	0.03292909	0.04330773	0.03199575	0.02599702
247.890	1	0.2116818	0.1436344	0.1547222	0.09406176	0.5867365	0.6135595	0.2379763	0.1632282	0.1039324	0.07605557	0.06201593	0.08978671	0.1151376	0.1002686	0.1400077	0.1996444	0.2617979	0.2345975	0.1650974	0.2384533	1.249959	1.45454	1.126339	0.8065291
247.890	1	0.08864232	0.1152112	0.09739265	0.07584864	0.08712417	0.3969476	0.7306055	0.5477831	0.08725509	0.04260264	0.06480368	0.08756971	0.545091	0.4414786	0.2365742	0.1439969	0.08889116	0.065965	0.03973623	0.06087109	0.2074735	0.1535307	0.1843063	0.2418448
247.988	1	0.001192931	0.0006506105	0.001703079	0.00127981	0.001125157	0.002372537	0.003530964	0.002537655	0.001683893	0.0009977373	0.001064428	0.0009221514	0.002214406	0.001597134	0.001108779	0.0008496947	0.0006012006	0.000570321	0.0006062207	0.0006209397	0.001912069	0.0019485	0.001529573	0.001589209
247.989	1	0.4377634	0.1672621	0.7898364	0.5614255	0.1131406	0.09061401	0.05234993	0.07906653	0.716018	0.4213403	0.3578307	0.3850342	0.05582946	0.01796119	0.04373002	0.05482382	0.1656534	0.1709827	0.1825	0.2291105	0.03484173	0.05615075	0.02750676	0.02868917
247.990	1	0.2213223	0.1237385	0.1351201	0.09278152	0.5890604	0.6387742	0.2605333	0.1738591	0.1107601	0.102048	0.08583379	0.09146201	0.1324797	0.1210074	0.1474147	0.1818671	0.259214	0.2636445	0.160397	0.2445878	1.292582	1.495134	1.148415	0.837814
247.990	1	0.1155874	0.1111996	0.05922835	0.06066415	0.1499985	0.456833	0.8308267	0.5836733	0.09060424	0.05675509	0.06895228	0.07839114	0.5243069	0.3893729	0.2412451	0.1770827	0.08003451	0.04883489	0.04450486	0.05422038	0.2391341	0.1837839	0.1476584	0.2256952
248.078	1	0.001064531	0.0004781785	0.001513712	0.001201761	0.001361255	0.002412736	0.00355725	0.002531101	0.001787674	0.001212563	0.001108525	0.0007972351	0.001924963	0.001089248	0.001035806	0.0008569371	0.0006156936	0.000648072	0.0007785378	0.0006487114	0.002085227	0.002070059	0.001377439	0.001350008
248.079	1	0.4747687	0.2254971	0.8180833	0.5733768	0.1022473	0.09302538	0.05910885	0.07218746	0.7295825	0.491216	0.39184	0.3713243	0.04928809	0.03589031	0.05613808	0.05316028	0.1529794	0.1924453	0.2092447	0.2646229	0.0401145	0.04778294	0.02181126	0.03793236
248.080	1	0.23405	0.1488282	0.1172705	0.09872901	0.5835033	0.6592772	0.2891764	0.1783023	0.1213032	0.1071037	0.09446139	0.09033422	0.1291456	0.1124331	0.1567964	0.1626103	0.2458748	0.2813336	0.1754019	0.2402472	1.316882	1.471071	1.132424	0.8356899
248.080	1	0.1308107	0.1060924	0.07838277	0.05837992	0.1824886	0.4504433	0.8644119	0.5779316	0.1003619	0.05778063	0.07482515	0.08071407	0.4639106	0.2624619	0.2405231	0.2120697	0.08219726	0.03484377	0.05982513	0.04650281	0.2579854	0.2140478	0.1035814	0.1943797
248.188	1	0.001252188	0.00062806	0.001727138	0.00134356	0.001126693	0.002191961	0.003272733	0.002273966	0.001654326	0.001245612	0.001097142	0.0007830523	0.001487293	0.0005144806	0.0008877883	0.0009452261	0.0005399504	0.0007578938	0.0007314997	0.0008025997	0.00206132	0.00225333	0.00127391	0.001164623
248.189	1	0.4699998	0.2927107	0.7842995	0.5746588	0.1020462	0.1000147	0.06263388	0.0743107	0.7182542	0.5418327	0.4164128	0.329842	0.04539575	0.04268651	0.05101944	0.05342801	0.1664924	0.2020372	0.2298773	0.2822365	0.05390015	0.03735589	0.03341719	0.04425201
248.190	1	0.2189693	0.166499	0.1029959	0.1002847	0.5513785	0.6600969	0.2590139	0.1644721	0.1280124	0.09162822	0.10238	0.09255937	0.131273	0.1126679	0.1619237	0.1220536	0.2239423	0.2776532	0.1807098	0.2351282	1.330743	1.415819	1.092979	0.8157191
248.190	1	0.1192781	0.08827677	0.06552092	0.05276632	0.1466059	0.3802036	0.7692393	0.5343306	0.07066473	0.06072059	0.0821449	0.06308197	0.360559	0.1071509	0.2092391	0.2095139	0.07206207	0.06574809	0.05638574	0.04758709	0.2444267	0.2421344	0.09074698	0.1287407
248.278	1	0.001321295	0.0006023619	0.001598632	0.001359166	0.0006515326	0.001590185	0.002657992	0.001931848	0.001575067	0.001260798	0.001216567	0.0007057766	0.001292652	0.0006596589	0.0007817487	0.0007484087	0.0006490276	0.0007483317	0.000728706	0.0007494034	0.002184026	0.002126658	0.001267908	0.001182455
248.279	1	0.4283373	0.3394307	0.7384666	0.5854866	0.09186965	0.101512	0.05690385	0.06285684	0.6894234	0.5713922	0.4534633	0.2632865	0.04117028	0.04519955	0.04690214	0.04298358	0.1798655	0.2106673	0.2444351	0.2628185	0.05805649	0.03259626	0.04618733	0.04379175
248.280	1	0.2032908	0.1451092	0.1026155	0.09303945	0.5242921	0.6368295	0.2475994	0.1447718	0.1508175	0.09552877	0.1143582	0.08011868	0.1211517	0.1156205	0.1709876	0.1054852	0.2349156	0.2640486	0.1778041	0.2421454	1.343672	1.386018	1.078734	0.8168929
248.280	1	0.09830299	0.06180972	0.05058478	0.04583229	0.1278201	0.2800128	0.620476	0.4624466	0.06045021	0.0471089	0.08195757	0.06472053	0.3324826	0.1442732	0.1677831	0.1796573	0.07878076	0.05282529	0.04581685	0.05128675	0.2324296	0.2248657	0.07627523	0.1162693
248.388	1	0.001217279	0.000687559	0.002087172	0.001570276	0.0004564578	0.001273728	0.00274052	0.002136361	0.001850138	0.001473354	0.001428038	0.0006976684	0.001746516	0.001223134	0.0007377619	0.0006070623	0.0008901072	0.0007489961	0.0008709589	0.0006044135	0.002124893	0.0019777	0.001577348	0.001374894
248.389	1	0.4240885	0.3136255	0.8481821	0.6624294	0.1154304	0.0998682	0.07144996	0.08048148	0.8165468	0.5852792	0.5746655	0.252403	0.05187971	0.04513491	0.05202617	0.04268139	0.2317064	0.2138166	0.2365626	0.2249161	0.06179837	0.04355853	0.05065891	0.03864497
248.390	1	0.2231468	0.1543183	0.1030238	0.09712667	0.507872	0.6381883	0.2364002	0.1231825	0.14486	0.0978359	0.1285631	0.05301414	0.1141042	0.1455423	0.1827309	0.09260202	0.2368245	0.2588018	0.2021925	0.2526223	1.367896	1.374008	1.090684	0.8413712
248.390	1	0.09087561	0.07629433	0.08082074	0.04608395	0.1423079	0.2778369	0.625162	0.5240724	0.05677611	0.08492184	0.09945674	0.07787048	0.409922	0.2990114	0.1325847	0.1535962	0.07049147	0.05527959	0.04659098	0.04838754	0.2139998	0.1929486	0.1206797	0.1577196
248.478	1	0.001227549	0.0007457007	0.002155318	0.001701894	0.0007540816	0.001022296	0.003133059	0.002630194	0.002087958	0.001399075	0.001294627	0.0008564314	0.002139195	0.001539875	0.0004238467	0.0005445331	0.0009207106	0.0006554958	0.0009108081	0.0005187048	0.002074925	0.001623585	0.001657239	0.001688713
248.479	1	0.3622282	0.2702358	0.9716261	0.7331311	0.1157551	0.1085419	0.09189062	0.06873503	0.9130916	0.5876188	0.6631039	0.2367034	0.06267443	0.03113586	0.06403506	0.04669787	0.284097	0.216169	0.2249096	0.1680124	0.06864597	0.05240506	0.05483019	0.0346689
248.480	1	0.2420839	0.1779634	0.0823182	0.09838354	0.5112682	0.6562973	0.2370479	0.1263468	0.1400553	0.1023342	0.1478611	0.04218028	0.09708275	0.1647184	0.1876306	0.06894295	0.2372254	0.2617388	0.2241126	0.2353407	1.4142	1.359803	1.1019	0.8810359
248.480	1	0.07647873	0.1022672	0.06310802	0.06477372	0.1445491	0.3264167	0.7248348	0.6187595	0.06548364	0.07641619	0.1074459	0.1029496	0.5346457	0.3962587	0.0805663	0.1210502	0.05956829	0.07031033	0.06364351	0.03672113	0.1840956	0.1366982	0.1214016	0.2126862
248.578	1	0.001029274	0.0006544625	0.002166515	0.00148427	0.000822955	0.000860633	0.00315531	0.002622495	0.002066928	0.001260186	0.001415803	0.0007761924	0.002307541	0.001772861	0.0004536351	0.0004431456	0.0008801834	0.0006615213	0.0006223649	0.0004668309	0.001829665	0.001299868	0.001386588	0.001689153
248.579	1	0.3098163	0.28982	0.9956972	0.7373257	0.1144333	0.1144637	0.1108728	0.05822287	0.903501	0.561203	0.7043084	0.1996826	0.07461358	0.04079093	0.07330527	0.03623418	0.3078869	0.2256567	0.2337742	0.09431816	0.0595918	0.0503077	0.05386764	0.02797186
248.580	1	0.2334992	0.173965	0.05075997	0.1188817	0.4684707	0.6143096	0.226743	0.1326048	0.1233653	0.1005326	0.1295606	0.05366764	0.1039276	0.1616131	0.1709009	0.07811725	0.2390918	0.2354051	0.2243806	0.2243237	1.394999	1.324574	1.079913	0.8767094
248.580	1	0.07233107	0.09951305	0.05969811	0.06024359	0.1199889	0.334112	0.7184537	0.6085598	0.08484121	0.05697928	0.111455	0.09741834	0.5506956	0.4204273	0.0761653	0.1012159	0.04647748	0.04050608	0.04180799	0.02195598	0.1306275	0.08521009	0.1219971	0.2372824
248.678	1	0.0006540843	0.000872227	0.001877978	0.001472644	0.0008439359	0.0008830134	0.003068004	0.00255637	0.00188715	0.001082283	0.001269414	0.0006708748	0.002429152	0.001918241	0.0006135505	0.0003975702	0.00104552	0.0007137991	0.0006347618	0.0004086909	0.001780857	0.001283958	0.001512551	0.001683701
248.679	1	0.2885316	0.3191722	0.8797924	0.6677442	0.1138076	0.09913306	0.1048069	0.05415743	0.7977506	0.4912102	0.6424784	0.1706958	0.08498903	0.04017822	0.05451009	0.03395782	0.3188051	0.2587485	0.2165838	0.08463008	0.06264425	0.0486837	0.05301022	0.03595814
248.680	1	0.2101365	0.169112	0.06330318	0.1302794	0.448378	0.581914	0.2404968	0.1645532	0.1072659	0.09134037	0.111382	0.06047613	0.1028398	0.1547495	0.180159	0.08641265	0.2203923	0.2289807	0.246276	0.2159562	1.369365	1.28359	1.080503	0.8738459
248.680	1	0.09949932	0.09794821	0.07468077	0.0786654	0.08614928	0.304581	0.6878393	0.579216	0.1092246	0.04604553	0.08844981	0.07687783	0.5790626	0.4368522	0.1087156	0.09001279	0.06173282	0.05808726	0.04690675	0.02634318	0.08829434	0.05614696	0.1368386	0.2421891
248.778	1	0.0008170155	0.0006338467	0.001638508	0.001451839	0.0006255302	0.001128481	0.002993643	0.002390801	0.001678051	0.00104724	0.001211349	0.0006975698	0.00233632	0.001972838	0.0006721662	0.0004832487	0.0009361904	0.0007835418	0.0005833112	0.0004316427	0.00167423	0.001248238	0.001469508	0.001670139
248.779	1	0.2679764	0.3179774	0.7804329	0.6121968	0.09995136	0.0838084	0.1006243	0.04535361	0.7063602	0.4367417	0.5664276	0.1822296	0.06056166	0.05015864	0.03331384	0.03427459	0.3010306	0.2582802	0.1525522	0.1096298	0.0585387	0.04710649	0.0342675	0.04046005
248.780	1	0.1951437	0.1655256	0.08892961	0.1051604	0.4301131	0.5429282	0.244847	0.1642797	0.1006817	0.08583503	0.09250847	0.04517444	0.1042452	0.1532945	0.1797946	0.08153437	0.2274503	0.2333	0.2721486	0.2085958	1.353796	1.252426	1.089989	0.8791084
248.780	1	0.06816237	0.07548195	0.06889238	0.06741232	0.06134194	0.3001532	0.6762309	0.542265	0.1052062	0.0451321	0.08244349	0.06887983	0.548146	0.4439352	0.1377266	0.1010627	0.08199011	0.04023842	0.03537356	0.03549409	0.0601728	0.03206651	0.1353411	0.2413371
248.878	1	0.0009577426	0.0005015591	0.001822095	0.00147015	0.0004998064	0.001506936	0.003416468	0.002735989	0.001782056	0.0009734215	0.001188634	0.0005949973	0.002624713	0.002111385	0.0007228621	0.0005313829	0.0006141967	0.0007413454	0.0005501811	0.0004151399	0.001544116	0.00129067	0.001537721	0.001699131
248.879	1	0.2930884	0.2898809	0.8097852	0.6375235	0.110193	0.09344676	0.09782722	0.05538779	0.7516075	0.4279872	0.5524921	0.2007195	0.05395359	0.04207908	0.03286337	0.03297592	0.2994347	0.2417546	0.1002883	0.1338502	0.05569801	0.03007159	0.02760765	0.03572157
248.880	1	0.2267699	0.1915689	0.08948438	0.08334465	0.4709519	0.5804738	0.2726479	0.187658	0.1343223	0.08702688	0.0934725	0.03929083	0.1160703	0.1749034	0.1724491	0.07141366	0.2367888	0.2277803	0.2776167	0.216002	1.400189	1.248596	1.121881	0.9066663
248.880	1	0.07953005	0.07174433	0.07783475	0.08307153	0.07849628	0.3366251	0.7802884	0.616992	0.09296306	0.04876979	0.08168618	0.0598195	0.6227364	0.4780849	0.1437181	0.1138632	0.08753743	0.0465485	0.04128919	0.04309191	0.04287227	0.06023159	0.1279535	0.2557584
248.978	1	0.0008879386	0.000591163	0.001874958	0.001324854	0.0007891986	0.001887391	0.003468907	0.002652547	0.001855729	0.0008945163	0.001281533	0.0006798467	0.002572676	0.00202857	0.0006916874	0.0004353993	0.0008937035	0.0006892675	0.0003522161	0.0005623062	0.001622928	0.001132603	0.001613989	0.001762582
248.979	1	0.3239422	0.265212	0.8464964	0.639409	0.1113935	0.0908167	0.09038202	0.06145988	0.7844664	0.4026204	0.5181711	0.213684	0.07407513	0.0389297	0.03315647	0.04089211	0.2874163	0.2431817	0.09940392	0.1745415	0.06291152	0.05171544	0.03342493	0.04070731
248.980	1	0.193982	0.1670847	0.1038259	0.07989056	0.4345603	0.5391179	0.2911901	0.2164228	0.1181479	0.07561395	0.08576707	0.04669703	0.1148951	0.1865147	0.1843638	0.08121315	0.2008334	0.2167863	0.2634221	0.199386	1.361091	1.213111	1.111548	0.8955013
248.980	1	0.05983345	0.06794135	0.07002582	0.07862417	0.1441476	0.3875178	0.7747649	0.5917043	0.09492672	0.065202	0.08108644	0.06593361	0.5906244	0.4735908	0.1523374	0.09066654	0.08506601	0.06212274	0.02994097	0.04382932	0.07741244	0.04700711	0.1325421	0.2542993
249.078	1	0.0009671716	0.0006644241	0.001745087	0.001078679	0.001201548	0.002159754	0.003344033	0.002439099	0.001676623	0.00085413	0.001160056	0.000658393	0.00214101	0.001711908	0.0007290674	0.0003883869	0.0007109685	0.0007221107	0.000379113	0.0006260727	0.001571627	0.00114995	0.001600932	0.001658752
249.079	1	0.3305663	0.2306753	0.7959447	0.5767248	0.1192992	0.09272822	0.06733798	0.05420481	0.7038604	0.3454259	0.4438574	0.2279381	0.07524497	0.03037084	0.02722142	0.02820802	0.266175	0.2275259	0.1086423	0.1770498	0.03976749	0.05095822	0.04483196	0.02603734
249.080	1	0.1631339	0.1462836	0.09019254	0.07751346	0.3918004	0.4793575	0.2970152	0.2149654	0.1102356	0.06745366	0.08184084	0.04489297	0.1309353	0.1685502	0.1963448	0.09187703	0.1890789	0.2048257	0.2373314	0.1816517	1.290478	1.146592	1.063921	0.8678599
249.080	1	0.07782592	0.07759429	0.0770259	0.07022338	0.2020912	0.4281655	0.743311	0.5469631	0.0971255	0.07353995	0.09666336	0.07632883	0.5102277	0.4087435	0.1540497	0.06822115	0.07065762	0.0550667	0.02893281	0.0416124	0.1066709	0.02939237	0.1564339	0.2355622
249.178	1	0.001165045	0.0004258477	0.00151345	0.001173182	0.001300702	0.002213302	0.003011545	0.002191785	0.001519796	0.0009098125	0.001044413	0.0006925825	0.001854464	0.001317126	0.0006956544	0.0004997576	0.0007838198	0.0006915211	0.0003479528	0.0004442518	0.001658045	0.001162117	0.001425894	0.001469818
249.179	1	0.3144842	0.2179777	0.7281579	0.5191023	0.1052907	0.08609981	0.06838671	0.04537689	0.6428428	0.3073492	0.3776179	0.235069	0.060146	0.02899413	0.02198668	0.02744757	0.2523051	0.2215272	0.1000065	0.1689567	0.02777967	0.04109603	0.03859156	0.02548645
249.180	1	0.1451169	0.1445758	0.09566272	0.07338633	0.350463	0.4511919	0.3193582	0.1841017	0.1160315	0.07136411	0.09263436	0.05182002	0.1651509	0.139535	0.1885203	0.1003965	0.205979	0.173074	0.2134446	0.1590943	1.232947	1.071942	1.006014	0.8375721
249.180	1	0.1172228	0.09650665	0.06726413	0.04842597	0.2250959	0.4394762	0.6634295	0.4965772	0.09289521	0.07704231	0.06836705	0.05731785	0.4164495	0.3149188	0.1424845	0.09803213	0.07634447	0.06519708	0.04345285	0.05028814	0.1334949	0.071191	0.1502392	0.202072
249.278	1	0.0009923526	0.0006512872	0.001461035	0.0010865	0.001196173	0.002047144	0.003426209	0.00214065	0.001548231	0.0009320902	0.001030928	0.000626848	0.001867159	0.001033037	0.000749024	0.0006577254	0.0006719132	0.0007005417	0.0004484665	0.0005017722	0.001609898	0.00139773	0.001304575	0.001426649
249.279	1	0.3316615	0.2163931	0.7100841	0.5319015	0.1007319	0.07614213	0.04859773	0.04824793	0.6515196	0.3119874	0.3455981	0.2220792	0.06701397	0.04333805	0.03044581	0.03575778	0.2212278	0.2064907	0.103246	0.1762376	0.02538604	0.03379265	0.03667211	0.03194501
249.280	1	0.1564621	0.1264958	0.1120961	0.07439634	0.3515497	0.4522231	0.340646	0.1658265	0.1069982	0.06546958	0.09255735	0.04759176	0.1823987	0.1329382	0.1913563	0.1063873	0.2275193	0.1821223	0.2000929	0.1495174	1.226161	1.053599	1.001813	0.8367015
249.280	1	0.1542033	0.07277477	0.04946749	0.04674149	0.221322	0.3953042	0.7633304	0.5188084	0.09198837	0.0755346	0.08027314	0.06938513	0.4384041	0.2190483	0.1307431	0.1508091	0.0498915	0.04250604	0.03899569	0.05546384	0.1495102	0.1127658	0.1530194	0.1894046
249.378	1	0.001244317	0.0008229895	0.001606471	0.001266219	0.0008576621	0.001871809	0.00376126	0.002415235	0.00177182	0.001079622	0.001177002	0.0005583521	0.001878017	0.0006511938	0.0007994005	0.0008796318	0.0006054823	0.0007060105	0.0003587179	0.000505055	0.001685358	0.001627582	0.001409733	0.001201489
249.379	1	0.3996047	0.2947361	0.8109277	0.6498012	0.120523	0.08227762	0.06316418	0.0626727	0.7687807	0.4063779	0.4082717	0.2117337	0.05407757	0.04248773	0.05111136	0.0326331	0.181218	0.1874356	0.1124449	0.2265553	0.03314362	0.0421023	0.03304251	0.04329525
249.380	1	0.1784496	0.101448	0.1021706	0.09822635	0.3767575	0.4611375	0.3488499	0.1532977	0.1143942	0.06864818	0.09909276	0.06037968	0.2038002	0.1410948	0.2134709	0.1065517	0.2438165	0.1935343	0.1920803	0.1402975	1.220861	1.050669	0.9986999	0.8345336
249.380	1	0.1511466	0.09682906	0.08727732	0.05648218	0.1765232	0.3533167	0.8538601	0.6080565	0.07462937	0.08530931	0.1125169	0.09105473	0.4619329	0.1360255	0.1739324	0.2013621	0.04506879	0.06650568	0.03963424	0.06587936	0.1579379	0.1729765	0.1645941	0.1303716
249.478	1	0.001562689	0.0009653066	0.001994976	0.001441201	0.0006164372	0.001314485	0.003455589	0.002605583	0.001937959	0.0009266143	0.001251135	0.0006303214	0.001880355	0.0008795522	0.0008909212	0.0006767402	0.0005354633	0.0008215102	0.0004416584	0.0006880426	0.001538476	0.001720791	0.001260397	0.001014902
249.479	1	0.42695	0.3374646	0.8799171	0.715922	0.1271696	0.07468625	0.05603129	0.06224519	0.8532695	0.4915857	0.4643385	0.2459028	0.04637949	0.04390898	0.0412209	0.02912329	0.1883968	0.1638859	0.1106697	0.2296555	0.02937746	0.04861339	0.04771253	0.03344879
249.480	1	0.1737943	0.05992606	0.09680333	0.09579436	0.3518165	0.4268622	0.3342665	0.127465	0.1068114	0.06524156	0.09727412	0.08862611	0.1947599	0.1116521	0.2195305	0.1036494	0.2369326	0.1718244	0.1805415	0.1674669	1.147735	0.9741822	0.9065592	0.7935707
249.480	1	0.1594653	0.0867068	0.05356646	0.06025509	0.1358697	0.2950616	0.7732384	0.626495	0.08149785	0.07482704	0.1098467	0.07441346	0.4684838	0.2028954	0.190512	0.1602977	0.05006706	0.06732086	0.04960045	0.0591056	0.1190953	0.1993948	0.1217319	0.09581802
249.578	1	0.00139861	0.001033243	0.002058491	0.001428824	0.0009209086	0.001143194	0.003019058	0.002379492	0.001999044	0.001157379	0.001097774	0.0004454633	0.002004895	0.001382617	0.001000323	0.0006041204	0.0005898174	0.0006841813	0.0006042577	0.0007280105	0.0012565	0.001658052	0.001226707	0.00128992
249.579	1	0.4317075	0.3574272	0.9377477	0.7449852	0.1155345	0.0894367	0.06313185	0.05464908	0.8781815	0.5689485	0.5013037	0.2806651	0.04432791	0.05646455	0.04081144	0.0450876	0.1482761	0.1678709	0.1475501	0.2300909	0.04403845	0.06769422	0.05364467	0.02495614
249.580	1	0.1661316	0.06652789	0.09781424	0.09195966	0.3261425	0.3736443	0.3167751	0.1009163	0.09103752	0.05947415	0.1077005	0.09568626	0.1649567	0.0896536	0.216884	0.1026375	0.218012	0.1529545	0.1723785	0.1826831	1.036756	0.8650336	0.7889659	0.7402337
249.580	1	0.1373941	0.08618627	0.05490017	0.05825298	0.1728617	0.2984858	0.6870712	0.5978158	0.08929624	0.08468611	0.1145414	0.07400921	0.4859144	0.3439924	0.2070629	0.1305615	0.07787462	0.07318527	0.06188074	0.04997269	0.1103342	0.1986114	0.1253136	0.143322
249.678	1	0.001182712	0.001014293	0.002284952	0.001716859	0.001038107	0.001078859	0.00279719	0.002420797	0.002136904	0.001202415	0.001053954	0.0004371287	0.002014719	0.001908813	0.0009337724	0.0005290471	0.0005186755	0.0005592574	0.0006597294	0.000903209	0.001184309	0.001454863	0.001209347	0.001501588
249.679	1	0.4174123	0.3664384	1.039587	0.8016343	0.1204896	0.09530153	0.07221842	0.05853442	0.9503121	0.6324801	0.5671113	0.3162948	0.04838467	0.06425862	0.04706603	0.04283527	0.152557	0.150446	0.1954723	0.2324936	0.04360809	0.07049345	0.04568217	0.03750235
249.680	1	0.1698895	0.09225916	0.09143216	0.08393112	0.3136181	0.3686854	0.2926394	0.106228	0.07888498	0.05629173	0.1061202	0.09713227	0.1428673	0.06614693	0.2129578	0.1038881	0.2005091	0.1327631	0.1832698	0.1950808	0.9593807	0.7988805	0.7260893	0.7170264
249.680	1	0.111285	0.07213366	0.04181423	0.05379127	0.1663108	0.3030246	0.6275694	0.5823488	0.1041545	0.05629872	0.1037118	0.08458023	0.5172151	0.4640142	0.2205827	0.1210209	0.07501538	0.06837567	0.0549283	0.07919714	0.1252009	0.1798875	0.1501034	0.2190632
249.778	1	0.001313925	0.001169015	0.002263336	0.001954545	0.0009493377	0.001246865	0.003257336	0.002683989	0.002222643	0.001437653	0.001354279	0.0004902177	0.002409036	0.002228309	0.001159601	0.0006127675	0.000518283	0.0005670734	0.0008156385	0.0008233437	0.00119192	0.00150708	0.001431922	0.001594398
249.779	1	0.3949468	0.3428403	1.081313	0.8259598	0.1157953	0.08985125	0.08430124	0.08078815	0.9723861	0.6364532	0.6278516	0.3434116	0.06329476	0.04732973	0.04506835	0.04074766	0.1713158	0.1346305	0.214869	0.2379188	0.04838617	0.07221254	0.05153279	0.05126804
249.780	1	0.1631607	0.09273297	0.1087742	0.07279819	0.4126985	0.4876277	0.2981646	0.1432307	0.1074587	0.08065237	0.1135656	0.07735434	0.1687118	0.1088401	0.198395	0.08867401	0.2124179	0.1665112	0.1817817	0.2104993	1.043625	0.9217033	0.8259748	0.8289574
249.781	1	0.08435878	0.07363765	0.04538453	0.07235366	0.1344829	0.3470904	0.7183505	0.6337834	0.0628032	0.06588848	0.1095925	0.08222411	0.557714	0.5325598	0.253227	0.1339854	0.09466745	0.06301865	0.06019498	0.06556834	0.1379429	0.1819318	0.1545566	0.2295007
249.878	1	0.001190938	0.0009582006	0.002170528	0.001803691	0.0006533814	0.00128629	0.00337047	0.002682435	0.002119142	0.001383684	0.001422814	0.0004637998	0.002525947	0.002381869	0.001251958	0.000625753	0.0006002065	0.0006295269	0.0009483041	0.0007169942	0.001004081	0.001374785	0.001527038	0.001696184
249.879	1	0.3519412	0.3714256	1.01571	0.7952783	0.1074025	0.09614227	0.0765853	0.08697733	0.9122947	0.6196945	0.6468321	0.327123	0.0701266	0.03952911	0.0526239	0.03676224	0.1964516	0.1363267	0.2547747	0.2335425	0.05328961	0.07109262	0.0494756	0.05807743
249.880	1	0.1579901	0.08389818	0.120876	0.06516594	0.4676873	0.5459814	0.3040316	0.1623056	0.1162574	0.09152785	0.1222216	0.07981506	0.1607753	0.1288484	0.2082558	0.1101808	0.20455	0.176892	0.1852297	0.2277393	1.049011	0.9866041	0.868685	0.8892225
249.880	1	0.08646789	0.06076253	0.06675115	0.06974664	0.1014094	0.3386281	0.728699	0.6012673	0.07461655	0.07848949	0.0907691	0.07918974	0.593158	0.5497357	0.2532146	0.1428335	0.09466155	0.08081389	0.0403457	0.05830876	0.08308601	0.1406879	0.1581425	0.2423001
249.978	1	0.0009944069	0.001015802	0.00183296	0.001649331	0.000723685	0.001509157	0.002932897	0.002346626	0.001699223	0.001310675	0.001263484	0.0004442705	0.002261541	0.00199788	0.001257619	0.0006315307	0.0005864884	0.0006294247	0.0008248858	0.000589868	0.0009274991	0.001372662	0.0015536	0.001594976
249.979	1	0.3371036	0.3856449	0.9120078	0.7508941	0.09461393	0.09577047	0.08487865	0.08303696	0.8302159	0.6034842	0.626963	0.2893273	0.07163927	0.03671578	0.05306378	0.0309619	0.2054358	0.1515629	0.299456	0.2061654	0.0524909	0.06483624	0.06295017	0.06251535
249.980	1	0.1450357	0.08846728	0.1110073	0.05345534	0.4803176	0.5582487	0.3007216	0.1678769	0.1092984	0.1002523	0.1262591	0.08893194	0.149211	0.09752474	0.2241656	0.1296035	0.1834666	0.1655553	0.1856744	0.2329151	1.011265	0.9876069	0.8501151	0.8838856
249.980	1	0.08395879	0.05635706	0.06200837	0.09305212	0.1095529	0.3383228	0.6472279	0.5250455	0.09072652	0.05730623	0.08053475	0.061297	0.5430564	0.4691645	0.2610325	0.127254	0.07604371	0.06278282	0.06570507	0.05392313	0.07139114	0.09852598	0.193355	0.2198121
250.078	1	0.0009914429	0.0009421043	0.001742791	0.001418835	0.0008950392	0.001572801	0.002611476	0.002075019	0.001546175	0.00128308	0.001265911	0.0004600489	0.001988757	0.001741352	0.001132358	0.0006720449	0.0007764598	0.0004750909	0.0008310676	0.0003158149	0.0009127939	0.00137478	0.001556192	0.001441969
250.079	1	0.3416301	0.3766816	0.7919583	0.6700638	0.09194506	0.1043265	0.07729693	0.08517216	0.7365255	0.5610527	0.5626362	0.2460116	0.0636174	0.03141304	0.04953123	0.03432412	0.2004011	0.1788537	0.307017	0.156012	0.05999551	0.05891994	0.06615591	0.04918233
250.080	1	0.1185678	0.09535004	0.1033442	0.05128314	0.4874037	0.5576407	0.2971339	0.1679785	0.1040742	0.1070532	0.1273572	0.09962547	0.1331811	0.07971822	0.2372994	0.152219	0.177073	0.1571839	0.196712	0.2319604	0.9595992	0.9646123	0.8142153	0.8737914
250.080	1	0.05932939	0.08524801	0.08814055	0.06976668	0.1255659	0.3337096	0.571918	0.4636997	0.1024852	0.04806553	0.08942828	0.08084256	0.4649185	0.4179743	0.2378434	0.1204625	0.06952374	0.07090758	0.06054045	0.05311829	0.1177981	0.1298684	0.1942792	0.1956796
250.178	1	0.0007625647	0.0008925848	0.001630443	0.001333463	0.00101789	0.001934185	0.002904612	0.002162078	0.001424531	0.001212141	0.001344086	0.0004291167	0.002033048	0.001784325	0.001154128	0.0005920736	0.0005792357	0.0006319086	0.0008052284	0.0003910926	0.001093727	0.001554326	0.001567415	0.001547318
250.179	1	0.3331663	0.3382639	0.7756059	0.6352129	0.09128426	0.1035247	0.07166339	0.09332935	0.7206391	0.5265401	0.5416567	0.2311995	0.06931668	0.03385879	0.05332815	0.02337719	0.1651086	0.1998394	0.3198111	0.1136683	0.04458183	0.05915257	0.0836606	0.0366005
250.180	1	0.1046446	0.07949098	0.1069887	0.04687347	0.5567939	0.6069667	0.3017762	0.1462312	0.1261311	0.1190258	0.1262597	0.1006943	0.1252271	0.07526144	0.256764	0.1670792	0.1759882	0.1706333	0.2253722	0.2313388	0.9887897	1.067334	0.8869869	0.9305105
250.180	1	0.08687156	0.09528905	0.06636666	0.06148542	0.1284773	0.3763311	0.637015	0.5014438	0.1083859	0.04999386	0.07094016	0.0905402	0.4957694	0.4170146	0.2305177	0.1347776	0.07025442	0.07152913	0.04335545	0.05273681	0.16466	0.1680234	0.1952279	0.2137847
250.278	1	0.0008296066	0.0007092468	0.001867521	0.001375041	0.001054925	0.002208183	0.003097694	0.002123073	0.00168269	0.001271492	0.001417657	0.0005175495	0.001988115	0.001472269	0.001168175	0.0008438579	0.0004576538	0.0007202626	0.0009036686	0.0004934187	0.001169063	0.001727399	0.001498462	0.001546585
250.279	1	0.3109953	0.3087378	0.8725187	0.681451	0.1097973	0.1219758	0.08963714	0.08032099	0.8038937	0.5423671	0.5826296	0.2338241	0.07911484	0.03479423	0.05286758	0.0265496	0.1561336	0.2187431	0.3141186	0.09163202	0.04680297	0.06551609	0.08877439	0.03046333
250.280	1	0.08631239	0.0862055	0.09666815	0.06183799	0.577653	0.6124418	0.2776884	0.121258	0.1072479	0.1073854	0.1442913	0.09768579	0.1022545	0.09036671	0.2574462	0.1830829	0.1823568	0.1778502	0.255476	0.2370415	0.9866291	1.116957	0.9352667	0.9402827
250.280	1	0.1183723	0.0796103	0.06318183	0.0481685	0.1273339	0.4064289	0.6909861	0.4964933	0.08482107	0.04394335	0.06671795	0.07238255	0.4579358	0.347821	0.2112201	0.1702094	0.07200751	0.05680893	0.03766076	0.04420464	0.1745141	0.1811032	0.1682493	0.1995969
250.378	1	0.001159248	0.000470002	0.001835533	0.001609641	0.0008695123	0.001993494	0.002705061	0.001841653	0.002029512	0.00128752	0.001429106	0.0006260544	0.001615657	0.0009943273	0.0009161111	0.0009431277	0.0004987946	0.0005997441	0.0009536708	0.0005366583	0.001198678	0.001642448	0.00136795	0.00136801
250.379	1	0.260079	0.2648764	0.9815409	0.723919	0.1291628	0.1146173	0.1123377	0.06590456	0.9575398	0.5757037	0.6308212	0.2327139	0.07516752	0.03873265	0.05260803	0.02581195	0.130974	0.1983635	0.294495	0.109514	0.03603428	0.07491333	0.08642338	0.03174911
250.380	1	0.07940393	0.1413099	0.1051899	0.07796813	0.5607464	0.5823588	0.2364444	0.0907084	0.07824325	0.09996847	0.144376	0.1006151	0.09219501	0.09800947	0.2679888	0.1906523	0.1848954	0.1930533	0.2584696	0.2356653	0.9069962	1.060684	0.8798261	0.8737123
250.380	1	0.1355613	0.09872098	0.07909207	0.0486984	0.09382538	0.3443777	0.6235487	0.4339063	0.07353693	0.04910705	0.06727775	0.06297797	0.3763767	0.2096308	0.178082	0.1644246	0.07934318	0.05426709	0.04315868	0.04235601	0.1616841	0.1986747	0.1423752	0.1716928
250.478	1	0.0007386487	0.0007445651	0.002555155	0.001894833	0.0007436376	0.001537376	0.002109515	0.001417091	0.002483968	0.001483764	0.001640629	0.0007453587	0.001186727	0.0004320233	0.0008241174	0.000637355	0.0006313969	0.0005047515	0.0008624517	0.0005293219	0.001173811	0.00147028	0.001047928	0.001135113
250.479	1	0.2777073	0.2529805	1.235837	0.8700462	0.1648879	0.11267	0.1097526	0.05797039	1.231132	0.6888364	0.7291272	0.3194686	0.05760913	0.0405383	0.05255098	0.03613626	0.1440473	0.1762332	0.2326697	0.1330756	0.04804222	0.07872066	0.06015626	0.0461394
250.480	1	0.08162068	0.1729183	0.1152728	0.09318348	0.5125338	0.5378705	0.2134876	0.04797895	0.06834255	0.08948989	0.129805	0.1044812	0.09965289	0.1222177	0.2636051	0.2149091	0.1672268	0.199467	0.2584766	0.2155707	0.7539211	0.9254991	0.7563628	0.7445269
250.480	1	0.1336806	0.08626926	0.04974127	0.04150516	0.1009745	0.2479122	0.4628264	0.3493439	0.07025604	0.04703037	0.04698337	0.04818902	0.2812788	0.07732905	0.1403683	0.1309868	0.0923959	0.06889776	0.05710678	0.04124177	0.1267083	0.1684563	0.08634778	0.1276905
250.578	1	0.0006346551	0.0004510083	0.002753987	0.00199423	0.001159607	0.001341684	0.002122931	0.001558327	0.002833658	0.001512395	0.001744214	0.0008589623	0.001073919	0.0006471204	0.0006821332	0.0007595339	0.0005606179	0.0005093488	0.0007807548	0.000603387	0.001089232	0.00150164	0.000889128	0.0009864039
250.579	1	0.3466723	0.2068397	1.361873	0.9806128	0.1812346	0.1106865	0.1047441	0.05712494	1.34806	0.7657577	0.7763489	0.3948044	0.06015011	0.05327976	0.06277032	0.05680431	0.1598121	0.1388006	0.2423704	0.1493232	0.03917408	0.06282885	0.07818343	0.04003072
250.580	1	0.09843831	0.1545086	0.1026949	0.09936381	0.5057919	0.5098262	0.2028103	0.05172023	0.0737439	0.08287967	0.127747	0.1135049	0.130761	0.1104944	0.257825	0.2321501	0.1566441	0.2149152	0.2604489	0.1993083	0.6711124	0.8809804	0.7222298	0.6775396
250.580	1	0.09326436	0.04690271	0.0479155	0.04646477	0.1489818	0.2602863	0.455238	0.3651631	0.04753426	0.03097342	0.05930529	0.06207187	0.2697116	0.1536764	0.1470997	0.1180704	0.09329754	0.05735939	0.03384563	0.04306892	0.1347437	0.142296	0.08689352	0.1165923
[truncated: 15,896 more rows]
