# Supplementary material for: Is infant neural sensitivity to vocal emotion associated with mother-infant relational experience?
Source: PLoS One. 2019 Feb 27;14(2):e0212205. doi: 10.1371/journal.pone.0212205 (PMC6392422; doi:10.1371/journal.pone.0212205)
Supplement: S1 File — (ZIP) [file pone.0212205.s001.zip › dataset/imed_54_2.txt]

2485.458	0	2.130991	2.35754	0.5044214	0.1394961	0.04626947	0.07167213	0.06162071	0.07908528	0.2165317	0.2931644	0.2643309	0.3357426	0.0362555	0.06591389	0.05311516	0.05964443	1.643182	1.757652	2.67533	1.89035	0.09169466	0.106809	0.08811671	0.09161757
2485.459	0	0.2436497	0.4611144	1.764745	1.777088	0.2143996	0.289415	0.2227226	0.1454514	1.970098	2.287702	1.3172	0.8619574	0.08887612	0.09356449	0.04768748	0.0600312	0.4253819	0.2787261	0.389844	0.2312222	0.07480604	0.07830202	0.07765457	0.06308441
2485.460	0	0.05339103	0.08253833	0.05170817	0.03961311	0.5155876	1.259575	0.2395978	0.3090383	0.07407493	0.1163358	0.1095646	0.149107	0.136327	0.1345451	0.2479342	0.3783036	0.190784	0.280195	0.4446206	0.5009976	1.134499	2.068128	3.187738	3.53963
2485.461	0	0.05740604	0.06465175	0.06358369	0.1100986	0.1359523	0.3265374	3.726835	3.619783	0.06748678	0.04053578	0.1920392	0.1236564	1.580635	1.581064	0.3045174	0.6283294	0.08548682	0.09123319	0.06140471	0.1042334	0.2736638	0.4222439	0.3731567	0.4194328
2485.538	0	2.138154	2.413705	0.4012158	0.04733788	0.03516429	0.04127276	0.04230606	0.05067028	0.2221352	0.2098527	0.2904741	0.3179903	0.05814586	0.05037087	0.05666816	0.05414095	1.701502	1.877062	2.674189	1.889633	0.08558611	0.1065897	0.08783135	0.06326861
2485.539	0	0.2975443	0.5306571	1.849047	1.813318	0.2362293	0.2922082	0.2294465	0.1397986	1.993584	2.264141	1.353957	0.8749596	0.08420924	0.1113916	0.05607741	0.06286715	0.4372662	0.3326429	0.3493382	0.2467784	0.06905003	0.08751049	0.07125944	0.06542452
2485.540	0	0.05018879	0.05382202	0.06227157	0.06687289	0.5151145	1.229006	0.2580315	0.3522836	0.07582384	0.1083064	0.09617241	0.1426008	0.1385764	0.1344563	0.2541018	0.3609762	0.2095386	0.2894061	0.4316423	0.5135455	1.180138	2.140556	3.254917	3.60356
2485.540	0	0.03348698	0.06339126	0.05556921	0.1213531	0.1498911	0.3562828	3.786801	3.63716	0.05700509	0.06871824	0.1819692	0.1262529	1.618145	1.662613	0.2940016	0.6420762	0.08490913	0.09838854	0.09729907	0.1130596	0.2789214	0.4397975	0.4357909	0.4191422
2485.638	0	2.1144	2.426497	0.4459412	0.1352398	0.02550785	0.06617336	0.06949071	0.05998131	0.1815762	0.2148512	0.3851828	0.3063805	0.03573411	0.05224654	0.06161658	0.06125497	1.750746	1.951162	2.563048	1.911815	0.1008632	0.1050626	0.0794382	0.05963906
2485.639	0	0.347362	0.593096	1.903159	1.846298	0.2349592	0.2991863	0.2032087	0.1487882	1.969789	2.172559	1.312586	0.8457994	0.09892466	0.1213094	0.06514693	0.05860491	0.4552743	0.3490294	0.2644477	0.2734007	0.09816356	0.1161316	0.05989298	0.06645797
2485.640	0	0.042006	0.04687667	0.03850442	0.0715117	0.5269248	1.22543	0.2658519	0.3647454	0.09350569	0.107025	0.08482727	0.1362554	0.152525	0.1614828	0.2394151	0.3117331	0.1996375	0.2859637	0.4313708	0.5253773	1.225404	2.191571	3.296141	3.663439
2485.640	0	0.05264109	0.04882966	0.09080226	0.1194088	0.2163747	0.4100591	3.851643	3.628389	0.06995462	0.07123838	0.1791394	0.1489057	1.607321	1.718426	0.3160959	0.5976347	0.07122089	0.08215999	0.08535234	0.09875626	0.2863679	0.469039	0.4518553	0.4624264
2485.738	0	2.092119	2.385442	0.5625994	0.1977828	0.04302789	0.06786546	0.06067861	0.06470766	0.1829949	0.2768387	0.4241378	0.2773225	0.04580994	0.05672391	0.05192035	0.06843557	1.796356	1.981932	2.388357	1.970466	0.1024609	0.1072832	0.07417578	0.06985577
2485.739	0	0.3678637	0.6205496	1.902589	1.845567	0.2311957	0.2624037	0.1819655	0.1316541	1.921174	2.04199	1.206774	0.8237757	0.1008987	0.09576062	0.06818214	0.06775245	0.4691264	0.3269342	0.2022131	0.2782642	0.09293724	0.1093122	0.05753841	0.05125342
2485.740	0	0.04758499	0.0427246	0.03130957	0.05629578	0.5563675	1.232476	0.2861535	0.3411923	0.09046169	0.09841718	0.08797701	0.1065437	0.1481271	0.1570417	0.2389016	0.2761013	0.1899144	0.293981	0.4224197	0.5358071	1.270721	2.227844	3.317496	3.716623
2485.740	0	0.05160497	0.04482545	0.08222673	0.1031101	0.2507553	0.4466104	3.899927	3.606778	0.09326941	0.06736333	0.1738033	0.1223438	1.544538	1.726745	0.3910374	0.5610617	0.06830007	0.07118275	0.07315227	0.09893575	0.3125787	0.510005	0.419477	0.5398357
2485.838	0	2.031501	2.295472	0.7080519	0.226565	0.05596702	0.06830094	0.05781642	0.04979742	0.1642783	0.3410451	0.4684572	0.2882478	0.0382012	0.05519148	0.07302388	0.05266852	1.829304	1.963952	2.318253	2.010639	0.105008	0.1000236	0.09799427	0.05301352
2485.839	0	0.3830757	0.6254306	1.965686	1.884692	0.2253776	0.2618051	0.1696398	0.1427291	1.93754	2.025126	1.145196	0.8362919	0.0987952	0.08302068	0.05694642	0.07951582	0.5048295	0.3463607	0.2142049	0.2427174	0.09072601	0.1127057	0.06503031	0.04695351
2485.840	0	0.03883775	0.04232456	0.03329601	0.05306282	0.5580803	1.237517	0.2792532	0.2912817	0.07973868	0.1051082	0.08242463	0.08288364	0.1281897	0.1481375	0.2700527	0.2441409	0.1744322	0.2849823	0.4280976	0.5368099	1.319793	2.26747	3.303813	3.741507
2485.840	0	0.0663177	0.05968102	0.08909781	0.07359859	0.2284566	0.4807281	3.898178	3.582089	0.09033108	0.07145489	0.1672601	0.09865377	1.442552	1.72849	0.5118432	0.5626342	0.06766216	0.09999681	0.08088999	0.07916312	0.3140025	0.5746081	0.3672051	0.5486386
2485.938	0	1.997444	2.242605	0.7969991	0.2414156	0.05241362	0.04846849	0.07511939	0.06210864	0.1409008	0.3324406	0.4947409	0.3064052	0.03976565	0.04519191	0.06288285	0.05852054	1.799335	1.886262	2.263508	2.012261	0.09617627	0.1010907	0.09554033	0.06085081
2485.939	0	0.3692588	0.608152	1.950424	1.860568	0.2293338	0.2475864	0.1600975	0.1432291	1.975294	1.950376	1.031226	0.8181898	0.1064066	0.1023713	0.06213325	0.0767805	0.5255572	0.3225916	0.2396787	0.1881862	0.09452557	0.09621205	0.06120874	0.04619822
2485.940	0	0.04613734	0.04879982	0.04042038	0.05541495	0.5810071	1.235694	0.2750656	0.2558725	0.07966476	0.09487398	0.1073185	0.07600296	0.1402205	0.1517447	0.2805255	0.2268231	0.1878465	0.2917991	0.435868	0.5249849	1.373414	2.282474	3.289779	3.758537
2485.940	0	0.05492717	0.05133999	0.07396739	0.05343009	0.1619022	0.4797547	3.863311	3.54616	0.10322	0.05969835	0.1938972	0.09804067	1.324225	1.67787	0.6457168	0.5480895	0.06101618	0.1041439	0.07010927	0.08303505	0.3173662	0.6122522	0.2875258	0.574033
2486.038	0	2.002812	2.204085	0.8183009	0.3025933	0.04050721	0.06198204	0.069226	0.05950618	0.1346936	0.3242143	0.5150976	0.3483944	0.03522771	0.04314093	0.05967261	0.04872872	1.770819	1.7398	2.22613	2.004558	0.08245099	0.09765343	0.08767586	0.08714215
2486.039	0	0.3485116	0.5866283	1.876997	1.811248	0.2357327	0.2627828	0.1222473	0.124548	2.03573	1.93289	0.940395	0.8237762	0.1102745	0.09378493	0.07609063	0.06306045	0.4981963	0.3568795	0.2685325	0.2256737	0.08488461	0.09212381	0.05318655	0.05930506
2486.040	0	0.04609212	0.0326614	0.04226298	0.05634201	0.6009593	1.224774	0.2551726	0.2291477	0.07791069	0.09009876	0.118853	0.09592524	0.1635139	0.1346717	0.2834798	0.2021114	0.2009021	0.2842553	0.4508351	0.509515	1.403928	2.290208	3.247253	3.774377
2486.040	0	0.04938646	0.05166857	0.08271717	0.04905218	0.1002361	0.4331832	3.819473	3.530961	0.1033388	0.08995903	0.2104217	0.1125488	1.196763	1.606234	0.7273279	0.5821402	0.08692918	0.1006268	0.07572924	0.06629208	0.3215045	0.5981026	0.2759754	0.5596353
2486.138	0	2.040995	2.158412	0.7600221	0.3954392	0.05315547	0.07506271	0.05986482	0.06742564	0.1955928	0.3082244	0.5123772	0.4291369	0.05921524	0.04857431	0.07594988	0.05595804	1.742899	1.542984	2.22345	1.935655	0.08335671	0.08307501	0.07023074	0.06242235
2486.139	0	0.3304049	0.5628882	1.793446	1.753282	0.2360225	0.2630929	0.1265794	0.1588362	2.149345	2.01522	0.9082204	0.8484864	0.1365946	0.09477387	0.06051597	0.0512546	0.4581486	0.3906193	0.2779958	0.291941	0.08635617	0.08310274	0.04581301	0.03699896
2486.140	0	0.05201833	0.03841583	0.03384147	0.05130549	0.626143	1.240686	0.2775393	0.200853	0.08340212	0.08898787	0.1186659	0.09742699	0.1581352	0.124288	0.2689641	0.2075147	0.2029094	0.2897787	0.4460971	0.5072778	1.433284	2.280646	3.181645	3.782602
2486.140	0	0.04907741	0.05689881	0.08212316	0.053092	0.09286826	0.3516035	3.759569	3.511739	0.1210755	0.09104882	0.1884884	0.1110927	1.128976	1.519932	0.8223199	0.6310943	0.07824002	0.103843	0.06635888	0.07331666	0.3235882	0.5553654	0.3158563	0.5182393
2486.238	0	2.125804	2.107991	0.6340398	0.4849434	0.06199196	0.06320613	0.06552476	0.0491424	0.2212943	0.2491373	0.4784847	0.513126	0.04841557	0.02391627	0.06597094	0.05725727	1.652995	1.3537	2.336196	1.900677	0.08186815	0.09681609	0.09469885	0.05517461
2486.239	0	0.3067858	0.5607915	1.773499	1.741929	0.2491927	0.2598861	0.1355084	0.1834192	2.220611	2.158211	0.9482698	0.8904934	0.1543955	0.1165665	0.07851975	0.05447937	0.4166058	0.4393278	0.3175728	0.347304	0.08728197	0.06965852	0.04089051	0.05247029
2486.240	0	0.0628968	0.03646151	0.04233728	0.03597234	0.6437206	1.252934	0.3180697	0.1931885	0.07891568	0.07981481	0.0951861	0.08371804	0.1457628	0.1130308	0.2554273	0.1929334	0.1919946	0.2778367	0.4562476	0.4939271	1.414369	2.235516	3.124858	3.782154
2486.240	0	0.06960997	0.0467098	0.07019754	0.07144521	0.1396146	0.2469438	3.732559	3.530086	0.08843728	0.09186671	0.2026896	0.09838637	1.17601	1.475392	0.9082242	0.6565101	0.0883612	0.08798098	0.09633844	0.06700795	0.3098539	0.4810896	0.3580882	0.4944074
2486.337	0	2.224151	2.084221	0.5054732	0.5839278	0.04436636	0.05037489	0.06984349	0.04290149	0.2272349	0.2814315	0.4654039	0.5557324	0.04694233	0.0463771	0.06045296	0.06717285	1.572172	1.231075	2.43783	1.890728	0.06797628	0.09178951	0.09527048	0.04735752
2486.337	0	0.3193622	0.5491376	1.755942	1.781294	0.2594076	0.2810647	0.1398356	0.1822256	2.20236	2.251362	1.035443	0.9150174	0.1558722	0.1275989	0.05453739	0.04306606	0.4156397	0.4775899	0.3297061	0.3663017	0.128847	0.07828148	0.04902445	0.04526387
2486.337	0	0.07002852	0.04051149	0.03152726	0.04518726	0.6562862	1.318267	0.3433734	0.2288439	0.07074271	0.09708672	0.0916394	0.07571854	0.1566877	0.1064159	0.2302421	0.1785952	0.1892451	0.2752221	0.4490259	0.5012781	1.389185	2.206733	3.050877	3.757569
2486.337	0	0.04732714	0.07200872	0.06899622	0.05326731	0.181502	0.1519797	3.728959	3.608307	0.07159575	0.09906622	0.1868041	0.1304743	1.281425	1.47866	0.9728032	0.700705	0.06423733	0.06522082	0.07625996	0.08097727	0.3000011	0.430924	0.3822892	0.5133973
2486.438	0	2.275276	2.106418	0.3258762	0.6833496	0.0371754	0.05529551	0.06292165	0.05267853	0.1799694	0.2753326	0.3920897	0.5699147	0.03905917	0.04588859	0.04716336	0.07254663	1.545432	1.196726	2.487073	1.875974	0.07863874	0.089618	0.09479582	0.0590507
2486.439	0	0.3390622	0.5091723	1.758601	1.805824	0.2590044	0.2880167	0.1611715	0.1661471	2.131018	2.337984	1.125477	0.9145768	0.1404924	0.1125414	0.06385337	0.05418339	0.4427812	0.4665069	0.3810272	0.4041491	0.1380356	0.08993661	0.05878383	0.04478566
2486.440	0	0.07269283	0.04771017	0.03834396	0.0552631	0.690127	1.401956	0.3626685	0.2912557	0.06947747	0.1028589	0.07889327	0.07530264	0.1535286	0.120308	0.2159136	0.1754929	0.1804574	0.2797224	0.439694	0.4983412	1.348651	2.16194	2.985839	3.715871
2486.440	0	0.04928597	0.05805556	0.0673348	0.06969186	0.1811601	0.1078838	3.7322	3.645965	0.06029243	0.05878186	0.1669785	0.1257497	1.422829	1.540656	0.9927932	0.7135182	0.06435226	0.0658517	0.09053257	0.0789401	0.2652896	0.3848976	0.3794969	0.4783692
2486.538	0	2.298482	2.122596	0.1202429	0.7373906	0.04803538	0.06519371	0.06746675	0.07930135	0.1239358	0.283607	0.3128156	0.6080841	0.04617315	0.04984383	0.04312273	0.08050115	1.54745	1.310822	2.608506	1.876458	0.07712261	0.1019764	0.09921815	0.06423596
2486.539	0	0.3713559	0.4435571	1.806941	1.823132	0.2418463	0.3186981	0.1926377	0.1633348	2.093007	2.401645	1.195951	0.9281162	0.127295	0.1220111	0.07011228	0.06981101	0.4729241	0.4484572	0.4509197	0.4407391	0.1289642	0.103535	0.09079194	0.05140037
2486.539	0	0.07157744	0.05725498	0.03586196	0.06216058	0.7307453	1.474075	0.3783527	0.3264835	0.07750142	0.1131194	0.07676662	0.05003307	0.1477297	0.1422427	0.1952016	0.1720392	0.1703032	0.2768957	0.4328843	0.5105876	1.311288	2.092335	2.929335	3.695046
2486.540	0	0.0378326	0.07582734	0.04265914	0.07310251	0.1564606	0.1785866	3.79157	3.687695	0.0470849	0.05737329	0.1897698	0.1204189	1.511367	1.643493	0.9768634	0.7310029	0.05489686	0.0686274	0.05825504	0.07286807	0.1985611	0.3677311	0.3452765	0.4550958
2486.638	0	2.280262	2.14784	0.1138695	0.7464208	0.04258142	0.05426791	0.07267794	0.073903	0.09215178	0.2614164	0.2397002	0.5873141	0.03662582	0.04383555	0.03971339	0.06448913	1.553266	1.461654	2.721658	1.908727	0.07912139	0.0824514	0.09123228	0.05999019
2486.639	0	0.3826007	0.3299077	1.888563	1.833611	0.2422105	0.3320934	0.1744876	0.17657	2.045616	2.428523	1.296669	0.9677975	0.1016579	0.1186699	0.07102838	0.07829255	0.483226	0.4272716	0.491761	0.472601	0.1422708	0.1108831	0.07599277	0.06426726
2486.640	0	0.05260397	0.05137753	0.04428221	0.04920802	0.7486394	1.499149	0.3654012	0.3045405	0.08782021	0.1162553	0.06991897	0.03609215	0.1340807	0.1597487	0.172799	0.1964906	0.1603909	0.2672907	0.4112611	0.5067435	1.245148	2.0264	2.859825	3.669347
2486.640	0	0.04376879	0.06213037	0.07300774	0.09397658	0.1763698	0.2451962	3.839309	3.699218	0.04060903	0.04201122	0.1930402	0.1140396	1.561771	1.715074	0.8931881	0.7472283	0.05320005	0.05938911	0.06121884	0.09860411	0.1409295	0.4028026	0.2972159	0.4147058
2486.738	0	2.23855	2.176201	0.2614357	0.7592831	0.02568448	0.03918813	0.07066456	0.05730726	0.08340089	0.2981759	0.2060744	0.5511971	0.03848455	0.05659427	0.05843378	0.07253314	1.612872	1.607592	2.770763	1.99738	0.06834415	0.08278152	0.08227512	0.05663851
2486.739	0	0.4051954	0.2084927	1.925885	1.858442	0.2368167	0.3202867	0.1882216	0.1882199	1.991113	2.342302	1.427899	0.950471	0.09959508	0.1040269	0.09080326	0.07900034	0.4765827	0.3939897	0.5050732	0.4594354	0.1029363	0.09488797	0.07266618	0.06172206
2486.740	0	0.06973724	0.05071447	0.03973721	0.04640482	0.754131	1.524746	0.3625552	0.2624896	0.07384727	0.119823	0.0601377	0.04147228	0.1236617	0.1679149	0.1755243	0.2116421	0.1649125	0.2580606	0.4011385	0.5145168	1.215276	1.978941	2.806959	3.645553
2486.740	0	0.05928454	0.06368213	0.06570878	0.08598492	0.2009517	0.3222591	3.868807	3.674183	0.05789655	0.04870151	0.1752382	0.1121791	1.564994	1.75093	0.8227194	0.700644	0.05271632	0.08130201	0.07454877	0.06917149	0.1235857	0.4664521	0.2172851	0.3635242
2486.838	0	2.227532	2.177317	0.343119	0.7254723	0.02893636	0.04936708	0.05670203	0.05671604	0.1212456	0.3246692	0.2001675	0.5356258	0.03613241	0.04672848	0.04271276	0.07149689	1.671502	1.73874	2.773659	2.072159	0.07865844	0.09215805	0.09364233	0.06635892
2486.839	0	0.4104813	0.1900133	1.980864	1.867429	0.2344395	0.2697099	0.211188	0.1721729	1.929052	2.239008	1.50668	0.8796231	0.07794776	0.106301	0.08418533	0.07892627	0.4633641	0.4172863	0.4933527	0.4250536	0.07952352	0.09501896	0.0617501	0.05491026
2486.840	0	0.08020564	0.05092328	0.0519849	0.04958216	0.7534002	1.551644	0.366491	0.2307923	0.06706256	0.1162372	0.06865415	0.05568826	0.1338821	0.1741872	0.1820677	0.2288135	0.1624366	0.2486456	0.3825833	0.5043832	1.200246	1.931915	2.744918	3.615522
2486.840	0	0.06809612	0.04440035	0.09521198	0.07883732	0.1942482	0.3823219	3.897718	3.624802	0.05336655	0.0667919	0.1780817	0.1154235	1.521597	1.744373	0.7410899	0.6920396	0.05493671	0.08485039	0.0809635	0.06499581	0.1584936	0.5035696	0.2155618	0.3463772
2486.938	0	2.199269	2.200366	0.3252586	0.6461596	0.03406236	0.05304267	0.07192833	0.05921948	0.1616891	0.336699	0.2442434	0.4976977	0.02954096	0.05837048	0.04859294	0.06602535	1.735161	1.784556	2.745049	2.175361	0.09802965	0.08562125	0.08030775	0.08344168
2486.939	0	0.4066529	0.2232804	2.040992	1.902088	0.1976241	0.2822146	0.229693	0.1575072	1.893768	2.245064	1.567463	0.7944519	0.08179767	0.1278283	0.06911533	0.0835588	0.4261148	0.4694478	0.4595404	0.4070191	0.06869432	0.1132501	0.06327706	0.04979223
2486.940	0	0.07049414	0.03792613	0.07505332	0.0607495	0.7546859	1.548488	0.365883	0.1961033	0.06344024	0.1107777	0.07436896	0.06391813	0.1305389	0.1588426	0.1955382	0.2714301	0.1668371	0.2382996	0.3761313	0.4877517	1.178092	1.908984	2.698464	3.551495
2486.940	0	0.06372559	0.06470897	0.1083327	0.08630153	0.1617721	0.4108535	3.90327	3.550666	0.06725512	0.07451023	0.180118	0.09696727	1.428686	1.680201	0.6737723	0.6717281	0.05019261	0.09812371	0.07173461	0.09161065	0.1971683	0.5385907	0.213673	0.3657136
2487.038	0	2.194446	2.220558	0.2693329	0.5360123	0.04702143	0.05411062	0.06416834	0.04745196	0.243748	0.3506987	0.2546219	0.4608536	0.02737466	0.0555205	0.03410465	0.07288103	1.794832	1.723437	2.720117	2.280581	0.0889957	0.08482878	0.08422587	0.08493636
2487.039	0	0.405615	0.2583255	2.117462	1.943064	0.2049947	0.2754771	0.236757	0.1462685	1.881963	2.191332	1.563635	0.7471769	0.0791608	0.1078643	0.07106751	0.08636708	0.3863538	0.4839685	0.3815358	0.3988363	0.05952495	0.1026067	0.05540301	0.05454462
2487.040	0	0.04910163	0.05291146	0.07671433	0.05016435	0.7544794	1.536752	0.3787148	0.153796	0.06691552	0.1047568	0.07991028	0.08722799	0.1278275	0.1665884	0.2030285	0.2960324	0.1584694	0.2317607	0.3702601	0.4827626	1.151932	1.85006	2.660916	3.529676
2487.040	0	0.07888458	0.05642173	0.08679044	0.06836049	0.08260162	0.4202612	3.896981	3.475397	0.057526	0.07277344	0.1764494	0.09030666	1.324721	1.586598	0.5910112	0.6449469	0.08282402	0.09437549	0.05946448	0.07251051	0.2472358	0.5606588	0.2811083	0.4082507
2487.138	0	2.192611	2.242431	0.1917585	0.4186743	0.03866606	0.06184702	0.0726282	0.05483463	0.2711586	0.3625433	0.3200491	0.4176017	0.0392933	0.05621821	0.05634353	0.06230189	1.848159	1.65504	2.645677	2.295956	0.08770209	0.08796491	0.07807704	0.06508166
2487.139	0	0.3956491	0.3319987	2.120703	2.006122	0.2145159	0.2557016	0.2071663	0.1268713	1.849557	2.053345	1.459974	0.6899033	0.06901859	0.08734412	0.06341749	0.08087943	0.3487221	0.4402873	0.318224	0.397835	0.07090199	0.1047953	0.07699693	0.06849832
2487.140	0	0.05359516	0.06827404	0.05898695	0.05528991	0.7377958	1.542089	0.4125736	0.161717	0.06468385	0.08621715	0.07691873	0.09447545	0.1218506	0.1594106	0.2237704	0.3149566	0.1720842	0.2222091	0.366776	0.4848593	1.118152	1.78485	2.644781	3.526559
2487.140	0	0.07315293	0.0679192	0.08249269	0.05906694	0.1209251	0.3886489	3.875888	3.427141	0.08047525	0.0792605	0.1832405	0.0821613	1.208549	1.499967	0.4978978	0.6231829	0.09209373	0.1086641	0.06516692	0.08455143	0.3039702	0.5787366	0.3423709	0.4733476
2487.238	0	2.174574	2.225082	0.1812638	0.3329987	0.05909027	0.03848665	0.06581027	0.07046237	0.2895391	0.3642846	0.3385512	0.3717799	0.02975966	0.05615017	0.06399308	0.06560172	1.899871	1.585101	2.535725	2.276725	0.09880693	0.09944266	0.07385865	0.05233423
2487.239	0	0.387546	0.3999224	2.089858	2.029658	0.2190815	0.2401489	0.2155292	0.1259104	1.847336	1.953754	1.362792	0.6830396	0.07121712	0.08605356	0.07050046	0.07153018	0.3198641	0.3811771	0.2454901	0.3813371	0.04596759	0.1088035	0.07900426	0.07227832
2487.239	0	0.05916695	0.07450711	0.0653076	0.05562632	0.7297301	1.544632	0.4527115	0.2092793	0.05357676	0.08099942	0.07607766	0.1074623	0.1251807	0.1456948	0.2420565	0.3291783	0.168811	0.2319566	0.3627019	0.4849735	1.10653	1.751769	2.63651	3.504954
2487.240	0	0.06834966	0.05310813	0.06569777	0.100333	0.199178	0.3957269	3.819134	3.417046	0.08145276	0.09636004	0.1871377	0.09140265	1.141535	1.379511	0.4239329	0.6168461	0.09145529	0.09542378	0.07159792	0.09517865	0.3188591	0.6055684	0.4252937	0.5398157
2487.338	0	2.161062	2.194063	0.3378884	0.2704775	0.05207707	0.06502796	0.06032105	0.07914247	0.3093296	0.3224022	0.35546	0.2813303	0.03406739	0.0512198	0.06716926	0.06927284	1.88317	1.600363	2.475393	2.282665	0.08964545	0.08968042	0.08183821	0.05374944
2487.339	0	0.3989212	0.4879151	2.079304	1.993853	0.2171461	0.2596689	0.1993055	0.129227	1.89351	1.903076	1.259356	0.7350764	0.08992245	0.08459036	0.05840966	0.07467464	0.2925463	0.3372774	0.1471019	0.3467768	0.05560111	0.1367445	0.08710834	0.06213324
2487.340	0	0.05134414	0.06494993	0.07637519	0.04723646	0.7220956	1.551417	0.4630437	0.2705129	0.05892057	0.08658963	0.07724834	0.1252762	0.1303407	0.1380492	0.2448862	0.3314624	0.1604342	0.2406286	0.3638901	0.4727966	1.077924	1.740216	2.635643	3.450601
2487.340	0	0.0533187	0.06005648	0.06482227	0.07931848	0.2335935	0.3500434	3.765534	3.440309	0.08799651	0.08863966	0.1806433	0.09221313	1.151039	1.280911	0.3586034	0.6134216	0.0891057	0.09248874	0.07675418	0.08496976	0.3157226	0.6037953	0.4529615	0.6172477
2487.438	0	2.207647	2.19057	0.5150675	0.2618383	0.05837832	0.06840092	0.07345457	0.08331815	0.3367703	0.2683813	0.3674524	0.1642044	0.0285173	0.04334803	0.05698551	0.05139181	1.810098	1.606012	2.402139	2.242729	0.07734371	0.09092628	0.07676009	0.06364173
2487.439	0	0.4085911	0.5636557	2.033743	1.971938	0.2164904	0.2648444	0.1650681	0.1369864	1.938231	1.886347	1.128178	0.8071798	0.1031356	0.07558172	0.05176196	0.07319846	0.2773622	0.2803679	0.1079055	0.2910886	0.04914407	0.1098198	0.09533094	0.05046809
2487.439	0	0.04425221	0.06129441	0.08890495	0.04720552	0.7121591	1.549763	0.4480616	0.3144223	0.06030223	0.0843229	0.07363903	0.1188367	0.1208603	0.1442749	0.2387936	0.3354874	0.1553397	0.2479779	0.3763766	0.4802364	1.043829	1.722546	2.676824	3.435897
2487.440	0	0.04825835	0.05545965	0.05594947	0.07858942	0.2397054	0.299596	3.717418	3.484555	0.07138947	0.06579678	0.1815456	0.09350608	1.217743	1.25115	0.3088745	0.5876448	0.09598805	0.09835454	0.06883199	0.07356317	0.3044871	0.5986171	0.4459561	0.5870908
2487.538	0	2.312692	2.220748	0.6160272	0.2581519	0.06556269	0.06534857	0.06424093	0.07610829	0.3523404	0.2335176	0.377237	0.148753	0.03453433	0.03835497	0.057227	0.04201977	1.705049	1.58975	2.353742	2.201434	0.08872415	0.1013191	0.07011545	0.05528928
2487.539	0	0.4165969	0.6494837	1.944158	1.920275	0.2464068	0.2661734	0.1263229	0.1447243	1.991912	1.846244	0.9830098	0.8784902	0.1108659	0.05725866	0.05143026	0.07976892	0.3173419	0.2275913	0.1599014	0.2442612	0.03692618	0.1077569	0.09598034	0.06192832
2487.540	0	0.0406961	0.05347176	0.08696578	0.0571367	0.7073138	1.560784	0.435701	0.3501446	0.07104894	0.0891451	0.06726154	0.1241396	0.1213625	0.1524318	0.2262261	0.3262201	0.1577145	0.2576883	0.387709	0.4726124	1.027104	1.717225	2.706548	3.414337
2487.540	0	0.05302235	0.0657059	0.08235431	0.05911937	0.2248382	0.2097727	3.68544	3.532189	0.09924652	0.07421139	0.1929429	0.1153145	1.320775	1.332121	0.2649987	0.5821008	0.09978421	0.1099635	0.06638238	0.09004645	0.2933496	0.5651311	0.4310387	0.5662433
2487.638	0	2.413776	2.282822	0.6575734	0.2254732	0.0827804	0.05228207	0.07484574	0.05904547	0.330849	0.1954798	0.344638	0.2655848	0.03836863	0.03257073	0.05184079	0.05708849	1.591848	1.523962	2.336087	2.141742	0.08565668	0.09821092	0.06317745	0.04077888
2487.639	0	0.3921873	0.7071421	1.850295	1.8645	0.2426289	0.2590472	0.1355917	0.1617962	2.031876	1.896664	0.959872	0.9809293	0.107212	0.07442102	0.05940169	0.07857032	0.4168949	0.2061598	0.2092971	0.2312231	0.059319	0.0911419	0.09916399	0.05148452
2487.640	0	0.03051373	0.05573109	0.07770818	0.04103612	0.7004714	1.562053	0.4034111	0.3727168	0.0720875	0.09282087	0.05723677	0.1180829	0.1121892	0.1669122	0.2021533	0.3269948	0.1679801	0.2572245	0.4012335	0.4622192	1.010108	1.724671	2.752051	3.399061
2487.640	0	0.04242741	0.0685086	0.07884509	0.0654242	0.1873431	0.1429888	3.661121	3.591301	0.06045428	0.05427377	0.1883796	0.09598928	1.437569	1.453925	0.1988588	0.5857042	0.1006933	0.08092891	0.06547768	0.09196167	0.2796908	0.5258534	0.4362176	0.4967878
2487.738	0	2.444805	2.399158	0.6486854	0.1976785	0.07232071	0.05283282	0.05482549	0.07306627	0.294762	0.1906704	0.289954	0.363004	0.02797561	0.0392268	0.04980976	0.04132021	1.490698	1.460491	2.419011	2.060945	0.0654613	0.08628273	0.08371263	0.04858909
2487.739	0	0.3891288	0.7909099	1.848326	1.872112	0.2457019	0.2582509	0.1516603	0.193165	2.104447	2.054994	1.073028	1.113008	0.1002647	0.053732	0.063635	0.08831127	0.508449	0.2481818	0.2443012	0.320588	0.05378711	0.07750808	0.1259952	0.05044036
2487.740	0	0.02355582	0.04773836	0.07229516	0.05221756	0.6711063	1.53204	0.369252	0.3643512	0.06686701	0.09489655	0.05037065	0.1232043	0.1387365	0.1717361	0.1829531	0.300396	0.164961	0.2669413	0.4215738	0.4753578	0.9921508	1.740757	2.83569	3.439411
2487.740	0	0.06096783	0.0553018	0.07047034	0.1082725	0.210136	0.1881175	3.722237	3.666797	0.07591924	0.0398754	0.1902748	0.1295257	1.577732	1.602089	0.2115756	0.5935468	0.08961687	0.1052228	0.07855567	0.1151381	0.2789137	0.5170862	0.4281684	0.4518673
2487.838	0	2.489917	2.554149	0.6204114	0.2092774	0.05892346	0.04011581	0.05320502	0.06087652	0.2772436	0.1539904	0.294136	0.3818796	0.05171134	0.0518997	0.05735313	0.04929233	1.457027	1.416697	2.490311	2.031899	0.06995254	0.09018989	0.09050361	0.04891782
2487.839	0	0.4014209	0.8437716	1.869887	1.889926	0.2559708	0.2871251	0.156	0.2004229	2.195157	2.250179	1.221697	1.23533	0.1173065	0.05544594	0.06551937	0.09352416	0.5999346	0.3223357	0.2535207	0.427564	0.07873098	0.06569686	0.118883	0.05223851
2487.840	0	0.04134505	0.0573349	0.0755968	0.06558093	0.6346822	1.53234	0.3575131	0.3711601	0.06303204	0.1190365	0.05624121	0.123488	0.1338787	0.1739289	0.1889232	0.2749715	0.1513625	0.2908977	0.4468752	0.4756021	0.9572608	1.781427	2.923033	3.457027
2487.840	0	0.03699876	0.04011178	0.09047055	0.1044054	0.2419155	0.2939036	3.728123	3.68573	0.07567634	0.06678864	0.1998527	0.1571889	1.67759	1.719634	0.2263373	0.5898062	0.08182319	0.09521173	0.07735627	0.1136548	0.3059636	0.5060623	0.4557197	0.4162221
2487.938	0	2.546173	2.628257	0.4986331	0.2345829	0.06853049	0.04603568	0.05686719	0.07264803	0.3247766	0.2127853	0.2993157	0.4172195	0.04708765	0.05397029	0.0514537	0.05550786	1.439536	1.406622	2.556573	2.067922	0.07669836	0.08526608	0.09127515	0.0550746
2487.939	0	0.4529618	0.8330587	1.870895	1.910776	0.2486079	0.31501	0.1744502	0.1861031	2.214938	2.400441	1.365185	1.243498	0.114311	0.05786329	0.0703339	0.08794986	0.6421403	0.3688348	0.2119765	0.5022064	0.06499358	0.0433397	0.1076574	0.07302038
2487.940	0	0.05430364	0.07621833	0.0992602	0.07588475	0.6186895	1.51504	0.3673833	0.3587033	0.05522303	0.09890954	0.07569242	0.1316802	0.1336463	0.1541432	0.1975985	0.3040943	0.1386813	0.2905856	0.4679206	0.4978614	0.9120193	1.799867	3.025775	3.470629
2487.940	0	0.05277313	0.0396276	0.08886537	0.14491	0.2389682	0.3825892	3.756255	3.64807	0.08199515	0.0722261	0.2027134	0.1473682	1.691571	1.816088	0.3004979	0.5498278	0.07188429	0.06180531	0.06641524	0.1109749	0.3149272	0.5070318	0.4263569	0.4250488
2488.038	0	2.519284	2.583283	0.3682452	0.239505	0.06374632	0.05447459	0.06225028	0.06441554	0.3251679	0.2724434	0.2831234	0.4946742	0.04035246	0.0542962	0.04923383	0.06071108	1.465643	1.473942	2.632786	2.122585	0.07685846	0.1005521	0.09574112	0.07076827
2488.039	0	0.4823337	0.7661936	1.904208	1.944252	0.2581298	0.339337	0.1976942	0.2034051	2.21083	2.471793	1.480454	1.220641	0.1213622	0.07073233	0.06362277	0.06285701	0.6320547	0.3915641	0.1488585	0.5167969	0.06504746	0.05692709	0.09877501	0.07839188
2488.040	0	0.04956576	0.06677537	0.09428244	0.06407192	0.6319314	1.5026	0.3712432	0.3135106	0.06660094	0.1065143	0.07316713	0.1437432	0.1239435	0.1556801	0.1905433	0.3036113	0.1319259	0.2844569	0.4659686	0.4943377	0.8993488	1.848572	3.080792	3.450559
2488.040	0	0.04813697	0.04948042	0.09865594	0.06560051	0.1552068	0.4549528	3.788975	3.609767	0.06936066	0.07675528	0.1941955	0.1380608	1.628976	1.857583	0.4476132	0.5350505	0.06063404	0.07151145	0.0804954	0.1151917	0.315691	0.5211297	0.3817452	0.4835398
2488.138	0	2.460459	2.541036	0.2724751	0.312422	0.07301881	0.05379964	0.04941798	0.06407104	0.3485287	0.3219123	0.2565619	0.5878484	0.044406	0.0528496	0.03766541	0.05637809	1.480009	1.585148	2.684358	2.167319	0.09069018	0.09634055	0.08110711	0.06289083
2488.139	0	0.5155726	0.6798668	1.959228	1.982217	0.2415608	0.3261309	0.2246571	0.2273735	2.153455	2.498801	1.571693	1.25131	0.1153723	0.06691297	0.06468372	0.05530853	0.6075947	0.3907538	0.1354645	0.5035847	0.05302082	0.07806936	0.0903052	0.06591437
2488.140	0	0.06938119	0.06799918	0.083576	0.06564909	0.6517263	1.494119	0.373862	0.2516569	0.06804286	0.1086087	0.07768363	0.1498683	0.1217126	0.1520629	0.1851821	0.321704	0.1381746	0.2888706	0.4655058	0.4934086	0.9202971	1.916214	3.106938	3.455808
2488.140	0	0.07034639	0.0613467	0.08260065	0.1036451	0.0877974	0.5266177	3.832747	3.56096	0.07645868	0.1051261	0.2119533	0.1380988	1.519199	1.866681	0.5943568	0.5141326	0.07722874	0.1066119	0.07402661	0.102526	0.334077	0.5451601	0.2838444	0.5258211
2488.238	0	2.365264	2.480584	0.2779133	0.3864415	0.07479545	0.04525414	0.04827147	0.08025532	0.3585256	0.3218551	0.2639347	0.6389272	0.04067896	0.07689701	0.0405989	0.06614965	1.520332	1.668859	2.721902	2.220304	0.1003646	0.09465205	0.08434998	0.07271516
2488.239	0	0.5377942	0.5836654	1.968686	2.002133	0.2479529	0.3156493	0.2179594	0.2403622	2.109726	2.474507	1.661768	1.268889	0.1237678	0.0571545	0.06293092	0.06708472	0.5317572	0.3593636	0.1730986	0.4822036	0.0435035	0.07516238	0.1028628	0.08221406
2488.240	0	0.06058761	0.04493655	0.06507758	0.04996009	0.6594868	1.510735	0.3573861	0.1859614	0.05429113	0.1034885	0.07183695	0.1384378	0.1295837	0.1547799	0.1848743	0.3554069	0.1368724	0.2924989	0.4650127	0.4915363	0.9145088	1.986325	3.118167	3.457295
2488.240	0	0.06670901	0.06509444	0.09412695	0.06797343	0.1514926	0.5736255	3.844315	3.485737	0.06894653	0.07472151	0.214172	0.1263631	1.381752	1.791045	0.7280356	0.5158124	0.07943883	0.08630755	0.06146034	0.08103664	0.3563036	0.5477047	0.1902201	0.5997758
2488.338	0	2.288021	2.401598	0.3700316	0.3877091	0.06822894	0.04356246	0.04094124	0.08286651	0.326558	0.265649	0.32859	0.6762914	0.06001451	0.06959364	0.05895651	0.06640014	1.534895	1.650028	2.704152	2.298189	0.102007	0.07723802	0.08418467	0.09012566
2488.339	0	0.5437257	0.500009	1.98729	2.006821	0.243422	0.3155607	0.2100177	0.2324374	2.09034	2.478934	1.696687	1.252491	0.1239159	0.07399352	0.07334877	0.06500856	0.4344503	0.362127	0.1806211	0.4194485	0.04351444	0.06619321	0.1000394	0.08798733
2488.340	0	0.06562865	0.03479955	0.05682285	0.05054698	0.6937223	1.480324	0.3381348	0.1285172	0.06801186	0.1027455	0.06452031	0.1532301	0.128747	0.1586554	0.177514	0.3772913	0.1281279	0.2998998	0.4550312	0.4783513	0.9333379	2.065276	3.11756	3.43606
2488.340	0	0.07285253	0.04665268	0.0784154	0.05060974	0.2526127	0.5982424	3.860841	3.417319	0.1317141	0.1098325	0.2061888	0.1230388	1.194723	1.692893	0.8369534	0.5493659	0.08260137	0.09787858	0.06869155	0.07252375	0.3680986	0.5565839	0.1450369	0.6449847
2488.437	0	2.208718	2.356909	0.4123761	0.3654441	0.04668773	0.03025838	0.04719853	0.08786524	0.2874889	0.3191647	0.3717509	0.6303068	0.04897108	0.0613441	0.07245255	0.07400511	1.526517	1.582111	2.662844	2.379018	0.09161747	0.0979759	0.07455011	0.07275261
2488.437	0	0.5098753	0.4060402	2.013537	1.980853	0.2338681	0.295882	0.225944	0.2018509	2.080222	2.422142	1.726947	1.172653	0.1093582	0.102697	0.06475772	0.07586269	0.3291304	0.387588	0.1524541	0.3583553	0.04316008	0.08018031	0.09470083	0.1057091
2488.437	0	0.05984106	0.03100128	0.04891646	0.0465487	0.7040223	1.464861	0.3137201	0.1210576	0.06619464	0.09716609	0.07426566	0.1571119	0.1418925	0.1399647	0.1789974	0.3861544	0.1255891	0.2887335	0.4524582	0.4793042	0.9574331	2.148871	3.112823	3.448572
2488.438	0	0.05542575	0.06092872	0.07283768	0.08654673	0.2974055	0.5337311	3.762731	3.410521	0.1313823	0.06745993	0.215798	0.1423417	1.101557	1.561812	0.9355885	0.6166046	0.08965874	0.08436046	0.05342307	0.05922326	0.392387	0.552456	0.14537	0.6138398
2488.538	0	2.147094	2.30478	0.3536634	0.2869947	0.04737222	0.03770825	0.06157675	0.07468563	0.2332466	0.365714	0.480425	0.5348201	0.04815177	0.0746354	0.07477715	0.07204919	1.48457	1.441457	2.77738	2.42223	0.08418592	0.0820061	0.07919785	0.06893652
2488.539	0	0.4549289	0.3292982	2.025193	1.951285	0.2234988	0.2814593	0.235854	0.2020309	2.087964	2.35302	1.726775	1.146296	0.1048087	0.1040083	0.06781278	0.08084916	0.284439	0.3922981	0.1318224	0.3262065	0.03853619	0.08129162	0.08013391	0.09060566
2488.540	0	0.04446993	0.04203806	0.04409941	0.04422592	0.7071053	1.437842	0.3006121	0.1891221	0.07879752	0.1073255	0.07670902	0.1670159	0.1514137	0.134946	0.1769569	0.3907398	0.1327616	0.2910073	0.4358419	0.4821163	1.020653	2.217438	3.084832	3.424646
2488.540	0	0.05599402	0.0753727	0.06354597	0.04483544	0.3134278	0.4095556	3.702635	3.420361	0.1102796	0.09416321	0.2150248	0.1244885	1.121761	1.480826	1.022492	0.6730357	0.08084805	0.08013811	0.07506139	0.0712791	0.4052729	0.5208668	0.1863742	0.6314341
2488.638	0	2.135662	2.326205	0.3451086	0.239841	0.04422822	0.05649036	0.06802494	0.07850934	0.2165892	0.3454781	0.5375172	0.4552619	0.06282604	0.07594609	0.07562848	0.07467147	1.492535	1.322773	2.860062	2.394211	0.08570497	0.08488223	0.0845815	0.07916958
2488.639	0	0.4505744	0.3054683	2.044973	1.949915	0.2261109	0.2722864	0.222048	0.2115007	2.103832	2.251637	1.742066	1.155382	0.0883155	0.1155211	0.07651602	0.1007891	0.2956685	0.402927	0.162605	0.3377471	0.05985425	0.09089246	0.07706062	0.08630984
2488.640	0	0.03244112	0.01841005	0.04305009	0.04799144	0.730142	1.426992	0.2713879	0.2659438	0.08257526	0.1143292	0.07865109	0.1639669	0.1428276	0.1442552	0.1801419	0.3998653	0.1459337	0.2952288	0.4299856	0.4791075	1.071221	2.2884	3.055992	3.426379
2488.640	0	0.05583217	0.07514154	0.08802142	0.07120969	0.2784791	0.2654173	3.702728	3.478066	0.08931727	0.07323227	0.2223532	0.1588818	1.254999	1.458186	1.048175	0.7250066	0.07280498	0.08253122	0.08569419	0.08708534	0.3974504	0.5105409	0.1915027	0.5978607
2488.738	0	2.200749	2.386743	0.3415026	0.185857	0.04446462	0.06771704	0.07983438	0.09073884	0.2165263	0.3579156	0.5134272	0.4057259	0.04375665	0.05732634	0.08366656	0.06123563	1.566677	1.315914	2.725308	2.392577	0.0892388	0.1015047	0.07688075	0.07041972
2488.739	0	0.4390608	0.3001716	2.078041	1.932858	0.2195103	0.274183	0.2490578	0.1980681	2.139747	2.138212	1.743005	1.14159	0.07342449	0.1007692	0.08127775	0.0794705	0.3017506	0.402644	0.2053131	0.3735588	0.04288296	0.09276526	0.0873171	0.0841724
2488.740	0	0.03965133	0.0438001	0.05476791	0.04818528	0.7370818	1.444257	0.2484943	0.3395237	0.0720269	0.1074556	0.06014489	0.1545825	0.1451193	0.1524769	0.1830011	0.3707227	0.1600278	0.2928441	0.4143132	0.4899086	1.140593	2.32671	3.021865	3.455487
2488.740	0	0.07908202	0.06849584	0.06808623	0.09147822	0.2273996	0.1083987	3.695465	3.55254	0.05954481	0.07133962	0.2267269	0.1739565	1.436604	1.537985	1.068958	0.7767558	0.07356915	0.08728161	0.07231237	0.06217921	0.3639876	0.4982374	0.1789113	0.5695365
2488.838	0	2.25916	2.404149	0.3215354	0.1863056	0.05120355	0.04385246	0.07136481	0.08894649	0.195937	0.3640011	0.4670117	0.3962498	0.03365738	0.06041993	0.07377529	0.04946161	1.579322	1.386904	2.693667	2.313649	0.09790131	0.0914299	0.09864505	0.06179334
2488.839	0	0.4671589	0.2708773	2.0831	1.938469	0.2269218	0.2545315	0.2398779	0.1759551	2.151496	2.017457	1.729527	1.182149	0.09412962	0.1040139	0.06587835	0.09170828	0.3127111	0.4251388	0.2206795	0.4030059	0.05892372	0.09976142	0.06615188	0.07171485
2488.839	0	0.04061331	0.04395865	0.06246563	0.0481102	0.7427591	1.456811	0.2576459	0.3904612	0.069334	0.09938987	0.06661955	0.1383142	0.154326	0.1485163	0.2012826	0.3482973	0.1704773	0.2969717	0.4053031	0.4946635	1.202634	2.362067	2.983497	3.450603
2488.840	0	0.0610873	0.08284339	0.07396917	0.06621524	0.1907601	0.1767074	3.691234	3.566138	0.05565016	0.04674173	0.2071293	0.1510858	1.567409	1.663933	1.04031	0.8057796	0.0585181	0.09082378	0.06503252	0.08859415	0.3221098	0.5073074	0.2190379	0.4987956
2488.938	0	2.340974	2.477233	0.3252877	0.2611693	0.04229238	0.07508606	0.05736075	0.09010267	0.1862482	0.3731656	0.3754252	0.3820838	0.03842398	0.06586922	0.05597027	0.05476813	1.584779	1.482747	2.714946	2.256723	0.095537	0.07313188	0.09752705	0.07807144
2488.939	0	0.4755715	0.2528947	2.048806	1.958615	0.2340508	0.260367	0.2205398	0.1888771	2.162888	1.920004	1.694072	1.295886	0.0679976	0.1058158	0.07387242	0.08830703	0.3422192	0.3966738	0.2653151	0.3928707	0.08447496	0.1042456	0.08977562	0.06356166
2488.939	0	0.05269187	0.05648622	0.04837591	0.06087614	0.7525512	1.435094	0.2520465	0.4169552	0.05268358	0.09908734	0.0711211	0.1234664	0.1389197	0.1555818	0.209095	0.3236135	0.1753996	0.3003094	0.4158488	0.4997424	1.258956	2.373604	2.949018	3.470256
2488.940	0	0.0736398	0.1016607	0.09233204	0.09583521	0.1511238	0.2628098	3.735743	3.606392	0.05134681	0.03629927	0.1955479	0.1449643	1.654301	1.76821	0.9734164	0.7908242	0.05440414	0.1077955	0.06908237	0.0681292	0.2667957	0.5717567	0.2713989	0.4305543
2489.038	0	2.459661	2.605369	0.3464688	0.3640316	0.03957328	0.07269438	0.0638426	0.08194293	0.1733306	0.3458975	0.304727	0.3849323	0.0311275	0.05058104	0.05780241	0.06542091	1.534288	1.52906	2.709015	2.191993	0.08481677	0.08492541	0.1048532	0.07398723
2489.039	0	0.4594671	0.2898375	1.955157	1.925634	0.2327452	0.2424204	0.1948224	0.2131607	2.171384	1.879711	1.607254	1.381861	0.07810356	0.09134386	0.06162911	0.0634947	0.368886	0.3190037	0.3361817	0.3515705	0.09020646	0.08003204	0.08998452	0.06541087
2489.040	0	0.04550263	0.05032265	0.04077907	0.08301252	0.8052634	1.486318	0.263233	0.4164489	0.0669899	0.106019	0.08182712	0.1103739	0.1201024	0.1642598	0.2297964	0.3107519	0.1751145	0.3214031	0.4261684	0.4972559	1.309862	2.385135	2.926906	3.516774
2489.040	0	0.07517072	0.06194257	0.07919575	0.06098007	0.1359268	0.3488319	3.777174	3.584019	0.04900481	0.05323583	0.2256546	0.1535295	1.658517	1.835508	0.9107863	0.7416318	0.08011155	0.08234986	0.0712408	0.08089092	0.2186333	0.5998631	0.3686722	0.3740403
2489.138	0	2.544151	2.709986	0.3010874	0.4151252	0.03186058	0.06617116	0.06609934	0.06236326	0.154329	0.3086093	0.2895578	0.354054	0.03358047	0.04705385	0.04877368	0.07342542	1.505863	1.549585	2.703221	2.088046	0.07786612	0.08030947	0.1001594	0.06862499
2489.139	0	0.466996	0.3171633	1.822979	1.856068	0.2519573	0.251306	0.180924	0.2142197	2.162603	1.91951	1.557598	1.465296	0.0778998	0.06835701	0.1002721	0.05319143	0.4055114	0.2374735	0.4660159	0.2782899	0.1036284	0.04946454	0.1050066	0.05268509
2489.139	0	0.05826848	0.05327594	0.0429047	0.05444642	0.8418527	1.524729	0.2984177	0.3852967	0.06963337	0.1091053	0.09682271	0.1154031	0.1255399	0.1616757	0.2482142	0.3069218	0.1815262	0.3147862	0.4226845	0.5086433	1.366937	2.371637	2.849188	3.54143
2489.140	0	0.07308277	0.06514786	0.1085985	0.1308976	0.1175426	0.4323914	3.817071	3.550864	0.05047594	0.0848463	0.2009215	0.1471538	1.61681	1.827641	0.8067041	0.7395227	0.05641374	0.09818788	0.07992207	0.09321258	0.1744084	0.5961812	0.4291269	0.376317
2489.238	0	2.580247	2.77536	0.2930317	0.4482785	0.03222217	0.06133349	0.05300477	0.06493362	0.1087116	0.2737049	0.3234435	0.2450738	0.02770539	0.04560554	0.04844394	0.05792914	1.491232	1.553651	2.691834	2.00888	0.0841139	0.09314247	0.09235331	0.06629481
2489.239	0	0.4620266	0.3483509	1.710386	1.80469	0.2436117	0.2721224	0.1971651	0.2162385	2.16497	2.002012	1.513761	1.561639	0.09179765	0.07564415	0.09826545	0.06326475	0.4519658	0.1806246	0.5701062	0.2530849	0.1028966	0.05827931	0.09664832	0.06198529
2489.239	0	0.05192395	0.06176362	0.04477385	0.0511022	0.8607679	1.531195	0.3149234	0.3613856	0.07124547	0.1144061	0.09354241	0.119943	0.1315526	0.1527939	0.2485384	0.2922297	0.1923606	0.3069106	0.4279696	0.5089435	1.418534	2.342877	2.788592	3.547856
2489.240	0	0.08944376	0.09609845	0.09341949	0.106113	0.2281122	0.5436064	3.850244	3.485197	0.04007019	0.06042766	0.2193326	0.1198516	1.519715	1.746929	0.6718091	0.7247179	0.05721508	0.1139068	0.09194543	0.1160797	0.1725527	0.5432385	0.4584597	0.4528265
2489.338	0	2.552266	2.814081	0.3290635	0.4353475	0.03207145	0.05962109	0.05545073	0.0481298	0.1193947	0.2516253	0.3311701	0.1742654	0.03805914	0.05062152	0.05998034	0.05731706	1.522737	1.535719	2.702134	1.971599	0.09778033	0.1020249	0.07616801	0.0700593
2489.339	0	0.4393562	0.3556775	1.643433	1.811085	0.2530345	0.3023354	0.1925523	0.2382289	2.191962	2.116551	1.515362	1.633462	0.08816614	0.05755808	0.1134146	0.07054786	0.4940494	0.1579658	0.6133365	0.3191831	0.1017275	0.0600773	0.07219312	0.06874112
2489.339	0	0.05653565	0.07517078	0.06161658	0.05089655	0.8535074	1.535282	0.3493097	0.2834928	0.06374619	0.110037	0.07931988	0.09653399	0.1083835	0.1593871	0.2346904	0.2597002	0.1949233	0.3022505	0.4342614	0.4945849	1.466941	2.309173	2.743284	3.555168
2489.340	0	0.09140251	0.09022428	0.0700808	0.08151902	0.3155757	0.610227	3.879709	3.457293	0.07810404	0.08336952	0.1939632	0.1188925	1.375387	1.632832	0.5416645	0.7242728	0.06334478	0.1076787	0.0792982	0.1283338	0.1870826	0.5185008	0.4408018	0.5354511
2489.437	0	2.47354	2.794657	0.352825	0.4109761	0.03593256	0.05678246	0.05335414	0.04627533	0.1619676	0.2983137	0.3295656	0.1317675	0.06031813	0.0493917	0.05620686	0.055235	1.588433	1.528709	2.713928	1.945239	0.08709367	0.100742	0.09152123	0.06039826
2489.437	0	0.4458719	0.3228591	1.586679	1.86608	0.2489459	0.2891472	0.1994243	0.2428486	2.202782	2.203895	1.523311	1.60548	0.102209	0.06247901	0.09971385	0.06763108	0.4806069	0.1582198	0.5715831	0.375891	0.08635855	0.0563895	0.08688171	0.07021762
2489.437	0	0.07642649	0.07038399	0.08245728	0.04105737	0.8575483	1.497648	0.3855911	0.2053073	0.07467882	0.09352417	0.0746363	0.08378627	0.110414	0.1687196	0.1963873	0.2371611	0.2002582	0.2960694	0.4346853	0.4874704	1.493862	2.273428	2.704859	3.528749
2489.438	0	0.0956649	0.07093239	0.09228105	0.1018729	0.3932695	0.6624766	3.866193	3.419913	0.08080445	0.07675655	0.1783915	0.1174815	1.245499	1.535341	0.4339928	0.7454049	0.07088194	0.1124153	0.07230177	0.1179318	0.2391639	0.5157251	0.4148492	0.5658424
2489.538	0	2.387441	2.730787	0.3926718	0.3399862	0.03663685	0.06192178	0.06077394	0.04177344	0.1714888	0.2933718	0.3287002	0.05829587	0.039566	0.04771159	0.04370557	0.04935839	1.659166	1.582375	2.723852	1.987694	0.09739563	0.090967	0.09496155	0.06979493
2489.539	0	0.4670884	0.3225799	1.599299	1.896312	0.2534012	0.3072062	0.1922603	0.2440262	2.203468	2.299279	1.565971	1.538312	0.1001058	0.07272993	0.09386671	0.0766964	0.4690604	0.1537835	0.4824507	0.4660158	0.06266361	0.08124342	0.1014209	0.06991302
2489.539	0	0.08579521	0.07108601	0.1097068	0.03164588	0.8421604	1.493943	0.4020896	0.1394387	0.07276722	0.1064157	0.06169086	0.0831532	0.1248387	0.1654408	0.1502533	0.2321306	0.2118598	0.2893966	0.4273162	0.4781289	1.518425	2.251153	2.678338	3.514321
2489.540	0	0.06535261	0.07928343	0.07330346	0.08493146	0.4003976	0.6706927	3.857318	3.403286	0.1093489	0.08749129	0.1879967	0.1075936	1.158587	1.403259	0.3611751	0.7413984	0.09039775	0.1037269	0.05250977	0.1177088	0.2807717	0.5397175	0.3694084	0.6399179
2489.638	0	2.299542	2.631903	0.4489247	0.2553668	0.04109961	0.06813146	0.0699349	0.05175559	0.164398	0.309222	0.3846052	0.1415958	0.04919286	0.06213435	0.05391743	0.04752992	1.7284	1.595829	2.768925	2.03045	0.08547449	0.09253865	0.1005886	0.06470148
2489.639	0	0.4658604	0.2999257	1.661343	1.926164	0.2470871	0.3086201	0.2225557	0.2246265	2.176363	2.409855	1.672702	1.503457	0.08575903	0.07520134	0.09613726	0.0850744	0.4733096	0.1982125	0.3726645	0.5230486	0.06987965	0.09883818	0.105121	0.04939819
2489.639	0	0.09078937	0.07296638	0.1048083	0.0408242	0.8307092	1.493496	0.4166004	0.1258575	0.0690118	0.101254	0.06538487	0.08817016	0.1255466	0.1326355	0.1335921	0.2420358	0.2174106	0.28009	0.4197553	0.4702546	1.522453	2.212397	2.652307	3.477717
2489.640	0	0.06405713	0.07564369	0.0682658	0.09809993	0.3780277	0.6154433	3.795724	3.390641	0.1136725	0.068955	0.2048487	0.1251769	1.150162	1.301831	0.3190116	0.6983771	0.06485725	0.1102966	0.07066991	0.104109	0.2742241	0.5608374	0.3267064	0.6470174
2489.738	0	2.191087	2.501153	0.4793855	0.2452949	0.04751847	0.06127727	0.07350885	0.05841027	0.1967052	0.2923043	0.4357123	0.2552983	0.0400991	0.06850852	0.06430325	0.05055449	1.762779	1.592667	2.805184	2.111366	0.09146039	0.09301887	0.08771251	0.06871791
2489.739	0	0.4507443	0.2275722	1.735303	1.967889	0.253918	0.3250708	0.2403861	0.22294	2.186366	2.510691	1.816401	1.507451	0.1099651	0.07599957	0.09690612	0.07437388	0.4687013	0.2487066	0.3027843	0.5445819	0.07490571	0.07940885	0.09199443	0.05443111
2489.739	0	0.09244492	0.06765975	0.1108251	0.03968097	0.8096336	1.479976	0.3684196	0.1838023	0.07436321	0.09770808	0.05527567	0.06649629	0.1381063	0.1283841	0.1527878	0.233777	0.2068548	0.2644305	0.4236159	0.463525	1.505516	2.193754	2.648587	3.445773
2489.740	0	0.08139393	0.06788315	0.05674461	0.07980966	0.2820611	0.4955209	3.725342	3.417589	0.09454962	0.05748056	0.2060287	0.125805	1.236203	1.256798	0.2883085	0.6500073	0.07958305	0.1146027	0.08935003	0.08175609	0.2944098	0.5363309	0.275672	0.6299844
2489.838	0	2.101298	2.377586	0.4193105	0.3179594	0.05999077	0.05970417	0.06525493	0.0645336	0.27982	0.2802824	0.4513276	0.29979	0.05162232	0.03996941	0.07008291	0.0447291	1.726311	1.533826	2.840725	2.211198	0.08659439	0.08931412	0.085991	0.07574141
2489.839	0	0.4508961	0.2086949	1.786352	1.976274	0.2508057	0.3240576	0.2451853	0.2317306	2.154476	2.559923	1.927725	1.486642	0.1023831	0.07976581	0.09207872	0.08208052	0.4341519	0.289646	0.3087327	0.4973598	0.06062243	0.07170646	0.08733135	0.0721933
2489.839	0	0.1027163	0.06647533	0.1016407	0.05315202	0.7992747	1.464038	0.34296	0.2583786	0.08148606	0.1072693	0.05090592	0.06842146	0.140015	0.1126406	0.160401	0.2284611	0.1984212	0.2635176	0.4127345	0.4708821	1.498503	2.177632	2.649552	3.427763
2489.840	0	0.07254037	0.07388318	0.07568088	0.0610947	0.2102284	0.3596712	3.693348	3.46721	0.07511543	0.05440931	0.2037582	0.1204732	1.385315	1.303282	0.2280599	0.6414228	0.08078585	0.09926777	0.05393863	0.08403806	0.3246487	0.5280232	0.2934146	0.5938381
2489.938	0	2.062098	2.255836	0.3641396	0.4267466	0.06885212	0.0456054	0.05953283	0.05794449	0.366641	0.2948621	0.4595081	0.3535364	0.04899604	0.05288286	0.06395035	0.06423149	1.646086	1.4174	2.910387	2.274273	0.09133487	0.08146474	0.1001264	0.06853904
2489.939	0	0.4378623	0.2507817	1.795601	1.97742	0.2407106	0.3219374	0.2705687	0.2198936	2.114216	2.578433	2.032389	1.436225	0.1032038	0.08551506	0.09405171	0.06250781	0.4008493	0.3395086	0.2973321	0.393704	0.05839935	0.06838908	0.08694422	0.0676938
2489.939	0	0.08620539	0.07437585	0.08791768	0.06298231	0.7695147	1.451905	0.3281725	0.3038261	0.07336978	0.09821489	0.05716624	0.07427372	0.1255108	0.1128585	0.16935	0.2296635	0.1972827	0.2742441	0.4025414	0.4685428	1.499409	2.177537	2.652478	3.423792
2489.940	0	0.07051693	0.07122367	0.07644197	0.07878258	0.2305751	0.2452324	3.682751	3.545437	0.07925518	0.07478765	0.1979479	0.1261877	1.510918	1.455817	0.1663886	0.6323511	0.08985026	0.1001137	0.06174492	0.0964275	0.3296844	0.5240954	0.320757	0.5241473
2490.038	0	2.03875	2.201631	0.3449408	0.4834998	0.05957345	0.06001653	0.03385889	0.06482934	0.4045396	0.3564516	0.4494852	0.4277534	0.03808765	0.04124727	0.07510577	0.06437028	1.544892	1.286212	2.991776	2.310205	0.07549314	0.08253703	0.09803627	0.07930169
2490.039	0	0.4128198	0.3017154	1.814732	1.962864	0.2346655	0.3134761	0.3020304	0.201135	2.083095	2.568389	2.089807	1.361846	0.09756898	0.07578501	0.0868726	0.05634877	0.3806687	0.3285324	0.2634873	0.3057747	0.0566825	0.06432225	0.08816392	0.07122755
2490.039	0	0.09779875	0.07624254	0.09916141	0.05652967	0.7512287	1.46371	0.3484534	0.3091393	0.06601326	0.120265	0.07329683	0.06090461	0.1055033	0.1387065	0.1857372	0.2103	0.1887103	0.2743274	0.4041472	0.4743399	1.489013	2.168765	2.675505	3.430071
2490.040	0	0.03672262	0.0797974	0.07770188	0.08134989	0.2277233	0.1498846	3.69391	3.569032	0.06661313	0.05779571	0.1980524	0.1375215	1.632999	1.595905	0.1679915	0.654687	0.08268625	0.09475857	0.08165861	0.1011562	0.2986876	0.5514438	0.3950132	0.4677963
2490.138	0	2.064301	2.210611	0.2739582	0.5181268	0.058482	0.04438323	0.03744137	0.06552901	0.3946783	0.339251	0.4501027	0.5416454	0.05480671	0.03832709	0.07793315	0.09255453	1.496483	1.247451	3.068753	2.279131	0.08651025	0.0859163	0.09347475	0.0733552
2490.139	0	0.3646382	0.3855238	1.865434	1.964006	0.2414055	0.3149873	0.296576	0.1924403	2.118959	2.579707	2.138056	1.33623	0.09574707	0.07506508	0.07841441	0.04916435	0.3898484	0.3017191	0.1938524	0.2755612	0.04773529	0.05849523	0.07666894	0.07364724
2490.139	0	0.09174872	0.0625807	0.0887957	0.06302605	0.7364794	1.429443	0.3577011	0.311501	0.06918622	0.1154308	0.05674163	0.06392757	0.1180777	0.1555629	0.1934002	0.1984531	0.183947	0.2720771	0.3931504	0.471579	1.466679	2.161348	2.704682	3.422179
2490.140	0	0.04343526	0.07665856	0.1174878	0.1437315	0.1957339	0.1629931	3.724932	3.599999	0.08819905	0.04897061	0.1951872	0.1454591	1.670896	1.731414	0.2434355	0.5933532	0.06889609	0.09672916	0.07809078	0.1186409	0.2747359	0.5667795	0.4517696	0.4450747
2490.238	0	2.10314	2.258767	0.1751854	0.5613669	0.05975502	0.04998627	0.04268222	0.05227944	0.3517414	0.3273073	0.4481892	0.5969259	0.04570346	0.04325151	0.09139122	0.06973139	1.458794	1.35976	3.080015	2.131054	0.08489494	0.08272397	0.0873222	0.07312098
2490.239	0	0.3188916	0.4866453	1.90016	1.947717	0.2486988	0.3065627	0.2985562	0.2082106	2.173757	2.523768	2.139071	1.355712	0.1062072	0.07756734	0.06055513	0.07155409	0.4278967	0.2729005	0.1910013	0.3071751	0.05417208	0.0727829	0.08665306	0.05748023
2490.239	0	0.08617378	0.06225404	0.07801977	0.05911484	0.719603	1.411295	0.3960661	0.2805391	0.06983568	0.1012787	0.06561363	0.05337325	0.1105729	0.1648154	0.2039318	0.2079485	0.1729154	0.2780895	0.383385	0.4832197	1.444796	2.154292	2.73901	3.424029
2490.240	0	0.04896385	0.06292986	0.0807751	0.1240079	0.167965	0.260609	3.769862	3.608592	0.07090245	0.05716498	0.2119487	0.1502666	1.663297	1.803691	0.3705987	0.5367596	0.06765347	0.09420701	0.07190202	0.1033132	0.2352068	0.6010554	0.4730489	0.4571456
2490.338	0	2.142418	2.32963	0.117102	0.5503584	0.06362227	0.04316232	0.04399063	0.0524565	0.3381356	0.3174985	0.4110359	0.6084766	0.03191207	0.04334238	0.06981871	0.05452334	1.388988	1.528965	3.034665	1.968713	0.08794584	0.1048425	0.09342309	0.07844805
2490.339	0	0.3060842	0.6149802	1.917688	1.905136	0.2464133	0.3154065	0.2763354	0.2054103	2.191189	2.441081	2.11287	1.364398	0.1242582	0.089245	0.07832503	0.07091994	0.487858	0.2590702	0.2508545	0.3658733	0.04237973	0.08916212	0.09658775	0.05079106
2490.339	0	0.07511074	0.06788101	0.09237146	0.05698649	0.7124954	1.407786	0.4314497	0.2430696	0.05692901	0.09890379	0.06662617	0.06488273	0.09257918	0.1704808	0.1865431	0.2141672	0.1634289	0.2779265	0.3709931	0.4788622	1.426325	2.154342	2.793957	3.432624
2490.340	0	0.07545644	0.04242654	0.0859495	0.1008595	0.2078649	0.373938	3.774214	3.583756	0.07591736	0.05537015	0.193922	0.1343263	1.6007	1.844643	0.5072124	0.5129021	0.06074704	0.07922406	0.0816678	0.1036636	0.2315401	0.623063	0.4327713	0.4989732
2490.438	0	2.176627	2.414321	0.1275292	0.5023736	0.06468279	0.0477293	0.05511532	0.05578131	0.3551378	0.32381	0.3480628	0.5697755	0.04946488	0.05138333	0.06062535	0.06244245	1.359496	1.649601	2.968034	1.857783	0.08061445	0.1041806	0.1052402	0.07892489
2490.439	0	0.3017803	0.7422018	1.91106	1.851479	0.2445732	0.2874809	0.2748962	0.2077019	2.178233	2.275651	2.062169	1.38503	0.1271163	0.0755938	0.09431109	0.08264532	0.555394	0.245547	0.3342525	0.4115268	0.05873146	0.09727654	0.08989376	0.05325998
2490.439	0	0.06758516	0.07180605	0.06990146	0.04282335	0.7155591	1.400567	0.4433469	0.2080819	0.0696987	0.1050334	0.06745578	0.08996189	0.0920412	0.1885934	0.1687945	0.2392272	0.1697096	0.284257	0.3741989	0.487357	1.395887	2.142515	2.848156	3.443956
2490.440	0	0.06945384	0.05587431	0.1023246	0.08814137	0.251244	0.5178635	3.804612	3.558609	0.08191707	0.09812152	0.2117281	0.1214739	1.513472	1.868155	0.6429473	0.5116248	0.05488787	0.07253466	0.08388508	0.08709919	0.2500565	0.6121001	0.3362123	0.5429128
2490.538	0	2.237865	2.495378	0.1859311	0.4681082	0.05371708	0.05279025	0.04727021	0.05948722	0.3307482	0.3583232	0.2415822	0.5334142	0.03041081	0.05536261	0.03264775	0.0726531	1.394926	1.696124	2.840497	1.759034	0.08158126	0.1023644	0.09937683	0.07457393
2490.539	0	0.3373181	0.8323801	1.900639	1.840807	0.2628832	0.2762417	0.2663847	0.2171919	2.183975	2.158045	1.988906	1.404431	0.115827	0.09423885	0.1005655	0.0793529	0.6068273	0.2151824	0.4195199	0.4333382	0.05344064	0.08720983	0.08228833	0.06728286
2490.539	0	0.06115129	0.07328984	0.06206731	0.05664323	0.7170367	1.381901	0.4332207	0.1845978	0.06816746	0.1066334	0.05839636	0.1016612	0.09941428	0.1802955	0.1775317	0.2704443	0.1659889	0.285595	0.3828375	0.4770586	1.357157	2.139966	2.885569	3.436928
2490.540	0	0.06220121	0.06818015	0.1064293	0.06013991	0.2951282	0.5914938	3.832916	3.516524	0.08434358	0.1080408	0.1903015	0.1138274	1.334004	1.824123	0.7720714	0.5493618	0.07319264	0.09905342	0.06435073	0.1242712	0.2691986	0.5741579	0.3086129	0.5737011
2490.638	0	2.27028	2.53959	0.2722379	0.3467903	0.04038957	0.05324871	0.05436272	0.07019555	0.2921594	0.3395742	0.2623392	0.5048308	0.03474335	0.03238179	0.04707021	0.07400051	1.516247	1.701038	2.702779	1.716115	0.08448181	0.08804976	0.09715835	0.07396531
2490.639	0	0.3654364	0.8893307	1.884729	1.83405	0.2855632	0.2746534	0.2530549	0.199025	2.249746	2.035206	1.896973	1.414896	0.1056872	0.08559213	0.092262	0.0711665	0.6082711	0.2278312	0.4851196	0.4021819	0.04386702	0.08527495	0.07438142	0.06507366
2490.639	0	0.04607228	0.08473008	0.06389488	0.05548888	0.7238786	1.374705	0.4090627	0.1738627	0.05735934	0.1039729	0.04782452	0.1007556	0.1080712	0.1679866	0.1898218	0.2631529	0.1776138	0.2822238	0.3970235	0.4767175	1.313813	2.142434	2.910855	3.432485
2490.640	0	0.06571804	0.03549421	0.09434852	0.0880457	0.2970641	0.5999212	3.833038	3.475531	0.1305281	0.07309813	0.1968648	0.09698096	1.152767	1.712833	0.8679286	0.5906136	0.06304901	0.08912454	0.07364564	0.08196481	0.2687909	0.518357	0.352107	0.5439583
2490.738	0	2.286808	2.568173	0.3357271	0.1955657	0.05007078	0.04989561	0.07279264	0.07121615	0.268194	0.2800037	0.3208546	0.4686613	0.03949281	0.03717455	0.04240957	0.06561713	1.657617	1.728314	2.567411	1.735855	0.09682247	0.09584491	0.1071699	0.08412029
2490.739	0	0.4128897	0.9401544	1.82456	1.87125	0.2908222	0.2798869	0.217394	0.214737	2.306621	1.923077	1.76328	1.387074	0.1062522	0.09364836	0.08381125	0.07517351	0.5953894	0.2596397	0.5022931	0.3783019	0.05020529	0.08680341	0.1039536	0.08072024
2490.739	0	0.04291646	0.0964432	0.07896032	0.04993844	0.7316713	1.395286	0.4312187	0.2201085	0.05537501	0.1084964	0.06301202	0.1138368	0.1192305	0.1634599	0.1848731	0.2836345	0.1787909	0.2870654	0.3934956	0.4801544	1.282646	2.14498	2.949675	3.4596
2490.740	0	0.05369877	0.04740657	0.08386047	0.07157052	0.2454882	0.5571762	3.781297	3.4516	0.1184131	0.09155491	0.2132351	0.1023829	1.078136	1.584548	0.9714024	0.668989	0.08901742	0.07349806	0.08295007	0.07855195	0.2793346	0.4847234	0.3770654	0.5135645
2490.838	0	2.282964	2.610264	0.3487962	0.1171744	0.05141129	0.06482649	0.07905917	0.06103478	0.27839	0.2640271	0.3456999	0.4281247	0.04735721	0.05146198	0.04679529	0.0454669	1.8014	1.775003	2.369369	1.721334	0.09562796	0.1050062	0.09063988	0.06289275
2490.839	0	0.4732689	0.9898715	1.771967	1.895948	0.2804564	0.2644854	0.2138644	0.2121485	2.299186	1.844595	1.676387	1.328562	0.09294856	0.08338748	0.0674687	0.06566946	0.5621497	0.3013725	0.4381867	0.3402042	0.05498964	0.08128741	0.0873962	0.08800537
2490.839	0	0.05108255	0.06615254	0.07144483	0.03025056	0.7417111	1.450392	0.4298196	0.2984395	0.06643144	0.1083334	0.07684332	0.121529	0.1438793	0.1619771	0.1822252	0.2779223	0.1749987	0.2802594	0.3877476	0.466425	1.231305	2.146578	2.928188	3.439669
2490.840	0	0.051297	0.06372069	0.0640289	0.06509056	0.1665848	0.4415191	3.693801	3.428903	0.1113422	0.06542418	0.2210114	0.1350745	1.099812	1.489469	1.065041	0.7107473	0.06584281	0.07050574	0.08924225	0.06054052	0.3197501	0.4712892	0.4092791	0.5379198
2490.938	0	2.24925	2.588898	0.2585504	0.2417948	0.04345241	0.05451713	0.05650852	0.06120276	0.2820302	0.2882896	0.3648461	0.3522816	0.04331347	0.05002187	0.05653083	0.0576222	1.886859	1.785053	2.230651	1.729228	0.09860987	0.09857411	0.07252551	0.06432774
2490.939	0	0.520377	0.9892394	1.730478	1.932119	0.2642006	0.2541502	0.2125189	0.2166055	2.24713	1.842169	1.571153	1.269054	0.08734866	0.1022433	0.06183776	0.05783234	0.4982715	0.3691349	0.3523664	0.366247	0.05976323	0.06516266	0.07640011	0.07789344
2490.939	0	0.05474611	0.08211099	0.06917629	0.04341656	0.7639761	1.501805	0.435959	0.3763423	0.07316665	0.1046319	0.0799267	0.1187534	0.1462737	0.1327357	0.1802537	0.276932	0.1720809	0.2783982	0.3879118	0.4693359	1.185602	2.150872	2.923535	3.413447
2490.940	0	0.06491006	0.05267557	0.06690805	0.09290732	0.1311721	0.3265266	3.557338	3.45842	0.09681346	0.08039527	0.2257219	0.1523891	1.250803	1.451798	1.082966	0.724064	0.07150113	0.07284211	0.1005986	0.08081204	0.3281022	0.4455691	0.3944506	0.5944654
2491.038	0	2.1414	2.517833	0.1218829	0.270451	0.03665274	0.05851978	0.05818927	0.0520179	0.2773755	0.312806	0.3944606	0.2839612	0.05823045	0.04803933	0.07406819	0.04193193	1.949395	1.765505	2.252264	1.724808	0.09250409	0.1043192	0.08595358	0.07215794
2491.039	0	0.5484679	0.9191337	1.747113	1.99677	0.2423148	0.2645048	0.1796861	0.2055836	2.157195	1.940472	1.479899	1.171686	0.08192199	0.09500985	0.05815298	0.06431074	0.4487022	0.4425912	0.2476945	0.4405826	0.05877264	0.0767013	0.04861881	0.08953349
2491.039	0	0.04762699	0.05828966	0.06872351	0.03746511	0.7705289	1.526347	0.417292	0.4140713	0.07372302	0.09155978	0.0535333	0.1123363	0.1491463	0.129712	0.1569247	0.2794775	0.1612555	0.2760615	0.3800167	0.4622545	1.114128	2.153343	2.910606	3.374544
2491.040	0	0.06745746	0.06885649	0.07740895	0.05550474	0.1537772	0.2294084	3.564083	3.519805	0.0673907	0.0681931	0.2110574	0.1649211	1.446326	1.508059	1.07264	0.7854496	0.04961355	0.07692162	0.08102578	0.07889257	0.3586306	0.4483541	0.3352734	0.621733
2491.138	0	2.070701	2.405956	0.2713786	0.2973143	0.05095746	0.05155521	0.06197054	0.05836459	0.2531069	0.34153	0.4288838	0.2186526	0.03192624	0.04963673	0.0600864	0.03308788	1.952026	1.710709	2.324117	1.752998	0.1073039	0.1053386	0.106112	0.07930711
2491.139	0	0.5692279	0.8453195	1.772784	2.088609	0.240359	0.2854401	0.1989403	0.1933413	2.129346	2.041551	1.480335	1.081202	0.09335323	0.1175809	0.0499306	0.06470325	0.4306062	0.4749105	0.1954198	0.4878227	0.05198951	0.09057018	0.07717427	0.0892049
2491.139	0	0.05533044	0.05622886	0.06914933	0.03728786	0.7696461	1.542456	0.4219084	0.4352031	0.0633927	0.08377001	0.06792601	0.1141172	0.1508946	0.140047	0.1445525	0.2754845	0.1634542	0.2938255	0.3841606	0.4631964	1.089418	2.167421	2.869648	3.356193
2491.140	0	0.06381231	0.09898718	0.09810208	0.1019266	0.1476591	0.1514547	3.580291	3.536535	0.05790183	0.04479067	0.1988461	0.1645328	1.62021	1.628259	1.027712	0.8061317	0.07267601	0.1042169	0.08337197	0.103768	0.3949374	0.4673768	0.2831658	0.5678467
2491.238	0	2.019576	2.325493	0.488603	0.3511824	0.05459812	0.04806993	0.06337216	0.07005395	0.2422694	0.3147042	0.458355	0.3003759	0.05300977	0.04313111	0.06580659	0.05344484	1.915829	1.666491	2.406519	1.737201	0.0934707	0.11558	0.1107611	0.07774796
2491.239	0	0.5884651	0.770448	1.788112	2.17727	0.2319371	0.2977471	0.2124813	0.1710757	2.06357	2.177706	1.592577	1.006671	0.09273553	0.1329183	0.05557169	0.06640778	0.4453481	0.4863863	0.1962314	0.5094204	0.05111449	0.09359853	0.09238535	0.07529058
2491.239	0	0.05070766	0.05155952	0.05793185	0.03414881	0.7912705	1.562741	0.4094499	0.4307898	0.06804784	0.0796524	0.04694532	0.1212873	0.14078	0.1395968	0.1375972	0.2701124	0.1636867	0.2934993	0.3826052	0.4599682	1.043055	2.175064	2.835328	3.35336
2491.240	0	0.05335839	0.095343	0.07867047	0.09552373	0.1939587	0.1281101	3.599692	3.532111	0.05804894	0.04741541	0.2278208	0.1466965	1.717818	1.77219	0.9980413	0.7979325	0.06873563	0.1118617	0.07655593	0.07842829	0.4131453	0.5531215	0.2754894	0.5223089
2491.338	0	2.009935	2.302385	0.6374651	0.3894096	0.0454481	0.05790866	0.08156799	0.06281566	0.2810761	0.2678506	0.4893729	0.3737486	0.05113433	0.05531467	0.07249637	0.05750401	1.863534	1.605637	2.438477	1.719395	0.08520585	0.1003711	0.09664365	0.05708217
2491.339	0	0.5757496	0.6770533	1.823831	2.216522	0.2172443	0.3023533	0.2256303	0.1640199	2.009805	2.298548	1.706534	0.9908373	0.09469357	0.1371201	0.0727604	0.06596393	0.4769144	0.4708296	0.2497257	0.5009876	0.03987871	0.09281357	0.09354883	0.07096258
2491.339	0	0.04889737	0.04600072	0.0485634	0.04869924	0.8123968	1.582536	0.3941132	0.3652802	0.05817452	0.08452479	0.04223097	0.1148277	0.1264995	0.148559	0.1369959	0.2973087	0.1533375	0.3040886	0.381979	0.4540228	1.010266	2.176388	2.82636	3.346172
2491.340	0	0.05219261	0.07025967	0.1066481	0.1102717	0.223194	0.2392645	3.600588	3.495409	0.05566281	0.05122782	0.2095189	0.1482253	1.753267	1.882736	0.9402678	0.767709	0.07192833	0.1115029	0.0603509	0.1010419	0.4300285	0.6154229	0.2717407	0.4598189
2491.438	0	2.042884	2.305823	0.7036753	0.3965618	0.04777892	0.04607903	0.07363953	0.05788387	0.31114	0.2302447	0.4602848	0.4416195	0.04489589	0.05506478	0.05636933	0.04980815	1.795393	1.561957	2.52155	1.691155	0.09511953	0.09842836	0.09617099	0.05374639
2491.439	0	0.5294581	0.5948302	1.858169	2.250061	0.2133511	0.294397	0.2309221	0.1692668	1.968494	2.367127	1.819373	0.9751508	0.09980032	0.1103623	0.07631642	0.08729173	0.5179714	0.4475728	0.2658541	0.4878608	0.0466414	0.08747184	0.09785521	0.07742851
2491.439	0	0.04435254	0.04087664	0.04974067	0.05286514	0.8139331	1.584212	0.348426	0.2686318	0.06360401	0.1002013	0.04861025	0.1151297	0.1290103	0.1609066	0.1437384	0.3161845	0.1504801	0.3042289	0.3717364	0.4503183	0.9887725	2.164274	2.792739	3.338875
2491.440	0	0.08232703	0.07725131	0.1017714	0.136937	0.3107153	0.4072718	3.600613	3.459591	0.05436353	0.0800972	0.2343564	0.1623878	1.726464	1.919121	0.8273606	0.7732864	0.06772906	0.1145458	0.075308	0.09655246	0.3986995	0.6059749	0.2679606	0.4170222
2491.538	0	2.104333	2.316529	0.7751855	0.394344	0.05628102	0.04404329	0.0642708	0.03533736	0.3151838	0.1707208	0.4117263	0.5228052	0.05038996	0.0464785	0.06871805	0.06487563	1.684226	1.551901	2.630417	1.692672	0.08307397	0.110888	0.09792962	0.05546033
2491.539	0	0.4807395	0.4982502	1.918565	2.266274	0.2138916	0.319473	0.2427352	0.162986	1.965675	2.429273	1.909568	0.9551394	0.1032803	0.1003673	0.07469107	0.08081349	0.5719652	0.4196889	0.2813465	0.4265979	0.05697341	0.08186239	0.09081662	0.06476043
2491.539	0	0.04200555	0.03834757	0.05159604	0.06353578	0.8263248	1.586376	0.3156115	0.1607571	0.07495575	0.1083997	0.04874844	0.1100574	0.1418429	0.189705	0.1368046	0.3199598	0.1446441	0.3177689	0.357045	0.445291	0.9749831	2.156853	2.756116	3.319092
2491.540	0	0.08141805	0.09980693	0.06992784	0.08529944	0.357813	0.5821209	3.591063	3.414772	0.06291567	0.07850477	0.2252494	0.1236065	1.650139	1.877968	0.6740646	0.7555859	0.07038164	0.129452	0.07592974	0.1246043	0.3695561	0.5938928	0.2545317	0.4271824
2491.638	0	2.162915	2.352721	0.7401841	0.5044202	0.06344343	0.05976552	0.07505138	0.04189716	0.3100954	0.1862267	0.4169745	0.5693266	0.02735277	0.04968808	0.06984432	0.08036628	1.612489	1.640072	2.672136	1.63646	0.0851456	0.1203854	0.08866316	0.05612875
2491.639	0	0.4585256	0.4188317	1.91938	2.253752	0.230029	0.3086829	0.2495584	0.1403839	1.985673	2.468167	1.994927	0.9123152	0.1151895	0.110552	0.09032772	0.08429028	0.6247197	0.4332432	0.2765663	0.3592661	0.08035489	0.0935222	0.09542117	0.06166363
2491.639	0	0.04211166	0.04373592	0.04098712	0.07211663	0.8386801	1.583898	0.2810755	0.06476162	0.07378475	0.103014	0.04971385	0.1161291	0.1449555	0.1929436	0.1556316	0.3431071	0.1396489	0.3085949	0.3588857	0.4457571	0.9762408	2.139245	2.729902	3.30394
2491.640	0	0.0919628	0.113712	0.08872447	0.0879551	0.3755564	0.712466	3.608817	3.376282	0.08992177	0.07340614	0.2030566	0.1317365	1.516687	1.796695	0.5136697	0.7833687	0.07345079	0.1030265	0.07849839	0.1227673	0.3415352	0.5476979	0.2441277	0.4482636
2491.738	0	2.19435	2.406852	0.5857371	0.6459206	0.05911147	0.06092871	0.07632036	0.05071349	0.2753522	0.2074214	0.3964533	0.5951274	0.038178	0.06330086	0.04767674	0.07988429	1.559018	1.716877	2.670463	1.57839	0.08321547	0.1100597	0.1051249	0.05561777
2491.739	0	0.4656534	0.3797472	1.873518	2.191388	0.2392121	0.3175614	0.2513825	0.1515357	2.043005	2.47772	2.055113	0.944959	0.1158224	0.1260431	0.07977427	0.07041367	0.6680436	0.4848459	0.2262599	0.3073897	0.07178766	0.09180048	0.08647176	0.05431288
2491.739	0	0.04223659	0.0568368	0.05443463	0.06114438	0.840234	1.55755	0.252171	0.10993	0.07105572	0.106078	0.04129983	0.1073075	0.1402688	0.1704023	0.1758028	0.355796	0.1232547	0.300616	0.3594968	0.4552149	0.9721271	2.090782	2.701519	3.339936
2491.740	0	0.07375527	0.08474623	0.09106994	0.08197045	0.3209552	0.7263543	3.672313	3.396722	0.09451951	0.08424982	0.2024516	0.1207422	1.339282	1.653399	0.3701216	0.7720745	0.09512892	0.1094367	0.09833481	0.1404721	0.2532299	0.5188976	0.2999972	0.5072584
2491.838	0	2.164314	2.400141	0.4541466	0.7645868	0.0462045	0.06087276	0.06254499	0.05452989	0.2353583	0.2113616	0.3712343	0.6041834	0.03665874	0.05014487	0.05859525	0.06791216	1.484384	1.733545	2.549175	1.665316	0.06289268	0.1131151	0.09362168	0.07460454
2491.839	0	0.4698212	0.3843166	1.78233	2.049541	0.2553025	0.2899987	0.2514471	0.1546211	2.099566	2.45009	2.066717	0.9505028	0.1052463	0.1330108	0.07970784	0.06302793	0.671051	0.5286412	0.1702759	0.359785	0.07482649	0.09605655	0.06917353	0.04992951
2491.839	0	0.03873891	0.05908795	0.05996833	0.05541474	0.832358	1.536343	0.2491183	0.2099916	0.06689269	0.09643657	0.0471109	0.1278495	0.1542036	0.1606279	0.2039989	0.3416502	0.1215471	0.2861602	0.3656234	0.4604359	0.9539757	2.038721	2.722788	3.387689
2491.840	0	0.06754144	0.06563565	0.08298435	0.07327608	0.2209926	0.6776862	3.6901	3.453927	0.09438152	0.08193311	0.1896276	0.1264335	1.171589	1.472327	0.2915674	0.7196581	0.07994553	0.09705112	0.04708901	0.1151923	0.2126573	0.5114509	0.3338687	0.5849045
2491.938	1	2.132733	2.405088	0.3481212	0.80958	0.04582675	0.06204707	0.06446664	0.05992817	0.2344393	0.2605873	0.3490509	0.6195343	0.04831487	0.04196932	0.0522049	0.06955334	1.509729	1.731271	2.487582	1.70833	0.0732976	0.09928335	0.0756011	0.06295058
2491.939	1	0.4992501	0.4705143	1.77137	2.063018	0.2591045	0.2892024	0.2476081	0.1657172	2.129204	2.436766	2.037994	0.943535	0.1245092	0.1245995	0.07561029	0.0717482	0.6568758	0.5839015	0.1838959	0.4784007	0.09311553	0.09403694	0.07922189	0.05247279
2491.939	1	0.0421723	0.05643259	0.06803279	0.05446614	0.8427121	1.549673	0.2669441	0.2947529	0.06767434	0.09978663	0.05898403	0.1088347	0.1431493	0.1717641	0.2018343	0.3240915	0.1300005	0.2879095	0.369689	0.4471132	0.985003	2.033288	2.690518	3.370325
2491.940	1	0.06939539	0.04887546	0.07103193	0.08708378	0.1479242	0.6362095	3.660384	3.455943	0.09197714	0.05955955	0.2091744	0.1181055	1.15874	1.337858	0.2081462	0.6774121	0.08407705	0.09002884	0.05801316	0.1126579	0.2111481	0.525262	0.3707886	0.6583745
2492.038	1	2.09864	2.425029	0.3376802	0.8481788	0.04380527	0.06169	0.0586472	0.07035662	0.2092171	0.287464	0.3036309	0.62917	0.04861205	0.04978196	0.04391153	0.07169779	1.548842	1.718177	2.38	1.794868	0.07466798	0.09066131	0.07829033	0.07622092
2492.039	1	0.5495774	0.5872191	1.724748	2.067743	0.2649022	0.2940347	0.2590691	0.159686	2.17853	2.374011	1.963154	0.9370478	0.1291045	0.1269646	0.07124698	0.07935847	0.5924826	0.607804	0.2327258	0.567123	0.05656532	0.0910546	0.1065923	0.05045829
2492.039	1	0.03760767	0.06428861	0.07184268	0.07296875	0.8399413	1.56126	0.2801104	0.3664858	0.07034183	0.1029029	0.06662891	0.1158742	0.1490054	0.1808413	0.2078711	0.2953622	0.1380786	0.2991299	0.3774308	0.4415145	1.027041	2.034785	2.677227	3.375102
2492.040	1	0.05643984	0.05492892	0.07659383	0.07920971	0.1756861	0.5877304	3.624861	3.523498	0.08889708	0.07005521	0.1833164	0.1304479	1.197033	1.276726	0.1435831	0.6318289	0.07255954	0.1075877	0.09041345	0.0968228	0.2494431	0.5212556	0.4088201	0.6929116
2492.138	1	2.080811	2.426437	0.4882412	0.8312663	0.04502258	0.0602882	0.05859257	0.0603684	0.2107905	0.2756273	0.2676001	0.634783	0.04752148	0.04349943	0.05173589	0.07049708	1.628665	1.6973	2.290735	1.894193	0.09088123	0.09650732	0.07233561	0.06594984
2492.139	1	0.5936255	0.6836332	1.675493	2.078957	0.2667801	0.2772047	0.2537271	0.1662525	2.21829	2.243477	1.835044	0.9231498	0.1364286	0.1212115	0.08481335	0.07975506	0.52621	0.6577576	0.3572488	0.6033269	0.07320454	0.0898601	0.1104984	0.04939906
2492.140	1	0.04980673	0.05868538	0.06741992	0.07510261	0.837289	1.578639	0.2627154	0.4133176	0.06770456	0.1285837	0.06425263	0.1082596	0.1422609	0.190037	0.2008976	0.2757487	0.1511242	0.2945333	0.373147	0.4404467	1.059203	2.03129	2.675083	3.375115
2492.140	1	0.0734365	0.06127774	0.0580539	0.06152023	0.2480798	0.4894036	3.568247	3.553374	0.07027426	0.05982334	0.1901993	0.1224321	1.312893	1.318409	0.1046714	0.598762	0.07829662	0.07889579	0.06686946	0.08611512	0.268943	0.5225591	0.4189976	0.6514096
2492.238	1	2.097137	2.402073	0.6577005	0.7402345	0.03091961	0.06580424	0.06133336	0.0640808	0.1832066	0.3195186	0.2672078	0.6035123	0.03548859	0.05471098	0.05386155	0.07612134	1.740744	1.670966	2.187937	1.984709	0.08345097	0.09061067	0.07329161	0.06630006
2492.239	1	0.589105	0.740232	1.649625	2.102999	0.2795741	0.2787304	0.2192446	0.1808856	2.266569	2.082611	1.664549	0.9378994	0.1193091	0.1142201	0.08658205	0.08457687	0.4584445	0.6894034	0.440064	0.5764407	0.04817476	0.08852644	0.1033798	0.05840392
2492.239	1	0.04584527	0.04286614	0.07137576	0.06424635	0.8353943	1.587238	0.247022	0.4299515	0.06444847	0.112741	0.05882932	0.09837067	0.1313288	0.1816855	0.2027361	0.2583242	0.1596955	0.2786428	0.3790505	0.4412756	1.095894	2.020641	2.662962	3.354517
2492.240	1	0.03723352	0.0836018	0.06222004	0.06151389	0.2358111	0.3685885	3.551747	3.596737	0.06135042	0.1027756	0.1963242	0.1222084	1.46508	1.44361	0.1405761	0.6041803	0.08426752	0.1129373	0.06829358	0.09424693	0.2779916	0.546328	0.4104449	0.5775628
2492.338	1	2.102201	2.372126	0.7419441	0.5859403	0.03728227	0.04682529	0.07637125	0.06499574	0.1390942	0.3537297	0.3070801	0.5907943	0.03818918	0.06113223	0.04236418	0.06708263	1.86824	1.62955	2.089318	1.974336	0.08876039	0.1029057	0.0619095	0.05260382
2492.339	1	0.5529774	0.7950013	1.670475	2.12572	0.2666821	0.2526308	0.1882245	0.1765779	2.322488	1.955739	1.490001	0.9716823	0.1087859	0.1171047	0.09543368	0.0856639	0.4423774	0.6998498	0.4840802	0.4969506	0.05231513	0.08609849	0.09052101	0.06702716
2492.339	1	0.04916591	0.03692987	0.06987318	0.07249124	0.8332123	1.605346	0.2098411	0.4046593	0.06594586	0.1018118	0.06602633	0.1027054	0.13099	0.1757788	0.2000645	0.2449129	0.1645766	0.2737953	0.3798645	0.4424421	1.115145	2.014386	2.67494	3.364412
2492.340	1	0.04787705	0.05409804	0.05778241	0.1133705	0.197211	0.2265126	3.562666	3.659712	0.06108316	0.05976263	0.186639	0.1253075	1.577162	1.592917	0.2410191	0.5883389	0.08053921	0.09389046	0.0673824	0.1026929	0.2494276	0.5298403	0.3972581	0.4993921
2492.438	1	2.076587	2.317	0.706373	0.5188761	0.03388564	0.04876819	0.06218919	0.07280086	0.1578805	0.3810679	0.3801449	0.5229791	0.04816775	0.04246916	0.04780059	0.05198759	2.026448	1.588483	2.085533	1.929767	0.09645144	0.09287454	0.0733254	0.05373081
2492.439	1	0.5349256	0.8136152	1.711936	2.16935	0.2718322	0.2545783	0.1727936	0.1574467	2.346811	1.910745	1.315941	0.9757745	0.1013401	0.1249626	0.09250099	0.08488233	0.4519458	0.6596307	0.4855846	0.3704892	0.05371215	0.06591269	0.09278414	0.0568034
2492.440	1	0.05833938	0.0428896	0.05188767	0.07970507	0.8359856	1.612249	0.1682459	0.3524397	0.07468789	0.1067391	0.05248866	0.101673	0.1382636	0.1867755	0.1838427	0.2278055	0.1733251	0.2729274	0.3761013	0.4381489	1.134818	1.991195	2.682929	3.359089
2492.440	1	0.05403552	0.07743841	0.08931358	0.1367777	0.1736223	0.126597	3.627742	3.665539	0.05531815	0.04457686	0.2031986	0.1408441	1.624487	1.721613	0.3690036	0.5445998	0.0705396	0.1033152	0.05540973	0.091807	0.2260494	0.5428753	0.3361489	0.4282163
2492.538	1	2.067415	2.247186	0.6441171	0.4750365	0.03513623	0.05436884	0.07432358	0.08763589	0.1911216	0.3505337	0.480313	0.4357376	0.04956315	0.03872905	0.04404959	0.0669521	2.104754	1.628371	2.080401	1.895136	0.1027301	0.08352123	0.06914488	0.05121902
2492.539	1	0.5597486	0.7712337	1.747054	2.211858	0.2596541	0.2446626	0.1707834	0.1700615	2.325786	1.932314	1.131975	0.9872512	0.1091127	0.126834	0.07445201	0.07123515	0.5090522	0.6267635	0.4643336	0.2745002	0.04216146	0.08077672	0.1006837	0.04962075
2492.539	1	0.05492973	0.04853511	0.05597081	0.06564114	0.8249126	1.625169	0.1662421	0.2783866	0.07575749	0.1182405	0.06478982	0.09077474	0.1588348	0.1868233	0.1845963	0.2384153	0.1766455	0.2601601	0.3792584	0.4391238	1.168289	1.98953	2.702558	3.350491
2492.540	1	0.06289502	0.03880436	0.08479717	0.09165483	0.1802049	0.2379839	3.645991	3.662894	0.06724221	0.05272895	0.1927185	0.1606323	1.617431	1.801272	0.4958947	0.5040143	0.06626412	0.08440229	0.07178844	0.08299928	0.1905787	0.5867531	0.3006022	0.4219304
2492.638	1	2.115634	2.186649	0.5474865	0.4156953	0.04282277	0.05722952	0.08023047	0.07963453	0.239387	0.2904543	0.5308276	0.3438032	0.05959572	0.03912816	0.05397006	0.03863251	2.066947	1.693309	2.090061	1.871171	0.09408685	0.1058966	0.07068069	0.05283809
2492.639	1	0.5710778	0.7017925	1.788263	2.220605	0.2518574	0.2595431	0.1337979	0.1694371	2.279005	2.009038	1.024142	0.9996741	0.1149699	0.1308414	0.06798752	0.06138796	0.5673684	0.5699368	0.43261	0.3172457	0.04122221	0.09568829	0.09012593	0.05025297
2492.639	1	0.05697923	0.04810477	0.0644038	0.0525786	0.8169045	1.614376	0.1956264	0.203621	0.1032211	0.1255265	0.07990241	0.09092019	0.1623948	0.2033235	0.2014097	0.2371254	0.1819267	0.2581912	0.3914	0.4311668	1.189945	1.996183	2.736835	3.351543
2492.640	1	0.0738528	0.0444922	0.08463796	0.13241	0.1888008	0.3958162	3.682433	3.659577	0.05787676	0.06277272	0.2111258	0.1594774	1.576246	1.866516	0.64348	0.4857489	0.07030725	0.07916423	0.05001739	0.08454013	0.1752982	0.6049455	0.2317341	0.4440043
2492.738	1	2.212955	2.183696	0.3847286	0.4613022	0.04593646	0.05409128	0.09020313	0.09012216	0.2331865	0.315239	0.4890191	0.3969455	0.05600945	0.06516653	0.05787534	0.04221986	1.95465	1.7059	2.146456	1.839299	0.0961333	0.1172909	0.09873063	0.05126715
2492.739	1	0.5817305	0.6592252	1.831175	2.214912	0.2504597	0.2503685	0.1430444	0.1946301	2.247612	2.131692	1.065785	1.004381	0.10859	0.1305926	0.06060709	0.05981379	0.6416447	0.520764	0.4225031	0.3735559	0.04952374	0.0987103	0.08550254	0.04136722
2492.739	1	0.05802647	0.0485047	0.066614	0.05496672	0.769615	1.588907	0.2073563	0.1486634	0.08467289	0.119257	0.07598666	0.08458117	0.1520956	0.21673	0.2205487	0.2403288	0.178738	0.2462058	0.392007	0.4377871	1.207017	2.011115	2.794287	3.333108
2492.740	1	0.08456556	0.05124657	0.09470895	0.07228792	0.1654984	0.4996231	3.701753	3.623769	0.06503338	0.07829834	0.1982359	0.1209355	1.453082	1.855452	0.7509548	0.482415	0.04147334	0.09567294	0.05738987	0.08875407	0.1959027	0.6078422	0.1075151	0.4703582
2492.838	1	2.339797	2.21163	0.2196796	0.4465765	0.04192505	0.04693027	0.08291038	0.08014613	0.210488	0.2829585	0.4219801	0.4864089	0.04196375	0.0508313	0.06035905	0.06589329	1.823157	1.660286	2.213567	1.791552	0.08703854	0.09743914	0.08826373	0.05109252
2492.839	1	0.5713842	0.5915974	1.902856	2.211807	0.2497109	0.2571601	0.1737591	0.1917434	2.201931	2.22899	1.206021	1.026507	0.08807035	0.1230618	0.071493	0.07640372	0.6839389	0.4885372	0.42043	0.4199047	0.05151226	0.0892404	0.05985068	0.04028406
2492.839	1	0.05220546	0.04425177	0.05929444	0.05265895	0.7333765	1.55138	0.2249271	0.1683205	0.07681204	0.1315478	0.07119733	0.08260388	0.1461204	0.199377	0.2189936	0.2127096	0.1791182	0.2436197	0.3834697	0.433968	1.226158	2.018763	2.812478	3.320302
2492.840	1	0.06369378	0.07744312	0.06474501	0.08768024	0.1204409	0.5670562	3.724263	3.581172	0.0897207	0.09491208	0.1700519	0.1120233	1.312913	1.803954	0.8697034	0.5154664	0.06550741	0.1079707	0.05337859	0.09700108	0.212722	0.5725949	0.1339986	0.4956521
2492.938	1	2.419629	2.292192	0.1629075	0.3800986	0.05553193	0.04533153	0.07195258	0.06786808	0.21731	0.2417543	0.3616782	0.525909	0.0368126	0.04255692	0.06518967	0.06014385	1.712175	1.645608	2.289858	1.759858	0.09462478	0.08438134	0.09292829	0.04777029
2492.939	1	0.5719857	0.523123	1.945308	2.172487	0.2469602	0.2726198	0.1936798	0.1759437	2.167222	2.307176	1.376599	1.067636	0.09826562	0.1159951	0.07908819	0.07271895	0.7082764	0.4941444	0.3762354	0.4559942	0.07299463	0.09430635	0.05792256	0.04802703
2492.939	1	0.04121571	0.03066344	0.05592571	0.0446543	0.7064894	1.493705	0.2395945	0.1958173	0.06375629	0.1065443	0.0788674	0.06722822	0.1366731	0.1831522	0.2183101	0.2145867	0.183513	0.2439333	0.3964086	0.4410816	1.242295	2.035443	2.841749	3.338705
2492.940	1	0.06829416	0.04182279	0.1092595	0.07671173	0.09851971	0.5656381	3.732763	3.526364	0.1183725	0.0902828	0.1984448	0.1171558	1.169206	1.702687	0.934702	0.5652622	0.08623474	0.08088318	0.04744613	0.09116858	0.2240268	0.5215451	0.252116	0.514614
2493.038	1	2.463486	2.402866	0.211811	0.3745442	0.06722989	0.07461797	0.07429185	0.05350989	0.2089523	0.1927549	0.3393961	0.512278	0.03529802	0.04513095	0.05455504	0.07686191	1.595927	1.661764	2.36904	1.786686	0.08072212	0.09049959	0.0868274	0.05392505
2493.039	1	0.5605199	0.4853664	1.94067	2.127781	0.2347119	0.2786144	0.2389808	0.180771	2.132589	2.342476	1.544278	1.083261	0.1067703	0.1036734	0.0726155	0.09792018	0.7139875	0.5254226	0.3489789	0.4525262	0.08938574	0.07447795	0.05835821	0.03783654
2493.039	1	0.03993122	0.02751905	0.07328825	0.04565977	0.6879795	1.499391	0.2210614	0.2467523	0.06004635	0.1081324	0.0745949	0.05898251	0.1184301	0.1750153	0.2229192	0.2264473	0.1828449	0.2546996	0.3991787	0.4512202	1.258001	2.068856	2.872873	3.363367
2493.040	1	0.08048321	0.05695264	0.07223691	0.06452032	0.1753686	0.5479428	3.697584	3.496728	0.1246286	0.08780421	0.1911884	0.111985	1.05197	1.587427	0.975011	0.6250389	0.0730622	0.079542	0.06972468	0.09071687	0.2114025	0.4907964	0.3132599	0.5429153
2493.138	1	2.435371	2.425965	0.2523256	0.376605	0.07597142	0.06383538	0.06153008	0.07394809	0.2641655	0.1714571	0.3069146	0.5415021	0.04288125	0.06072655	0.07598973	0.08143047	1.495682	1.686528	2.500596	1.832814	0.07534927	0.08948223	0.0936801	0.06951153
2493.139	1	0.5818854	0.4313735	1.892451	2.052848	0.2336663	0.2879721	0.2342118	0.1746069	2.143624	2.366714	1.656663	1.058383	0.1061123	0.1065136	0.07577892	0.09181451	0.6752063	0.557691	0.3695262	0.445522	0.09341753	0.05258143	0.05966991	0.04055155
2493.140	1	0.03655716	0.03515044	0.05802703	0.05402679	0.675714	1.45383	0.1983563	0.2930727	0.05194351	0.1035036	0.06647249	0.05901964	0.116699	0.1502709	0.2199277	0.2131559	0.1737929	0.2494845	0.4146607	0.4525538	1.237307	2.051761	2.917613	3.413242
2493.140	1	0.05216988	0.05520413	0.06956402	0.09183923	0.2130478	0.5137501	3.673021	3.516135	0.1158803	0.06811134	0.218043	0.1421418	1.069093	1.452352	0.9762961	0.6264698	0.05873773	0.0818481	0.0785533	0.08102604	0.2199575	0.4497391	0.3453939	0.5504046
2493.238	1	2.39864	2.407224	0.2476325	0.2794467	0.06346331	0.0485067	0.05675947	0.05406231	0.2885716	0.1595228	0.3325352	0.5108655	0.0357058	0.06319365	0.05235495	0.06953168	1.464744	1.747396	2.552509	1.883665	0.07963423	0.09300335	0.07753161	0.07749042
2493.239	1	0.5690094	0.3583088	1.863141	1.993596	0.2391024	0.2940591	0.224497	0.1561783	2.176915	2.388922	1.724498	1.008469	0.09734228	0.1251622	0.101583	0.1028475	0.5959386	0.6015966	0.3892968	0.4473014	0.08469917	0.0615028	0.07045611	0.07685864
2493.239	1	0.0390125	0.04927165	0.05528169	0.04889874	0.6925799	1.418332	0.2007342	0.3067222	0.0579872	0.09426009	0.07946413	0.05658749	0.1399541	0.1287305	0.2062799	0.1966326	0.1659665	0.2554592	0.4066838	0.4508	1.213196	2.033524	2.916417	3.448933
2493.240	1	0.04941646	0.05564921	0.05959461	0.06559877	0.2220674	0.4561673	3.73175	3.533112	0.09727534	0.08588309	0.1925555	0.1268461	1.17676	1.411415	0.9560604	0.6255037	0.06626077	0.06097848	0.06404106	0.06411848	0.2239445	0.3970229	0.3250912	0.5648754
2493.338	1	2.34741	2.383117	0.2636855	0.1897733	0.06299437	0.0318351	0.06319497	0.05040319	0.3764096	0.1630389	0.377937	0.5306567	0.04402009	0.06555343	0.05246239	0.08246241	1.461489	1.794164	2.592331	1.968334	0.08493037	0.09966035	0.09037717	0.06661968
2493.339	1	0.574655	0.2805177	1.835034	1.925711	0.2473224	0.279401	0.2366675	0.1358817	2.211513	2.371237	1.759296	0.9619883	0.0973808	0.1138972	0.1148703	0.09776942	0.4936041	0.6282649	0.386831	0.448336	0.08020524	0.06232874	0.0649701	0.07647506
2493.339	1	0.04176376	0.03486299	0.04740572	0.03533351	0.6839351	1.421426	0.1785707	0.3195744	0.05737678	0.1043672	0.06885517	0.06385799	0.1335377	0.1669262	0.2277003	0.2156578	0.1703463	0.2610635	0.4109348	0.4581506	1.19558	2.031239	2.945051	3.477267
2493.340	1	0.06093046	0.06320135	0.05966608	0.07032608	0.2055948	0.381864	3.701148	3.578448	0.05025658	0.08296098	0.1865206	0.1344536	1.337821	1.47237	0.9434752	0.6563982	0.08360826	0.106717	0.05432615	0.07724231	0.281939	0.4262589	0.3104928	0.5491023
2493.438	1	2.275656	2.338197	0.2927537	0.2129044	0.06359296	0.04507449	0.05873402	0.05101132	0.421867	0.2460866	0.4168504	0.5208588	0.03185645	0.06878134	0.05425102	0.07545245	1.442415	1.769683	2.584704	2.078586	0.06802349	0.09015709	0.08152236	0.06641355
2493.439	1	0.5745854	0.2634147	1.798721	1.868215	0.253471	0.2838917	0.2462471	0.1389867	2.293611	2.324095	1.738704	0.9401996	0.1055651	0.1252355	0.1198763	0.1021157	0.3953526	0.6122639	0.3966785	0.4631062	0.06178286	0.06310428	0.06717653	0.07798502
2493.439	1	0.03289137	0.03615651	0.04647451	0.03999066	0.6896715	1.392367	0.1721019	0.3108578	0.06383089	0.1001206	0.06783058	0.05983168	0.1353032	0.1577167	0.222172	0.2175057	0.1606168	0.2517901	0.4101718	0.4643139	1.179778	2.017494	2.974286	3.497406
2493.440	1	0.03860049	0.08101574	0.06344289	0.0640679	0.16148	0.2666515	3.73201	3.593354	0.06675508	0.07724234	0.1864122	0.1160467	1.476714	1.537899	0.8963443	0.6781427	0.07927913	0.09467354	0.05025415	0.06529816	0.3153769	0.4547579	0.3120753	0.4850956
2493.538	1	2.201875	2.301793	0.2982409	0.2795976	0.06896685	0.03265301	0.07715686	0.05411271	0.4190912	0.2767867	0.4845367	0.5446699	0.04749567	0.06575036	0.06668423	0.06897819	1.473149	1.679289	2.555028	2.207764	0.07803254	0.09566871	0.08048427	0.06939858
2493.539	1	0.5683338	0.2505367	1.752455	1.824451	0.2624472	0.2804308	0.2122549	0.1506166	2.358977	2.299484	1.681354	0.9414104	0.1052955	0.1513135	0.1287523	0.1102488	0.2892351	0.586462	0.4241491	0.4859823	0.08347418	0.09051954	0.09182836	0.08575245
2493.539	1	0.04315303	0.04160828	0.05085301	0.04612492	0.7077453	1.391203	0.1787871	0.2800597	0.06762329	0.1056568	0.06649093	0.0477104	0.1273939	0.1432624	0.1976845	0.2400625	0.1504523	0.2508	0.3933356	0.4606801	1.166924	2.000611	2.965845	3.521165
2493.540	1	0.04825635	0.06071625	0.07892738	0.0861972	0.1655894	0.1264742	3.70955	3.616407	0.04572145	0.04362828	0.2076376	0.1161076	1.55124	1.634945	0.8113998	0.679778	0.07083326	0.09575293	0.05731438	0.08404167	0.3564254	0.505591	0.3183492	0.4410154
2493.638	1	2.129976	2.248309	0.2956034	0.3117914	0.07112674	0.04913193	0.07181488	0.06568724	0.4220371	0.2965629	0.5277297	0.5466318	0.04283605	0.06543783	0.07462664	0.08296447	1.499592	1.552426	2.505286	2.344811	0.08911109	0.08680694	0.0831498	0.06078604
2493.639	1	0.5318452	0.260067	1.692837	1.815598	0.275189	0.2777259	0.1982423	0.1566036	2.43113	2.286955	1.619682	0.9489899	0.09339327	0.135527	0.1047574	0.1138611	0.2704864	0.5643583	0.4470213	0.5211043	0.05361126	0.1041587	0.07832297	0.06808451
2493.639	1	0.04601505	0.0292562	0.04207598	0.05062624	0.7285279	1.382048	0.1791239	0.244339	0.07160481	0.107352	0.06630739	0.06946345	0.1283162	0.1349157	0.2055341	0.2570731	0.1478428	0.2471163	0.3862379	0.4655046	1.135063	1.997982	2.94299	3.515902
2493.640	1	0.05055973	0.05681697	0.08991315	0.1294759	0.2009543	0.1193337	3.720953	3.607884	0.05218404	0.05105371	0.1812829	0.1211987	1.578428	1.702246	0.7066378	0.6742388	0.07077941	0.113164	0.0813563	0.09433401	0.3749106	0.5178257	0.356432	0.389249
2493.738	1	2.098291	2.161001	0.2442892	0.3513579	0.06369743	0.05676116	0.07342883	0.06000461	0.410154	0.3469189	0.5313008	0.455052	0.05143062	0.05453796	0.06151658	0.08393896	1.536555	1.371644	2.484971	2.461812	0.08933577	0.09516129	0.073055	0.07656573
2493.739	1	0.5066837	0.2784602	1.635628	1.782808	0.2820181	0.2889448	0.2031314	0.1566713	2.452046	2.236687	1.568923	0.9480802	0.08895723	0.103919	0.1094697	0.1189169	0.3157218	0.5371011	0.4683394	0.5278192	0.06008842	0.109666	0.09854826	0.0677114
2493.739	1	0.0553604	0.0293503	0.04781065	0.05401045	0.7667099	1.397657	0.2041535	0.203214	0.07112556	0.09971419	0.07301562	0.07139635	0.1210031	0.1509957	0.2205834	0.25887	0.1415874	0.2492973	0.3869764	0.467099	1.126858	2.008662	2.9429	3.489256
2493.740	1	0.05890838	0.0415963	0.07466064	0.08809516	0.2052016	0.2479284	3.718808	3.572329	0.04348088	0.0448397	0.1881673	0.1235306	1.586214	1.744756	0.6010175	0.675458	0.06469396	0.09908688	0.07258411	0.1013206	0.3936678	0.5001324	0.3695968	0.3630204
2493.838	1	2.088658	2.129929	0.2274763	0.3556264	0.07093312	0.05530977	0.07535788	0.07058245	0.4258527	0.4082165	0.4802538	0.383862	0.04870008	0.06401387	0.0808823	0.06752067	1.575101	1.282651	2.497555	2.48365	0.08551128	0.09390264	0.09234647	0.07808408
2493.839	1	0.4890745	0.2992325	1.579401	1.809636	0.2944276	0.285019	0.1863654	0.1450811	2.495484	2.210464	1.473756	0.950384	0.0941199	0.0973678	0.1019482	0.08581115	0.3635383	0.4796901	0.4857074	0.4851787	0.09526318	0.09231775	0.1050897	0.06632401
2493.839	1	0.07080289	0.03488393	0.04048798	0.05755457	0.8048523	1.42553	0.2213839	0.1539664	0.06023686	0.08807304	0.06786461	0.08260756	0.1112814	0.1512173	0.2090704	0.2738958	0.1506316	0.2517014	0.3871172	0.4873972	1.152067	2.016225	2.923023	3.513636
2493.840	1	0.05598952	0.07789851	0.07559035	0.1034659	0.1904905	0.3906042	3.721851	3.508924	0.07838228	0.06832243	0.190538	0.106838	1.54932	1.749185	0.499506	0.7034751	0.0801927	0.106369	0.07471383	0.08880331	0.4108763	0.5066286	0.4144491	0.4174676
2493.938	1	2.102167	2.166961	0.2050033	0.2949215	0.08033249	0.05895583	0.05186376	0.09316646	0.4167921	0.4583528	0.3988888	0.2986784	0.04059302	0.05460701	0.08484254	0.05434498	1.622755	1.327497	2.526696	2.414145	0.08079141	0.08043256	0.0785189	0.08121707
2493.939	1	0.4661811	0.318435	1.548822	1.877996	0.2894613	0.2680344	0.1793668	0.1650041	2.506666	2.155517	1.350194	0.9768988	0.08825519	0.08026916	0.1061868	0.06927482	0.4217253	0.4530515	0.5193642	0.4099316	0.09521313	0.08442665	0.1039749	0.05306382
2493.939	1	0.07323341	0.04283409	0.05087207	0.04602436	0.8150152	1.437026	0.272167	0.1697085	0.06261788	0.0937002	0.06086034	0.09150917	0.1224874	0.1425482	0.1962546	0.2913248	0.1446382	0.2519719	0.3919515	0.49889	1.1566	2.027981	2.880097	3.525434
2493.940	1	0.06029048	0.08686995	0.08464069	0.08826655	0.1296584	0.5510063	3.720066	3.459369	0.07261903	0.06772405	0.1984179	0.1210791	1.461402	1.719852	0.3996749	0.734931	0.1057368	0.1092675	0.07981597	0.123411	0.4156996	0.4772854	0.3943827	0.4708155
2494.038	1	2.153813	2.24185	0.2761755	0.2056797	0.06627417	0.0626428	0.04508939	0.06564548	0.3952973	0.4902258	0.322395	0.2144847	0.04755761	0.06027025	0.06771006	0.0411004	1.629934	1.438065	2.564722	2.315779	0.08280988	0.1011982	0.08790927	0.07995547
2494.039	1	0.4423035	0.3346882	1.565939	2.018013	0.2839073	0.2736365	0.1463305	0.1919673	2.508603	2.178631	1.2203	1.072878	0.07246938	0.1069198	0.09976604	0.07372152	0.4730767	0.4211693	0.5483227	0.3264765	0.09001465	0.0768039	0.1342316	0.06082656
2494.039	1	0.06640848	0.03459958	0.06218835	0.0708044	0.8298251	1.437227	0.3254392	0.2413192	0.05725648	0.09089848	0.08766429	0.08966785	0.1194276	0.1253954	0.2037508	0.2881255	0.1532535	0.2512173	0.378603	0.4952403	1.163754	2.046709	2.837606	3.512749
2494.040	1	0.05866601	0.08789412	0.08788438	0.06333428	0.1674638	0.6659104	3.717429	3.427569	0.08986064	0.0891885	0.1964062	0.1111824	1.341816	1.64668	0.2697962	0.7575994	0.1023151	0.1048784	0.06601537	0.09578972	0.3699212	0.4807724	0.3664518	0.5112334
2494.138	1	2.243567	2.347859	0.3794468	0.1742586	0.04993064	0.06170815	0.0455601	0.06335099	0.3614215	0.4636108	0.2710739	0.2193562	0.04643547	0.05456025	0.05187406	0.04886084	1.600592	1.532425	2.609368	2.213674	0.07720794	0.1004362	0.09641756	0.07018359
2494.139	1	0.4280379	0.3109409	1.618043	2.08803	0.2731527	0.2785203	0.1510982	0.196119	2.458769	2.165173	1.160917	1.146377	0.07806688	0.102132	0.0812294	0.05376838	0.5314984	0.3798382	0.5752757	0.2236627	0.09113721	0.08609336	0.1411104	0.0550969
2494.139	1	0.0572307	0.04633673	0.06045517	0.06324279	0.8490776	1.46511	0.3337751	0.2983446	0.06392937	0.08089647	0.08432778	0.08331348	0.103463	0.1020966	0.1989987	0.2471211	0.1442691	0.2449605	0.3697838	0.4960463	1.130512	2.022941	2.765032	3.489884
2494.140	1	0.05127302	0.0640044	0.08163344	0.09605319	0.2394389	0.7364393	3.699812	3.417149	0.08936022	0.07282042	0.2104029	0.1242683	1.209128	1.527263	0.2468389	0.761564	0.09496199	0.09555159	0.05784387	0.09100449	0.3097111	0.4594883	0.3126453	0.5784079
2494.238	1	2.36676	2.481429	0.4425187	0.2530806	0.04674891	0.05910539	0.06617031	0.05158255	0.3471569	0.4177449	0.2090288	0.2342754	0.04149499	0.04770324	0.04537045	0.05559219	1.529626	1.590486	2.624992	2.10362	0.09247456	0.1114477	0.1053794	0.0654519
2494.239	1	0.4008402	0.2954288	1.680227	2.134899	0.2610959	0.2678588	0.1605712	0.1750978	2.385015	2.157156	1.199154	1.158816	0.08033363	0.06938336	0.08948659	0.05414331	0.5572544	0.3490398	0.5246025	0.1573741	0.08201854	0.08005236	0.1262236	0.0658551
2494.239	1	0.05111286	0.04801349	0.07093727	0.06658149	0.8824628	1.529635	0.3404169	0.3436253	0.07339581	0.09235589	0.07223205	0.07872099	0.1099434	0.09823759	0.1924037	0.2270995	0.1381993	0.2464597	0.357214	0.4890343	1.09939	2.012275	2.708743	3.465245
2494.240	1	0.05217662	0.0681876	0.06110288	0.08899535	0.2902925	0.7565702	3.67054	3.438684	0.1065514	0.08020387	0.1861835	0.1124642	1.144508	1.416057	0.2214209	0.7622694	0.06927925	0.08059026	0.06215221	0.0931114	0.2556456	0.438857	0.2285249	0.6066503
2494.338	1	2.502229	2.618279	0.3928339	0.3115681	0.05133918	0.0742169	0.05972274	0.07667174	0.2903972	0.4023296	0.2126206	0.2820245	0.03980872	0.05597596	0.05081462	0.06397128	1.482512	1.597188	2.615451	2.009911	0.08867019	0.0998168	0.097927	0.07755678
2494.339	1	0.3890442	0.2888114	1.774571	2.151658	0.2571645	0.2896615	0.2033822	0.1624965	2.296454	2.1775	1.315827	1.137461	0.09896209	0.05882631	0.09431211	0.03850316	0.5602336	0.3200846	0.4435075	0.1800079	0.07430339	0.1005048	0.1059022	0.07338318
2494.339	1	0.05298457	0.04290787	0.06910157	0.07446188	0.907923	1.587804	0.3455264	0.3678345	0.08256816	0.1080993	0.06267867	0.07249766	0.1125235	0.09954685	0.1555435	0.1923258	0.1383974	0.2485241	0.3518387	0.4843634	1.074575	1.997458	2.630262	3.469612
2494.340	1	0.07366864	0.07340587	0.08894029	0.08906857	0.2857427	0.7242893	3.601775	3.459786	0.07978595	0.06787046	0.2058587	0.1082387	1.190041	1.336852	0.200721	0.7502835	0.06922099	0.07874087	0.06009163	0.0987312	0.2412182	0.4445913	0.2212217	0.597217
2494.438	1	2.588497	2.696426	0.370605	0.3884523	0.04503511	0.07050181	0.05415249	0.07130462	0.2493848	0.3419506	0.2473424	0.3382049	0.03374385	0.06010581	0.06443851	0.06594414	1.474309	1.567291	2.597696	1.935176	0.08528722	0.08719098	0.08818683	0.06822162
2494.439	1	0.3921697	0.2558576	1.877821	2.194693	0.2585585	0.2763833	0.2071212	0.1809951	2.282122	2.236127	1.480937	1.181995	0.1103281	0.05124451	0.08526574	0.03787978	0.5225624	0.291609	0.340013	0.2234865	0.0745158	0.1112665	0.082184	0.07358405
2494.439	1	0.06705469	0.04337528	0.06906888	0.07006935	0.9645616	1.700394	0.3811072	0.3765601	0.0876121	0.1145032	0.06944899	0.0818151	0.1126935	0.1012955	0.1355881	0.1917068	0.132384	0.2570509	0.3537057	0.4738463	1.045723	1.973552	2.56858	3.430198
2494.440	1	0.05317769	0.05624505	0.06295306	0.08678887	0.2386761	0.6142272	3.581712	3.471034	0.08060655	0.07621012	0.201665	0.1375641	1.300292	1.388801	0.2323243	0.7216217	0.08016675	0.08471567	0.05885559	0.08661611	0.2849347	0.4344421	0.2404203	0.5235562
2494.537	1	2.568512	2.709433	0.3533572	0.4632964	0.03816759	0.05275805	0.04955342	0.07163733	0.2376921	0.3040452	0.2592846	0.4089828	0.02846818	0.04705212	0.0575871	0.0622784	1.441463	1.520548	2.590373	1.950962	0.0755396	0.09851122	0.08451853	0.08458231
2494.537	1	0.395269	0.2138579	1.95191	2.225844	0.2420371	0.2753842	0.2157326	0.1801922	2.253435	2.280097	1.599423	1.191806	0.09508829	0.06583723	0.08083159	0.06897174	0.4764787	0.261145	0.2327631	0.3101815	0.06637521	0.1092661	0.08676638	0.07268693
2494.537	1	0.0665734	0.05307487	0.07360775	0.07363591	0.9887155	1.739209	0.3922035	0.3515022	0.09085393	0.1220779	0.0780579	0.07486168	0.131747	0.1053805	0.1320262	0.2191771	0.1389981	0.2435413	0.3411025	0.4545887	0.9943967	1.914534	2.517657	3.408641
2494.537	1	0.04938702	0.08899521	0.1009275	0.093023	0.1528993	0.4762095	3.569854	3.501726	0.05979923	0.06762176	0.2010348	0.1159422	1.475388	1.516387	0.2780247	0.711598	0.0820301	0.09875045	0.06176534	0.08403799	0.3134673	0.4459086	0.3045895	0.4801406
2494.638	1	2.513323	2.707133	0.3715884	0.5795735	0.03697488	0.04904811	0.06147679	0.07965363	0.2199531	0.2953548	0.2492415	0.4313691	0.03654135	0.04954731	0.06132909	0.06977162	1.445812	1.500022	2.586487	1.966528	0.08375923	0.09197162	0.1093899	0.09439288
2494.639	1	0.3924498	0.1937255	1.998244	2.221275	0.2445063	0.2866922	0.2365892	0.187529	2.24613	2.310918	1.655875	1.153451	0.09309965	0.08049099	0.07281507	0.06907793	0.4300094	0.2656775	0.187978	0.3314004	0.06820087	0.09178311	0.084219	0.05306478
2494.639	1	0.05799839	0.06044786	0.06798678	0.06847031	0.9883149	1.71284	0.3982436	0.3157463	0.0763457	0.1156187	0.06511979	0.07299942	0.1169638	0.09466979	0.1312764	0.2438459	0.1407322	0.2540907	0.3317379	0.4524201	0.9919039	1.9072	2.498759	3.349919
2494.640	1	0.05377056	0.1013429	0.08216184	0.1216744	0.1461419	0.3076221	3.562866	3.530508	0.06870675	0.06024721	0.1907066	0.151238	1.593513	1.668765	0.3457859	0.6822879	0.07815987	0.09893015	0.08096338	0.08803883	0.3447065	0.4799433	0.3739572	0.402127
2494.738	1	2.474574	2.638534	0.4300118	0.5709795	0.04637471	0.05152624	0.07907447	0.05316909	0.1731157	0.2613653	0.302081	0.3986961	0.04025607	0.06813376	0.07195435	0.06289185	1.499047	1.509893	2.578052	1.995133	0.09142399	0.07804204	0.1103306	0.0691312
2494.739	1	0.3708934	0.2211338	2.046386	2.233504	0.250035	0.3155404	0.2245562	0.1920289	2.239822	2.33388	1.663136	1.097865	0.09464886	0.09419419	0.08990424	0.05908145	0.3719314	0.2900611	0.229829	0.3337507	0.07853501	0.09237591	0.1110373	0.05219619
2494.739	1	0.04800613	0.05825678	0.08747277	0.07553967	1.006218	1.730092	0.455504	0.2695759	0.06924322	0.1027306	0.07630467	0.08986171	0.1083557	0.09004344	0.1536908	0.2839012	0.1399666	0.2646376	0.3369702	0.4516458	0.960205	1.876282	2.489465	3.334268
2494.740	1	0.06865919	0.09000192	0.06665909	0.09077318	0.156445	0.1605271	3.568252	3.563401	0.0628519	0.04859708	0.2191735	0.1412581	1.660078	1.78072	0.4330685	0.6334347	0.07585934	0.08174543	0.09709239	0.1006228	0.342337	0.5404343	0.4163603	0.4069141
2494.838	1	2.413346	2.516778	0.4935526	0.4676094	0.03827244	0.04073894	0.06525718	0.05617862	0.1505826	0.201222	0.3828678	0.3778172	0.04736513	0.0532838	0.0716464	0.05871317	1.579607	1.478659	2.643953	2.075426	0.07849382	0.08162647	0.1039576	0.07878316
2494.839	1	0.3614305	0.2366053	2.082068	2.22454	0.2534655	0.3221825	0.2267018	0.185065	2.265871	2.386343	1.679309	1.083958	0.07837871	0.09743708	0.08521021	0.07817401	0.3093676	0.3207683	0.2805096	0.3556771	0.07147696	0.1078116	0.09884392	0.04924736
2494.839	1	0.04036404	0.05811019	0.09125892	0.07380541	0.9964089	1.720708	0.4934251	0.2123658	0.07089625	0.09922042	0.07191945	0.08834579	0.1102342	0.09727362	0.1780801	0.2983892	0.1471601	0.2613413	0.3407999	0.4492967	0.9496232	1.848675	2.506255	3.335465
2494.840	1	0.0500511	0.04605616	0.0950767	0.1141303	0.1599585	0.1768144	3.612455	3.602815	0.04251954	0.04380306	0.1966226	0.162792	1.649783	1.860282	0.5385368	0.5452647	0.08126133	0.08020297	0.09618267	0.08213668	0.3402108	0.5754674	0.3989397	0.40683
2494.928	1	2.358467	2.40156	0.5218008	0.3367082	0.04576177	0.06039982	0.08666464	0.05268475	0.1376582	0.1876599	0.4972679	0.3813099	0.04352452	0.06101171	0.06310981	0.06169197	1.655684	1.453359	2.69805	2.163447	0.07423945	0.09295509	0.1087177	0.07072355
2494.929	1	0.3856463	0.2268007	2.056294	2.159562	0.2612699	0.3289539	0.2343954	0.1771138	2.324178	2.424945	1.684026	1.0567	0.0889277	0.100261	0.0899587	0.08317279	0.2560738	0.3246283	0.364247	0.4011063	0.05954645	0.1051058	0.1291898	0.04876281
2494.929	1	0.04133474	0.05385112	0.08111198	0.08020639	1.006648	1.726987	0.5196781	0.1571639	0.06066767	0.09936053	0.07248948	0.09622576	0.09396237	0.09467393	0.1781045	0.2922451	0.150153	0.2612807	0.3372984	0.4419854	0.9277412	1.814324	2.513149	3.326553
2494.930	1	0.06162062	0.04248648	0.09939309	0.1089692	0.1200164	0.2920369	3.666254	3.58961	0.0508658	0.07287237	0.2081093	0.1392188	1.610976	1.906366	0.6760756	0.4916933	0.06761119	0.08709929	0.08617367	0.1048668	0.3065794	0.6656426	0.3597292	0.4488246
2495.028	1	2.271892	2.297214	0.4994746	0.1994585	0.04416655	0.04922909	0.0697056	0.059492	0.113222	0.1833504	0.5885613	0.3965148	0.03550686	0.0621558	0.07281719	0.07009034	1.694523	1.400564	2.730269	2.243092	0.08383205	0.09545833	0.1158771	0.06385656
2495.029	1	0.3966937	0.2272395	1.991917	2.080691	0.2742416	0.318074	0.2408327	0.1547187	2.358726	2.439095	1.649773	1.01438	0.07715132	0.118257	0.1073781	0.08422206	0.21604	0.3372702	0.4276163	0.454017	0.04525031	0.09264149	0.1426369	0.0472976
2495.029	1	0.03952805	0.05596918	0.1049684	0.09151922	1.00482	1.722876	0.5283828	0.1375205	0.05695381	0.1063245	0.07940909	0.1085	0.09089024	0.1119669	0.208807	0.3155576	0.1652673	0.279269	0.3518721	0.4443897	0.9237809	1.811394	2.561385	3.315686
2495.030	1	0.04689011	0.05556712	0.07241574	0.07612282	0.1329655	0.3999234	3.687999	3.551212	0.05208114	0.07887895	0.1932317	0.1376473	1.495099	1.915052	0.7888175	0.480884	0.05985999	0.09466758	0.08400697	0.07700777	0.3093764	0.6663477	0.3421331	0.45934
2495.128	1	2.197807	2.239427	0.4879206	0.1872016	0.03499326	0.03822321	0.06476474	0.06513524	0.09114838	0.1698639	0.6840014	0.356191	0.04685656	0.05865121	0.08112941	0.05942249	1.712604	1.322304	2.756312	2.316113	0.09913785	0.08156008	0.1061855	0.07177602
2495.129	1	0.395309	0.2349102	1.913459	2.004135	0.2748921	0.3009933	0.2231899	0.1490985	2.387074	2.412181	1.591731	0.9964385	0.06279948	0.1122479	0.1067783	0.08528265	0.203726	0.3286647	0.4472021	0.4815085	0.05709297	0.08890635	0.1462098	0.04571643
2495.129	1	0.03826583	0.06143351	0.1037631	0.0943379	0.9915437	1.7136	0.543289	0.1873909	0.06823815	0.1006082	0.07446946	0.1154434	0.09160707	0.1255159	0.2323072	0.3116448	0.1648481	0.265623	0.3571955	0.4521686	0.9405471	1.822514	2.613597	3.277808
2495.130	1	0.07125115	0.06289292	0.1033485	0.09545895	0.2479058	0.5309496	3.691446	3.507815	0.09541636	0.07074623	0.1768622	0.1239062	1.357566	1.881711	0.9035245	0.4922241	0.0708477	0.1141615	0.06057589	0.06414362	0.313608	0.6569103	0.3012131	0.5028936
2495.228	1	2.178269	2.204453	0.4232586	0.2752073	0.03364406	0.03512389	0.06050182	0.06265227	0.06728303	0.212902	0.667642	0.3227629	0.04930566	0.05848178	0.07612007	0.06745363	1.683778	1.274471	2.804788	2.412578	0.10116	0.08601469	0.09348376	0.07121965
2495.228	1	0.379278	0.2322127	1.864528	2.000727	0.2843714	0.3154033	0.2192326	0.175881	2.46786	2.438397	1.55342	1.019195	0.04394512	0.09688376	0.1165095	0.07674269	0.2307166	0.2774404	0.4305083	0.5085587	0.06260179	0.07203934	0.1220571	0.07146426
2495.229	1	0.03717016	0.06048742	0.0732564	0.08598147	0.960182	1.690438	0.5184634	0.2396133	0.07526264	0.1140706	0.082466	0.1235895	0.09376644	0.1412361	0.243439	0.2973472	0.1636999	0.2708807	0.3629782	0.4583791	0.9480204	1.828447	2.66966	3.279957
2495.230	1	0.06251319	0.07327551	0.1007287	0.06137415	0.3079107	0.6017292	3.705532	3.456074	0.1064739	0.1002341	0.1877796	0.1185873	1.189664	1.75192	0.9682374	0.5588905	0.1016142	0.0908955	0.08227599	0.07963476	0.3125619	0.5862866	0.308514	0.494651
2495.328	1	2.199958	2.233758	0.3779971	0.3650096	0.02794258	0.04077441	0.05565432	0.0547504	0.09824657	0.2580963	0.6519884	0.2997754	0.04270173	0.05652704	0.08521943	0.05967015	1.586685	1.280123	2.841965	2.435482	0.0736214	0.09882467	0.08169853	0.07152888
2495.329	1	0.347852	0.2945231	1.794881	1.965342	0.2906645	0.2939157	0.2228083	0.1628776	2.528686	2.407793	1.515227	1.026549	0.04703716	0.09299989	0.1150985	0.07829473	0.2988173	0.2410817	0.4149512	0.5170066	0.04886772	0.04916931	0.1085426	0.07111094
2495.329	1	0.03510963	0.07204712	0.06339497	0.08442538	0.9501203	1.697954	0.5031525	0.280783	0.08309815	0.1305216	0.06499222	0.1003531	0.09815612	0.1634913	0.2326781	0.2716416	0.1504898	0.2745269	0.3692381	0.4568507	0.9446996	1.847631	2.746853	3.300683
2495.330	1	0.07148575	0.05348397	0.07297078	0.06905229	0.3232168	0.6401769	3.703785	3.432341	0.1285111	0.0615146	0.1927768	0.09448934	1.094693	1.591126	1.015446	0.6210977	0.06841212	0.08936036	0.05855462	0.07220854	0.3031388	0.5092383	0.2995521	0.4882714
2495.428	1	2.229017	2.308943	0.3558558	0.4619912	0.05335297	0.05024928	0.07290044	0.05427473	0.1406548	0.3129495	0.6409522	0.342931	0.0338726	0.06538958	0.08316364	0.06675436	1.528503	1.428049	2.819366	2.365821	0.07987708	0.0945215	0.08619163	0.07236809
2495.429	1	0.3040458	0.3581047	1.735921	1.929633	0.2862539	0.2869174	0.209086	0.1781374	2.551422	2.37785	1.411087	1.038421	0.05975214	0.09393627	0.1328578	0.08896887	0.3771518	0.2164118	0.4550995	0.5171538	0.06189457	0.07111509	0.0893964	0.09527024
2495.429	1	0.05046291	0.06749093	0.08474299	0.08661023	0.9371683	1.704705	0.499314	0.3299305	0.08970474	0.1355302	0.07133701	0.1016155	0.1066595	0.1817231	0.2269355	0.2688856	0.1481816	0.2877014	0.3794735	0.4511258	0.9457408	1.884663	2.826464	3.337733
2495.430	1	0.04011428	0.06952278	0.05964893	0.07110769	0.2617572	0.6388603	3.689965	3.442244	0.100134	0.09429009	0.2193011	0.1333658	1.082716	1.453935	1.039051	0.6945659	0.06039164	0.07715442	0.07787647	0.08218309	0.2945004	0.4287271	0.2825011	0.5292492
2495.528	1	2.294868	2.401136	0.3100483	0.5191118	0.04687608	0.05559504	0.05979666	0.05856174	0.1483868	0.3537394	0.5744965	0.3888022	0.03775976	0.06058077	0.07385095	0.07417027	1.48206	1.575367	2.734861	2.252882	0.09621448	0.0943941	0.07733762	0.08090302
2495.528	1	0.2777941	0.3956915	1.714316	1.909439	0.2813388	0.2920046	0.2046547	0.1676016	2.537557	2.380933	1.308265	1.08302	0.056484	0.0715522	0.1104557	0.1088592	0.4302971	0.1793947	0.502321	0.477844	0.05613942	0.0560955	0.07904092	0.08950907
2495.529	1	0.06220932	0.05686158	0.08240556	0.08975588	0.9128771	1.699774	0.4986126	0.358909	0.07227817	0.1193323	0.07988994	0.09341394	0.1078832	0.1726137	0.2099568	0.2578832	0.1390997	0.2905564	0.3962971	0.4394516	0.955791	1.92951	2.917132	3.365258
2495.530	1	0.06529424	0.05490959	0.07660512	0.05143072	0.2363414	0.5806932	3.69509	3.471974	0.09829054	0.09399616	0.2006622	0.1184373	1.181599	1.368741	0.9846048	0.7513023	0.06651135	0.06909708	0.08339304	0.08603535	0.2532222	0.3740701	0.2743048	0.5731437
2495.628	1	2.328318	2.486827	0.2526789	0.5325484	0.0387782	0.04762918	0.06230025	0.04937993	0.1682047	0.3411704	0.4396831	0.4026108	0.04906717	0.05414365	0.07251931	0.07168601	1.433245	1.659111	2.709172	2.145768	0.09512599	0.09507657	0.07977511	0.0799722
2495.629	1	0.2768083	0.4119124	1.774477	1.975942	0.2800825	0.3040531	0.195027	0.188174	2.50536	2.369597	1.260905	1.132595	0.05335511	0.06743322	0.1210153	0.1182914	0.4339139	0.1787637	0.547378	0.4206572	0.06236998	0.06965547	0.05801373	0.06865753
2495.629	1	0.06131414	0.05868773	0.0643996	0.07460547	0.8664677	1.647096	0.4874732	0.3494128	0.06525513	0.1328088	0.07603309	0.08933909	0.1210922	0.1475194	0.2075089	0.2283101	0.1519127	0.2787753	0.4020611	0.4475022	0.9785103	1.924151	2.96944	3.436451
2495.630	1	0.04560217	0.06382617	0.04233267	0.06420719	0.1623542	0.47148	3.667564	3.52204	0.05712744	0.07135532	0.1848355	0.1284281	1.301281	1.371903	0.9380982	0.7301998	0.06289933	0.07149608	0.06001831	0.09623519	0.2320544	0.3490702	0.2567034	0.5426503
2495.728	1	2.382513	2.601836	0.2370459	0.5277393	0.03300722	0.04765259	0.05505349	0.05465094	0.1756034	0.3152036	0.3062077	0.3797432	0.03902433	0.05014536	0.04256032	0.05107005	1.374009	1.662186	2.66522	2.015708	0.08607616	0.09434261	0.09261043	0.05243692
2495.729	1	0.3174577	0.4380866	1.892624	2.042441	0.2666949	0.310292	0.1848343	0.1868185	2.46716	2.361165	1.223721	1.136833	0.05994686	0.07305909	0.1308246	0.1055143	0.4342863	0.2096106	0.5395979	0.3578915	0.07298496	0.09686831	0.05575749	0.07153647
2495.729	1	0.0405127	0.05413518	0.06200678	0.06751426	0.8478264	1.606114	0.4994617	0.3144784	0.0764931	0.1240539	0.08542281	0.09543229	0.1222367	0.1444577	0.2300017	0.2396523	0.1520549	0.2698504	0.4033637	0.4600624	1.006412	1.929207	3.009764	3.486632
2495.730	1	0.08275464	0.05823554	0.06502316	0.06028132	0.1891674	0.3581247	3.65938	3.564458	0.05721297	0.0550128	0.1927003	0.09619468	1.431576	1.470384	0.84074	0.7114854	0.06628124	0.06687342	0.05012651	0.09717092	0.2256081	0.402359	0.2179944	0.5338789
2495.828	1	2.425185	2.684916	0.2274295	0.4760932	0.04214123	0.05488711	0.04882894	0.05596432	0.1794056	0.3065118	0.2649514	0.3854028	0.04361129	0.04167831	0.0443536	0.05972751	1.393027	1.585601	2.63383	1.928531	0.08122358	0.1059853	0.09729011	0.07049915
2495.829	1	0.3412467	0.4591633	2.02119	2.137283	0.2740461	0.3203465	0.1910373	0.1682678	2.404591	2.334285	1.201932	1.111127	0.06446243	0.06032968	0.1212921	0.09838568	0.4340822	0.1996964	0.4853803	0.2888146	0.07691328	0.09408933	0.09108575	0.07827786
2495.829	1	0.04010716	0.05478611	0.04792554	0.06636686	0.8364156	1.606648	0.4749032	0.2824024	0.06517199	0.12234	0.08885766	0.09383279	0.1276915	0.1667674	0.2186403	0.2560417	0.1645079	0.2738748	0.4147448	0.4773995	1.050423	1.958192	3.050261	3.496914
2495.830	1	0.05610503	0.07433521	0.06985367	0.1053457	0.1911497	0.2615739	3.643561	3.58959	0.05042435	0.05647249	0.1765354	0.1137457	1.535867	1.569987	0.7348987	0.6887354	0.0698073	0.09633531	0.05457073	0.08419087	0.2542953	0.4850116	0.2305893	0.5178824
2495.928	1	2.396102	2.707726	0.3592806	0.3377666	0.04391104	0.04698594	0.06278516	0.07222751	0.1846704	0.2134075	0.3530626	0.40516	0.03753791	0.03227624	0.04932445	0.07238484	1.502384	1.501462	2.551765	1.89954	0.08990432	0.09889334	0.08520935	0.08455983
2495.929	1	0.3146434	0.4601073	2.147732	2.251688	0.2645114	0.3064205	0.1872361	0.1481461	2.328177	2.336811	1.164159	1.056289	0.06130212	0.06516047	0.09429713	0.08003968	0.4346799	0.1971251	0.408724	0.2625392	0.1028493	0.1030176	0.1009966	0.07034286
2495.929	1	0.05838804	0.04825129	0.03785069	0.06088509	0.8247812	1.59065	0.4464041	0.2222886	0.0800899	0.1169525	0.0972299	0.1050002	0.1603043	0.1746459	0.2324669	0.2792313	0.1679565	0.2776038	0.4169767	0.4784444	1.078721	1.992002	3.075456	3.522268
2495.930	1	0.06281537	0.05216865	0.07107855	0.1086783	0.1793313	0.1525787	3.642043	3.580252	0.06521088	0.0371865	0.183729	0.1311624	1.584475	1.629911	0.6102511	0.6839117	0.06573102	0.09346799	0.0636092	0.1064243	0.3032208	0.5178198	0.2500177	0.4887105
2496.028	1	2.333963	2.697487	0.5228805	0.17333	0.05216371	0.03091244	0.06861579	0.05876172	0.2081778	0.1494759	0.4223881	0.3947563	0.05325152	0.04573144	0.05025133	0.06323806	1.631865	1.463005	2.473076	1.915603	0.0874602	0.09389397	0.08701114	0.0808188
2496.029	1	0.2759717	0.4398094	2.242707	2.365805	0.2527216	0.3094764	0.1903685	0.1435443	2.271971	2.357629	1.2403	0.9877245	0.07643635	0.1017465	0.08245645	0.06784794	0.4164818	0.1678642	0.343328	0.2725062	0.08542919	0.08537859	0.1272392	0.0532407
2496.029	1	0.04944959	0.05326104	0.03732817	0.04603266	0.798955	1.540387	0.4058553	0.1621274	0.07378633	0.1179025	0.0879993	0.09734586	0.1813086	0.1801948	0.2369053	0.281076	0.1702349	0.2580398	0.4064395	0.4778043	1.115127	2.030537	3.064227	3.517905
2496.030	1	0.042675	0.0511361	0.07239221	0.1059384	0.1440614	0.2119105	3.663497	3.553126	0.05091346	0.04803955	0.1753042	0.1425144	1.576081	1.658389	0.4845956	0.6579248	0.06394	0.09285135	0.06140582	0.08560218	0.352556	0.5374201	0.2989988	0.4541513
2496.128	1	2.261797	2.663888	0.6049761	0.1244039	0.05640152	0.03686751	0.07931328	0.05491656	0.2771941	0.1750517	0.4630222	0.3896728	0.04745899	0.04785671	0.07291737	0.05687444	1.696955	1.473065	2.442893	1.939116	0.08701266	0.09462807	0.09333597	0.0554588
2496.129	1	0.2691088	0.4286745	2.32467	2.451972	0.2407381	0.2958855	0.1864095	0.1448791	2.193764	2.371733	1.323991	0.9222503	0.05175812	0.08175837	0.117446	0.07121342	0.3769198	0.1507148	0.2973947	0.2857426	0.08168817	0.09853334	0.1157212	0.06390617
2496.129	1	0.03464219	0.03909479	0.04204753	0.04409408	0.7876612	1.513022	0.3570097	0.1315315	0.07449599	0.1323282	0.08575715	0.1113513	0.1810891	0.1688985	0.2356258	0.3193677	0.1693633	0.259172	0.4094693	0.4758676	1.142223	2.049081	3.052441	3.536804
2496.130	1	0.05464012	0.06776324	0.0960032	0.1152017	0.1800902	0.3798866	3.683762	3.524853	0.0641496	0.07474118	0.1999347	0.1222212	1.53905	1.655103	0.3958174	0.6848162	0.08229846	0.11462	0.07488828	0.1024192	0.3983299	0.5557557	0.3256932	0.4601769
2496.228	1	2.17912	2.546473	0.6073651	0.2261739	0.06863429	0.03441845	0.07791599	0.0557002	0.3379143	0.2081453	0.5676951	0.3523867	0.04227518	0.03869634	0.06765857	0.0478579	1.766346	1.496312	2.473498	1.975464	0.1033442	0.1041432	0.09402551	0.0707013
2496.229	1	0.2830514	0.4238504	2.341936	2.431373	0.260792	0.300621	0.1877666	0.1431155	2.121427	2.374649	1.356581	0.8621821	0.0491982	0.07870619	0.1313882	0.0684732	0.3239184	0.1845412	0.2907091	0.2612989	0.08554202	0.09392287	0.1019514	0.06506172
2496.229	1	0.0392412	0.03114465	0.0360427	0.04837781	0.7766477	1.463933	0.3136689	0.1596624	0.0727373	0.1143542	0.09094975	0.1312386	0.1751928	0.1524581	0.2432161	0.3387008	0.1710488	0.2652851	0.4057207	0.4749563	1.159381	2.079539	3.019056	3.543196
2496.230	1	0.05517988	0.08832032	0.0763141	0.07523373	0.2532576	0.5341238	3.706935	3.481589	0.07010725	0.07577254	0.1832069	0.1124882	1.430474	1.637877	0.3029968	0.6953559	0.08839093	0.09463442	0.06481533	0.09370875	0.4125122	0.5564789	0.3345421	0.4661007
2496.328	1	2.091896	2.4258	0.5861715	0.2718826	0.05166321	0.05421846	0.07953943	0.07112942	0.3657908	0.2246212	0.6215606	0.3304199	0.03910172	0.03977553	0.06421328	0.04385068	1.81881	1.532063	2.494577	2.031868	0.1136548	0.1059203	0.09114979	0.07038228
2496.329	1	0.2906198	0.4231673	2.300752	2.390745	0.2575516	0.3002121	0.1806106	0.1418204	2.128491	2.376849	1.347179	0.8192085	0.05885499	0.08261687	0.1219874	0.04904153	0.2731588	0.2493783	0.36509	0.2363048	0.05525294	0.09568328	0.09889605	0.06116422
2496.329	1	0.04163038	0.03478627	0.05159881	0.04204289	0.8080993	1.463623	0.2681783	0.2263189	0.08575148	0.1113326	0.09388691	0.1430428	0.1894861	0.1653291	0.2455815	0.3243571	0.1715383	0.2764073	0.4129945	0.4814331	1.198658	2.109719	3.003392	3.575754
2496.330	1	0.0335282	0.06950225	0.07208466	0.09181341	0.3152094	0.6926314	3.701148	3.442062	0.07745972	0.06995748	0.1890268	0.1141372	1.311212	1.602937	0.2522678	0.724475	0.09540593	0.13055	0.05573522	0.08875047	0.4274318	0.5612658	0.2938746	0.4839199
2496.427	1	2.0322	2.332733	0.5508044	0.2836011	0.0574898	0.04915695	0.07371532	0.09507952	0.366965	0.2240995	0.6128616	0.3250452	0.05726161	0.03954539	0.07193647	0.05126992	1.836598	1.538348	2.591636	2.100152	0.1086785	0.1217016	0.09714443	0.08133242
2496.427	1	0.2770555	0.4026075	2.298815	2.365603	0.2625219	0.2952009	0.1694481	0.1537646	2.148518	2.397237	1.342549	0.835908	0.06408432	0.08246252	0.1109297	0.05998561	0.2228704	0.2997215	0.4760302	0.2717052	0.05182159	0.1034411	0.1272175	0.06484142
2496.427	1	0.03856197	0.03388985	0.03299819	0.04437077	0.8159733	1.45267	0.238397	0.2950546	0.07540634	0.1136704	0.09450567	0.1258859	0.193961	0.1742628	0.267719	0.3054276	0.1836788	0.2755517	0.3991584	0.4765636	1.227639	2.105656	2.975115	3.567305
2496.427	1	0.06067627	0.06074095	0.09468369	0.07153476	0.3124148	0.7573875	3.722437	3.434404	0.0846234	0.09918236	0.2018341	0.1096618	1.188766	1.48633	0.2510867	0.7324415	0.07462142	0.1056728	0.04995532	0.07767166	0.3777047	0.530484	0.293392	0.5472661
2496.528	1	2.008439	2.254686	0.4072498	0.3206073	0.05764037	0.06227924	0.05817932	0.08762757	0.3377075	0.2086797	0.5864286	0.4284001	0.05183923	0.03765118	0.07805535	0.05579528	1.80491	1.516668	2.702714	2.106903	0.08243017	0.09095131	0.1002443	0.07995503
2496.529	1	0.2590661	0.3887891	2.28869	2.28543	0.2550048	0.293419	0.1951218	0.1634682	2.180933	2.384515	1.381157	0.8793762	0.05891849	0.08619165	0.1014768	0.07043368	0.1719874	0.3297619	0.5256225	0.3258292	0.04581814	0.1120529	0.105429	0.0548831
2496.529	1	0.05176484	0.05037654	0.04992662	0.0392223	0.8262375	1.462066	0.2249752	0.3424597	0.0788477	0.1206867	0.08715545	0.1138422	0.1831902	0.1790657	0.2643783	0.2837173	0.1744935	0.2737603	0.3883136	0.4833434	1.260066	2.093218	2.928927	3.563259
2496.530	1	0.08766146	0.05874761	0.05619713	0.05306209	0.2361413	0.7576143	3.689651	3.425227	0.1029104	0.07712081	0.1806145	0.09499496	1.116067	1.397452	0.268088	0.7337287	0.06425965	0.09523336	0.07044659	0.09348687	0.3225454	0.514968	0.285709	0.6019699
2496.628	1	2.013544	2.20645	0.3027388	0.3311831	0.06481615	0.04729885	0.0704443	0.07147088	0.3082255	0.1521339	0.5191375	0.4868272	0.04921253	0.04925744	0.06179068	0.06374829	1.741527	1.519283	2.821111	2.08751	0.08576369	0.1061405	0.1104124	0.08609461
2496.629	1	0.2276573	0.3964453	2.276846	2.22022	0.2669808	0.2940883	0.1843874	0.1602515	2.243313	2.388884	1.389025	0.9340665	0.05940783	0.06783269	0.1177516	0.05660937	0.2146202	0.3450684	0.5179527	0.3543839	0.05237239	0.1273544	0.09580237	0.0493958
2496.629	1	0.04412486	0.04334202	0.04924463	0.04393042	0.818216	1.436794	0.2136882	0.3419912	0.08019402	0.1236557	0.09185655	0.08650202	0.162678	0.2052455	0.2588088	0.2604998	0.174256	0.274219	0.3747635	0.4670575	1.261888	2.085521	2.869141	3.48446
2496.630	1	0.0944843	0.05534346	0.04862476	0.08302709	0.177676	0.7082408	3.619686	3.448663	0.09242416	0.07205465	0.1917823	0.1083242	1.132076	1.331019	0.3168869	0.7432668	0.07159131	0.09048288	0.09742362	0.09577505	0.2813778	0.4909117	0.3120004	0.5888594
2496.728	1	2.03139	2.224517	0.209001	0.2627183	0.05596886	0.05426825	0.07573616	0.07721204	0.3190899	0.1691766	0.4378029	0.5338326	0.05949981	0.05324098	0.06102496	0.06413689	1.690192	1.60865	2.919738	2.000355	0.08602753	0.1443367	0.08241866	0.08886734
2496.729	1	0.1921216	0.3953603	2.253087	2.148868	0.2569146	0.309924	0.219539	0.1448568	2.319489	2.421932	1.402213	0.9588838	0.07481654	0.08649042	0.1194395	0.06150378	0.336463	0.3616759	0.4882175	0.3916956	0.04476072	0.129145	0.09087946	0.0591803
2496.729	1	0.04814038	0.05837887	0.0610411	0.0545181	0.8390547	1.45337	0.1950242	0.3258349	0.0723737	0.1219208	0.09292682	0.06078703	0.1576863	0.2133054	0.2656077	0.2387151	0.1656985	0.2826158	0.3755289	0.4712787	1.296516	2.07808	2.824684	3.462901
2496.730	1	0.05665043	0.06858548	0.07176582	0.05509708	0.2025776	0.6123997	3.605054	3.470018	0.1055539	0.09051874	0.1908149	0.1360207	1.256131	1.377973	0.3580593	0.732767	0.06747165	0.09454172	0.07190695	0.1010194	0.2726528	0.4320876	0.3191766	0.5720674
2496.828	1	2.06539	2.269934	0.1604862	0.2143419	0.05767493	0.05693509	0.05525594	0.07540804	0.3419582	0.1698775	0.3702253	0.550478	0.05869449	0.04278536	0.05212168	0.07661792	1.649469	1.744136	3.01117	1.926168	0.08362887	0.1339884	0.0895893	0.06165683
2496.829	1	0.1712162	0.3892606	2.194443	2.140363	0.2646293	0.3117119	0.2253055	0.1654524	2.383173	2.450183	1.37299	1.01054	0.09517911	0.1022712	0.09430531	0.07072069	0.4613933	0.3606123	0.4496879	0.4241368	0.06871854	0.1368777	0.07644326	0.06816795
2496.829	1	0.03942207	0.04394958	0.03784037	0.05611736	0.8593249	1.454555	0.1758758	0.3297857	0.06956286	0.1093195	0.0870225	0.07616484	0.1469292	0.2098365	0.2722029	0.2151375	0.1703259	0.2773354	0.3753986	0.4624692	1.287917	2.053157	2.773303	3.438172
2496.830	1	0.04141622	0.07256547	0.1013913	0.08192088	0.2386346	0.4966021	3.598385	3.531725	0.05326128	0.04265298	0.1974595	0.1240121	1.395472	1.48432	0.4107109	0.7101183	0.07941144	0.08264552	0.07545325	0.1229512	0.3070111	0.3952315	0.2980193	0.5061871
2496.928	1	2.082049	2.302554	0.2201717	0.2688354	0.05429155	0.06652605	0.0585031	0.08726078	0.3170641	0.207416	0.3041192	0.6048027	0.04689012	0.05136059	0.05586853	0.06691669	1.579691	1.889931	2.984056	1.857059	0.08469784	0.0906769	0.08949658	0.0881792
2496.929	1	0.1827192	0.403847	2.071592	2.141978	0.2731443	0.2996376	0.2007075	0.1579076	2.434638	2.432625	1.306138	1.032311	0.09317303	0.1013369	0.0983286	0.07514185	0.5180736	0.3564964	0.4205596	0.4416814	0.06464038	0.130932	0.09222327	0.06493339
2496.929	1	0.05157702	0.0484475	0.04832633	0.04346815	0.8887265	1.458311	0.1575568	0.2729392	0.0709823	0.1173368	0.09086699	0.06969582	0.1343137	0.2097261	0.2757223	0.2088281	0.1807256	0.2688117	0.3718182	0.4566335	1.302268	2.03579	2.720444	3.43184
2496.930	1	0.06268759	0.07640401	0.06527283	0.08043947	0.2879898	0.3753759	3.596989	3.581975	0.05607013	0.0562691	0.1703118	0.1447178	1.509019	1.643739	0.4895668	0.6845473	0.06974546	0.1099128	0.07139465	0.1076154	0.3381439	0.4141262	0.2394843	0.4373252
2497.028	1	2.088467	2.341508	0.3350243	0.4286331	0.04642194	0.06207116	0.06954147	0.08289078	0.2683408	0.2641033	0.284974	0.6004626	0.05313162	0.06229572	0.04976061	0.08034648	1.509898	1.990434	2.841131	1.751532	0.07143455	0.09264571	0.08902143	0.07549999
2497.029	1	0.2163685	0.440013	1.979059	2.157258	0.2788808	0.2954858	0.171189	0.1554395	2.469345	2.401595	1.214806	1.023562	0.08128682	0.08551564	0.0948759	0.07846874	0.5731824	0.3331805	0.383994	0.4176698	0.07887056	0.1050875	0.0930147	0.05871257
2497.029	1	0.06645414	0.04313207	0.05228558	0.03857153	0.9049235	1.475084	0.1315062	0.2148957	0.08285198	0.1232772	0.08240996	0.06822744	0.1318382	0.2170929	0.2633545	0.2234579	0.1759657	0.2680559	0.3505482	0.4604506	1.291236	2.001571	2.663696	3.415781
2497.030	1	0.04503387	0.05418672	0.08309553	0.1197258	0.2666241	0.2484431	3.618602	3.613313	0.05366645	0.05462002	0.1926719	0.1434853	1.601918	1.755372	0.5837047	0.6287918	0.07363859	0.07462954	0.06920196	0.09521615	0.3725797	0.4349671	0.179753	0.379248
2497.128	1	2.064885	2.377459	0.366383	0.5749457	0.03387515	0.0538736	0.07532987	0.09243693	0.2409218	0.2493816	0.2623071	0.5753864	0.0358417	0.06127376	0.04025143	0.07386131	1.428405	1.92459	2.67999	1.646459	0.07198456	0.09343413	0.08583261	0.06347741
2497.129	1	0.2501412	0.4583499	1.909064	2.205029	0.293386	0.2927728	0.1771031	0.1447359	2.471982	2.397239	1.135915	0.9859508	0.084182	0.08580935	0.07345776	0.07604464	0.6132652	0.2756127	0.3250833	0.3736814	0.1089751	0.08000692	0.09619245	0.05089301
2497.129	1	0.04781323	0.03717496	0.05408842	0.05291239	0.9333374	1.482998	0.09652279	0.1764301	0.08404742	0.1190391	0.08045433	0.06681239	0.1362242	0.2304265	0.2337321	0.2234253	0.1771537	0.255356	0.3465382	0.4560511	1.292124	1.964002	2.628233	3.395467
2497.130	1	0.06055297	0.05508724	0.0943646	0.1223179	0.2364415	0.1552787	3.649376	3.606794	0.04817307	0.04740811	0.2044312	0.1545171	1.638577	1.847494	0.6782249	0.5779112	0.07666402	0.0829164	0.05714196	0.08283988	0.3789557	0.4927214	0.1129431	0.3434336
2497.228	1	2.065528	2.435683	0.3593264	0.670298	0.05847016	0.04567062	0.05637832	0.05605864	0.2705577	0.2601701	0.3002454	0.4787952	0.03495387	0.06220273	0.05138678	0.06788879	1.412694	1.790217	2.491385	1.628257	0.08466773	0.1077853	0.08245045	0.0702028
2497.229	1	0.2550117	0.4237878	1.897361	2.286425	0.2693594	0.2923422	0.1891667	0.1547058	2.464667	2.372035	1.112026	0.9905333	0.08521335	0.1082176	0.05905627	0.09363314	0.5690298	0.2329681	0.3377728	0.3541725	0.07490265	0.07510003	0.08876908	0.0619115
2497.229	1	0.05246291	0.04083261	0.06697224	0.07122834	0.9454174	1.495943	0.07011459	0.1746118	0.06894784	0.1023695	0.08644969	0.06282321	0.1407211	0.2187733	0.2129583	0.2383766	0.1784508	0.2470342	0.3598932	0.4723362	1.281793	1.910229	2.624154	3.427254
2497.230	1	0.03989554	0.05681801	0.1001035	0.07203509	0.2194691	0.2213252	3.669777	3.613955	0.03689328	0.08465587	0.2030887	0.1329062	1.579042	1.88799	0.788986	0.5120223	0.06623074	0.06159685	0.0911469	0.06262208	0.3901048	0.5158967	0.09684659	0.3549104
2497.328	1	2.079888	2.463743	0.3559112	0.7475182	0.06131682	0.0438624	0.06240856	0.05868768	0.2980683	0.2689341	0.3229164	0.4324727	0.06080144	0.06052916	0.04445348	0.06420301	1.495199	1.620027	2.214769	1.636511	0.08660042	0.1195471	0.07280132	0.06853213
2497.329	1	0.2529019	0.3522749	1.943081	2.384461	0.263911	0.2954339	0.1656578	0.1392551	2.399627	2.321064	1.074191	0.9431337	0.06392578	0.1041841	0.07956584	0.08630536	0.509548	0.2157028	0.3743089	0.3343598	0.06234821	0.08723539	0.08269369	0.0668479
2497.329	1	0.05027386	0.05359579	0.07654387	0.06844216	0.9622654	1.512713	0.05361967	0.2198509	0.07931174	0.09352116	0.07494006	0.08179266	0.168367	0.1834262	0.1981786	0.2441742	0.1700477	0.2356918	0.3694564	0.4876468	1.25901	1.834657	2.5887	3.487341
2497.330	1	0.03820415	0.05062619	0.07662431	0.1214881	0.2500297	0.3671987	3.688813	3.591227	0.07261358	0.09053048	0.193712	0.1272657	1.473735	1.888981	0.870403	0.510441	0.05388101	0.09854656	0.08266438	0.06315444	0.3943028	0.5401438	0.09353355	0.3600656
2497.428	1	2.078403	2.429481	0.3108882	0.7512352	0.05158198	0.04935258	0.04770128	0.05880548	0.3021218	0.2360247	0.2569317	0.4045356	0.05223737	0.04982245	0.04482347	0.0554867	1.647094	1.410525	2.046041	1.662011	0.07501636	0.07718228	0.07926818	0.0691281
2497.429	1	0.2339588	0.2816615	2.059433	2.453315	0.2593884	0.277758	0.1791475	0.1352842	2.314954	2.272155	1.048563	0.8795996	0.05710455	0.1191916	0.08924074	0.08579685	0.4470649	0.2110789	0.4141583	0.2979447	0.07068103	0.09558098	0.1151691	0.04904905
2497.429	1	0.05903408	0.05528711	0.08506089	0.0738728	0.9743704	1.537985	0.04579017	0.3008015	0.1012342	0.1038028	0.05797128	0.08706098	0.1665008	0.1902648	0.1693886	0.2406371	0.1838021	0.2343261	0.3616308	0.4775123	1.240095	1.818336	2.57721	3.456073
2497.430	1	0.03543903	0.07698589	0.1191625	0.0988112	0.2464456	0.5019772	3.711959	3.560599	0.05779701	0.09063627	0.1937857	0.1224662	1.324891	1.828024	0.8883624	0.5434172	0.08150916	0.09312419	0.06950744	0.06465584	0.3903732	0.5450039	0.1831807	0.4105791
2497.528	1	2.066474	2.375215	0.3637411	0.7206702	0.0477358	0.05356911	0.05817136	0.03882316	0.3172265	0.2912193	0.2047143	0.3371785	0.04128636	0.05599315	0.03928523	0.05897837	1.841646	1.245315	2.002659	1.703112	0.08648395	0.07293254	0.07604841	0.07570883
2497.529	1	0.2175252	0.2099043	2.197096	2.551377	0.2649418	0.3044633	0.2010505	0.1551838	2.262128	2.281719	1.078259	0.8086913	0.06934481	0.1133885	0.09104471	0.07472379	0.3565183	0.2301889	0.4139666	0.2696661	0.06302422	0.09277061	0.1208981	0.03927558
2497.529	1	0.05359649	0.05800203	0.07343819	0.08570841	0.9723218	1.55053	0.07177332	0.3645273	0.0936743	0.08780608	0.04645379	0.08877558	0.1554441	0.1685704	0.1363168	0.2323437	0.1699913	0.2267351	0.3624201	0.4743024	1.210514	1.810205	2.578489	3.436622
2497.530	1	0.06092818	0.06147522	0.07614526	0.07971103	0.2285773	0.5531694	3.718846	3.493792	0.09966377	0.09200077	0.1755496	0.1189771	1.162164	1.689574	0.8860763	0.6008005	0.1009912	0.08871969	0.08943779	0.07489378	0.4078976	0.5470785	0.2901277	0.4565802
2497.627	1	2.036911	2.341689	0.3866066	0.6796111	0.05018882	0.05887959	0.0566356	0.04960692	0.3286828	0.3088145	0.178977	0.3250566	0.05574105	0.04948737	0.05042355	0.05732248	2.00902	1.233641	2.072029	1.743245	0.0906118	0.08166347	0.07598734	0.06937127
2497.627	1	0.2070195	0.1507241	2.316875	2.641471	0.2695064	0.3033391	0.1972559	0.1555232	2.225645	2.317145	1.149972	0.7564799	0.05469639	0.09370687	0.07706131	0.06836225	0.2635128	0.2827966	0.3377386	0.2769813	0.05258815	0.1114231	0.1047738	0.04222081
2497.627	1	0.04944623	0.05739834	0.07774921	0.0723972	0.9644412	1.554428	0.1039462	0.3794108	0.08189909	0.08479225	0.03188902	0.08736805	0.1490465	0.140621	0.1369747	0.2374881	0.1572775	0.2238757	0.3690628	0.460124	1.173754	1.803505	2.610611	3.384372
2497.628	1	0.05402221	0.0575043	0.06889729	0.07075695	0.1673413	0.5855072	3.71497	3.482562	0.07463077	0.05682585	0.2076356	0.09305985	1.032001	1.498182	0.8773778	0.6089342	0.0782886	0.0907259	0.07675381	0.09303817	0.3805166	0.5125799	0.3483332	0.5286652
2497.728	1	2.005979	2.291607	0.3951253	0.6627475	0.05407046	0.04599924	0.05989115	0.07363512	0.2762026	0.3094174	0.1717657	0.3154464	0.05076836	0.06673724	0.04060615	0.04112519	2.110343	1.362472	2.253644	1.774448	0.1014162	0.07748064	0.08598243	0.07483482
2497.728	1	0.2074746	0.08001423	2.348626	2.60891	0.2801327	0.3155002	0.1894901	0.1561258	2.188941	2.292018	1.21436	0.7165301	0.06449353	0.08008063	0.08503673	0.06731254	0.1683715	0.3570733	0.2797111	0.2851415	0.04452729	0.1193198	0.1086439	0.0430356
2497.729	1	0.0508901	0.05777161	0.06629121	0.07729381	0.9527983	1.567817	0.148935	0.3863225	0.07835051	0.09298373	0.04441025	0.09791754	0.1382762	0.1413452	0.1451148	0.2367081	0.1459011	0.2301897	0.3699832	0.4523758	1.116653	1.801816	2.612878	3.34306
2497.730	1	0.07430213	0.05335697	0.04994143	0.06489372	0.1286186	0.5961988	3.725286	3.489078	0.09224313	0.0996772	0.1783743	0.1124556	1.024312	1.374146	0.8754919	0.6589627	0.0652535	0.07209491	0.07589222	0.094386	0.3292053	0.450861	0.3467618	0.5883796
2497.828	1	2.016044	2.237823	0.4608768	0.6434363	0.04067879	0.04271775	0.06989348	0.08045766	0.2135777	0.294138	0.21622	0.2805784	0.04767737	0.04578031	0.07897783	0.0365848	2.124894	1.522301	2.425653	1.798899	0.1021422	0.08837293	0.1137033	0.06951618
2497.829	1	0.2071484	0.1460026	2.33469	2.550076	0.2708025	0.2987697	0.1859507	0.1484187	2.135414	2.300178	1.252088	0.6971806	0.053085	0.1040865	0.09244002	0.07239088	0.124599	0.4531228	0.2831304	0.2772918	0.07643129	0.1115988	0.09816206	0.04695947
2497.829	1	0.04106033	0.03761293	0.06147081	0.06275017	0.9502606	1.569497	0.1688167	0.3655254	0.06878605	0.08573555	0.04819479	0.1084901	0.1209603	0.1395676	0.1597313	0.2448048	0.1457255	0.2338353	0.376191	0.4424627	1.074111	1.791935	2.605884	3.336225
2497.830	1	0.06025059	0.04655824	0.05490059	0.06417009	0.1842259	0.5829916	3.686202	3.507184	0.06385931	0.05904781	0.1882904	0.1041396	1.114382	1.317541	0.8694327	0.6935813	0.06813819	0.06922041	0.07189186	0.09214177	0.2916684	0.4245218	0.3464678	0.5878868
2497.928	1	2.077972	2.223543	0.5095492	0.5896712	0.04427605	0.0480047	0.06630309	0.08634136	0.1960384	0.3544208	0.2775616	0.3483879	0.04971364	0.04863109	0.06087225	0.0487154	2.021477	1.6813	2.522584	1.828415	0.09634916	0.1196049	0.09653652	0.05308561
2497.929	1	0.2296998	0.214758	2.290642	2.461981	0.234385	0.2804937	0.1854964	0.1217107	2.087838	2.28938	1.295966	0.705363	0.0460669	0.1252696	0.07883672	0.06880133	0.1463477	0.5262053	0.3517603	0.2562868	0.06568953	0.09918748	0.1147237	0.04670817
2497.929	1	0.04155063	0.05723497	0.06302737	0.05634757	0.9438056	1.571355	0.1873193	0.3234808	0.07464603	0.09763469	0.05786479	0.1165719	0.1172074	0.1413767	0.1832596	0.2676961	0.1420203	0.2391651	0.3715917	0.4409191	1.044513	1.780085	2.640368	3.342447
2497.930	1	0.05540823	0.04541855	0.04848587	0.04734943	0.246995	0.5461916	3.728848	3.545488	0.07601044	0.1015289	0.1754767	0.1119035	1.228267	1.328403	0.8324169	0.7249887	0.07780228	0.08810087	0.05934459	0.09689823	0.2279091	0.3828678	0.3305552	0.5857238
2498.028	1	2.123683	2.260749	0.5154087	0.5812276	0.04729441	0.06193351	0.06233841	0.07169331	0.1759943	0.3788146	0.3003906	0.4276303	0.04786375	0.05161129	0.05644239	0.04280603	1.912782	1.753785	2.579858	1.810039	0.0999503	0.1097514	0.1072173	0.05896119
2498.029	1	0.2620868	0.2812054	2.250128	2.386764	0.2559422	0.2922274	0.1847645	0.1162938	2.11442	2.286173	1.327293	0.7657458	0.05824252	0.1240922	0.07185797	0.06217864	0.2241753	0.5568258	0.431292	0.2319637	0.07368573	0.09861567	0.09779614	0.0423756
2498.029	1	0.04813873	0.0561774	0.06507425	0.04737283	0.9208864	1.565967	0.2045459	0.2700542	0.06472389	0.1048462	0.04282031	0.1061392	0.1084282	0.1448471	0.1822546	0.2976411	0.1299816	0.2560113	0.3630175	0.4365641	1.000066	1.77849	2.677193	3.323376
2498.030	1	0.05051684	0.04346234	0.0671929	0.07364826	0.2404651	0.4570393	3.691474	3.618657	0.05730457	0.0672025	0.1887539	0.110828	1.339066	1.388873	0.7558758	0.7484772	0.0664247	0.07932073	0.08394373	0.1001818	0.1868161	0.3995499	0.3485266	0.5003079
2498.128	1	2.145308	2.265023	0.4379603	0.5241148	0.03617778	0.05303276	0.05804548	0.07440977	0.1191621	0.3400974	0.2777368	0.4998314	0.05258265	0.05910935	0.05070358	0.06969042	1.811672	1.809291	2.648439	1.791088	0.08387103	0.08600807	0.08220995	0.05150509
2498.129	1	0.2646031	0.3561392	2.112655	2.278782	0.2415372	0.2734127	0.211353	0.1388084	2.131701	2.216953	1.349074	0.7866116	0.07668604	0.1302535	0.09574198	0.06055531	0.3378808	0.5647343	0.5104637	0.2567835	0.08931606	0.09429212	0.1122843	0.04981693
2498.129	1	0.04478214	0.05554788	0.04624204	0.05490115	0.9212346	1.563524	0.2017235	0.2154092	0.06855134	0.1147275	0.03977921	0.1235914	0.1040791	0.1602391	0.1865289	0.36082	0.1143089	0.2599454	0.3730148	0.4526214	0.9649781	1.774048	2.715608	3.35407
2498.130	1	0.04455935	0.06278839	0.08276158	0.09758808	0.1930106	0.3397772	3.675741	3.600999	0.05684492	0.04358395	0.180323	0.09708817	1.435969	1.502257	0.6563198	0.7137106	0.04875794	0.09804418	0.0646404	0.08897152	0.1518178	0.4105614	0.3408428	0.4393692
2498.227	1	2.154745	2.264873	0.3603413	0.56169	0.04036105	0.07361419	0.07444357	0.06399673	0.09631782	0.3165302	0.2741312	0.5802768	0.0435331	0.05457423	0.05192143	0.06867992	1.723839	1.848605	2.704693	1.771359	0.09645679	0.09498812	0.09797825	0.06811224
2498.227	1	0.2487361	0.4301502	1.995473	2.165116	0.2495869	0.2574073	0.2101565	0.1296647	2.192576	2.245033	1.354986	0.7815189	0.07351003	0.1125244	0.1092074	0.06080128	0.4354834	0.5479348	0.5392582	0.2884696	0.09265899	0.08650327	0.07527303	0.03522734
2498.228	1	0.0474808	0.04710206	0.06320594	0.04768051	0.9124087	1.562368	0.206672	0.1618181	0.07269324	0.1225855	0.04915274	0.1274477	0.1153901	0.1671085	0.1966583	0.3870309	0.1275037	0.2716018	0.3718592	0.4480609	0.9536675	1.819734	2.727973	3.337976
2498.228	1	0.05098757	0.03850164	0.06195281	0.09572219	0.1678438	0.2146019	3.639013	3.573313	0.04333093	0.07033097	0.1780685	0.1339424	1.49667	1.600142	0.5594068	0.7138901	0.05571514	0.07100315	0.07753442	0.09506878	0.1582861	0.4176511	0.3799231	0.383665
2498.328	1	2.172557	2.248457	0.336086	0.5777117	0.0311692	0.05672436	0.08012634	0.08165006	0.160675	0.2605913	0.2868693	0.6277498	0.04732208	0.05764608	0.05505969	0.05942554	1.624185	1.896119	2.726991	1.760514	0.07113971	0.1012828	0.09627813	0.08019359
2498.328	1	0.2426179	0.4928117	1.891824	2.04691	0.2550602	0.2654773	0.1991718	0.1398352	2.250907	2.301595	1.332553	0.7665477	0.07434512	0.1227471	0.09944582	0.05443708	0.487102	0.5351493	0.5615116	0.3072827	0.08851792	0.06781817	0.06084708	0.03803418
2498.329	1	0.05324271	0.04974287	0.05728555	0.04004641	0.9004428	1.537575	0.2213901	0.1254123	0.06489735	0.1147714	0.05923568	0.1172977	0.1183713	0.1657964	0.2016947	0.3794318	0.1321045	0.27724	0.3823285	0.4361398	0.9370295	1.844733	2.77022	3.334169
2498.330	1	0.05012184	0.06638899	0.08740155	0.1239269	0.1787607	0.1896494	3.671412	3.55771	0.06071965	0.04698296	0.2005469	0.1298608	1.510085	1.618432	0.442791	0.7154277	0.05612948	0.09242856	0.08185325	0.09453714	0.201182	0.4233283	0.439095	0.3850171
2498.428	1	2.170609	2.202297	0.4365757	0.5411583	0.03055821	0.05042346	0.07588656	0.06399996	0.2089635	0.2387878	0.2583047	0.6637639	0.04667243	0.06549794	0.05856391	0.07155664	1.555368	1.948957	2.690299	1.787837	0.0778866	0.1071183	0.08565191	0.08203296
2498.428	1	0.2573077	0.5293378	1.872957	1.964876	0.2707249	0.2784446	0.2061722	0.142726	2.332852	2.379833	1.289453	0.7673957	0.08278001	0.1296238	0.09749017	0.05272329	0.4892384	0.5299613	0.6080258	0.3214867	0.08070044	0.07577829	0.08029111	0.05139339
2498.429	1	0.06012106	0.04330516	0.05778	0.02742184	0.86457	1.520109	0.2304412	0.1506863	0.06222929	0.1161829	0.04756372	0.1245858	0.1210088	0.1684009	0.189041	0.351525	0.1313977	0.2736084	0.3684477	0.4284759	0.9124992	1.87925	2.782451	3.307773
2498.430	1	0.04102351	0.06777475	0.0777874	0.1016409	0.2258738	0.2910181	3.680847	3.533616	0.05258356	0.04398679	0.1615043	0.1192993	1.443028	1.615697	0.3816103	0.7301065	0.06612514	0.1000721	0.08390791	0.0901576	0.2385931	0.4063242	0.406373	0.4187087
2498.528	1	2.143618	2.155647	0.6358742	0.4577232	0.0384995	0.06087917	0.0628545	0.0673759	0.2718519	0.200823	0.2412244	0.7161972	0.04955196	0.03428298	0.04782729	0.07655889	1.526935	1.91638	2.611561	1.833826	0.0724314	0.1029117	0.07607483	0.06922202
2498.528	1	0.3187545	0.5488158	1.88342	1.956112	0.2774432	0.2907138	0.2195541	0.1472838	2.391336	2.408125	1.225203	0.7454617	0.1119647	0.1082051	0.1091809	0.03811544	0.4782557	0.5013552	0.6276418	0.306613	0.06945728	0.07494565	0.0915999	0.05568121
2498.529	1	0.05166634	0.0552432	0.05816834	0.02965653	0.8462419	1.516608	0.2633425	0.2103819	0.06956126	0.1127428	0.05830095	0.1108191	0.1126816	0.1750524	0.2014872	0.3362889	0.1283789	0.2608157	0.3728567	0.4354041	0.9008698	1.893225	2.806742	3.294882
2498.530	1	0.02953125	0.06835979	0.0590697	0.08158661	0.2137815	0.4283025	3.694938	3.521957	0.06082584	0.07031263	0.1720153	0.1036088	1.347845	1.566779	0.3272647	0.775952	0.0752434	0.08290427	0.07382718	0.09426765	0.2607221	0.4062007	0.3966752	0.4738107
2498.627	1	2.16147	2.17223	0.8249638	0.3335679	0.05488671	0.05001563	0.05538532	0.08807882	0.3734336	0.2173169	0.2739163	0.789737	0.04289477	0.05011509	0.05320889	0.08531144	1.482933	1.842659	2.494496	1.86124	0.07888923	0.1080717	0.08524792	0.05915585
2498.627	1	0.3803716	0.5411878	1.91267	1.991429	0.2747694	0.2918447	0.2279217	0.1381311	2.444435	2.447107	1.194243	0.7521909	0.1244902	0.1058639	0.1057846	0.04206003	0.4790626	0.473847	0.6290354	0.3190866	0.06526964	0.07521045	0.1011903	0.07222213
2498.627	1	0.04545346	0.03878769	0.05637924	0.03639454	0.8371366	1.507561	0.2783942	0.2823194	0.0671951	0.1018995	0.05777181	0.08948373	0.111208	0.1647968	0.19239	0.3145309	0.1294773	0.2469749	0.3894307	0.4539266	0.830088	1.849568	2.862262	3.372137
2498.627	1	0.03972356	0.05707408	0.06074849	0.07561685	0.1855715	0.5220036	3.673632	3.577913	0.06683486	0.05556004	0.1759942	0.1080917	1.186059	1.449199	0.3660416	0.7729294	0.0833408	0.08326248	0.08187497	0.1014293	0.2903199	0.3902473	0.3666752	0.5134073
2498.728	1	2.156876	2.139108	0.9497465	0.1709171	0.05665441	0.04202809	0.06138494	0.06938119	0.4071773	0.2319236	0.385808	0.8218575	0.04464857	0.06349452	0.05386802	0.08989575	1.494012	1.686186	2.428635	1.893258	0.08159037	0.08773373	0.08921003	0.0582655
2498.729	1	0.415479	0.4596547	1.915948	1.963885	0.2885083	0.2802802	0.2358216	0.1277763	2.370597	2.419019	1.132194	0.7363588	0.1178712	0.1190717	0.1212055	0.04704503	0.4421944	0.3726972	0.5817827	0.349548	0.05687391	0.08241846	0.103306	0.07563755
2498.729	1	0.0358867	0.04261459	0.05132376	0.03380451	0.807783	1.49248	0.3052852	0.3536104	0.0613099	0.09779027	0.05279973	0.09447436	0.123719	0.1405378	0.1976676	0.306349	0.1255084	0.2400035	0.3946363	0.4651206	0.7853785	1.81278	2.893206	3.450073
2498.730	1	0.04187038	0.05155172	0.07464009	0.03878014	0.1191334	0.5506884	3.559833	3.61272	0.06458166	0.07506055	0.1728531	0.0787529	1.078241	1.32575	0.3944708	0.7406389	0.07518143	0.07935285	0.05718519	0.08994742	0.2820022	0.396453	0.297226	0.5291832
2498.828	1	2.094755	2.0674	1.030915	0.1631385	0.06685166	0.03944975	0.0668703	0.05011679	0.374941	0.2321791	0.4854582	0.7696421	0.0480801	0.05468989	0.06620945	0.0856273	1.555033	1.471133	2.317688	2.007054	0.09686952	0.09310743	0.08971965	0.0770525
2498.829	1	0.3777506	0.4334419	1.909704	1.979924	0.2591039	0.2811563	0.1990676	0.1223651	2.284562	2.447579	1.104051	0.7523609	0.09972036	0.1202589	0.1110886	0.05454448	0.3775399	0.3022449	0.5302966	0.3950857	0.05463825	0.09687741	0.08143562	0.08441603
2498.829	1	0.02917589	0.03651754	0.04810064	0.03086393	0.8040032	1.503712	0.3136267	0.3687127	0.06833605	0.09941749	0.07093369	0.09323467	0.1203315	0.1243148	0.1964104	0.2622276	0.1165641	0.2291384	0.3918486	0.4545794	0.7748111	1.787855	2.893913	3.410651
2498.830	1	0.05369152	0.06958036	0.04621015	0.07658637	0.1631629	0.6123884	3.539768	3.642374	0.09409026	0.06259346	0.1602222	0.09019194	0.9962396	1.254786	0.4041406	0.6887705	0.06048913	0.07843101	0.06375242	0.09302755	0.2717104	0.4173914	0.2628159	0.5287436
2498.928	1	2.07478	2.007088	1.022876	0.2840545	0.05831834	0.03710985	0.06267023	0.0501799	0.3393819	0.2627445	0.5435837	0.6329192	0.05818366	0.03947109	0.05706668	0.07715549	1.60612	1.285433	2.231261	2.082886	0.08791949	0.1042243	0.08444224	0.07246463
2498.928	1	0.3269389	0.4237644	1.872936	1.942588	0.2421492	0.2908673	0.1912707	0.133618	2.20971	2.429911	1.097	0.7572593	0.08173678	0.1059849	0.09066163	0.06082379	0.3013854	0.2127218	0.4711762	0.4169228	0.05434972	0.0794174	0.08478083	0.07795959
2498.929	1	0.03094941	0.05437093	0.05507227	0.03869963	0.8044019	1.521674	0.3346308	0.395648	0.06246281	0.1012348	0.06483354	0.08877522	0.1152358	0.1097822	0.1960341	0.2710229	0.1044581	0.2370916	0.3928022	0.4962581	0.7475846	1.788421	2.996092	3.553757
2498.930	1	0.05877593	0.04748906	0.0475744	0.05231039	0.2204055	0.6405868	3.576603	3.637461	0.07987447	0.07735558	0.1867041	0.1059181	0.9704475	1.212203	0.4434	0.6851445	0.07270393	0.07908973	0.07306134	0.0927708	0.2837647	0.4282374	0.2676294	0.5040298
2499.028	1	2.079699	1.965868	0.9002705	0.3479598	0.05374979	0.05848823	0.06036115	0.05062571	0.3390086	0.3688015	0.5371153	0.4768909	0.05085803	0.05157738	0.07023384	0.07908607	1.684375	1.157824	2.236321	2.180407	0.0950532	0.1047049	0.07986084	0.0468982
2499.029	1	0.3040493	0.3944119	1.834465	1.914295	0.2459568	0.2937769	0.1991301	0.1332549	2.120633	2.386667	1.109367	0.7628888	0.09530072	0.1171241	0.09517038	0.10288	0.2563103	0.2241769	0.4153423	0.3861483	0.06314861	0.07345515	0.06443001	0.06635762
2499.029	1	0.03693651	0.04034873	0.05052528	0.05528623	0.7946491	1.495152	0.3340485	0.3641929	0.06056687	0.09327057	0.07196741	0.08082958	0.1043555	0.09030607	0.1951072	0.2822277	0.1077274	0.2304853	0.3874705	0.5044883	0.7528387	1.788816	2.935536	3.66253
2499.030	1	0.04978608	0.07483465	0.07040474	0.06900176	0.2499401	0.6225371	3.560918	3.680675	0.06450999	0.09005175	0.1745766	0.1110613	1.024756	1.233171	0.4537148	0.6940225	0.06116342	0.07993912	0.06713716	0.07261737	0.2723413	0.4364039	0.2765197	0.466489
2499.128	1	2.132984	1.9655	0.6764759	0.3736655	0.05430031	0.06448793	0.07304408	0.05256217	0.3270461	0.4496453	0.5101892	0.3489882	0.04291732	0.0492311	0.07234626	0.05612969	1.754231	1.211487	2.338613	2.167194	0.09846485	0.08865701	0.07645229	0.05693763
2499.128	1	0.3399441	0.3714821	1.810698	1.903508	0.2452241	0.277269	0.1735605	0.137708	2.022718	2.305147	1.142821	0.742854	0.08751018	0.1136853	0.096739	0.09125661	0.2225313	0.2710836	0.3865154	0.3465884	0.0586526	0.07515876	0.07707451	0.05893975
2499.129	1	0.04497779	0.04688633	0.05004824	0.06025418	0.7799068	1.442487	0.3234378	0.287968	0.06961055	0.08254579	0.07408896	0.06814603	0.1150304	0.09199085	0.1912905	0.283425	0.105854	0.2480584	0.3827558	0.5059746	0.7816417	1.791628	2.901371	3.69832
2499.130	1	0.06036873	0.07116258	0.07294581	0.07041339	0.2540252	0.5552409	3.562132	3.681108	0.07270777	0.07648152	0.1724273	0.1205267	1.15824	1.344249	0.5297971	0.7015128	0.0760908	0.1029487	0.06676001	0.08903219	0.2743118	0.4478241	0.2870868	0.3878433
2499.228	1	2.194964	2.078923	0.5140924	0.3616619	0.06577297	0.06762975	0.06940342	0.05117123	0.2954887	0.4711071	0.4013868	0.2283162	0.04180011	0.05683975	0.05050787	0.04132885	1.757722	1.393078	2.402651	2.094721	0.1003117	0.08517366	0.08856192	0.05318796
2499.229	1	0.3716055	0.372745	1.844569	1.918589	0.2224618	0.2704105	0.168012	0.1435242	1.942108	2.228656	1.172942	0.7182597	0.09249753	0.106255	0.0935711	0.08119536	0.209089	0.2946284	0.3512143	0.3040715	0.05613221	0.08035557	0.07453751	0.06587652
2499.229	1	0.04367257	0.05312679	0.05698872	0.06675536	0.7859909	1.414516	0.3572293	0.1998899	0.06216722	0.09618127	0.07897044	0.08175581	0.1227812	0.1215805	0.2067083	0.3351349	0.1087961	0.2460155	0.4235757	0.5162096	0.8053284	1.759278	2.98053	3.754204
2499.230	1	0.05076676	0.06196526	0.08974497	0.07150889	0.185495	0.4234992	3.452631	3.626437	0.0356454	0.0707515	0.158102	0.1141392	1.303392	1.494833	0.619375	0.7329059	0.04745744	0.08521014	0.07403409	0.07638607	0.2498965	0.4557348	0.3028746	0.3284008
2499.328	1	2.270635	2.1433	0.3777966	0.2991698	0.07535915	0.06812934	0.07061266	0.04593378	0.2628038	0.4482203	0.2854493	0.1362801	0.05069853	0.06557378	0.05558508	0.03426013	1.714345	1.569038	2.456782	2.058404	0.09311063	0.08677857	0.08925527	0.06231999
2499.328	1	0.4020069	0.4062297	1.907801	1.959331	0.2326605	0.2650304	0.2045647	0.1410157	1.904651	2.173958	1.233605	0.7148379	0.08271641	0.09936788	0.08780316	0.07353034	0.204538	0.2906143	0.3055527	0.2589887	0.06536012	0.09613347	0.05317549	0.06946391
2499.329	1	0.06423222	0.05376006	0.07089358	0.06859586	0.8353618	1.400438	0.390953	0.1630781	0.08384358	0.09568697	0.07998798	0.0829946	0.1293825	0.1351501	0.2190659	0.3400371	0.1079252	0.2465042	0.41234	0.5222522	0.8628149	1.744631	2.93803	3.786897
2499.330	1	0.04627856	0.0480389	0.07499198	0.09969481	0.1595912	0.2913714	3.321574	3.529864	0.03360826	0.04760894	0.1477552	0.1141164	1.399717	1.661568	0.7166589	0.7196039	0.06542502	0.0810452	0.08589529	0.07569424	0.2657317	0.4547683	0.2750763	0.3137915
2499.428	1	2.32449	2.20196	0.1997857	0.2400307	0.05786804	0.06287734	0.05577442	0.05604059	0.2116414	0.3961636	0.2323808	0.1118837	0.04412307	0.05301333	0.04194381	0.04801869	1.662204	1.729045	2.563991	2.036321	0.09538047	0.1007347	0.1010815	0.07652724
2499.429	1	0.4548108	0.4318229	2.020398	2.027554	0.254504	0.2539442	0.2143881	0.123711	1.956807	2.117345	1.273873	0.7124036	0.09081275	0.09394862	0.08483294	0.06640339	0.2162218	0.283488	0.2983872	0.2361538	0.07953053	0.1046181	0.06381297	0.05702457
2499.429	1	0.05020666	0.0668699	0.06497363	0.0606106	0.856367	1.442787	0.4039649	0.1732285	0.08132443	0.09818821	0.06563136	0.07467207	0.1279983	0.1263753	0.2226412	0.3508976	0.1179999	0.2370172	0.4154195	0.5176017	0.9181872	1.728631	2.889443	3.727639
2499.430	1	0.04540578	0.0539832	0.07861372	0.07254948	0.1345705	0.1981257	3.334098	3.491613	0.02310965	0.04249928	0.1486017	0.1002558	1.420287	1.670029	0.7387327	0.7206653	0.06010375	0.08913797	0.07959731	0.05998401	0.2530238	0.4657431	0.2706717	0.3122094
2499.527	1	2.40313	2.248368	0.08933308	0.217884	0.03701467	0.05903578	0.05004363	0.06231875	0.1786698	0.3376443	0.2840154	0.09485373	0.03513293	0.05122503	0.07386285	0.06804556	1.633347	1.816051	2.639228	1.980367	0.09006022	0.1084601	0.09113202	0.06215936
2499.528	1	0.4653488	0.4194322	2.07351	2.013931	0.2461428	0.2514388	0.1911844	0.1445945	1.967133	2.046907	1.281351	0.7516721	0.08086554	0.08563299	0.09210926	0.06067286	0.1953385	0.2725272	0.3284492	0.1847373	0.07252398	0.1160246	0.0600648	0.04475165
2499.529	1	0.05738618	0.07562922	0.06957831	0.05852027	0.867969	1.46435	0.4548776	0.1895856	0.07417575	0.1099902	0.06512264	0.07157614	0.1237364	0.1469383	0.2145691	0.3496034	0.1367303	0.2395369	0.4020402	0.5080089	0.9739036	1.718148	2.844433	3.742095
2499.530	1	0.03830482	0.03835903	0.04716633	0.07999995	0.1422041	0.1666218	3.36037	3.507793	0.03424038	0.05736426	0.1495601	0.08006439	1.401961	1.68163	0.7708913	0.6948089	0.06945249	0.07422131	0.0709967	0.07961371	0.2544589	0.4723742	0.2755467	0.3107232
2499.626	1	2.456425	2.305808	0.1608921	0.2373949	0.03077019	0.05279044	0.03717744	0.05869364	0.1383062	0.3049859	0.3690289	0.1142768	0.02382204	0.0422738	0.07167911	0.0586651	1.562188	1.818467	2.690397	1.945431	0.08995242	0.1051929	0.09199232	0.07131666
2499.627	1	0.4751619	0.4232374	2.114117	1.99267	0.2497466	0.2645943	0.1710317	0.1674604	2.006263	1.985252	1.276737	0.7948335	0.08978026	0.07056759	0.09730818	0.04416592	0.2356312	0.3150328	0.4035951	0.1456896	0.09228188	0.1236347	0.09652041	0.05999012
2499.627	1	0.0650488	0.07271567	0.08361749	0.04936685	0.8648397	1.44562	0.4866408	0.2160571	0.07308732	0.09662821	0.06821229	0.0607969	0.1197723	0.1730751	0.2277726	0.307847	0.1514921	0.2479161	0.4005581	0.4886253	1.039471	1.736094	2.834857	3.701627
2499.627	1	0.04557495	0.04482053	0.0698181	0.06679066	0.129838	0.2007056	3.354652	3.438713	0.04039104	0.04742281	0.1502381	0.08139601	1.345745	1.656985	0.7727349	0.7348829	0.04970158	0.08298896	0.07077686	0.06509414	0.2447233	0.4457934	0.2831395	0.3183972
2499.726	1	2.433615	2.408942	0.1475035	0.2980504	0.03642222	0.05919663	0.06557809	0.04508809	0.1400569	0.2696484	0.4169765	0.1684714	0.03378091	0.04642015	0.05458598	0.05734772	1.51569	1.758882	2.689192	1.950935	0.0920302	0.0966239	0.09705991	0.07015947
2499.727	1	0.4812772	0.3930885	2.083993	1.926998	0.2536423	0.2658524	0.1718806	0.1668259	2.05692	1.935669	1.269303	0.8137483	0.09228879	0.06383555	0.09093223	0.04311151	0.2938142	0.3057651	0.4918595	0.1960681	0.06464294	0.1188563	0.07077446	0.06103723
2499.727	1	0.07444945	0.07856754	0.09041851	0.04954095	0.8769346	1.44197	0.4501926	0.2537149	0.06353903	0.09740134	0.06184247	0.05799091	0.1061155	0.165072	0.2517381	0.2872302	0.1578559	0.2426139	0.4041443	0.5000698	1.102756	1.77491	2.800672	3.655877
2499.727	1	0.04215371	0.05866016	0.0719954	0.07162159	0.1218013	0.2914632	3.288711	3.392762	0.04650967	0.05336303	0.1418542	0.08541344	1.261917	1.611919	0.7547733	0.7571545	0.05776485	0.06888167	0.05906886	0.06585421	0.253259	0.4220109	0.2737916	0.3290466
2499.826	1	2.404583	2.447355	0.09393704	0.4500135	0.0387723	0.05164212	0.06343187	0.05061575	0.2108241	0.2278833	0.4011656	0.2376515	0.03742842	0.05278323	0.06882507	0.08022282	1.486079	1.695074	2.677815	1.990166	0.0908567	0.09394626	0.1022767	0.06698208
2499.827	1	0.5039605	0.3432241	2.034545	1.85647	0.2566811	0.2795933	0.1757908	0.1367783	2.081842	1.94595	1.263594	0.7884258	0.09251635	0.06917992	0.1145762	0.0471789	0.3520391	0.2946173	0.5498416	0.241383	0.06937877	0.1299041	0.06394641	0.07442839
2499.827	1	0.09193577	0.06844067	0.1006661	0.05315061	0.8963416	1.471515	0.4302613	0.2855192	0.06544257	0.1106567	0.07114519	0.06220399	0.1352721	0.1568822	0.2531469	0.2759862	0.1677496	0.2505319	0.3956137	0.5039085	1.126366	1.766514	2.790625	3.632412
2499.827	1	0.05210862	0.05057384	0.05459938	0.05790302	0.1528747	0.3782381	3.279155	3.377459	0.06002385	0.06432139	0.1290406	0.07617292	1.176854	1.526881	0.7662687	0.7586104	0.04750933	0.07251666	0.04748038	0.06307932	0.2550848	0.4031831	0.2429824	0.3536544
2499.926	1	2.378703	2.46433	0.1316026	0.543128	0.05580677	0.06594901	0.05059166	0.05530066	0.2356902	0.1950977	0.3913751	0.2629865	0.03937887	0.053947	0.06361718	0.09261096	1.482861	1.630097	2.634301	2.063049	0.08831177	0.08370948	0.09108584	0.07201414
2499.927	1	0.5279239	0.29389	1.992109	1.808332	0.2477014	0.2993347	0.183463	0.1608908	2.123478	2.033137	1.242294	0.7835293	0.0959837	0.07415634	0.1246714	0.04714384	0.3875699	0.2920408	0.6093902	0.3134256	0.05282283	0.1520871	0.03979729	0.0819076
2499.927	1	0.08214573	0.08131216	0.09716469	0.05182968	0.9042896	1.481328	0.3820206	0.3077156	0.08126356	0.09942359	0.06512696	0.05656434	0.1538083	0.1486605	0.2685908	0.2552328	0.1725847	0.2431819	0.3876131	0.49037	1.186551	1.84001	2.760637	3.528464
2499.927	1	0.05288245	0.05836736	0.0592688	0.04206653	0.1997996	0.4634361	3.19699	3.355831	0.08297406	0.06118319	0.1387478	0.08866483	1.118525	1.448531	0.7743188	0.7572935	0.05721365	0.06292213	0.05160846	0.05206634	0.2837661	0.400244	0.2018447	0.3699216
2500.026	1	2.336544	2.387425	0.2390409	0.5829034	0.03784364	0.06400275	0.07381261	0.05862596	0.2256798	0.1385392	0.3948689	0.3350607	0.05521159	0.05538139	0.06043131	0.05721821	1.539362	1.587955	2.624139	2.149043	0.08556742	0.09009499	0.1144581	0.05318876
2500.027	1	0.5310199	0.2575958	1.981152	1.792352	0.2695507	0.3032031	0.168991	0.1503082	2.218636	2.177876	1.246439	0.8067414	0.1037322	0.09200345	0.1283517	0.05582392	0.4354772	0.2824115	0.6644613	0.3691152	0.07137319	0.149286	0.0475426	0.08140146
2500.027	1	0.1032405	0.0886383	0.08925684	0.05909633	0.9195545	1.484139	0.3667266	0.2869889	0.07964773	0.09043753	0.06203464	0.04111624	0.1338019	0.138504	0.2740156	0.2406267	0.1880376	0.2560249	0.3784072	0.4933935	1.23976	1.899201	2.717637	3.531315
2500.027	1	0.04597815	0.0538493	0.04695138	0.05961038	0.1911459	0.5387555	3.276101	3.380808	0.0623568	0.08087446	0.1410403	0.09291962	1.076105	1.388173	0.7918062	0.7489315	0.05147887	0.05893738	0.04516899	0.06266518	0.3038101	0.3988816	0.1784879	0.4126053
2500.126	1	2.32352	2.300504	0.3181068	0.5034479	0.03226773	0.04478829	0.05522801	0.07870893	0.2497743	0.09256798	0.4150821	0.3783404	0.04998191	0.05829754	0.05537957	0.06757085	1.571967	1.537618	2.576692	2.262852	0.08620276	0.09201634	0.09252806	0.05306701
2500.127	1	0.5094635	0.2439699	1.905083	1.790402	0.27609	0.2760736	0.1668874	0.1345938	2.284326	2.237731	1.202206	0.8015007	0.08003841	0.09095272	0.0968943	0.05928996	0.4227105	0.2957705	0.6157144	0.4154079	0.08226091	0.1418726	0.05746195	0.07444999
2500.127	1	0.08179928	0.07264627	0.09165503	0.05019851	0.9064711	1.489939	0.363788	0.2669995	0.0737576	0.1022544	0.07146936	0.05110773	0.1457405	0.1489347	0.2589664	0.2182278	0.1764208	0.2416513	0.377151	0.4943589	1.247208	1.887127	2.731831	3.534412
2500.127	1	0.04802552	0.05014921	0.03674255	0.05468724	0.2064014	0.5560775	3.250307	3.435531	0.07150633	0.05925785	0.1477596	0.09581369	1.122093	1.36096	0.7853048	0.7416216	0.05210172	0.06538929	0.04178113	0.06713513	0.3219012	0.3930026	0.148101	0.4299104
2500.226	1	2.311418	2.216547	0.3775431	0.3938494	0.04632446	0.04359629	0.04768675	0.05163969	0.276108	0.08721071	0.4479655	0.3916685	0.03117339	0.04632035	0.04820812	0.06389678	1.574508	1.413522	2.554216	2.384927	0.08173653	0.08953376	0.09336661	0.06118873
2500.227	1	0.5265687	0.2027858	1.806133	1.809572	0.2910904	0.2799596	0.1694538	0.1273469	2.298967	2.279344	1.178436	0.7826836	0.07228107	0.08907551	0.07559969	0.06489617	0.3757301	0.2952673	0.5280387	0.4494917	0.06290744	0.1277892	0.07372562	0.06940539
2500.227	1	0.1040607	0.08564394	0.09188916	0.04700585	0.8823003	1.493347	0.388845	0.2326199	0.07750417	0.08597278	0.07807439	0.05503416	0.1561117	0.1673108	0.2417809	0.2250146	0.1809168	0.2539311	0.3787041	0.4993404	1.262714	1.88744	2.771263	3.53491
2500.227	1	0.04384947	0.05231269	0.03434652	0.03917879	0.1649395	0.530166	3.235308	3.467501	0.06429016	0.06954122	0.1440417	0.08563216	1.216762	1.401732	0.7416167	0.7722625	0.06138627	0.06614834	0.03926491	0.07289992	0.3119024	0.4181152	0.1734281	0.4479267
2500.328	1	2.297539	2.144796	0.4391035	0.2870354	0.0391426	0.04526393	0.05373844	0.03955181	0.2633095	0.1320076	0.4730942	0.4309606	0.03235395	0.03994825	0.06976518	0.06944303	1.542865	1.266751	2.581303	2.481231	0.07573585	0.08717972	0.1017725	0.05963881
2500.329	1	0.5391638	0.1943818	1.749161	1.812233	0.2860625	0.2980163	0.1841865	0.150746	2.264693	2.274054	1.206356	0.7789435	0.06532824	0.09498782	0.07803379	0.07444637	0.3316809	0.3184738	0.414619	0.4650511	0.07025953	0.1105922	0.07200336	0.07182093
2500.329	1	0.07762234	0.08060532	0.07161406	0.04233599	0.8682094	1.474268	0.4104337	0.1927967	0.07929122	0.09158056	0.04062434	0.06558521	0.1529242	0.1779262	0.2178395	0.2209848	0.1811744	0.2471718	0.3751904	0.5042088	1.270789	1.880424	2.826979	3.535208
2500.330	1	0.04323785	0.04902323	0.06039885	0.06811005	0.1259338	0.4598516	3.223999	3.507944	0.07636328	0.05062589	0.140647	0.09159014	1.328065	1.468786	0.6755898	0.7812969	0.06169976	0.07400604	0.03362679	0.08236708	0.3189792	0.4187002	0.2013886	0.4121129
2500.428	1	2.309591	2.113248	0.4618302	0.2443367	0.04921311	0.03451754	0.04419843	0.07367259	0.255251	0.167592	0.466579	0.4300233	0.04250986	0.0528444	0.05873122	0.06004966	1.569935	1.161806	2.65633	2.491681	0.0783903	0.07661506	0.08585073	0.05678292
2500.429	1	0.5188979	0.2159548	1.750705	1.836781	0.2611483	0.2976358	0.1902941	0.1742072	2.260969	2.356464	1.304478	0.797645	0.07514191	0.0881069	0.09606807	0.06740265	0.2692343	0.3531355	0.3546539	0.4599329	0.06865774	0.09502704	0.07835352	0.05046729
2500.429	1	0.08227502	0.07971083	0.07474573	0.02987402	0.8430923	1.437959	0.4237507	0.1700417	0.08505377	0.09308688	0.05835638	0.06947168	0.1431452	0.1973219	0.2182541	0.2402653	0.1801818	0.2523708	0.3826326	0.5075355	1.284056	1.896007	2.898437	3.537618
2500.430	1	0.03650087	0.04602899	0.05010022	0.08137395	0.1082358	0.3586942	3.233953	3.489585	0.06563425	0.04535933	0.1471984	0.1025422	1.398087	1.546695	0.593984	0.7898484	0.06339995	0.07331713	0.05822899	0.09452898	0.2961526	0.4307744	0.240827	0.386894
2500.528	1	2.314864	2.147403	0.4909482	0.2236086	0.05477851	0.0348905	0.05840817	0.07996825	0.2403605	0.1928784	0.4765819	0.4002805	0.04747487	0.04904754	0.06141679	0.05229019	1.601034	1.164718	2.744819	2.432993	0.0833785	0.0835123	0.07844505	0.07108201
2500.529	1	0.5154787	0.227128	1.780912	1.858561	0.2434796	0.3137348	0.2094688	0.157699	2.211439	2.387576	1.381892	0.787083	0.07753085	0.08963153	0.09878238	0.06322817	0.1821565	0.4102521	0.3261958	0.4391852	0.06548066	0.09370368	0.07906007	0.04759203
2500.529	1	0.06934554	0.09002264	0.08541466	0.05820528	0.800536	1.426166	0.4154395	0.1841201	0.07716476	0.08527349	0.05381837	0.07347653	0.147137	0.2063962	0.2265022	0.2503121	0.1925978	0.2671674	0.3943746	0.5003386	1.294926	1.932832	2.953241	3.523744
2500.530	1	0.04640229	0.05081974	0.07619567	0.08186986	0.1618368	0.2557197	3.265769	3.48281	0.06527793	0.03960628	0.138591	0.1021786	1.436702	1.576667	0.538635	0.7792686	0.05710912	0.07196637	0.04663624	0.09066796	0.2615309	0.4350889	0.2632924	0.3812203
2500.628	1	2.324714	2.233403	0.4967966	0.2929823	0.06410305	0.03840538	0.06226005	0.07060485	0.2934245	0.1796554	0.4724958	0.3489234	0.05433009	0.06162176	0.06421243	0.04035888	1.615751	1.320459	2.786834	2.351976	0.08910534	0.07906659	0.08032075	0.0505816
2500.629	1	0.506848	0.1965425	1.810523	1.892005	0.2337279	0.2903566	0.2086986	0.1470323	2.133092	2.349915	1.400218	0.7697475	0.07432469	0.08275158	0.06439432	0.06716743	0.1547592	0.4626566	0.2849157	0.3920757	0.05946905	0.09974781	0.07480158	0.07022458
2500.629	1	0.04279222	0.08765172	0.07884111	0.06798624	0.7738238	1.415691	0.3855048	0.2304578	0.0592735	0.09870979	0.06788687	0.08231592	0.1279535	0.2030657	0.249168	0.2423324	0.1864356	0.2739514	0.3997638	0.4920161	1.289591	1.950784	2.970177	3.529974
2500.630	1	0.05184369	0.05459259	0.06999151	0.1005046	0.1785254	0.2019638	3.287668	3.474234	0.06084134	0.0506187	0.164148	0.09274371	1.443015	1.607075	0.5104703	0.7723687	0.07487438	0.0740654	0.0659108	0.08128915	0.2471525	0.4473132	0.2838118	0.3844047
2500.728	1	2.367353	2.334633	0.5173417	0.3290566	0.06859034	0.04665098	0.0492077	0.06832846	0.3345179	0.2384402	0.4316109	0.2780531	0.05112545	0.05559009	0.08293283	0.05702167	1.588343	1.494951	2.800036	2.260781	0.09549638	0.08899928	0.07526449	0.06296763
2500.729	1	0.5008834	0.1947274	1.830881	1.914901	0.2189065	0.2849863	0.1987307	0.1391599	2.047403	2.355871	1.404832	0.7676809	0.05762441	0.0984101	0.05763522	0.05255082	0.2111154	0.4834439	0.2779725	0.3434869	0.05165909	0.1128015	0.05222226	0.05632817
2500.729	1	0.05540387	0.09242971	0.07645518	0.06950943	0.7566041	1.400387	0.3250001	0.2904763	0.05268443	0.1021732	0.07971986	0.1013924	0.124156	0.191498	0.2475782	0.2512802	0.1866549	0.2715907	0.3976452	0.4901457	1.280933	1.965268	3.000875	3.540482
2500.730	1	0.04551093	0.05316186	0.06357959	0.08341528	0.1593941	0.2026912	3.31407	3.465293	0.04784019	0.02894804	0.1611489	0.09516975	1.417188	1.624497	0.487179	0.7766812	0.05957453	0.08043392	0.0522317	0.0930426	0.2191686	0.4446005	0.3214572	0.4183472
2500.828	1	2.42587	2.428134	0.5341222	0.3259077	0.06835198	0.04669823	0.05060148	0.06201826	0.3434372	0.27318	0.3712123	0.1825934	0.05810491	0.05423452	0.08146969	0.06772211	1.534376	1.624622	2.779508	2.174675	0.1013105	0.09668344	0.08158157	0.05225444
2500.829	1	0.4671183	0.2622209	1.911213	1.939613	0.2173896	0.2825385	0.1996862	0.1296226	2.037149	2.327841	1.420359	0.7673341	0.08633246	0.1102448	0.06287725	0.05465129	0.2945782	0.4777154	0.2921236	0.3213724	0.0683177	0.09513159	0.05795688	0.05402264
2500.830	1	0.05050696	0.07790493	0.07787275	0.05366323	0.7441804	1.385077	0.2748272	0.330493	0.05238607	0.07827185	0.07649886	0.09402379	0.145148	0.1630782	0.2452644	0.2570162	0.1838402	0.2627884	0.3983476	0.4860571	1.228809	1.981838	3.002723	3.550987
2500.830	1	0.0474474	0.06038423	0.0636688	0.08227933	0.1510684	0.2942766	3.298646	3.441676	0.07803287	0.06325927	0.1428523	0.09545683	1.35961	1.598405	0.4916859	0.7866606	0.06600655	0.06745337	0.07485192	0.07760636	0.1942025	0.4365519	0.311424	0.4133584
2500.928	1	2.487102	2.523377	0.5118235	0.290594	0.05798466	0.05244604	0.05023443	0.02675268	0.3094784	0.3023711	0.2906209	0.1063508	0.0571339	0.05857151	0.05989985	0.06436411	1.43969	1.655791	2.759049	2.119652	0.0988135	0.1073202	0.0810678	0.05621731
2500.929	1	0.4297264	0.3511562	1.945749	1.960906	0.2265621	0.2804705	0.2141876	0.1354669	2.01564	2.262919	1.394198	0.7663495	0.09657718	0.09755856	0.04700156	0.05388196	0.3349105	0.4668016	0.2975723	0.3228812	0.07305852	0.09548605	0.07045398	0.05967491
2500.929	1	0.07143707	0.08178434	0.08125122	0.05418135	0.7263453	1.376524	0.2439345	0.376935	0.06196298	0.08596799	0.09270263	0.1058827	0.1230788	0.1436869	0.2484213	0.292672	0.1700813	0.2624637	0.4047	0.4853673	1.195176	1.972437	3.023041	3.587367
2500.930	1	0.05062285	0.07729245	0.06363757	0.05133038	0.1449968	0.4028798	3.295524	3.4257	0.06058824	0.04891428	0.1571962	0.07910986	1.273339	1.564583	0.5084505	0.811143	0.0666957	0.07430831	0.05378808	0.06419193	0.2185619	0.4462625	0.3023058	0.4042253
2501.028	1	2.541305	2.577823	0.4837918	0.2837797	0.05396588	0.0469488	0.04256517	0.03332451	0.2584861	0.33689	0.204279	0.09061095	0.04213504	0.05599818	0.03837054	0.04337165	1.376032	1.589356	2.717924	2.068452	0.09221697	0.1056628	0.0826209	0.06701652
2501.029	1	0.405403	0.4678392	1.948007	1.954615	0.2264068	0.2707328	0.1993321	0.1320988	1.972573	2.145669	1.297536	0.7397971	0.1022167	0.08306781	0.0504936	0.07034853	0.3814244	0.4616783	0.2696205	0.3284902	0.08951005	0.08248654	0.06928129	0.06946865
2501.029	1	0.04711632	0.05176191	0.09001347	0.06755082	0.7322984	1.364293	0.2021771	0.4065313	0.07753071	0.09480418	0.1000133	0.117464	0.1316069	0.1432594	0.246376	0.3109645	0.1727114	0.2636123	0.4091597	0.4781903	1.134723	1.949473	3.007449	3.634492
2501.030	1	0.06603075	0.07571272	0.04619199	0.07136175	0.1880691	0.4971135	3.296367	3.408728	0.0895776	0.05733405	0.152192	0.08660233	1.171985	1.505969	0.5017401	0.7871053	0.06061394	0.08687424	0.05669407	0.06950342	0.2262328	0.4719199	0.3049034	0.4262633
2501.128	1	2.542916	2.505712	0.4358777	0.2242369	0.04007104	0.05225944	0.03925437	0.04271219	0.1725565	0.306831	0.2122223	0.1052739	0.03305246	0.04172785	0.04118128	0.05359734	1.398632	1.487187	2.668805	2.075771	0.08581189	0.0829413	0.08988811	0.06612549
2501.129	1	0.3990762	0.58163	1.936228	1.986796	0.2235458	0.2680718	0.1925557	0.1268495	1.948096	2.109129	1.211871	0.7162703	0.09212677	0.09232647	0.06560684	0.07969016	0.4191101	0.4210721	0.2938115	0.3218884	0.09151238	0.09100677	0.0618921	0.07163046
2501.129	1	0.05039063	0.05875488	0.07045666	0.07396938	0.7349172	1.374311	0.1547996	0.3858397	0.07878759	0.09433167	0.09349744	0.115876	0.1377299	0.1642535	0.2370284	0.3436576	0.147137	0.2782699	0.395216	0.4792475	1.091719	1.953261	2.995765	3.642222
2501.130	1	0.07345732	0.04427329	0.05218925	0.06386326	0.1854886	0.5575851	3.261241	3.412951	0.06489313	0.0738926	0.146934	0.06829608	1.095819	1.429189	0.5012657	0.7728609	0.04688583	0.07275949	0.05443331	0.06117357	0.2393944	0.4881011	0.2989262	0.4358733
2501.228	1	2.471022	2.478134	0.4382153	0.1269211	0.02903603	0.04007563	0.03905134	0.05957967	0.1141826	0.2342646	0.2449663	0.1691087	0.04051557	0.04679058	0.05486779	0.05894137	1.484759	1.386262	2.677686	2.103971	0.09227664	0.07978383	0.09391575	0.05476141
2501.229	1	0.4063563	0.6696982	1.965106	1.998964	0.2170159	0.2647825	0.1646723	0.1158185	2.00304	2.063919	1.097209	0.7066739	0.1161278	0.1086498	0.07805102	0.08964117	0.4759385	0.3852405	0.313086	0.2716598	0.1015856	0.09926672	0.05943826	0.06319878
2501.229	1	0.06200593	0.05314068	0.06665407	0.06215235	0.7462979	1.388538	0.1174597	0.3535276	0.0764013	0.1040833	0.08213128	0.1162742	0.1421903	0.1519018	0.244361	0.3623487	0.1480857	0.2673761	0.4004971	0.5121991	1.013295	1.896409	2.997431	3.727484
2501.230	1	0.06415751	0.06115467	0.05525553	0.06436258	0.1762946	0.5529093	3.224137	3.483835	0.09620612	0.06728924	0.1487	0.08952742	1.072858	1.41652	0.5257348	0.7579392	0.05906773	0.07948644	0.05500794	0.06102313	0.2373368	0.4608855	0.3008043	0.4585166
2501.328	1	2.376058	2.464711	0.4684887	0.1157665	0.03108354	0.03519636	0.04136862	0.064497	0.09195726	0.1890254	0.2964621	0.2585788	0.02772982	0.03649383	0.05411922	0.05442468	1.55831	1.364718	2.671944	2.092626	0.08919074	0.09344009	0.08603749	0.05595139
2501.329	1	0.4267466	0.7275269	1.959078	1.966025	0.2361094	0.2693904	0.1437221	0.1412035	2.054912	2.005977	0.9577357	0.7267391	0.1116472	0.1048948	0.09780314	0.08242036	0.4852177	0.3451966	0.3027058	0.1963635	0.08294914	0.1018529	0.05121128	0.07565876
2501.329	1	0.0494474	0.0491732	0.0759185	0.07900069	0.7776909	1.376273	0.1266579	0.3079453	0.07788562	0.1043713	0.08333438	0.1228968	0.1366319	0.1283754	0.2348645	0.3836084	0.1487862	0.2500919	0.3947078	0.526587	0.9563905	1.873811	2.979434	3.747753
2501.330	1	0.06348005	0.04018488	0.0730516	0.060908	0.1359258	0.5383023	3.201911	3.496974	0.07515858	0.05458248	0.1454696	0.08021854	1.118507	1.433138	0.554015	0.7344571	0.06126734	0.08601085	0.05466994	0.07089797	0.2471624	0.4612519	0.2884617	0.4507651
2501.428	1	2.280797	2.428521	0.4618936	0.2116144	0.02356292	0.04108726	0.04308251	0.04413038	0.1007389	0.2066431	0.4157125	0.3158283	0.02563853	0.04025486	0.05603393	0.04668273	1.610301	1.365699	2.66602	2.108245	0.08668781	0.0779893	0.09034541	0.06354228
2501.429	1	0.4212452	0.7671703	1.945262	1.909323	0.2417643	0.258869	0.1202492	0.146336	2.097037	1.965432	0.8283956	0.7620468	0.1038416	0.1033534	0.09683732	0.08281186	0.5086005	0.3252912	0.3384733	0.2233797	0.08186279	0.08844664	0.04883845	0.0588271
2501.429	1	0.04963383	0.04771312	0.05394988	0.06882863	0.7689673	1.351205	0.1004919	0.2210187	0.06554083	0.09939245	0.07419556	0.1250209	0.1294709	0.1298299	0.2123709	0.4013994	0.1424932	0.2486019	0.3874423	0.5145718	0.9228809	1.882529	2.93654	3.698685
2501.430	1	0.05946898	0.05706621	0.04578078	0.05660213	0.08110708	0.4674284	3.170928	3.478593	0.06645198	0.06212335	0.1387311	0.09327689	1.209786	1.516629	0.6036732	0.7354188	0.05011557	0.1012204	0.05103779	0.07124578	0.2148195	0.4808327	0.2643349	0.3942207
2501.528	1	2.188584	2.402744	0.4446492	0.2365423	0.03026406	0.05275575	0.06469555	0.07787265	0.1388864	0.1768117	0.5408529	0.3391192	0.042994	0.04210397	0.06214877	0.045345	1.637244	1.334946	2.659654	2.15593	0.07927385	0.09279774	0.07984682	0.06005841
2501.529	1	0.4176779	0.7612051	1.884854	1.860021	0.2571951	0.2485353	0.1176749	0.1428765	2.159433	1.963719	0.7817366	0.8029963	0.1035866	0.09281662	0.08799086	0.09023346	0.4772899	0.3188965	0.3709732	0.2913549	0.08446735	0.0798874	0.05762016	0.06051363
2501.529	1	0.04946991	0.04563106	0.04863362	0.07407208	0.7562289	1.328014	0.07163579	0.1201725	0.06559577	0.09133136	0.06721036	0.12282	0.1309192	0.1500418	0.2176035	0.4101026	0.1424068	0.2492726	0.4008112	0.5105195	0.8893873	1.89636	2.896334	3.674207
2501.530	1	0.04173491	0.04439123	0.07239577	0.07468169	0.1016514	0.3989751	3.20297	3.503608	0.03300066	0.05234001	0.1388853	0.1000269	1.313393	1.596651	0.6577482	0.7266233	0.05998674	0.09593247	0.06210426	0.06846807	0.221723	0.4587722	0.2347177	0.3692132
2501.628	1	2.147976	2.349968	0.3573474	0.2830832	0.04336801	0.05695146	0.07235183	0.06441946	0.1878662	0.2136111	0.5851043	0.280722	0.04784646	0.04320109	0.06662109	0.05083753	1.62599	1.359967	2.688971	2.232391	0.08797067	0.091561	0.08910695	0.06407044
2501.629	1	0.388431	0.767599	1.836262	1.851929	0.2463607	0.2577301	0.143557	0.1542148	2.207766	2.059747	0.8166884	0.8542274	0.08779094	0.1089035	0.08377796	0.09768923	0.4406337	0.3307893	0.3935979	0.3668674	0.08987375	0.0851761	0.04871908	0.0595503
2501.629	1	0.03803668	0.04130677	0.07162047	0.08004637	0.7717694	1.319458	0.08635382	0.1283338	0.06548888	0.08911782	0.07516825	0.1285571	0.1123305	0.1630032	0.2318543	0.415684	0.1399469	0.2480192	0.3884939	0.5007202	0.8531145	1.888829	2.85548	3.647808
2501.630	1	0.0332167	0.04195596	0.04714929	0.06142539	0.1326171	0.3014434	3.21385	3.488665	0.03816601	0.04766785	0.1369847	0.1042455	1.392574	1.661	0.6971299	0.7056873	0.06216142	0.07448926	0.0653938	0.06290144	0.1901372	0.4495503	0.2030706	0.3449837
2501.728	1	2.132691	2.327396	0.219963	0.3270601	0.06068306	0.05273816	0.06423196	0.05078217	0.2351078	0.2535298	0.5757671	0.145581	0.03696552	0.05140658	0.07644689	0.04063688	1.582733	1.420035	2.736597	2.296077	0.07425805	0.0834331	0.09041265	0.07505208
2501.729	1	0.3527795	0.7564429	1.773529	1.837023	0.2467624	0.2651085	0.1444882	0.1685034	2.185555	2.141292	0.8844451	0.8871963	0.07517728	0.09525237	0.06907759	0.1162766	0.36694	0.3569675	0.4051174	0.4223809	0.1023235	0.08320694	0.05518134	0.06767828
2501.729	1	0.05055964	0.04182621	0.07203979	0.06973282	0.7885027	1.323924	0.1187902	0.2200925	0.05789484	0.09130509	0.08459749	0.1275798	0.1019504	0.1632103	0.2410618	0.4250156	0.1328283	0.2344089	0.3682674	0.4966569	0.8164287	1.86332	2.791155	3.641451
2501.730	1	0.0483462	0.05178942	0.07280141	0.07654879	0.1407875	0.2171573	3.220156	3.472638	0.03520267	0.04494717	0.1507083	0.08512263	1.428867	1.71828	0.7421463	0.6781725	0.0528628	0.07850885	0.05966465	0.07196293	0.1674356	0.4523172	0.2005384	0.3438392
2501.828	1	2.163155	2.314826	0.2059689	0.3789839	0.05997267	0.05621954	0.0958884	0.06817069	0.2394025	0.2337347	0.5865683	0.1852279	0.04386763	0.0617329	0.07832286	0.05455318	1.562956	1.477856	2.807785	2.2973	0.0863426	0.08279155	0.09583268	0.08546047
2501.829	1	0.3170318	0.753753	1.72233	1.836818	0.2439315	0.2591154	0.1258023	0.1866203	2.148581	2.180466	0.9662346	0.861204	0.1007299	0.1115033	0.05957221	0.09019139	0.3277314	0.3963847	0.3883057	0.4314499	0.09854225	0.07898805	0.05220977	0.05987046
2501.829	1	0.05349199	0.05043952	0.06622525	0.07343298	0.80796	1.331542	0.1313254	0.2894215	0.07553297	0.0741741	0.09590351	0.123856	0.1213015	0.1595397	0.2384062	0.4061896	0.1345416	0.2382194	0.3630274	0.5071142	0.7945893	1.845149	2.745468	3.666982
2501.830	1	0.0363612	0.03489432	0.0459881	0.08204068	0.1301827	0.1677087	3.242264	3.460323	0.03784413	0.07054719	0.1519116	0.08395607	1.436006	1.741588	0.7761085	0.6748827	0.04348821	0.08182113	0.07798651	0.07709627	0.1592999	0.4516156	0.2471281	0.3190543
2501.928	1	2.191914	2.302627	0.1979022	0.3853391	0.05664948	0.05147025	0.08421054	0.05717162	0.2532156	0.2510636	0.5430726	0.3026293	0.06400965	0.04723172	0.07834545	0.05954598	1.571618	1.587395	2.867555	2.234155	0.08284181	0.1191749	0.09186663	0.06964891
2501.929	1	0.3080127	0.7446323	1.708928	1.854603	0.2481582	0.271523	0.1313199	0.1785309	2.09162	2.234054	1.075307	0.8207105	0.1050708	0.1240078	0.07890099	0.07430801	0.3775218	0.4352739	0.3887699	0.4367303	0.1011042	0.08997561	0.07411608	0.06980707
2501.929	1	0.05595169	0.05985635	0.06248255	0.03802716	0.832777	1.347487	0.1399101	0.3449884	0.08959285	0.08115768	0.05992053	0.1154097	0.1255556	0.1998728	0.2086871	0.3586449	0.1131764	0.2519621	0.3593029	0.508396	0.7474126	1.817739	2.678618	3.696633
2501.930	1	0.02833531	0.03955753	0.06471479	0.07630465	0.1274641	0.1733955	3.258824	3.454984	0.04542796	0.05326778	0.1591731	0.08783347	1.393052	1.733691	0.7792631	0.6715931	0.05102586	0.07859888	0.07280622	0.07191031	0.1704504	0.4513923	0.28284	0.3217752
2502.028	1	2.208251	2.28934	0.135599	0.3056341	0.0562265	0.06258675	0.06773236	0.07405501	0.3192339	0.2739638	0.496227	0.4025764	0.05303999	0.05982344	0.07569938	0.05199639	1.581868	1.705006	2.968864	2.16922	0.06794445	0.09883938	0.09490248	0.08052056
2502.028	1	0.316525	0.7113709	1.748185	1.879796	0.2421176	0.2866387	0.1527436	0.1470537	2.059006	2.286392	1.197287	0.786214	0.09677464	0.1196612	0.07385998	0.07047815	0.4456132	0.448259	0.3630387	0.4493627	0.08792396	0.09441076	0.0897125	0.07032283
2502.029	1	0.05708039	0.06432101	0.07337131	0.05831988	0.8435956	1.349735	0.1323243	0.3933015	0.08352368	0.1015691	0.05650089	0.1088384	0.1282245	0.2093321	0.2031081	0.3244784	0.1103154	0.2466117	0.3450512	0.5139702	0.7326209	1.79672	2.634153	3.678351
2502.030	1	0.0644954	0.069012	0.05316982	0.07332614	0.1842084	0.255762	3.269149	3.419219	0.07055384	0.06203158	0.152098	0.09409891	1.31653	1.68591	0.7627089	0.6838266	0.05638705	0.07513068	0.06128443	0.0589076	0.18723	0.4328744	0.3444099	0.3202047
2502.128	1	2.188553	2.316855	0.1012004	0.2201373	0.06538546	0.06447018	0.07372466	0.07728804	0.3213185	0.2732884	0.404522	0.454712	0.05929926	0.06206748	0.06810202	0.05961237	1.55442	1.819024	2.993791	2.072664	0.08259665	0.09373284	0.111352	0.07530982
2502.128	1	0.3563046	0.6253571	1.777797	1.878637	0.2545915	0.2783821	0.1640839	0.1337546	2.016736	2.285311	1.268404	0.7295148	0.0841658	0.1254124	0.05871594	0.05812482	0.4893261	0.4328325	0.2580141	0.4417332	0.08011551	0.1032712	0.07799445	0.06412005
2502.129	1	0.07880354	0.05369717	0.05828164	0.04880619	0.8668105	1.383053	0.1126443	0.4119017	0.07956392	0.09022929	0.05378153	0.1093352	0.1281797	0.2085741	0.1914546	0.3059277	0.1045687	0.2484224	0.3548266	0.5032449	0.754665	1.795006	2.603063	3.624864
2502.130	1	0.0445479	0.05428405	0.06336416	0.05181716	0.1877103	0.3622152	3.278737	3.361434	0.05240784	0.07295759	0.1374903	0.07706239	1.204375	1.573798	0.7580007	0.6903492	0.05663777	0.07588663	0.05707	0.052858	0.21082	0.4413073	0.3900016	0.3501354
2502.228	1	2.168376	2.382478	0.1735796	0.1630033	0.06201461	0.06918848	0.06047984	0.06800412	0.2584736	0.3379298	0.2595599	0.4941974	0.05594572	0.05791358	0.04458404	0.0567105	1.526572	1.873117	2.926077	1.970856	0.0774449	0.09070311	0.1036796	0.07126578
2502.229	1	0.392292	0.5712507	1.783301	1.847242	0.2773459	0.2732932	0.185365	0.1269081	2.024361	2.264365	1.32633	0.6854455	0.08786744	0.1179624	0.05964304	0.06461196	0.5301451	0.4146574	0.1603597	0.4347413	0.07825435	0.1068158	0.07928339	0.05728843
2502.229	1	0.08475568	0.05739675	0.07387454	0.06335303	0.8860371	1.403019	0.1510877	0.4149217	0.07288043	0.09515167	0.05912397	0.1014336	0.1410072	0.2092733	0.1804641	0.2754012	0.1177127	0.2613275	0.3690749	0.4791409	0.8043494	1.803967	2.566843	3.598716
2502.230	1	0.06281027	0.06515237	0.06870869	0.06220708	0.1928794	0.4457997	3.30338	3.305575	0.06846292	0.06687495	0.1421395	0.0870365	1.137983	1.491032	0.7767582	0.7104155	0.06272695	0.06762679	0.07301243	0.07108803	0.2667397	0.4536996	0.440243	0.4244843
2502.328	1	2.118018	2.446262	0.3488421	0.2266879	0.03707598	0.07299297	0.04034373	0.07165461	0.1997025	0.4096394	0.1908702	0.4895698	0.05559359	0.05341412	0.05016368	0.07914612	1.430665	1.830834	2.865261	1.85897	0.07901013	0.0936606	0.1115645	0.06157027
2502.328	1	0.4025219	0.4935154	1.827159	1.849869	0.2494241	0.2558135	0.1887309	0.1230245	2.010936	2.21858	1.353299	0.6822765	0.09315156	0.1253304	0.05746514	0.09259402	0.5170025	0.4270671	0.1134283	0.4097991	0.09090603	0.1066011	0.06283207	0.05506541
2502.329	1	0.08256634	0.06880988	0.08383626	0.08178784	0.9171629	1.411772	0.2135051	0.3954265	0.0949541	0.08645367	0.06226305	0.09226416	0.1578176	0.1840306	0.1813071	0.2673632	0.1271036	0.2836653	0.3790916	0.4856755	0.8312516	1.796767	2.492934	3.637449
2502.330	1	0.04931379	0.04550574	0.05291317	0.05893133	0.1666347	0.5203174	3.281778	3.360115	0.08007072	0.06890795	0.1525589	0.09384673	1.108192	1.406343	0.7642489	0.6977104	0.06143411	0.07067323	0.08776734	0.06738888	0.281136	0.4396783	0.448439	0.4727107
2502.428	1	2.076974	2.504283	0.5359423	0.3302515	0.04223971	0.08054715	0.06159582	0.06440827	0.1854388	0.4129196	0.2721354	0.4280816	0.05361294	0.03750992	0.06396251	0.06389936	1.324293	1.65502	2.833885	1.758409	0.07138391	0.08578533	0.08889844	0.04913874
2502.428	1	0.3965964	0.4035506	1.921643	1.899455	0.2099867	0.2754167	0.2133618	0.1243915	1.979027	2.194534	1.413051	0.6972354	0.09076427	0.1296168	0.07975264	0.1105124	0.4832967	0.4147005	0.205517	0.4038273	0.0693566	0.09868306	0.03701536	0.05265914
2502.429	1	0.08636452	0.08540281	0.08343462	0.09325958	0.9224074	1.411029	0.2768789	0.3434933	0.09183215	0.08912332	0.05174881	0.1064148	0.1579934	0.1407272	0.1838953	0.2668596	0.1164962	0.2731951	0.3671299	0.4753556	0.8705269	1.795878	2.46307	3.562079
2502.430	1	0.05386024	0.07438149	0.06847378	0.04515446	0.1254856	0.6046207	3.476547	3.446815	0.08639815	0.07479461	0.1589607	0.09224741	1.173146	1.347485	0.7842414	0.685527	0.07013185	0.08646017	0.08500888	0.08143749	0.3441231	0.4887596	0.4364204	0.6023177
2502.528	1	2.100853	2.545069	0.6478275	0.4269431	0.03752446	0.05985983	0.04864756	0.05604273	0.1440042	0.3800475	0.3415121	0.411534	0.04881623	0.04581025	0.07388671	0.06462882	1.333997	1.360341	2.589134	1.763495	0.06265325	0.09874709	0.07636963	0.06056607
2502.528	1	0.4051755	0.2666614	2.007745	1.990777	0.2179897	0.2842012	0.1902079	0.1229126	1.970372	2.191706	1.405385	0.7414314	0.09505078	0.1295066	0.07342706	0.1118435	0.4155348	0.3964368	0.2880821	0.4126848	0.06907037	0.09711724	0.0480783	0.06257283
2502.529	1	0.06922392	0.08219416	0.1033731	0.09774845	0.9490285	1.436667	0.2963256	0.2755193	0.07629644	0.1018383	0.04162208	0.1045958	0.1719066	0.1350241	0.1682967	0.2750306	0.1502879	0.2568208	0.3966572	0.4516989	0.9480436	1.877184	2.574649	3.398773
2502.530	1	0.05586625	0.06176173	0.0701151	0.04701815	0.1620026	0.6489746	3.553218	3.396686	0.08070554	0.06668802	0.1902371	0.1122573	1.369917	1.387652	0.7080312	0.7045912	0.08860724	0.1107103	0.06932175	0.08248678	0.3676294	0.5282461	0.3868225	0.6267436
2502.628	1	2.134349	2.520555	0.7456705	0.4769615	0.03461981	0.05680378	0.05710897	0.06524179	0.1147646	0.3483474	0.3704379	0.4244082	0.04040996	0.0481233	0.07130133	0.05942648	1.47281	1.14058	2.46216	1.742124	0.07680639	0.08303784	0.0747554	0.06681831
2502.628	1	0.4104654	0.1627573	2.135037	2.092665	0.22864	0.2746498	0.2049529	0.1469302	1.996007	2.221228	1.387742	0.872885	0.07973939	0.1566518	0.07171552	0.09839101	0.3171004	0.3928857	0.3212875	0.4314828	0.05531139	0.1103085	0.06115417	0.06830327
2502.629	1	0.08529156	0.06832766	0.09293509	0.09956481	0.9640415	1.429712	0.3464093	0.1839297	0.08847355	0.102452	0.07253846	0.09718698	0.1849534	0.1471087	0.1763927	0.2856985	0.1684578	0.2432767	0.4124452	0.4551159	0.988069	1.862029	2.633427	3.395962
2502.630	1	0.04040641	0.06833165	0.06791425	0.0561801	0.2238192	0.6059835	3.491794	3.447406	0.09290905	0.08669904	0.1667379	0.08867915	1.565818	1.462902	0.645171	0.7235272	0.08084443	0.1095908	0.09063496	0.09866867	0.3933316	0.5324646	0.3497573	0.5955675
2502.728	1	2.175754	2.45859	0.8522357	0.4841032	0.04443961	0.07230133	0.06243796	0.06123711	0.1600545	0.3147947	0.3117677	0.3958147	0.03829545	0.04795468	0.0545532	0.05727824	1.676066	1.028881	2.355286	1.791631	0.07873222	0.06577667	0.06921637	0.06288182
2502.728	1	0.400065	0.1281887	2.245985	2.168771	0.2200894	0.2565082	0.2002931	0.1520315	1.990052	2.199782	1.365244	1.030129	0.08233172	0.1499954	0.07899804	0.09075629	0.3623844	0.4071934	0.2663767	0.42056	0.04515699	0.08022351	0.06238587	0.06518163
2502.729	1	0.07972517	0.07402445	0.09792489	0.08259122	1.013996	1.496122	0.3814224	0.1064104	0.07811435	0.1049533	0.0793482	0.1019138	0.1905819	0.1428718	0.2051779	0.2834162	0.1821938	0.2290123	0.3987959	0.4601958	1.014355	1.848609	2.676416	3.374645
2502.730	1	0.05764378	0.05168982	0.09032289	0.07740896	0.2731196	0.5102068	3.542362	3.437281	0.07424187	0.08508983	0.1915508	0.1316121	1.685974	1.538655	0.5516196	0.7451767	0.08007733	0.0918655	0.09120561	0.08686918	0.3990627	0.5253683	0.3521213	0.5389036
2502.828	1	2.222812	2.43436	0.9000515	0.5068088	0.03773644	0.05782841	0.07545714	0.05380784	0.2396995	0.2848282	0.2895136	0.3542864	0.0650203	0.03465221	0.04218245	0.04646794	1.859912	1.084846	2.287161	1.762752	0.09045961	0.08266767	0.06615402	0.05100666
2502.828	1	0.3902681	0.2019956	2.297195	2.21401	0.2186448	0.2706256	0.1950236	0.1719898	2.006329	2.155338	1.312999	1.142194	0.08719988	0.1501404	0.08548337	0.09461752	0.5000774	0.4611297	0.1718533	0.3885014	0.04535574	0.08059044	0.04744471	0.06903935
2502.829	1	0.08486778	0.07811021	0.1096515	0.06140954	1.071176	1.569243	0.3857538	0.140338	0.09653202	0.1296007	0.09796322	0.1189212	0.1756426	0.1539496	0.2422191	0.2929786	0.1854085	0.2224323	0.4010125	0.4634825	1.040464	1.83483	2.759335	3.35758
2502.830	1	0.06598664	0.06541373	0.07123016	0.1281175	0.2878283	0.387307	3.54731	3.375243	0.05988044	0.05326978	0.1922319	0.1541184	1.732714	1.725016	0.4168244	0.760723	0.08336167	0.07521826	0.08623179	0.09251322	0.4015997	0.4789205	0.3973336	0.4313474
2502.928	1	2.243598	2.349792	0.8447094	0.4966872	0.03251126	0.05033834	0.06655811	0.05255167	0.2679866	0.2832982	0.3609555	0.3278566	0.06121202	0.03432778	0.05859535	0.04701892	1.99944	1.249443	2.358421	1.710805	0.08901078	0.07761504	0.07453875	0.05434312
2502.928	1	0.3616818	0.2986065	2.252722	2.218112	0.2217009	0.2684288	0.1910748	0.1852542	2.060953	2.148981	1.236242	1.217534	0.1016423	0.1424151	0.08677438	0.09224359	0.624094	0.5189823	0.2282467	0.332049	0.06184606	0.08844383	0.04666976	0.05879654
2502.929	1	0.06762991	0.06083583	0.074387	0.05670669	1.080203	1.634302	0.3568896	0.2133394	0.08967766	0.1367501	0.09831754	0.1142415	0.1749815	0.1578284	0.2483368	0.2871205	0.1836666	0.2227735	0.4001331	0.4520612	1.054515	1.866184	2.821899	3.326285
2502.930	1	0.07880431	0.04011641	0.07094187	0.1057963	0.2729601	0.219877	3.500605	3.343622	0.06268713	0.05616835	0.1966155	0.1717245	1.766712	1.865668	0.291128	0.7766251	0.07554313	0.106232	0.09643432	0.1081239	0.3731722	0.4374574	0.4252122	0.4018407
2503.028	1	2.22129	2.248505	0.7389513	0.5028805	0.03751938	0.04483012	0.07614881	0.06227794	0.2814951	0.2922472	0.379418	0.227608	0.06104704	0.03875618	0.06017675	0.03209969	2.094842	1.43416	2.451003	1.76369	0.09517414	0.08419121	0.1009904	0.05561061
2503.028	1	0.3672864	0.3941605	2.138806	2.146973	0.2357974	0.2706636	0.1826719	0.2027491	2.119127	2.173776	1.196365	1.27079	0.101437	0.1336983	0.0991887	0.08271127	0.708375	0.5443761	0.2988473	0.3191508	0.07691912	0.07918	0.04422365	0.05726613
2503.029	1	0.06703666	0.07917205	0.07680364	0.07475725	1.062069	1.630076	0.3488802	0.3119625	0.1039515	0.1363773	0.1059697	0.1170728	0.174206	0.1482544	0.2610005	0.2862817	0.1838869	0.2319543	0.4066402	0.4589168	1.096248	1.908266	2.903917	3.355137
2503.030	1	0.06088864	0.07601092	0.0721346	0.161733	0.2362961	0.2048318	3.501328	3.388257	0.06829824	0.04763927	0.224367	0.1409546	1.729657	1.923345	0.3366147	0.8265215	0.08781766	0.07921883	0.09193739	0.1150463	0.3687825	0.3953677	0.437755	0.3953567
2503.128	1	2.232875	2.243249	0.595808	0.4921563	0.04437448	0.04806154	0.07382223	0.04494954	0.301076	0.3103251	0.3506086	0.1540138	0.0542456	0.05942005	0.04091885	0.03581863	2.114878	1.579092	2.495031	1.768341	0.1023878	0.092422	0.09531128	0.06437348
2503.128	1	0.3774215	0.4581039	2.068003	2.119786	0.2443315	0.2784605	0.1635885	0.2093828	2.177966	2.21644	1.163478	1.30151	0.09761617	0.1189617	0.0901575	0.07518481	0.7560498	0.5642823	0.3577591	0.3744493	0.0844416	0.09139962	0.06168752	0.06878148
2503.129	1	0.07132836	0.06211193	0.04492781	0.08987357	1.039912	1.621922	0.3333499	0.3719694	0.09988694	0.1488692	0.09721359	0.08148861	0.1881415	0.1570394	0.2514182	0.254945	0.1839973	0.2523243	0.4173516	0.4520398	1.109616	1.962832	2.98473	3.385112
2503.130	1	0.06781305	0.1157318	0.06604142	0.07159781	0.2010894	0.3150757	3.516217	3.39267	0.04893531	0.08131113	0.2174887	0.1311799	1.621107	1.91391	0.4316475	0.8375275	0.07873386	0.09557805	0.1048417	0.1222845	0.2961937	0.3883897	0.3989141	0.4455138
2503.228	1	2.245545	2.253001	0.3584364	0.4708274	0.03671958	0.04866983	0.05330066	0.05815572	0.3013869	0.3461963	0.3465063	0.2145499	0.04565478	0.05663844	0.05117113	0.02928334	2.036749	1.701883	2.550292	1.80998	0.09670712	0.08968228	0.07805732	0.06725273
2503.228	1	0.3733602	0.475455	1.990179	2.120626	0.2499559	0.2856607	0.1646103	0.2231282	2.203183	2.301356	1.214936	1.343391	0.1127564	0.1040395	0.09441839	0.07855978	0.7567855	0.5715949	0.4141708	0.4320361	0.08044784	0.08779653	0.09927082	0.08118245
2503.229	1	0.06060109	0.06953031	0.0530882	0.06775257	1.004513	1.593933	0.3379142	0.3799272	0.1022594	0.1243513	0.08824565	0.06835749	0.1920376	0.1819415	0.2466704	0.1918258	0.1662449	0.2663948	0.42938	0.4745509	1.122388	2.011101	3.029564	3.427978
2503.230	1	0.05110762	0.07657304	0.06505578	0.1105603	0.1961819	0.4549103	3.523251	3.389661	0.06729943	0.08525352	0.1884435	0.1320265	1.449805	1.858774	0.5098152	0.8642075	0.07987012	0.07873153	0.08935871	0.09561188	0.2372746	0.4331259	0.3422455	0.5055865
2503.328	1	2.244899	2.266409	0.2706636	0.5291029	0.04996309	0.06387231	0.05868421	0.05446787	0.2975867	0.3353798	0.3478166	0.2873124	0.04730861	0.05424338	0.05152695	0.05696547	1.977727	1.867298	2.547587	1.825833	0.08845464	0.08588535	0.08512739	0.08651481
2503.328	1	0.3359989	0.4612691	1.918993	2.09895	0.2503134	0.2966179	0.1627154	0.1998675	2.187476	2.394202	1.295878	1.349353	0.1067769	0.1021856	0.08163399	0.06980688	0.7172701	0.5719219	0.4400401	0.4762519	0.0735053	0.08674397	0.1189758	0.08150384
2503.330	1	0.05934613	0.06626257	0.04784	0.06555527	0.9596114	1.565243	0.3562741	0.3495137	0.09208203	0.1316546	0.1010179	0.06291717	0.1942519	0.2027519	0.2572874	0.1542262	0.1688867	0.2661903	0.425302	0.4745631	1.16707	2.026358	3.067176	3.459968
2503.330	1	0.06799692	0.05569445	0.07853035	0.09618887	0.1840852	0.5837487	3.529247	3.382811	0.1017561	0.06644748	0.2039331	0.1293735	1.263536	1.751232	0.5555236	0.8484394	0.07138793	0.09697685	0.06526717	0.1069635	0.199781	0.4880008	0.2736275	0.5660255
2503.428	1	2.229772	2.279166	0.3387877	0.6010534	0.0508173	0.04227906	0.06556478	0.05450405	0.2728643	0.269963	0.3306329	0.3790847	0.03490072	0.05603053	0.04312793	0.08032659	1.916508	2.027897	2.554931	1.803018	0.09890713	0.1117493	0.09307966	0.07055207
2503.428	1	0.2987149	0.3956573	1.89746	2.083976	0.2523076	0.3178577	0.1637153	0.2138539	2.161328	2.456279	1.433931	1.366088	0.1068058	0.08420397	0.07694029	0.04693157	0.6750349	0.5418623	0.4187625	0.5028948	0.06091966	0.09234061	0.1046587	0.07325409
2503.429	1	0.03437784	0.06385124	0.05991789	0.07540936	0.9092753	1.554284	0.3469942	0.300226	0.09586568	0.1264517	0.09747035	0.05955762	0.2054115	0.2005444	0.2254722	0.1651182	0.1759531	0.2515712	0.4359172	0.4876585	1.198056	2.035274	3.102096	3.494348
2503.430	1	0.07686275	0.05364251	0.08251767	0.06948628	0.1426564	0.6280261	3.505391	3.408375	0.1062262	0.09007558	0.1911776	0.1232223	1.132171	1.592211	0.5952534	0.8240698	0.06213499	0.08350533	0.0644959	0.1074757	0.2346932	0.5445392	0.2933866	0.6286219
2503.528	1	2.205648	2.25898	0.3982503	0.6619991	0.04257064	0.03950475	0.05508717	0.04881879	0.3051688	0.2106819	0.3085016	0.4359104	0.04079402	0.04400891	0.03754604	0.06785139	1.853726	2.144905	2.574234	1.7625	0.09503635	0.1044723	0.1068556	0.05360472
2503.528	1	0.2546886	0.305422	1.933733	2.086542	0.2356284	0.311369	0.2099458	0.1947634	2.121842	2.481285	1.582129	1.370703	0.09537824	0.08965667	0.06845331	0.05609326	0.6124827	0.5158564	0.3713679	0.5221397	0.04960911	0.0990692	0.08939221	0.06999236
2503.529	1	0.03635502	0.05424907	0.03323428	0.07657301	0.8726566	1.517389	0.3213646	0.2471604	0.08730248	0.116847	0.1117172	0.06267956	0.19937	0.2076464	0.2221929	0.1942783	0.1724393	0.2642245	0.4272783	0.4779222	1.233366	2.037672	3.100988	3.511911
2503.530	1	0.06665453	0.05914159	0.07133197	0.08344374	0.198167	0.6564293	3.496775	3.439173	0.1178956	0.06748596	0.2124476	0.1270424	1.085917	1.457254	0.5969987	0.8008846	0.05714329	0.08946365	0.07389487	0.1018653	0.2857875	0.5707544	0.3288264	0.6106213
2503.628	1	2.193375	2.225891	0.4406642	0.6769455	0.04752235	0.04324814	0.05647323	0.05614648	0.3394877	0.2085389	0.3198659	0.4101917	0.05974224	0.05557342	0.03539732	0.06539792	1.792886	2.224063	2.495206	1.724539	0.08203555	0.1062694	0.08970096	0.0518577
2503.628	1	0.2156032	0.2753848	1.978306	2.117458	0.2456657	0.3045283	0.217771	0.2001605	2.121088	2.481823	1.708728	1.365572	0.1197866	0.08153112	0.05815739	0.04111662	0.5467706	0.489947	0.3260324	0.5005093	0.04783415	0.091219	0.08818248	0.06380998
2503.629	1	0.04032638	0.03801499	0.04393211	0.06297187	0.8520871	1.49041	0.3148934	0.1546056	0.08680156	0.1187826	0.1241614	0.0961484	0.2136317	0.1854212	0.2525834	0.2358885	0.1729221	0.2759461	0.4376784	0.4799719	1.223475	2.062921	3.104823	3.5419
2503.630	1	0.04732088	0.04787357	0.08181473	0.06874029	0.2921048	0.6540289	3.512805	3.467218	0.1061361	0.0852441	0.1995446	0.111145	1.156599	1.451673	0.6117576	0.7843439	0.06873195	0.09598357	0.08136718	0.09866639	0.3094772	0.5884801	0.357436	0.5791927
2503.726	1	2.172276	2.161854	0.4205752	0.6338857	0.0444441	0.06405067	0.06708532	0.06644061	0.3851237	0.2256173	0.382109	0.4297754	0.05298763	0.05897121	0.04051671	0.07132462	1.709208	2.199296	2.365855	1.651255	0.08540874	0.09277388	0.08072519	0.04575427
2503.727	1	0.2293427	0.252423	1.991635	2.106332	0.2500062	0.3098518	0.2346106	0.1880396	2.089627	2.457405	1.780225	1.31638	0.1098934	0.08978569	0.05347452	0.04449437	0.4918737	0.4803835	0.2719582	0.4501422	0.06749822	0.1068557	0.09130714	0.07023023
2503.727	1	0.05331754	0.05025914	0.04257258	0.06616988	0.8390418	1.477259	0.3183112	0.09979782	0.09123603	0.1362009	0.1284998	0.104259	0.196934	0.1869766	0.2561944	0.305624	0.1832483	0.2787101	0.4355699	0.4880303	1.254118	2.054347	3.074815	3.576189
2503.727	1	0.06782317	0.06308524	0.08278977	0.06562512	0.3384268	0.6450306	3.494693	3.470176	0.09080537	0.08386623	0.1985419	0.1234168	1.36277	1.509608	0.6287095	0.7687619	0.06428903	0.1044832	0.07375029	0.08673428	0.3210919	0.5884415	0.3443437	0.5378441
2503.828	1	2.186104	2.093619	0.4675909	0.5522405	0.04316263	0.05137098	0.05559245	0.06062878	0.3733275	0.3191755	0.4069598	0.5137287	0.0420431	0.07071874	0.04965529	0.07034123	1.602693	2.020165	2.166903	1.58509	0.08638684	0.1052191	0.06601218	0.05642234
2503.828	1	0.2435875	0.2570479	2.034794	2.099163	0.2449092	0.2888719	0.2469391	0.1925015	2.062826	2.448492	1.851346	1.305814	0.1092033	0.09714678	0.03959336	0.05319823	0.4084408	0.4719686	0.2075187	0.4093091	0.04393748	0.09948081	0.09533215	0.05840705
2503.829	1	0.04999344	0.0525561	0.04854013	0.05638895	0.8390453	1.534174	0.321236	0.1837875	0.08977286	0.1317191	0.119354	0.1158594	0.182209	0.189396	0.2510061	0.3169591	0.1840969	0.2573376	0.3894689	0.4706017	1.201756	2.01556	2.905003	3.530211
2503.830	1	0.06355141	0.1079876	0.09223809	0.06558399	0.3534851	0.5960565	3.53841	3.323797	0.08080979	0.08225722	0.1884224	0.1532938	1.5576	1.605928	0.6859398	0.6807095	0.05166466	0.1050555	0.07656896	0.07958795	0.3007205	0.585916	0.2983945	0.4657324
2503.928	1	2.172074	2.049461	0.5527036	0.4183728	0.04504056	0.05903115	0.04545608	0.05766821	0.328249	0.3671406	0.4544065	0.6259947	0.04635955	0.0792824	0.05739457	0.0717941	1.518885	1.704166	2.024224	1.604111	0.08206407	0.09903817	0.06266878	0.04895896
2503.929	1	0.2353663	0.27463	2.073457	2.095431	0.2338531	0.2759538	0.2431308	0.1958437	2.04099	2.400234	1.915312	1.338653	0.09932226	0.09913998	0.05402317	0.04797077	0.3691133	0.4782337	0.1649442	0.3736217	0.04595298	0.09790304	0.06896286	0.06477304
2503.929	1	0.04703101	0.03566478	0.04951872	0.04959907	0.8161151	1.528027	0.3267927	0.2498635	0.07916012	0.1358902	0.1027169	0.1095446	0.1851657	0.1727229	0.2344645	0.3050847	0.1750843	0.2459949	0.3718463	0.4672548	1.202648	2.005957	2.857213	3.545332
2503.930	1	0.06765764	0.100062	0.0850486	0.06844076	0.3127395	0.4676929	3.561793	3.308202	0.07964726	0.0736932	0.1919295	0.1815312	1.690541	1.75741	0.7753862	0.5554596	0.06974133	0.08462149	0.1071734	0.08125979	0.2572723	0.5958678	0.2813058	0.4231561
2504.028	1	2.144286	2.024634	0.6814824	0.2895821	0.03976298	0.03855195	0.06757624	0.05650877	0.2719162	0.3182749	0.5500296	0.7061115	0.06028057	0.05850462	0.06595773	0.07327749	1.549665	1.346411	1.947952	1.639514	0.07916408	0.09396195	0.06709192	0.04384997
2504.029	1	0.254884	0.3343791	2.152853	2.088768	0.2420514	0.2897995	0.244002	0.1990904	2.053517	2.374895	1.969146	1.391448	0.09309428	0.105022	0.06747114	0.03786994	0.3749974	0.496646	0.1522598	0.3546907	0.06407465	0.1138689	0.05440464	0.05660671
2504.029	1	0.037002	0.02579847	0.03096136	0.05078419	0.8075395	1.517102	0.31928	0.3040435	0.07087254	0.1167836	0.09821874	0.1155325	0.1712591	0.1643307	0.2361706	0.2983703	0.1772935	0.2480498	0.3724294	0.4755019	1.1846	1.983918	2.834803	3.533185
2504.030	1	0.06461293	0.07652031	0.103333	0.09108924	0.2447769	0.3009889	3.583711	3.333999	0.05823558	0.06893057	0.2174715	0.1603131	1.74988	1.882695	0.9023877	0.4269461	0.05023037	0.1030392	0.09509275	0.117066	0.1890493	0.6148479	0.3094015	0.3972792
2504.127	1	2.119963	2.061245	0.7591853	0.2133809	0.03513374	0.05836967	0.08143074	0.05243986	0.1929456	0.3315755	0.6054891	0.7280275	0.05970722	0.05699045	0.07794304	0.08284895	1.616398	1.001266	1.969029	1.689496	0.09069613	0.0806035	0.07881566	0.06774753
2504.128	1	0.2846485	0.4052915	2.214408	2.032284	0.2523591	0.2880518	0.2415469	0.1965806	2.072715	2.325467	1.993101	1.427606	0.1013842	0.1248639	0.06019214	0.04878312	0.4067115	0.4761635	0.1540892	0.391565	0.05493257	0.108976	0.05055265	0.0688218
2504.129	1	0.02716899	0.03338332	0.03867512	0.0417953	0.8189998	1.527088	0.3502248	0.3644638	0.07361811	0.1135626	0.1092203	0.1046059	0.172794	0.1906797	0.2320863	0.2791906	0.1702988	0.2412277	0.372085	0.4745871	1.171309	1.96809	2.788886	3.546105
2504.130	1	0.0693743	0.05526125	0.09040885	0.06549554	0.2267171	0.1650558	3.567844	3.329172	0.0414649	0.08235248	0.2155539	0.1664187	1.760557	1.98265	1.013998	0.3681191	0.04686707	0.08613203	0.1243986	0.07596454	0.1468282	0.5934346	0.3738409	0.4015474
2504.228	1	2.098038	2.049913	0.768033	0.2225498	0.0366871	0.0629502	0.09172078	0.04923199	0.2068385	0.426972	0.5860083	0.6977696	0.04722571	0.06026276	0.0763985	0.07043634	1.670701	0.9208453	2.079213	1.712606	0.1003767	0.06898632	0.07079031	0.05504388
2504.229	1	0.3134308	0.5016004	2.23195	1.974811	0.2547233	0.2991523	0.2542218	0.1926877	2.068146	2.197798	1.972118	1.446565	0.09085284	0.1191789	0.0649763	0.04689364	0.4453668	0.4655447	0.1628182	0.4281652	0.05384194	0.09712846	0.06209756	0.06897069
2504.229	1	0.02901136	0.03322463	0.04449112	0.05607191	0.8363378	1.549122	0.3755373	0.40966	0.06780445	0.1255295	0.1074351	0.09853828	0.1663221	0.2194613	0.2009603	0.2446643	0.1662409	0.2451505	0.3700142	0.4719579	1.161299	1.946761	2.734488	3.550691
2504.230	1	0.08294053	0.06977201	0.08487173	0.1302562	0.2258516	0.201776	3.542861	3.273545	0.06408315	0.07502898	0.197862	0.1449425	1.68044	2.004749	1.054289	0.395091	0.03620469	0.08707669	0.1038661	0.06996563	0.1730036	0.551824	0.3556344	0.3959298
2504.327	1	2.112416	2.085869	0.7214318	0.2870467	0.05812478	0.07439839	0.07210229	0.06780027	0.2614575	0.5491924	0.5535825	0.6411727	0.05262618	0.07823376	0.06407834	0.07636489	1.741894	1.18455	2.223036	1.774467	0.1136364	0.1080313	0.0877208	0.05969539
2504.328	1	0.3184121	0.5962537	2.205842	1.96706	0.2495743	0.2850294	0.246578	0.2034351	2.078395	2.105265	1.971784	1.496334	0.06633322	0.1152119	0.05447989	0.06742117	0.4960069	0.4637647	0.1481517	0.4621038	0.05097396	0.1069428	0.06440678	0.0782582
2504.329	1	0.04294575	0.04337582	0.04615995	0.05053235	0.8316891	1.502398	0.3610987	0.3688483	0.07121093	0.1251414	0.09695604	0.08569941	0.1652256	0.2065346	0.2172831	0.2017021	0.1681965	0.2433059	0.3741508	0.4713806	1.156088	1.919723	2.694646	3.570065
2504.330	1	0.08217253	0.111086	0.1242702	0.127029	0.2215776	0.3011434	3.513845	3.351843	0.06826321	0.06238395	0.203467	0.1500062	1.50996	1.887565	0.9882454	0.4934617	0.05317306	0.08022997	0.06951602	0.1184793	0.1973452	0.4942709	0.3142829	0.4712447
2504.428	1	2.067615	2.013428	0.6553734	0.3811368	0.05918235	0.0594323	0.06110938	0.08701465	0.2980357	0.5138421	0.44464	0.5704119	0.05319948	0.05331448	0.05158463	0.07296414	1.784725	1.426525	2.462901	1.897428	0.1016339	0.1042804	0.07299302	0.05481524
2504.429	1	0.3535275	0.6763983	1.946583	1.761117	0.2361508	0.2794991	0.2343531	0.2167459	2.156917	1.959687	1.902546	1.462408	0.06192048	0.09118297	0.07626323	0.04856471	0.5122599	0.4278407	0.1538968	0.4209676	0.06436463	0.07094705	0.07886333	0.08318457
2504.429	1	0.05191796	0.05381754	0.05922582	0.05238896	0.8477988	1.448094	0.4108116	0.3422564	0.07174405	0.1401191	0.09271482	0.06967009	0.1105467	0.185684	0.2164915	0.2147156	0.1593228	0.2206666	0.3913356	0.5148453	1.081835	1.725377	2.752746	3.811868
2504.430	1	0.07119424	0.08963064	0.09981177	0.06642079	0.1759083	0.377237	3.609766	3.519624	0.08725059	0.09341103	0.1862666	0.1001028	1.186637	1.600489	0.8339365	0.54016	0.05256605	0.06055478	0.05832374	0.094312	0.1963466	0.3917782	0.2802542	0.5120841
2504.528	1	2.079869	2.017901	0.5880617	0.4615754	0.05481909	0.06152417	0.06872339	0.07269584	0.2813028	0.4632457	0.3869144	0.4831239	0.04898511	0.06230155	0.03762809	0.05277039	1.839638	1.721911	2.571452	1.931596	0.09091574	0.1073467	0.0972596	0.0571915
2504.528	1	0.3522967	0.7484845	1.833831	1.739387	0.2322658	0.2736521	0.225599	0.2074256	2.196056	1.937135	1.828371	1.497684	0.09486833	0.09665326	0.07789783	0.07737219	0.5935001	0.4204591	0.1655637	0.3677208	0.09025172	0.06100959	0.09820225	0.08522456
2504.529	1	0.07743681	0.06170528	0.06168329	0.05974619	0.8668669	1.481978	0.3967719	0.3002524	0.08258636	0.1313507	0.0849261	0.06795006	0.1245544	0.1589309	0.2295337	0.2428259	0.1451311	0.2105416	0.3822951	0.4983282	1.028905	1.648979	2.702283	3.754524
2504.530	1	0.06818683	0.06562839	0.08307405	0.07703448	0.1255407	0.5050793	3.571687	3.470854	0.08726134	0.06883137	0.1844612	0.1005632	1.097768	1.449735	0.7897077	0.5821067	0.04895634	0.0676832	0.04508173	0.08122866	0.1794918	0.3733122	0.2331239	0.5287325
2504.628	1	2.115078	2.075292	0.5295993	0.4117837	0.03664786	0.06037069	0.0707375	0.0850674	0.2453233	0.3860395	0.3905331	0.4585104	0.04382101	0.0586289	0.05807209	0.05439334	1.850841	1.909897	2.619684	1.942617	0.1003971	0.10917	0.08627168	0.07001505
2504.629	1	0.3612422	0.8054959	1.748408	1.721113	0.2426485	0.2636974	0.2314348	0.2143118	2.240443	1.956713	1.743634	1.510436	0.09753604	0.07495278	0.08478812	0.07553539	0.647289	0.4241374	0.2487085	0.3075589	0.1047697	0.06209771	0.09939924	0.0838228
2504.629	1	0.06950513	0.06893995	0.07063637	0.06059391	0.9013316	1.500246	0.3924834	0.2500157	0.09392104	0.1312461	0.07958775	0.08356666	0.1395312	0.1401735	0.2393618	0.2426878	0.1342083	0.2019002	0.3856578	0.4986066	1.026158	1.606418	2.644112	3.712513
2504.630	1	0.0662901	0.07440429	0.07818579	0.0649431	0.1957363	0.5898359	3.513254	3.466694	0.09605449	0.07319138	0.178991	0.1000378	1.094413	1.337298	0.7619595	0.5997999	0.04961372	0.04987145	0.03809486	0.09065997	0.2290774	0.364094	0.2193571	0.5590666
2504.726	1	2.17075	2.120011	0.4694501	0.3273589	0.04302219	0.05120634	0.06983124	0.06908032	0.2564568	0.2989312	0.388489	0.4318173	0.05281699	0.04496443	0.04221704	0.05475268	1.864753	1.981314	2.658227	1.935829	0.0965593	0.1078181	0.101044	0.06687294
2504.727	1	0.3422514	0.8220946	1.667828	1.722628	0.2503626	0.2609509	0.2397685	0.2126524	2.261467	2.020377	1.650784	1.482973	0.1050736	0.06129772	0.1002529	0.07205181	0.6627246	0.4480052	0.3523588	0.3044589	0.1153133	0.07079365	0.07899452	0.07718971
2504.727	1	0.05387243	0.05839242	0.06019652	0.0482042	0.9174631	1.499786	0.4223498	0.1440618	0.09845075	0.1362908	0.102833	0.09371154	0.1331008	0.1309006	0.2484575	0.2562872	0.1336115	0.2085276	0.3793554	0.4794709	1.032717	1.608737	2.619186	3.62977
2504.727	1	0.06676695	0.07282985	0.0606217	0.05645951	0.2796148	0.70317	3.431184	3.497927	0.09956228	0.07935325	0.1648818	0.1048434	1.172463	1.286375	0.7187064	0.6433814	0.06846542	0.06935616	0.07083231	0.08928539	0.2505092	0.4141616	0.2139047	0.5843488
2504.828	1	2.239915	2.2091	0.3461209	0.3272476	0.04779737	0.06467154	0.06113572	0.06793518	0.2445546	0.2914571	0.4309216	0.3897278	0.04809336	0.05969378	0.04765181	0.05525045	1.848166	1.986857	2.647492	1.916176	0.09885079	0.1081135	0.08258822	0.0727081
2504.829	1	0.31416	0.7947814	1.622095	1.756154	0.2448854	0.2720284	0.2123665	0.2052507	2.253174	2.102138	1.605905	1.443212	0.08771583	0.08396743	0.08682016	0.04751116	0.646964	0.516506	0.4661945	0.3667168	0.1147072	0.07280331	0.07141979	0.08344862
2504.829	1	0.04079822	0.06461034	0.07337943	0.05061832	0.9241245	1.519541	0.4133111	0.1163995	0.09747549	0.1293774	0.08089435	0.08332319	0.1273883	0.1283213	0.2564216	0.2537447	0.1357756	0.2090304	0.372492	0.4723002	1.026107	1.615356	2.585147	3.553309
2504.830	1	0.07468272	0.05621015	0.05877079	0.0531846	0.3112911	0.7213963	3.431643	3.527869	0.1015833	0.07032723	0.1806758	0.1062257	1.280334	1.291569	0.6492102	0.6259091	0.07462903	0.1046968	0.06079387	0.06788413	0.2723329	0.4742734	0.2080192	0.5637229
2504.927	1	2.257576	2.205631	0.3722134	0.3379753	0.05066772	0.05855247	0.06336542	0.06080488	0.1896636	0.3159153	0.4387053	0.3174229	0.04035448	0.05307855	0.04730216	0.04700341	1.8224	1.971131	2.602798	1.957802	0.08897541	0.1229896	0.09162107	0.08333993
2504.928	1	0.285569	0.7526729	1.604516	1.836931	0.2465105	0.2878652	0.2358413	0.2182303	2.209373	2.200977	1.673211	1.401573	0.09562855	0.09965283	0.1079215	0.05521842	0.5792285	0.5037241	0.517099	0.4502511	0.1019071	0.05807212	0.09635048	0.0779906
2504.929	1	0.03875744	0.05736792	0.07437997	0.06934818	0.9255351	1.54112	0.4326021	0.171884	0.08263806	0.1061301	0.07556531	0.08872954	0.1280785	0.1159104	0.2431739	0.2524098	0.1275295	0.1999372	0.3750424	0.4622331	0.9918417	1.570325	2.603905	3.513496
2504.930	1	0.05071905	0.05240943	0.08599416	0.07581893	0.2850176	0.6806562	3.455078	3.546004	0.07918172	0.08966365	0.1766251	0.09665719	1.389746	1.380531	0.514551	0.6237903	0.06108756	0.09217129	0.03798162	0.08463849	0.2823528	0.515858	0.2611158	0.5361888
2505.028	1	2.244652	2.218654	0.4729342	0.4305954	0.03456693	0.04381275	0.05182934	0.05525678	0.131647	0.2940907	0.3951896	0.3166615	0.03220406	0.05360825	0.04939054	0.05046122	1.801809	1.924992	2.531914	1.939826	0.09846492	0.1005029	0.1117141	0.08495885
2505.029	1	0.2973338	0.6998523	1.642269	1.917064	0.244602	0.3076625	0.2414674	0.2021981	2.18844	2.285605	1.739812	1.362928	0.08663104	0.1047778	0.1025064	0.08626589	0.5209513	0.4461168	0.5136377	0.531279	0.1007637	0.05974837	0.1049971	0.08523664
2505.029	1	0.04840062	0.06787131	0.07507746	0.08884856	0.9561863	1.555096	0.4504625	0.2503272	0.0751132	0.1062043	0.0679228	0.1012965	0.1202748	0.1246121	0.218998	0.2484232	0.1212261	0.200967	0.3843137	0.4647554	0.9616574	1.534971	2.600485	3.492018
2505.030	1	0.06632362	0.04712878	0.07285886	0.07600126	0.2302918	0.5606966	3.459905	3.570965	0.07006256	0.05966986	0.1535189	0.123568	1.490835	1.482844	0.4107285	0.639055	0.07372361	0.09109532	0.07231892	0.09595473	0.3157516	0.5453126	0.3148305	0.4836122
2505.128	1	2.228078	2.222957	0.5905299	0.5065348	0.03545859	0.04277276	0.03933059	0.05763785	0.06263164	0.2808729	0.350103	0.33504	0.03606294	0.06168834	0.04498658	0.04449612	1.774065	1.86816	2.44859	1.976581	0.0872941	0.09152553	0.1008379	0.08129211
2505.128	1	0.3275951	0.611731	1.694097	1.971055	0.2368535	0.2999804	0.2418127	0.1920792	2.143177	2.368213	1.834792	1.325187	0.09123234	0.09025089	0.1026138	0.08532235	0.4677649	0.3902639	0.4661968	0.5676182	0.08757092	0.0930995	0.09805323	0.06877458
2505.129	1	0.04194567	0.06921928	0.07915809	0.09376086	0.9601485	1.56952	0.4571008	0.3136129	0.08798383	0.09241592	0.05698955	0.09645502	0.125273	0.1164697	0.1947555	0.2407968	0.1210115	0.2001558	0.389214	0.4556129	0.9319304	1.527775	2.625453	3.458075
2505.130	1	0.04778994	0.05696919	0.0739638	0.1119602	0.1545123	0.4178971	3.489422	3.59376	0.05774342	0.06762461	0.1884802	0.129529	1.538942	1.585085	0.3759726	0.644846	0.06740005	0.08087377	0.06776806	0.1075284	0.3340702	0.5388012	0.3498939	0.4566386
2505.228	1	2.230704	2.214534	0.7175094	0.533962	0.03429559	0.05035877	0.0425379	0.06589054	0.07053938	0.232087	0.355904	0.3715201	0.04731229	0.04440285	0.06158849	0.05733131	1.791631	1.78748	2.361909	2.025466	0.085951	0.09990196	0.08336554	0.06796753
2505.229	1	0.3293806	0.5015043	1.718536	1.973264	0.2251066	0.3094316	0.2418896	0.1982319	2.094012	2.449917	1.9449	1.32342	0.08980148	0.09375789	0.08527682	0.08776519	0.4310634	0.3288671	0.3855885	0.522313	0.07733967	0.07112111	0.08669286	0.05541333
2505.230	1	0.04848628	0.07431212	0.08491988	0.09120069	0.972734	1.576232	0.4261518	0.3574224	0.08728468	0.09241947	0.05845024	0.1141907	0.1092534	0.1239431	0.1757579	0.2314991	0.1172384	0.2157231	0.3894976	0.4540789	0.9050969	1.533244	2.656338	3.438554
2505.230	1	0.04219382	0.04430281	0.07056001	0.112327	0.1318805	0.2737742	3.514969	3.608168	0.05287465	0.05857668	0.1700884	0.1501092	1.566756	1.657307	0.3794398	0.6853262	0.08675381	0.07601845	0.06388736	0.09122538	0.3349043	0.5220672	0.3558729	0.4346913
2505.328	1	2.269497	2.201645	0.8123136	0.4838003	0.03454082	0.05461889	0.0580177	0.06790497	0.1397709	0.2012046	0.3651111	0.4305788	0.05884905	0.04989186	0.04702154	0.06161586	1.775877	1.686141	2.270038	2.082429	0.0843456	0.09694163	0.07905229	0.06154955
2505.329	1	0.3364084	0.4048973	1.709852	1.967769	0.2321529	0.2927271	0.2539909	0.2112275	2.035835	2.484887	2.066353	1.28122	0.08508296	0.09044998	0.08716889	0.07924499	0.3824406	0.2733325	0.2899433	0.4430108	0.06133541	0.06185754	0.1074169	0.04814185
2505.329	1	0.04553992	0.07903562	0.08560714	0.08287176	0.9771658	1.585499	0.3677121	0.3750893	0.08389818	0.1063245	0.05806724	0.09059074	0.1102127	0.1216499	0.1669921	0.217256	0.1188787	0.2215149	0.3921577	0.4591207	0.8840783	1.547694	2.686253	3.446494
2505.330	1	0.04712443	0.06941334	0.08048399	0.1175495	0.1757358	0.1812282	3.530546	3.561079	0.07855902	0.07323318	0.1816103	0.1026603	1.564933	1.71393	0.4368986	0.7293746	0.07097754	0.08089137	0.07979632	0.106474	0.3449229	0.4668727	0.3533977	0.4576466
2505.428	1	2.309504	2.187066	0.8637182	0.4315388	0.0407872	0.0559359	0.05950181	0.05743256	0.2078296	0.1951293	0.4085191	0.4631435	0.05526019	0.04008365	0.05288574	0.07165499	1.76906	1.514768	2.189057	2.135053	0.08372648	0.1035389	0.07260993	0.04904012
2505.429	1	0.3652696	0.3478421	1.672894	1.966149	0.2321995	0.3120053	0.2613701	0.1795774	2.005409	2.505774	2.135576	1.230053	0.08200361	0.09401663	0.08522719	0.06619691	0.3361781	0.2675951	0.29646	0.3636881	0.06524712	0.05917852	0.118011	0.05680214
2505.429	1	0.03325986	0.07298328	0.09041084	0.0651277	0.9719408	1.592249	0.3177679	0.3949384	0.09406058	0.1028647	0.05602745	0.0831599	0.1134608	0.1437096	0.1509411	0.2204401	0.1145517	0.2260816	0.3724115	0.4550245	0.8433288	1.578035	2.727627	3.432891
2505.430	1	0.0728453	0.08741957	0.06195626	0.07029969	0.1934658	0.1622465	3.529305	3.522105	0.06135908	0.04807725	0.1844887	0.09275872	1.492989	1.743277	0.5103665	0.8032668	0.07667299	0.07289366	0.05697572	0.1004248	0.3115429	0.4288232	0.3411881	0.4482735
2505.527	1	2.335246	2.127407	0.7869546	0.3959132	0.03989465	0.03066897	0.06485597	0.07179833	0.2705158	0.1653227	0.4089787	0.4566173	0.05499827	0.04116362	0.04207481	0.0536308	1.736549	1.302487	2.178833	2.180055	0.07567493	0.0826168	0.06961726	0.0468624
2505.528	1	0.3869892	0.2959444	1.683393	1.930109	0.2358476	0.3143257	0.2610284	0.1848532	2.013027	2.499649	2.199992	1.231235	0.08593557	0.08902431	0.07766469	0.05738503	0.3226516	0.2622797	0.2972996	0.3364209	0.07984198	0.063586	0.1204208	0.0697431
2505.529	1	0.05869629	0.07141822	0.08639812	0.08924042	0.9699601	1.599378	0.2718201	0.3851385	0.09087877	0.09130056	0.05754416	0.09984003	0.1021495	0.1406889	0.153065	0.2329796	0.1166771	0.2340678	0.3853005	0.4500207	0.8284709	1.618531	2.787327	3.414229
2505.530	1	0.06203984	0.06584636	0.05809298	0.07187853	0.2172473	0.2551887	3.507824	3.480952	0.06487954	0.08263969	0.1609439	0.1246962	1.383179	1.740985	0.5809054	0.8112903	0.05882371	0.08185813	0.08951721	0.09130426	0.293486	0.4274877	0.2887365	0.4573348
2505.628	1	2.368454	2.116153	0.6127904	0.3696957	0.05514764	0.03575494	0.07032932	0.08327123	0.2997857	0.1249143	0.4286816	0.4294552	0.05358116	0.04226886	0.04931852	0.05845607	1.722561	1.108217	2.286872	2.18213	0.08276009	0.07259098	0.08176019	0.04890593
2505.628	1	0.4105785	0.2539995	1.702515	1.885289	0.2405683	0.3127016	0.2798732	0.1850064	2.036968	2.492103	2.260249	1.261692	0.1011596	0.07040503	0.08844361	0.06588921	0.392661	0.2523575	0.2831709	0.3567023	0.07710722	0.0401712	0.08811112	0.07469322
2505.629	1	0.06189533	0.08482357	0.08568062	0.09784403	0.9571674	1.598752	0.2362728	0.345213	0.102655	0.09161467	0.06710055	0.1048275	0.09790183	0.1354077	0.1717083	0.2622092	0.1336193	0.2442166	0.3951374	0.4511327	0.8204659	1.674692	2.849636	3.407893
2505.630	1	0.09496632	0.04130872	0.04830665	0.05906984	0.2375233	0.3594412	3.460603	3.454481	0.05508772	0.07933311	0.1584505	0.1024871	1.260501	1.675518	0.6257649	0.7979626	0.05928635	0.07564672	0.04474372	0.07041691	0.2280999	0.4370323	0.2489434	0.4407863
2505.727	1	2.391395	2.117188	0.4340908	0.3285162	0.05706439	0.03853031	0.07160444	0.07565681	0.3276044	0.1328393	0.4005671	0.3817062	0.04757689	0.03216523	0.06090449	0.06587637	1.73751	1.073843	2.453169	2.189111	0.1033942	0.08856979	0.09012963	0.06505579
2505.728	1	0.419852	0.2569845	1.727081	1.847146	0.2373081	0.3162908	0.2806468	0.1707207	2.035434	2.42456	2.274402	1.304899	0.1060427	0.07665616	0.07134266	0.08239755	0.5062776	0.2549355	0.3059604	0.3978428	0.0669448	0.0617763	0.09040433	0.08410394
2505.729	1	0.06054973	0.07922611	0.06318509	0.09813735	0.9354426	1.583648	0.1869578	0.2901986	0.07741459	0.1045296	0.074861	0.1027409	0.1067652	0.1362236	0.1832891	0.2928512	0.1296709	0.2503886	0.3929006	0.4488614	0.788403	1.702856	2.909584	3.40722
2505.730	1	0.09434232	0.06754861	0.05094061	0.07101166	0.2971956	0.4648049	3.426059	3.463525	0.08872855	0.07075728	0.1684948	0.1080784	1.160401	1.59573	0.6450053	0.7689163	0.05403882	0.0686891	0.0710535	0.07766976	0.2062062	0.4434563	0.2300983	0.460868
2505.828	1	2.358756	2.124031	0.2603324	0.2548049	0.04898058	0.04206305	0.04447603	0.06075752	0.3734118	0.197698	0.3248101	0.3576763	0.0478506	0.04892703	0.0475602	0.06511398	1.783226	1.233986	2.588049	2.182844	0.1150772	0.09104773	0.08204306	0.06268137
2505.828	1	0.4526382	0.2884155	1.727725	1.814704	0.2483135	0.3165816	0.2753864	0.2213476	2.039167	2.328223	2.23395	1.342972	0.111302	0.06977328	0.06890225	0.0807776	0.5958038	0.2484405	0.3820853	0.4102122	0.05761633	0.08663981	0.1189005	0.06716815
2505.829	1	0.06140706	0.08493439	0.07803509	0.09698016	0.9208732	1.568002	0.1755396	0.2486474	0.06640247	0.1110525	0.08497454	0.1042246	0.1067084	0.1518224	0.1901517	0.2992903	0.1129756	0.2582223	0.40467	0.4351416	0.7917777	1.775111	2.954755	3.397281
2505.830	1	0.09060173	0.0491011	0.05310883	0.06753597	0.3579043	0.5471422	3.416122	3.473652	0.105171	0.09020266	0.175427	0.0972238	1.121455	1.50119	0.6558363	0.7727984	0.06729684	0.09039367	0.06171217	0.08420626	0.2189755	0.448496	0.2624503	0.4522065
2505.928	1	2.340834	2.142688	0.1705574	0.1546541	0.06308615	0.04760566	0.07768979	0.05641167	0.4388292	0.2512734	0.2856984	0.3668219	0.060781	0.06433992	0.03271539	0.0502497	1.794114	1.455306	2.649243	2.15606	0.1024994	0.08217155	0.07452619	0.06585141
2505.928	1	0.4590663	0.3444767	1.722683	1.805626	0.2576755	0.3215222	0.2716943	0.2377179	2.052261	2.223374	2.145755	1.362118	0.1019679	0.07231142	0.09383227	0.06903271	0.6690407	0.2623236	0.4347038	0.3930649	0.0745161	0.08394841	0.1388668	0.05845537
2505.930	1	0.06282483	0.0841618	0.08087076	0.1015804	0.9120427	1.548897	0.1588924	0.2002308	0.08736315	0.10676	0.07123668	0.09612605	0.09867336	0.1633469	0.190187	0.3272297	0.1091976	0.2699839	0.4106767	0.4350418	0.8017567	1.835751	2.997906	3.384008
2505.930	1	0.06707561	0.05560662	0.08090536	0.06851138	0.3484194	0.5999698	3.425472	3.499233	0.09836105	0.1064468	0.1843887	0.085458	1.187948	1.487016	0.6626748	0.7338987	0.08162687	0.07615531	0.07749265	0.07572055	0.2588441	0.4558323	0.2802569	0.4706618
2506.028	1	2.347931	2.214293	0.2153422	0.06806792	0.06435044	0.03739884	0.07524466	0.0508026	0.4373632	0.2464452	0.2177866	0.3787315	0.05964503	0.06657035	0.04038149	0.05118508	1.734926	1.626114	2.686622	2.123713	0.09195695	0.07216815	0.08676821	0.07297606
2506.028	1	0.4433944	0.4095867	1.719303	1.817107	0.2536987	0.3121802	0.2556706	0.2254755	2.11149	2.07808	2.049783	1.36669	0.09730445	0.05255755	0.1031207	0.07047247	0.6712675	0.2600795	0.4043185	0.3662339	0.05946042	0.08038462	0.1173875	0.07853059
2506.029	1	0.05980776	0.08039611	0.0879795	0.08351814	0.8736191	1.528586	0.1251917	0.1407207	0.08209827	0.1042487	0.06805301	0.1289812	0.1040124	0.1357222	0.2111349	0.3391462	0.1298407	0.2635573	0.4277187	0.4500602	0.8393452	1.894538	3.050332	3.417603
2506.030	1	0.05641926	0.04120429	0.0772552	0.06813599	0.3057079	0.6004269	3.436765	3.526417	0.07139971	0.07353823	0.1599412	0.09707818	1.315842	1.51601	0.6695163	0.685015	0.07182478	0.08770737	0.07260963	0.09093024	0.2804362	0.4610995	0.2674635	0.4296683
2506.128	1	2.356763	2.306533	0.2775066	0.1410793	0.06866113	0.04310179	0.07146547	0.06031384	0.4462871	0.242891	0.3005167	0.4130294	0.07624662	0.055144	0.06095536	0.05736937	1.672603	1.709073	2.698838	2.114297	0.08003483	0.09075256	0.1052282	0.06350605
2506.128	1	0.4248003	0.469669	1.669164	1.791708	0.2694617	0.3055482	0.2571526	0.2209273	2.174563	1.973299	1.897893	1.343507	0.09145476	0.060253	0.1077114	0.06183738	0.6476332	0.2673116	0.3655208	0.3061377	0.05853856	0.08632203	0.1047192	0.09462334
2506.129	1	0.05416209	0.06470641	0.08031359	0.08388094	0.8464575	1.48028	0.09176279	0.1305499	0.06628564	0.09086781	0.06698999	0.1349853	0.1108814	0.1358762	0.1846082	0.3352239	0.1348689	0.2601388	0.4358582	0.4661795	0.8450593	1.959067	3.081942	3.452787
2506.130	1	0.04746011	0.0755597	0.06288597	0.09487033	0.2250945	0.5503358	3.482821	3.582787	0.09181895	0.08027179	0.173828	0.1173279	1.449327	1.6095	0.706141	0.6416416	0.05853589	0.1072763	0.0889197	0.09856321	0.3221634	0.506653	0.2506837	0.4057278
2506.228	1	2.330226	2.36256	0.3111206	0.2201262	0.06763822	0.04595033	0.06347725	0.08189065	0.4750249	0.2394998	0.342151	0.4055252	0.06727917	0.06859133	0.04140976	0.04923078	1.626547	1.749738	2.641544	2.089358	0.0805768	0.1225604	0.09250934	0.07535513
2506.228	1	0.3973096	0.510947	1.556742	1.781304	0.2491454	0.2874311	0.2197032	0.1965813	2.204737	1.895509	1.686601	1.289052	0.1002242	0.07507828	0.10432	0.06522083	0.6471057	0.3483549	0.2975891	0.2685415	0.05944863	0.0811562	0.08355583	0.09077505
2506.229	1	0.04581707	0.04995216	0.07180287	0.09419455	0.8252775	1.423062	0.1350849	0.2061264	0.06261482	0.08821602	0.07083803	0.1412408	0.1125255	0.1462777	0.168531	0.3198673	0.1363937	0.2603081	0.4396618	0.4666957	0.9087995	2.054108	3.062485	3.482858
2506.230	1	0.04552032	0.07010427	0.0833676	0.1162398	0.1655049	0.45589	3.492813	3.604278	0.05662444	0.06594788	0.1891035	0.1155633	1.609014	1.715464	0.7465266	0.5674049	0.0738736	0.09420802	0.08017552	0.09314982	0.3545972	0.5595551	0.2441233	0.4244527
2506.328	1	2.358114	2.359596	0.2961454	0.285491	0.05281559	0.06465871	0.07443366	0.06208855	0.4065724	0.2539541	0.3700387	0.3677734	0.04768232	0.05148464	0.04842299	0.05611176	1.630933	1.695999	2.611964	2.099909	0.07696215	0.1082999	0.08870477	0.07564865
2506.328	1	0.4036939	0.512081	1.504649	1.888122	0.2534789	0.2637848	0.1992903	0.2062784	2.18803	1.907119	1.491177	1.213121	0.09238149	0.08580422	0.07693498	0.0570396	0.6560706	0.4475981	0.3397593	0.32553	0.0639232	0.08337239	0.08133926	0.05834331
2506.329	1	0.03920602	0.04393172	0.06672469	0.07122495	0.7949216	1.415489	0.1578972	0.275108	0.06477519	0.1005311	0.05590869	0.1216355	0.1007952	0.1560281	0.175376	0.2982326	0.1180483	0.2631246	0.4227598	0.4657676	0.9514943	2.101532	3.030803	3.476796
2506.330	1	0.0542321	0.0559723	0.06135601	0.1010674	0.1571913	0.3361252	3.522663	3.575408	0.07547485	0.04727934	0.1862114	0.1279479	1.659591	1.791342	0.7704439	0.4866347	0.08558518	0.08776217	0.07322243	0.1185888	0.3418739	0.6022039	0.2603699	0.4028394
2506.427	1	2.377904	2.325802	0.3065852	0.2540914	0.04643851	0.03329301	0.07806656	0.06790949	0.3377794	0.2134662	0.405052	0.3162914	0.04178105	0.04718362	0.04726096	0.05014645	1.645299	1.59881	2.602821	2.134438	0.08792353	0.1047909	0.07333578	0.05236054
2506.428	1	0.4309031	0.5063517	1.48989	1.967536	0.2541398	0.2778689	0.1757521	0.2004334	2.166352	1.983496	1.341199	1.11026	0.1032911	0.1026464	0.07154538	0.04975004	0.6253159	0.5315755	0.3494475	0.4061005	0.06281858	0.08416874	0.06800179	0.06141798
2506.429	1	0.02498483	0.04537695	0.06350874	0.05679572	0.7660466	1.408203	0.1753716	0.3014502	0.0600531	0.1082983	0.06378391	0.09851409	0.1082054	0.1458781	0.1895213	0.2700629	0.1170077	0.2593022	0.4173509	0.4746497	0.9978563	2.104305	3.010041	3.505715
2506.430	1	0.0341856	0.05869541	0.08483826	0.1064464	0.1745163	0.2321693	3.553753	3.556013	0.05334518	0.06905198	0.2054128	0.1033093	1.648977	1.854982	0.8106744	0.4726625	0.06167006	0.07779775	0.08781005	0.09006788	0.3342569	0.6116662	0.3213622	0.3749137
2506.527	1	2.343856	2.307314	0.4053314	0.1610787	0.05391124	0.03939025	0.06216825	0.06504966	0.2630986	0.185634	0.400947	0.3159141	0.04401411	0.0359115	0.06236409	0.04007269	1.683404	1.554864	2.58194	2.163131	0.09642557	0.1087311	0.08691904	0.05101648
2506.528	1	0.4634178	0.4695216	1.543987	2.003415	0.248399	0.2821843	0.1849257	0.1819318	2.118226	2.048295	1.285744	1.009489	0.1001942	0.09111665	0.08250456	0.05134071	0.5846895	0.5705179	0.3429308	0.4341574	0.06733079	0.1037988	0.05570156	0.06820052
2506.529	1	0.04674222	0.04542254	0.07249819	0.05818469	0.7451019	1.409987	0.1947208	0.3187047	0.07294588	0.1154317	0.0706288	0.07847974	0.1272568	0.1643804	0.1952518	0.2561035	0.137628	0.2669057	0.4127818	0.4813748	1.065588	2.11958	2.979432	3.520512
2506.530	1	0.05271254	0.07179094	0.07787154	0.1253472	0.1971111	0.1490082	3.533193	3.510088	0.07125785	0.08261576	0.1832953	0.12288	1.598026	1.863288	0.8284113	0.4998613	0.0663896	0.1117477	0.08723114	0.09958494	0.3321551	0.5981478	0.4025296	0.3731699
2506.628	1	2.325495	2.283902	0.4902394	0.1298772	0.04795618	0.04406762	0.059408	0.09411729	0.2061145	0.1790897	0.3984095	0.3911638	0.0403947	0.04858886	0.07393688	0.05084484	1.689681	1.551937	2.543667	2.189621	0.09074687	0.08920792	0.07774991	0.0589898
2506.628	1	0.5032718	0.4102156	1.629656	2.047781	0.2445755	0.2868915	0.1839069	0.1668427	2.051055	2.143074	1.307485	0.9271288	0.1031346	0.1201211	0.1004312	0.05361021	0.5062612	0.588873	0.3234418	0.4061308	0.06415343	0.1362347	0.07645535	0.08074696
2506.629	1	0.05584099	0.03871364	0.05805068	0.05246471	0.7343781	1.385363	0.2087528	0.323689	0.06378132	0.1017879	0.08348626	0.07482777	0.1332239	0.1763231	0.2226681	0.247708	0.1426386	0.2638101	0.4143164	0.4871386	1.115745	2.108613	2.949299	3.558604
2506.630	1	0.04899638	0.08889782	0.09729467	0.09097363	0.1807184	0.1493063	3.531913	3.454134	0.06960205	0.08060703	0.1798907	0.1013183	1.486781	1.825574	0.8446285	0.521771	0.07832748	0.09742846	0.09630771	0.09694182	0.3103276	0.5838362	0.4758241	0.3812587
2506.727	1	2.325591	2.275614	0.5902441	0.1515816	0.04556287	0.05182386	0.05437312	0.07753677	0.1655783	0.2497762	0.394803	0.4449125	0.021769	0.04939415	0.07698475	0.04488488	1.664292	1.530939	2.476358	2.194199	0.091257	0.0887106	0.0768334	0.04480896
2506.728	1	0.5188967	0.3326732	1.704867	2.09584	0.2252255	0.2809668	0.1727139	0.1604836	1.983139	2.227149	1.407595	0.8664938	0.09573294	0.1176296	0.08137613	0.05610537	0.441371	0.5542063	0.2890598	0.3676377	0.06336989	0.1365553	0.09912207	0.07339915
2506.729	1	0.05307608	0.04668859	0.05159916	0.03896316	0.7110669	1.381392	0.2448979	0.3147819	0.06262557	0.08995697	0.09999426	0.07611436	0.1617776	0.1625468	0.2392212	0.2403507	0.1593489	0.2698998	0.4119935	0.49431	1.180711	2.105308	2.899852	3.564307
2506.730	1	0.06357173	0.07404368	0.09557982	0.08924605	0.2002865	0.3075573	3.490224	3.388115	0.07731179	0.08224194	0.191628	0.100451	1.336979	1.723128	0.8398334	0.5452853	0.07338859	0.1041101	0.09523502	0.1066516	0.2651827	0.5774325	0.5117576	0.4315226
2506.828	1	2.310805	2.295836	0.6649138	0.1712844	0.03552173	0.05758578	0.04682693	0.07653107	0.1425156	0.2837174	0.3607557	0.4836719	0.03561358	0.05648773	0.06293063	0.05226067	1.628932	1.464426	2.465172	2.195588	0.08970834	0.08849133	0.08462038	0.0415351
2506.828	1	0.5449716	0.2929246	1.807712	2.176237	0.2327228	0.2875805	0.2110335	0.1804907	1.960806	2.306101	1.567328	0.8427467	0.1035874	0.1116544	0.08415525	0.07668754	0.4281604	0.5321177	0.2421269	0.318179	0.05950214	0.1436733	0.1164599	0.05501999
2506.829	1	0.04433653	0.05728618	0.06840222	0.03822336	0.705314	1.396247	0.3032639	0.3054319	0.06275428	0.09300811	0.1082861	0.1067367	0.1704135	0.1652989	0.2595188	0.2278308	0.1627411	0.2693249	0.4016855	0.5027405	1.222144	2.072241	2.837586	3.583085
2506.830	1	0.07074121	0.06522927	0.08375209	0.07241522	0.2606741	0.4778691	3.475795	3.352978	0.09340819	0.09711052	0.2021727	0.09895105	1.227967	1.560901	0.8543393	0.549663	0.08792773	0.08741119	0.07470618	0.1053083	0.2419657	0.5536933	0.5038327	0.5528283
2506.927	1	2.319857	2.415794	0.6980217	0.268086	0.03028337	0.07402098	0.0651884	0.0988926	0.1280446	0.3406428	0.3649016	0.4441304	0.04509671	0.05471093	0.07001988	0.06541978	1.612676	1.363232	2.427523	2.165888	0.08780302	0.08270782	0.0753478	0.05154781
2506.928	1	0.5639503	0.2966066	1.89828	2.237512	0.2348277	0.2991029	0.2549786	0.1531244	1.972334	2.385569	1.732304	0.8031694	0.1060381	0.1199188	0.07575837	0.0843899	0.484572	0.4902867	0.2573449	0.2655507	0.06381842	0.1114785	0.1067579	0.05668392
2506.929	1	0.03513119	0.06502406	0.07194593	0.04141714	0.7459911	1.464392	0.3684254	0.2688122	0.06450347	0.111606	0.1101433	0.09803136	0.1374807	0.1639016	0.2431037	0.2282973	0.162663	0.2623755	0.3876806	0.4931192	1.253361	2.024121	2.768598	3.540067
2506.930	1	0.08750156	0.05146441	0.08727578	0.07742394	0.318374	0.6769557	3.489749	3.211244	0.1168885	0.102046	0.2177225	0.1217656	1.166562	1.375385	0.8081425	0.5870255	0.06762342	0.08401842	0.1038065	0.1106933	0.2163758	0.5089011	0.4693572	0.678359
2507.027	1	2.35322	2.49938	0.6682618	0.3229054	0.05244527	0.05715809	0.08884127	0.06297892	0.1383405	0.3554249	0.3992169	0.2937302	0.05636762	0.05684506	0.06700785	0.05264638	1.549626	1.337522	2.519548	2.19099	0.07327119	0.08645374	0.08105143	0.08329019
2507.028	1	0.5868937	0.3221268	1.923998	2.241278	0.2461294	0.2860408	0.2553891	0.1393191	1.991108	2.406702	1.857237	0.7590306	0.1121064	0.1157503	0.08237724	0.07782761	0.5732104	0.4593992	0.3433328	0.2404621	0.0726495	0.1010942	0.08201791	0.04789821
2507.029	1	0.02640582	0.05299588	0.05744428	0.04235275	0.7706548	1.478751	0.4110468	0.2384214	0.06078715	0.1023461	0.1029995	0.1031978	0.1260348	0.1574175	0.2475922	0.2465788	0.1666142	0.2533307	0.3815593	0.4927313	1.27685	1.964937	2.713631	3.495668
2507.030	1	0.1030366	0.08517268	0.06981874	0.07525649	0.3332956	0.7862538	3.449946	3.254366	0.1052982	0.07002846	0.2028121	0.1482851	1.197996	1.187233	0.7146027	0.618846	0.08002213	0.06377273	0.09895992	0.08309881	0.194653	0.4763237	0.4372619	0.7404461
2507.127	1	2.384364	2.505513	0.5789507	0.4036339	0.03451222	0.06737758	0.05614107	0.05148922	0.1582129	0.4033775	0.3745354	0.171521	0.0692378	0.06182568	0.06169194	0.05557694	1.538258	1.410809	2.649102	2.136389	0.07087693	0.08837782	0.09170132	0.06644606
2507.128	1	0.5983881	0.3659684	1.894565	2.212131	0.2493144	0.2819782	0.240581	0.1331389	2.018402	2.394081	1.918378	0.724784	0.1185249	0.09001552	0.1015824	0.06574769	0.6529348	0.4569959	0.4274141	0.2794262	0.07728508	0.1133519	0.08206861	0.06113649
2507.129	1	0.03276351	0.04733399	0.05213392	0.04705133	0.7906462	1.522024	0.4391965	0.2006393	0.08211553	0.1019236	0.08993899	0.08303124	0.120993	0.174861	0.2526924	0.2455009	0.1653887	0.241925	0.3584458	0.4768483	1.300846	1.901168	2.642596	3.462285
2507.130	1	0.08678383	0.05199093	0.07212662	0.05609835	0.2603961	0.7934008	3.459515	3.274183	0.1143871	0.08103907	0.2008912	0.1366063	1.324597	1.161721	0.6380049	0.5976105	0.09109978	0.08641713	0.09032578	0.07645071	0.190603	0.4482316	0.3912188	0.759644
2507.227	1	2.38517	2.510771	0.4991188	0.4383078	0.04588757	0.07788762	0.06298172	0.0429552	0.1948699	0.4554417	0.3465229	0.1263609	0.06667678	0.06085824	0.05775868	0.04065388	1.527056	1.529433	2.702657	2.124344	0.0810535	0.07539629	0.0743492	0.06523996
2507.228	1	0.5776623	0.4193289	1.90852	2.225438	0.2314786	0.28017	0.2406452	0.1266253	2.030285	2.326032	1.935988	0.7378115	0.1004717	0.08899375	0.1027046	0.07592449	0.7178234	0.4856443	0.4814745	0.3271327	0.0811575	0.1004935	0.09527734	0.04605089
2507.229	1	0.04741427	0.04792299	0.0409951	0.04432709	0.778133	1.602277	0.4172634	0.2501685	0.07249017	0.1093309	0.07750045	0.06892509	0.1247408	0.2010447	0.2132298	0.2339389	0.142312	0.2249396	0.3591906	0.4470639	1.172148	1.760298	2.608382	3.311859
2507.230	1	0.09092043	0.04459303	0.1143118	0.09160769	0.1760812	0.697537	3.443417	3.270441	0.1173381	0.07790133	0.2017277	0.1536629	1.405283	1.223102	0.5040581	0.5853212	0.05349651	0.1036111	0.09699791	0.05437046	0.1763299	0.4549184	0.3458142	0.7103058
2507.327	1	2.480368	2.464588	0.4500233	0.365405	0.071275	0.07541516	0.06069171	0.07731084	0.3257496	0.5366093	0.3665407	0.2900462	0.05072365	0.07534435	0.06517106	0.04215339	1.39781	1.554271	2.682082	1.8749	0.06938292	0.1040272	0.07758875	0.05219374
2507.328	1	0.5937627	0.5479173	2.015305	2.244422	0.2496523	0.2778793	0.2444367	0.1357215	2.112096	2.251286	1.907516	0.7758401	0.1061247	0.104521	0.09176789	0.08116415	0.7399646	0.5385847	0.4942936	0.3927509	0.07219629	0.1050386	0.09564144	0.04648775
2507.329	1	0.04545508	0.04376043	0.03868189	0.04150519	0.8853872	1.77769	0.3897647	0.3089111	0.07851733	0.1126586	0.05585038	0.05951709	0.1563619	0.192436	0.1857694	0.2273693	0.1457785	0.2085752	0.315394	0.4077472	1.026906	1.616843	2.342114	3.063408
2507.330	1	0.06882981	0.06545685	0.09956556	0.07006166	0.1110829	0.5878296	3.549488	3.336262	0.07227804	0.1192734	0.2241396	0.1667345	1.399554	1.257403	0.3839762	0.589696	0.05038991	0.09734399	0.06787469	0.08547918	0.1697704	0.4549709	0.3200309	0.5603848
2507.427	1	2.428266	2.403874	0.3697979	0.3098826	0.04553338	0.08205605	0.06928918	0.07336758	0.2526654	0.5902345	0.2864016	0.3809066	0.0620362	0.06524163	0.04175559	0.0478059	1.116589	1.338488	2.324765	1.644509	0.07076604	0.06321827	0.06446727	0.06791421
2507.428	1	0.5895236	0.6133176	2.063143	2.319439	0.2505629	0.2628586	0.2438798	0.157628	2.176293	2.175731	1.851545	0.85296	0.1138835	0.09943506	0.06973367	0.08125406	0.731166	0.5919402	0.4559	0.4646265	0.05806885	0.09737432	0.08476468	0.04889793
2507.429	1	0.04720917	0.04325423	0.04025341	0.04165829	0.9118578	1.851344	0.4456106	0.37016	0.06981792	0.120397	0.0627092	0.05131146	0.1892923	0.2060967	0.2109335	0.2425628	0.1427438	0.2139154	0.3330069	0.4152118	1.009951	1.576214	2.397182	3.119879
2507.430	1	0.06544779	0.07710537	0.1097187	0.1134068	0.1589602	0.4301008	3.474425	3.408978	0.06595503	0.09367386	0.1934913	0.1368091	1.582588	1.460594	0.3258961	0.614496	0.07727213	0.06933041	0.07668585	0.05658541	0.1748003	0.4255586	0.3364169	0.452016
2507.527	1	2.303192	2.308918	0.3298356	0.2247576	0.04693939	0.09137107	0.06750171	0.07299014	0.2273138	0.6059523	0.2237499	0.38447	0.06772003	0.07483156	0.02523203	0.06937077	0.9690525	1.102713	2.075994	1.546673	0.06611024	0.07912724	0.08644067	0.05755445
2507.528	1	0.5888803	0.6804692	2.128095	2.269894	0.2470246	0.2733917	0.2458088	0.1466455	2.199545	2.126344	1.743601	0.9065305	0.1154985	0.09662528	0.06320056	0.08428027	0.7340686	0.6277399	0.418823	0.4962536	0.05774586	0.09464854	0.08617658	0.0518511
2507.529	1	0.04725159	0.03937364	0.04259021	0.03616735	0.9756981	1.881158	0.4669613	0.4313181	0.0668335	0.1213312	0.06951927	0.04743528	0.1897003	0.1999687	0.2515823	0.2562018	0.1375153	0.210632	0.3389926	0.4111723	0.9962086	1.549322	2.39267	3.144942
2507.530	1	0.07674697	0.07800227	0.09068916	0.1198327	0.2103055	0.3287193	3.485594	3.515556	0.05147121	0.07624341	0.2078224	0.1498017	1.525666	1.592502	0.4029462	0.6549991	0.07446698	0.06024717	0.05758019	0.08049917	0.1983053	0.419738	0.3401024	0.45731
2507.627	1	2.240295	2.169294	0.3169777	0.1858759	0.0305723	0.0668678	0.06368542	0.07967708	0.1764656	0.5369343	0.1822322	0.3504305	0.07994279	0.07140517	0.0311562	0.05919309	0.8715665	0.936794	1.915113	1.488468	0.0532271	0.075733	0.08524876	0.05125004
2507.628	1	0.5915012	0.7437575	2.157624	2.18753	0.254798	0.2715952	0.2098413	0.1345213	2.240648	2.031531	1.633688	0.9493799	0.1171235	0.09409506	0.06541764	0.1087333	0.7121636	0.6559746	0.367436	0.4930608	0.05022509	0.07642428	0.06992289	0.07437355
2507.629	1	0.03850177	0.03098362	0.04652469	0.04355993	0.9826303	1.896162	0.4665533	0.4411144	0.06066487	0.1129014	0.06805823	0.04578549	0.1799691	0.1931324	0.2276783	0.2923019	0.1343852	0.2050807	0.3344357	0.4124762	0.9766586	1.540741	2.388816	3.150956
2507.630	1	0.05842054	0.06786389	0.06950885	0.1071875	0.2160649	0.2313731	3.485463	3.498326	0.05375148	0.08172639	0.24297	0.1374308	1.535956	1.700276	0.5538897	0.7016109	0.07517674	0.06790642	0.06412375	0.07821695	0.2055457	0.3557013	0.3503272	0.463111
2507.727	1	2.279712	2.132418	0.2973368	0.2379824	0.04113718	0.06713829	0.07445507	0.06796121	0.2269952	0.4870276	0.2029186	0.2602021	0.05477871	0.06231635	0.04091084	0.0535419	0.8598718	0.7364091	1.802805	1.491144	0.06419003	0.06833535	0.07344939	0.07606326
2507.728	1	0.5844113	0.7735046	2.149115	2.205451	0.2547902	0.2507482	0.1947442	0.1509057	2.294962	1.945296	1.493099	0.9945735	0.1162537	0.1037677	0.08071673	0.09684197	0.6716498	0.6721778	0.3369175	0.4207608	0.04345779	0.08053938	0.08714161	0.08756626
2507.729	1	0.02647394	0.03532405	0.04912321	0.03646603	1.006901	1.920507	0.4922893	0.4560907	0.07773675	0.1142806	0.07353204	0.04666243	0.1895644	0.2069781	0.2296041	0.2571692	0.1278426	0.2096252	0.3334905	0.4147325	0.9552924	1.539168	2.399574	3.153805
2507.730	1	0.0503274	0.0464258	0.08132262	0.1290801	0.1836181	0.1479718	3.482561	3.516537	0.03406383	0.06776649	0.2354725	0.1573803	1.444517	1.760173	0.743811	0.799651	0.05945148	0.07284469	0.05436877	0.08385921	0.2158437	0.3441822	0.3221914	0.5019596
2507.827	1	2.295508	2.077835	0.2009568	0.3132331	0.05298102	0.08133255	0.06646474	0.06339072	0.2330732	0.4516483	0.2327776	0.2491201	0.03444186	0.06809879	0.05615567	0.04991257	0.9116419	0.5046796	1.714332	1.435293	0.06037636	0.08164729	0.07962251	0.06347309
2507.828	1	0.5758096	0.800605	2.098552	2.235318	0.2530131	0.2553912	0.1681945	0.1608124	2.332861	1.911138	1.315707	1.010445	0.1137711	0.1023353	0.08046504	0.07476443	0.6386947	0.6848367	0.3198408	0.3516716	0.04546063	0.08589185	0.08888232	0.08160202
2507.829	1	0.03469666	0.04805507	0.05307746	0.03978602	1.022926	1.931698	0.5285852	0.4664697	0.09233833	0.1284991	0.07308127	0.04655164	0.2016634	0.2189459	0.2345091	0.2192536	0.1306399	0.2066963	0.3394648	0.4238594	0.947431	1.526205	2.417727	3.154104
2507.830	1	0.05382367	0.06947578	0.09127492	0.08154816	0.2019963	0.1683679	3.478643	3.495669	0.05372409	0.07506881	0.2209454	0.1458474	1.323846	1.750692	0.8548772	0.8556238	0.06857994	0.08194558	0.05912166	0.101539	0.2429287	0.3857233	0.2853914	0.5114413
2507.927	1	2.336313	2.054254	0.2127318	0.3036928	0.05469819	0.07370838	0.07722365	0.06605846	0.1915512	0.3952641	0.1960574	0.2389717	0.04096506	0.04593954	0.03666697	0.04278548	1.019565	0.5155962	1.674916	1.399651	0.062613	0.06283477	0.1036199	0.06276878
2507.928	1	0.5644096	0.7919186	2.044824	2.257151	0.2654019	0.2526229	0.1472923	0.1741641	2.362055	1.90686	1.153002	1.014565	0.1102761	0.1076051	0.07952779	0.07252973	0.6175993	0.6846287	0.3185708	0.3710585	0.05568516	0.08437483	0.08103884	0.06313998
2507.929	1	0.03196863	0.04912786	0.04470075	0.03417177	1.016239	1.922929	0.5536413	0.4350576	0.08003106	0.122519	0.07949979	0.04876173	0.2001044	0.2394222	0.2181422	0.2252953	0.1347225	0.2178952	0.3382734	0.4179966	0.926508	1.508504	2.438689	3.139399
2507.930	1	0.08768466	0.06604139	0.09675268	0.1107077	0.2324408	0.3120157	3.458751	3.491349	0.09046472	0.06991132	0.1967099	0.1466608	1.160689	1.643002	0.8970778	0.8823453	0.0634136	0.07367318	0.07367519	0.08421034	0.2337937	0.4302847	0.2573318	0.5186812
2508.027	1	2.374041	2.032919	0.3286169	0.2842005	0.0405222	0.1035943	0.07097703	0.06270373	0.1983384	0.4572058	0.1920404	0.2002289	0.03774244	0.05158508	0.04083084	0.02536353	1.16129	0.7329072	1.63941	1.401713	0.06853695	0.06703368	0.08947309	0.07143302
2508.028	1	0.5266264	0.7259993	2.022172	2.309396	0.2672154	0.2562589	0.1452033	0.1718151	2.35234	1.988924	1.072204	1.061775	0.1118212	0.1104957	0.08434797	0.06356762	0.6315068	0.6678358	0.2967553	0.4172208	0.0544486	0.06618182	0.07472525	0.05841745
2508.029	1	0.02310364	0.04195051	0.04064619	0.03152588	0.9936838	1.904417	0.5559038	0.3974487	0.06986711	0.1148914	0.05969889	0.06654222	0.2135633	0.2301635	0.1892492	0.2404981	0.1280226	0.2120038	0.3385931	0.4148233	0.8889625	1.502638	2.45327	3.121125
2508.030	1	0.1079426	0.06427114	0.09355687	0.06929317	0.2675172	0.4797822	3.439376	3.490732	0.1028919	0.09312407	0.2079919	0.1324939	1.00016	1.45985	0.8795922	0.8531349	0.04914021	0.090914	0.06380935	0.07762751	0.2147573	0.4620294	0.2624325	0.5546386
2508.128	1	2.357571	2.04883	0.4200608	0.3092985	0.0329232	0.09064016	0.06148972	0.06778476	0.2322987	0.3898072	0.2064941	0.1969225	0.0418091	0.04695062	0.04112874	0.03209474	1.289665	0.9842085	1.548938	1.349432	0.07690963	0.0795137	0.09253422	0.08508076
2508.128	1	0.4852538	0.6432333	1.995382	2.339191	0.2564153	0.268171	0.1452701	0.1664445	2.291958	2.100443	1.105422	1.122671	0.1036864	0.1058544	0.06263559	0.06457652	0.6561205	0.648937	0.271001	0.4781328	0.06045549	0.07494781	0.07219418	0.05969199
2508.129	1	0.033423	0.04877794	0.03924496	0.03940439	0.9813258	1.911588	0.557557	0.3306618	0.06463477	0.1091496	0.05540669	0.06273409	0.2112134	0.233657	0.1856918	0.2538424	0.1226698	0.2141458	0.3428841	0.413491	0.8762309	1.497052	2.474481	3.118947
2508.130	1	0.1053802	0.05951169	0.1076389	0.0572204	0.2320796	0.5832112	3.438221	3.51094	0.104226	0.08792842	0.192526	0.1345124	0.9439148	1.301081	0.8181342	0.8450201	0.04952777	0.06735064	0.0975991	0.09696928	0.1754609	0.4557769	0.2993481	0.6046838
2508.228	1	2.335398	2.067206	0.4592488	0.3621678	0.04625012	0.06683082	0.07543209	0.05827545	0.3024181	0.348442	0.2463269	0.2243647	0.04435177	0.0543098	0.03746255	0.04731364	1.343003	1.119053	1.456245	1.255409	0.06430898	0.09701724	0.08769761	0.07077208
2508.228	1	0.4396986	0.5516913	1.985323	2.369888	0.2533272	0.2611085	0.1570939	0.1788962	2.222563	2.18748	1.247046	1.178916	0.09573122	0.08834683	0.06801336	0.07651045	0.6642369	0.6437054	0.213144	0.4931998	0.06609765	0.06916997	0.0573201	0.06830481
2508.229	1	0.04462979	0.05530805	0.03832844	0.03938346	0.9824898	1.895026	0.5283997	0.2971167	0.07139992	0.1031409	0.05716709	0.07332622	0.2074982	0.2161643	0.1926872	0.2797371	0.1271758	0.2215397	0.341833	0.4154087	0.8594342	1.507612	2.477495	3.104348
2508.230	1	0.09378406	0.08270311	0.06841807	0.1014003	0.1583082	0.6280717	3.438475	3.522481	0.07552424	0.07786174	0.2241692	0.1506506	1.042876	1.20245	0.7925251	0.8108204	0.0902377	0.06950867	0.07441765	0.07827109	0.155252	0.4497429	0.305111	0.5822175
2508.327	1	2.343183	2.10349	0.4647837	0.3661085	0.05867596	0.06342125	0.0493064	0.04945887	0.3051799	0.3716853	0.2432886	0.2572737	0.03798355	0.05391754	0.04488654	0.04001132	1.372373	1.140646	1.447842	1.219607	0.07531866	0.0936828	0.0768014	0.04681064
2508.328	1	0.4084235	0.4623861	2.000171	2.390687	0.2379324	0.2657498	0.1666337	0.1866327	2.16185	2.276958	1.44089	1.240606	0.09716497	0.0969289	0.07242464	0.0742098	0.643651	0.6464848	0.1526285	0.4698145	0.05808053	0.06781526	0.04571474	0.05935981
2508.329	1	0.03570743	0.05495149	0.03262459	0.04517501	0.9727997	1.866996	0.4875006	0.2654535	0.08868411	0.09855549	0.07312445	0.08452709	0.2002949	0.1957551	0.2013427	0.2534581	0.1234468	0.2213476	0.3259019	0.4119448	0.8291542	1.51834	2.46045	3.071996
2508.330	1	0.0588802	0.04188307	0.05886377	0.07173866	0.09138766	0.6298057	3.461791	3.55235	0.09359809	0.1016358	0.1943985	0.1560683	1.195778	1.24773	0.7796659	0.7829666	0.06394268	0.0831291	0.08832953	0.07821218	0.1748347	0.4596048	0.3137618	0.5360682
2508.427	1	2.351233	2.168906	0.4923864	0.3645614	0.07193644	0.06349197	0.0628285	0.06451909	0.3149913	0.4038775	0.2852529	0.2529479	0.0552612	0.05428262	0.03183721	0.04725232	1.410336	1.179416	1.466498	1.215544	0.07081512	0.08926921	0.06572978	0.04835175
2508.428	1	0.399777	0.3996478	2.01836	2.416725	0.2419396	0.2691117	0.2103386	0.1879961	2.120183	2.3414	1.635135	1.287116	0.09691718	0.1068458	0.06379648	0.08504078	0.6160917	0.6477572	0.1609856	0.4180977	0.04688396	0.05553166	0.05247364	0.0503319
2508.429	1	0.02902103	0.05015356	0.04237132	0.04621645	0.9706332	1.854231	0.4448851	0.2947136	0.09472473	0.0962738	0.06389064	0.06976711	0.2042511	0.1825501	0.1996873	0.2526022	0.1143679	0.2162492	0.3202416	0.4070739	0.7986124	1.532854	2.449413	3.024053
2508.430	1	0.03279217	0.07557613	0.1139157	0.09487074	0.1471614	0.6110324	3.537503	3.591	0.08886556	0.08617287	0.1995845	0.1706366	1.363417	1.375675	0.7510264	0.6998094	0.05966185	0.08016295	0.08091655	0.07909201	0.2300219	0.4806073	0.2875105	0.4927895
2508.527	1	2.326489	2.201683	0.4545964	0.2973048	0.05610121	0.06396001	0.1099425	0.04070604	0.3658039	0.4242621	0.35416	0.1967666	0.07116169	0.06077393	0.04872988	0.05436581	1.400041	1.247493	1.476106	1.211154	0.09892066	0.1019538	0.08054467	0.04811747
2508.528	1	0.4018986	0.4025656	2.030423	2.430951	0.2425997	0.2887459	0.2227229	0.1752666	2.077211	2.388141	1.76059	1.288095	0.07329212	0.1214128	0.06660223	0.08765123	0.5773199	0.6717506	0.2235757	0.413708	0.04892267	0.06118395	0.06103147	0.06326655
2508.529	1	0.03586551	0.03830437	0.03404674	0.04654336	0.956544	1.862081	0.445848	0.372903	0.08769431	0.09682539	0.07601885	0.07615186	0.1939206	0.1831607	0.1896038	0.2657009	0.1149105	0.2145548	0.3171872	0.4071896	0.7780119	1.550154	2.455148	3.015818
2508.530	1	0.06509284	0.06270832	0.1046275	0.09173596	0.2092055	0.5848243	3.584666	3.586203	0.1010558	0.07337697	0.2181622	0.143545	1.482805	1.502721	0.7814539	0.5443535	0.05935702	0.1001898	0.07056535	0.09406467	0.2534119	0.5096447	0.2776373	0.4593043
2508.627	1	2.298093	2.170007	0.3406118	0.2364891	0.05976621	0.06143259	0.0839145	0.05447542	0.4427287	0.3339109	0.4148914	0.1596689	0.06322197	0.06157406	0.05794702	0.05120287	1.368723	1.357379	1.531302	1.238674	0.09191864	0.08534967	0.05814767	0.04681917
2508.628	1	0.419687	0.405082	2.03339	2.413008	0.2334936	0.2870632	0.2221353	0.172876	2.087253	2.40004	1.86566	1.276377	0.08083473	0.1090581	0.07125289	0.1060287	0.5257873	0.7158078	0.3269753	0.4568746	0.05107513	0.0447297	0.06666974	0.05785027
2508.629	1	0.03862322	0.02771074	0.04088154	0.04556855	0.9470688	1.87664	0.4654221	0.4496868	0.08673057	0.1032748	0.07912198	0.07817973	0.1620253	0.188436	0.1809682	0.2582808	0.1113423	0.2086547	0.318085	0.4075708	0.7582121	1.569709	2.441002	3.008888
2508.630	1	0.06257654	0.07205444	0.08039853	0.08407766	0.2117392	0.5159897	3.588101	3.594281	0.06426029	0.1057584	0.2013379	0.1668787	1.540841	1.613139	0.8403913	0.452624	0.07243191	0.07418424	0.1061972	0.07985255	0.2859326	0.5166613	0.3510595	0.4108205
2508.727	1	2.247213	2.13484	0.2233956	0.2417922	0.06706157	0.09132769	0.05592305	0.06495726	0.5537353	0.2678814	0.3757579	0.1757069	0.06791229	0.03658303	0.0717158	0.04262408	1.361723	1.427165	1.652823	1.246902	0.08345427	0.08916474	0.05955475	0.06286044
2508.728	1	0.4286984	0.4453333	2.05321	2.373558	0.2328592	0.2870981	0.2310299	0.189487	2.13303	2.40428	1.915398	1.275005	0.07806339	0.1174758	0.09963048	0.104547	0.4744237	0.7703306	0.425868	0.518296	0.04569196	0.05172834	0.06698983	0.05614735
2508.729	1	0.04101588	0.03524184	0.03674304	0.04007324	0.9230115	1.854749	0.450827	0.4911655	0.07981928	0.09390702	0.05501109	0.06763008	0.1448439	0.1773885	0.18647	0.2545591	0.1178932	0.2122689	0.3184681	0.4068785	0.7401354	1.579873	2.427431	2.998136
2508.730	1	0.08009365	0.04664857	0.08644107	0.1533103	0.179504	0.4031046	3.590881	3.595286	0.06295447	0.0786791	0.2195909	0.1531502	1.560275	1.672412	0.8974508	0.4118914	0.05211844	0.1029671	0.09195514	0.07823312	0.2648434	0.5177838	0.3872489	0.3864437
2508.826	1	2.202319	2.077677	0.2472718	0.2738527	0.07145808	0.06182049	0.05984716	0.05919166	0.615252	0.2748569	0.3400401	0.1663642	0.07975958	0.04907485	0.05846242	0.03777729	1.370419	1.373839	1.751155	1.24378	0.09236117	0.07805401	0.06367831	0.0701004
2508.827	1	0.4370868	0.5220835	2.072718	2.340395	0.2434796	0.2926211	0.2494508	0.1706001	2.203018	2.38821	1.910266	1.284381	0.07173757	0.1290505	0.1159921	0.09138285	0.4204723	0.7963908	0.4834307	0.5542941	0.05313202	0.04204174	0.06439614	0.04971894
2508.827	1	0.03747219	0.04258381	0.04458508	0.03283473	0.9104302	1.858928	0.4546416	0.5315102	0.07355119	0.1020787	0.04705831	0.08055694	0.1432524	0.1691255	0.1878243	0.2746863	0.1161301	0.2119396	0.3206656	0.4099758	0.7324235	1.584748	2.437183	3.01376
2508.827	1	0.072324	0.06292098	0.08675844	0.08564689	0.1497626	0.2802245	3.604454	3.600048	0.05604817	0.08503458	0.1990061	0.1795639	1.505156	1.681071	0.9388961	0.4616652	0.05411162	0.06882934	0.1021142	0.09275704	0.2658227	0.452281	0.3954025	0.3817975
2508.927	1	2.12907	2.045913	0.3579623	0.3004434	0.08343367	0.06831288	0.06661257	0.07671443	0.6444851	0.2983457	0.294511	0.1488968	0.07375998	0.06053238	0.0508939	0.02585935	1.358273	1.238901	1.752824	1.204092	0.07884222	0.07543574	0.07574808	0.07165501
2508.928	1	0.446766	0.6060775	2.074478	2.290414	0.2490948	0.2787636	0.2376255	0.1797744	2.291261	2.35579	1.868264	1.300454	0.05535653	0.1342498	0.1119423	0.08886532	0.404547	0.7905238	0.5301596	0.5609372	0.06538121	0.06439359	0.07107085	0.03985533
2508.929	1	0.04062625	0.04477802	0.04040297	0.04401249	0.9090488	1.862722	0.4711567	0.5460717	0.06955601	0.1024757	0.06173273	0.08262567	0.1350554	0.1656921	0.183058	0.2743096	0.1136575	0.2203158	0.3356289	0.4132122	0.713647	1.568713	2.472375	3.069802
2508.930	1	0.05647398	0.07432179	0.1028412	0.1308229	0.1604547	0.1557933	3.56588	3.550425	0.08000717	0.0663541	0.2190027	0.1396525	1.380237	1.635656	0.9174057	0.5502996	0.06903053	0.08944224	0.08393851	0.08337497	0.2567614	0.4178275	0.4016629	0.4109839
2509.027	1	2.059595	1.98839	0.5147816	0.2548736	0.08169747	0.05473848	0.07779198	0.0571447	0.6191655	0.3076052	0.2438089	0.1693398	0.07798128	0.05554196	0.04289211	0.03991592	1.290805	1.037962	1.686007	1.144438	0.07101979	0.07310249	0.06371045	0.06073834
2509.028	1	0.4943673	0.6552124	2.053406	2.235466	0.2597582	0.2858638	0.2245813	0.1727087	2.341283	2.309634	1.758433	1.280954	0.0512022	0.1350639	0.09827806	0.09258709	0.4290652	0.7873352	0.5519883	0.5764412	0.06773626	0.06769266	0.07587028	0.05640605
2509.029	1	0.03750195	0.04639899	0.0530095	0.05676214	0.9017388	1.857671	0.4636169	0.5020056	0.07133782	0.1061106	0.06242433	0.0917285	0.1508384	0.1784219	0.1891101	0.2739936	0.1209401	0.2212274	0.3391994	0.4081345	0.7068565	1.565609	2.475893	3.077457
2509.030	1	0.05280563	0.07498466	0.1273443	0.1158825	0.193417	0.2334177	3.51186	3.513276	0.07166999	0.0848973	0.2336344	0.1404075	1.232486	1.490298	0.8423215	0.5929751	0.08548059	0.0745646	0.07154986	0.1114935	0.271191	0.4232243	0.4011319	0.5129966
2509.127	1	2.062157	1.950317	0.7017733	0.2197704	0.07456255	0.05512344	0.06557973	0.06321183	0.6006429	0.3690965	0.2570322	0.1719418	0.07408504	0.05717529	0.06835869	0.04449506	1.19787	0.8541264	1.689308	1.112805	0.07942553	0.07107703	0.08291115	0.04864065
2509.128	1	0.5213302	0.7034293	2.037958	2.19725	0.2653195	0.2889615	0.2109934	0.1702926	2.400577	2.28811	1.684728	1.276523	0.06350525	0.1314573	0.0985984	0.08572517	0.4496312	0.7732677	0.5463732	0.5829314	0.06292166	0.06575307	0.07451308	0.06037453
2509.129	1	0.03146651	0.04695519	0.05937479	0.05275282	0.8962213	1.830668	0.4457445	0.4269542	0.0692251	0.108561	0.06496034	0.1009686	0.1588503	0.1644683	0.1982187	0.2853484	0.121801	0.2065095	0.3455804	0.4073646	0.7070971	1.552356	2.457765	3.061682
2509.130	1	0.06292908	0.07738865	0.09792542	0.09239011	0.2061892	0.3704281	3.479055	3.520623	0.1012773	0.07725112	0.2011836	0.1469483	1.077552	1.283435	0.7315856	0.6218182	0.06758205	0.06408022	0.06868753	0.0920626	0.2366988	0.4471401	0.3979484	0.5887771
2509.227	1	2.090042	1.957939	0.822018	0.290182	0.06688011	0.06710951	0.0499962	0.09177427	0.5244323	0.4394888	0.2441878	0.1921799	0.07217234	0.05460411	0.05362024	0.05223108	1.087056	0.5857516	1.647633	1.121336	0.05716808	0.06787127	0.1025542	0.07128498
2509.228	1	0.5332065	0.7548748	2.042843	2.175609	0.266871	0.2810838	0.2114774	0.1716677	2.421587	2.266227	1.608935	1.285096	0.06183219	0.1219383	0.08629901	0.08162911	0.4509488	0.763528	0.5354065	0.5583166	0.05567348	0.07688428	0.05078196	0.06429534
2509.229	1	0.03366758	0.03450058	0.05079237	0.04407774	0.8962741	1.819	0.4322535	0.343598	0.05924868	0.114896	0.0650689	0.1050528	0.1614827	0.1666581	0.2079668	0.2900057	0.1296387	0.1935614	0.3471976	0.4102066	0.7100095	1.532353	2.452905	3.063678
2509.230	1	0.06589807	0.07045988	0.07735294	0.08450828	0.1294757	0.5262351	3.469784	3.530176	0.0846756	0.08533282	0.2174685	0.1200527	1.004608	1.086222	0.6401281	0.6199388	0.05748909	0.05120496	0.05443798	0.07103837	0.2355373	0.4313845	0.3133519	0.621774
2509.327	1	2.094656	1.954521	0.8261901	0.3222722	0.05636189	0.08603448	0.0471758	0.08272738	0.4386256	0.4768368	0.24134	0.1942967	0.06434664	0.06045358	0.05695399	0.04091425	0.9924262	0.5114536	1.538874	1.108136	0.06573856	0.07276797	0.08608462	0.08770768
2509.329	1	0.5160653	0.7883233	2.045261	2.201677	0.2691751	0.2811106	0.1942628	0.1771181	2.417045	2.26751	1.499406	1.316266	0.06279805	0.1209602	0.09900727	0.08417722	0.4582535	0.7474191	0.5425927	0.4823882	0.06257561	0.1013569	0.04465848	0.04623188
2509.330	1	0.03781744	0.03069235	0.0394324	0.0361354	0.9104021	1.811508	0.4316382	0.2871012	0.0633033	0.1040476	0.05639369	0.1207613	0.171659	0.1726315	0.2236837	0.3015983	0.1330935	0.190253	0.3414396	0.3953243	0.7193082	1.510506	2.442521	3.065475
2509.330	1	0.08881475	0.06391454	0.05330679	0.05521758	0.07259323	0.6305515	3.46868	3.55351	0.08837874	0.08976651	0.1994068	0.1318104	1.018527	0.9517421	0.6029548	0.6282021	0.05088278	0.07421415	0.06828733	0.07271346	0.1846539	0.4211782	0.2724388	0.6711305
2509.427	1	2.075614	1.86151	0.8018471	0.2626516	0.0503158	0.08299162	0.05797169	0.05807187	0.3754079	0.4458234	0.2551133	0.1722395	0.05644029	0.03972613	0.05353661	0.03117151	0.9454087	0.6994142	1.539261	1.092363	0.05342083	0.09744404	0.07607077	0.0760065
2509.428	1	0.4751882	0.7776173	2.025778	2.23984	0.2680542	0.2716388	0.1707535	0.172435	2.401096	2.284158	1.390616	1.337495	0.07315512	0.1214642	0.09455485	0.07297914	0.4905409	0.7215669	0.5500202	0.3906711	0.07052802	0.1046653	0.06107295	0.04763057
2509.429	1	0.03207773	0.03711525	0.03739191	0.03694759	0.9128254	1.818314	0.4341374	0.3139776	0.06207968	0.1002642	0.07148152	0.130156	0.1711403	0.1718415	0.2392165	0.3113635	0.12708	0.2011125	0.3437615	0.4001607	0.7309134	1.498903	2.416928	3.068078
2509.430	1	0.07107215	0.04886418	0.08907414	0.08514201	0.1860461	0.6686433	3.473611	3.573757	0.09597519	0.0703107	0.2124607	0.1570176	1.102779	0.899787	0.5425961	0.6674252	0.04739626	0.066699	0.05590459	0.04777333	0.1526613	0.4387407	0.2424831	0.6403691
2509.527	1	2.102625	1.760806	0.7760747	0.1842463	0.0438836	0.06406447	0.05605875	0.06728835	0.3505674	0.4744734	0.2196025	0.1806938	0.05053004	0.06072598	0.06623402	0.04127961	1.01655	0.9517269	1.664443	1.114356	0.07115753	0.09757315	0.09768267	0.08577603
2509.528	1	0.4202639	0.7485097	2.03303	2.329596	0.2674297	0.285368	0.152818	0.1909632	2.377739	2.319377	1.342108	1.342947	0.08604697	0.1041319	0.08378606	0.0612405	0.5170624	0.6709894	0.520673	0.3006539	0.07436929	0.1017274	0.08300703	0.04035334
2509.529	1	0.03995647	0.0375573	0.02729936	0.04085851	0.9078667	1.806564	0.4335491	0.3752318	0.05880429	0.1012583	0.06466622	0.1210115	0.1539088	0.1538491	0.2260698	0.2796362	0.1231209	0.1989262	0.3333408	0.408505	0.7503355	1.487689	2.392556	3.048516
2509.530	1	0.06460537	0.04462061	0.09947377	0.06160504	0.2878752	0.6586171	3.499247	3.581285	0.08976789	0.07759178	0.2192672	0.1607556	1.202325	0.9960167	0.4844048	0.6466681	0.06246894	0.07048445	0.07359133	0.05578302	0.1081712	0.4297164	0.2499933	0.574877
2509.627	1	2.110191	1.728542	0.6515872	0.1074409	0.03921476	0.07223586	0.06643903	0.07700755	0.3764064	0.4652144	0.2579896	0.2291294	0.05839081	0.06635832	0.06124831	0.04945921	1.145177	1.254816	1.734422	1.11303	0.0692597	0.1087854	0.09267332	0.06382965
2509.628	1	0.3601926	0.7340859	2.108459	2.428088	0.261884	0.2948879	0.1480055	0.1956189	2.354406	2.399786	1.320849	1.365426	0.09298867	0.09391495	0.08056923	0.0447277	0.5163486	0.6056711	0.4756518	0.2718602	0.06534217	0.08613561	0.1049904	0.05387656
2509.629	1	0.05299436	0.03819563	0.03191027	0.05665801	0.9049074	1.809795	0.4425817	0.4311463	0.05930285	0.100291	0.06037072	0.113443	0.1389012	0.1425787	0.2039361	0.2587865	0.1224243	0.1984399	0.3165702	0.3949941	0.7766257	1.494412	2.374388	3.048915
2509.630	1	0.05433888	0.05330147	0.1039088	0.08251475	0.3254286	0.6093092	3.545075	3.586981	0.07247748	0.084031	0.1937333	0.126981	1.344258	1.20521	0.4364139	0.6621855	0.03831346	0.07617282	0.07730309	0.06877688	0.0962362	0.4439607	0.2753869	0.4887537
2509.727	1	2.134542	1.722478	0.4413604	0.2054536	0.03487616	0.05820424	0.06111184	0.06947856	0.4116209	0.3561327	0.2554543	0.2496329	0.05616277	0.05300148	0.03569155	0.0523685	1.260205	1.497125	1.689495	1.065425	0.07198884	0.1097451	0.08742135	0.05263544
2509.728	1	0.3354631	0.7199192	2.187039	2.504941	0.2604257	0.2925459	0.1811426	0.2111815	2.320893	2.473938	1.370951	1.387799	0.08395524	0.07596583	0.06719482	0.05623071	0.5027468	0.5532021	0.398476	0.2671337	0.05776953	0.08645717	0.1104225	0.06070699
2509.729	1	0.05470895	0.03162337	0.02686824	0.05748144	0.8973994	1.82557	0.4459398	0.474858	0.06115924	0.0977966	0.0577612	0.1033728	0.1311283	0.1441361	0.2065582	0.245059	0.1125385	0.1969196	0.3021709	0.3910354	0.8021968	1.493237	2.344045	3.039546
2509.730	1	0.04201474	0.05356221	0.1208755	0.100573	0.3128437	0.5397623	3.586484	3.585172	0.07488593	0.09873378	0.1879904	0.1529731	1.463801	1.40124	0.4305768	0.6368067	0.07491063	0.06740546	0.0733985	0.06943284	0.07776233	0.38496	0.3252474	0.437068
2509.828	1	2.152117	1.745785	0.2777155	0.2927866	0.03583273	0.07241558	0.09797959	0.07871127	0.3924422	0.2849963	0.3516133	0.2857401	0.0639922	0.03950626	0.04356488	0.06093006	1.363909	1.644065	1.650381	1.049283	0.0840625	0.1153491	0.08223371	0.06954693
2509.829	1	0.3240813	0.674068	2.239718	2.537211	0.2578585	0.301639	0.170401	0.1953044	2.289574	2.510881	1.45891	1.391824	0.0822621	0.06430829	0.06257007	0.05998827	0.4825434	0.5365194	0.3190482	0.2639776	0.05513849	0.07700564	0.104381	0.06640948
2509.829	1	0.05526057	0.04184465	0.03832055	0.05190192	0.8966839	1.840692	0.4310754	0.5002473	0.05907947	0.09988703	0.04809827	0.08717097	0.13084	0.158501	0.1987214	0.2185898	0.1078316	0.2041597	0.3067995	0.4094336	0.8277164	1.492155	2.317185	3.043514
2509.830	1	0.07463358	0.07664192	0.08044578	0.1088433	0.235216	0.4418914	3.570301	3.579199	0.04950825	0.08929816	0.1960993	0.1530352	1.514066	1.574587	0.5358018	0.6559034	0.06496138	0.07761995	0.08898215	0.08115018	0.1056505	0.3784904	0.373087	0.4694746
2509.927	1	2.170488	1.829294	0.2457601	0.287974	0.04889765	0.05087279	0.07011776	0.1001003	0.3116448	0.3662282	0.3746544	0.337624	0.05518129	0.0615669	0.04410406	0.05772233	1.385475	1.680604	1.641168	1.073325	0.08949885	0.1036747	0.06406328	0.06384429
2509.928	1	0.3327651	0.635386	2.293898	2.527892	0.2572619	0.309209	0.1839499	0.1872102	2.250315	2.540995	1.551669	1.366354	0.08792289	0.06460192	0.05738626	0.05862233	0.4180176	0.5214625	0.2998164	0.2341004	0.04758748	0.0831393	0.08449578	0.05624768
2509.929	1	0.055814	0.03285672	0.04109463	0.04531717	0.8884925	1.830228	0.3940256	0.4873213	0.06320443	0.09727447	0.04729008	0.07760763	0.1492813	0.1652843	0.2120344	0.2095943	0.1208081	0.1945834	0.3039825	0.4026216	0.8555735	1.491566	2.291871	3.023687
2509.930	1	0.06474782	0.06723667	0.08968242	0.1417836	0.1546045	0.3175143	3.598849	3.593605	0.02812145	0.0686461	0.2276488	0.1578305	1.523212	1.699041	0.6796714	0.7191263	0.06629597	0.05586472	0.06929542	0.08676175	0.1590943	0.3246816	0.3864463	0.4568899
2510.027	1	2.170292	1.920575	0.2335279	0.2304182	0.0479191	0.05307506	0.05959334	0.05539791	0.2218624	0.4655213	0.3553361	0.3413277	0.05263228	0.04631766	0.05133254	0.05263143	1.424941	1.649319	1.63276	1.090661	0.08802084	0.07885382	0.07237178	0.04879251
2510.028	1	0.3432871	0.6143499	2.348125	2.515687	0.2437207	0.311346	0.2160744	0.1761872	2.214686	2.560426	1.645801	1.360672	0.06715152	0.05848741	0.06840505	0.04558107	0.3449381	0.4987998	0.3373705	0.2025165	0.05553089	0.07705418	0.08615115	0.0488165
2510.029	1	0.06434764	0.03557353	0.04595733	0.04637289	0.8921096	1.826675	0.3599809	0.4476155	0.07245491	0.09157484	0.04513171	0.05804281	0.1480181	0.1631404	0.1975551	0.2073397	0.1216344	0.191853	0.3040837	0.3963244	0.8692608	1.4809	2.279226	3.012647
2510.030	1	0.0592211	0.0621123	0.07745797	0.101464	0.1212026	0.2310492	3.597827	3.598876	0.03341952	0.07465728	0.2223675	0.1485706	1.449973	1.775556	0.7940364	0.7628084	0.07269169	0.07526597	0.09729581	0.1017269	0.222833	0.3521012	0.3823027	0.494045
2510.127	1	2.154056	1.919183	0.2245908	0.2016549	0.05780143	0.05705385	0.06901303	0.0816304	0.1676966	0.4479593	0.3552299	0.4054748	0.05772112	0.08499191	0.0634245	0.05036522	1.455796	1.586513	1.571549	1.125283	0.08293383	0.09472697	0.05614526	0.06606631
2510.128	1	0.3471785	0.5952459	2.400905	2.486696	0.2416958	0.3166578	0.2238993	0.1890613	2.206305	2.575253	1.695783	1.354362	0.05586602	0.05617193	0.06563312	0.03684717	0.2589007	0.5003837	0.3801196	0.159394	0.05266918	0.08735775	0.08156291	0.06344462
2510.129	1	0.05582168	0.0562844	0.04366945	0.04653238	0.9121812	1.828248	0.3361728	0.4366705	0.07132049	0.08846364	0.04345091	0.05368111	0.1717876	0.156515	0.189055	0.2298818	0.1251963	0.186441	0.3102005	0.3988947	0.8920885	1.488683	2.270819	3.001609
2510.130	1	0.07323028	0.08790078	0.05483026	0.1085622	0.1455832	0.1886053	3.574642	3.580644	0.06621362	0.08597099	0.2131881	0.1430811	1.322848	1.769774	0.9065588	0.8212253	0.07003942	0.08256518	0.06869015	0.09383447	0.2577734	0.3677603	0.2814975	0.4769177
2510.227	1	2.176243	1.872552	0.2192701	0.2447174	0.05830501	0.0777193	0.06304368	0.07022315	0.1517705	0.4216552	0.3608185	0.4676475	0.04505639	0.08525059	0.08494113	0.07006038	1.518783	1.543988	1.548417	1.234971	0.09445137	0.09858495	0.0869054	0.08402936
2510.228	1	0.3428726	0.5521562	2.441691	2.47968	0.2363427	0.3107103	0.2109592	0.1867294	2.20861	2.567118	1.719855	1.369923	0.05215135	0.07605007	0.06968445	0.04325695	0.1741274	0.5206599	0.3721213	0.2051788	0.05521144	0.1116737	0.07230976	0.06021899
2510.229	1	0.05321322	0.05469768	0.02600496	0.03045819	0.9215326	1.800748	0.3134398	0.3825733	0.06206865	0.0893971	0.03938676	0.04485699	0.1812478	0.1595674	0.1760265	0.2237404	0.1267435	0.1825941	0.3000962	0.3891518	0.8988881	1.487341	2.219947	2.94597
2510.230	1	0.08205687	0.04804632	0.09587599	0.09729698	0.129403	0.1756329	3.552944	3.56395	0.08840073	0.05497384	0.2069852	0.1287192	1.140873	1.682892	0.9578969	0.8276392	0.05757547	0.09325181	0.06062497	0.06340066	0.2595788	0.3997375	0.1956378	0.4518117
2510.327	1	2.185203	1.842771	0.2019178	0.2640247	0.05438637	0.05226342	0.04140462	0.07705369	0.244752	0.3647378	0.3622	0.4639016	0.03539504	0.07233905	0.07445627	0.07555287	1.603861	1.481456	1.547844	1.330269	0.096899	0.1124531	0.09748315	0.08100408
2510.328	1	0.3237777	0.5193115	2.461517	2.492681	0.2470978	0.3213	0.2350356	0.2042223	2.244427	2.549996	1.737724	1.421256	0.04990354	0.1051314	0.08967793	0.07601893	0.1649697	0.5313192	0.3736677	0.35266	0.06673872	0.1036367	0.08385212	0.05418778
2510.329	1	0.05231302	0.05890973	0.02807057	0.02867493	0.8934386	1.731916	0.2761614	0.3232817	0.0565669	0.08744724	0.04126869	0.04990279	0.1586258	0.1555637	0.1668773	0.2143877	0.1312531	0.1863687	0.2988987	0.3948023	0.8999612	1.473612	2.233663	2.994808
2510.330	1	0.102395	0.04886449	0.08418207	0.06931684	0.1068801	0.2696498	3.527543	3.574712	0.1116585	0.08275726	0.2018852	0.1277021	1.014195	1.490788	0.9360477	0.8110992	0.05868868	0.08363234	0.07672071	0.08643803	0.2670422	0.4405522	0.1929362	0.4813259
2510.427	1	2.127111	1.872277	0.26242	0.3106226	0.04822415	0.04199853	0.05148571	0.05986897	0.2958122	0.3890439	0.4368106	0.3690046	0.05009178	0.06958069	0.08049059	0.07087432	1.766343	1.527044	1.594611	1.44098	0.1037155	0.130998	0.09611651	0.074521
2510.428	1	0.3178166	0.4617186	2.406359	2.432656	0.2412587	0.3339469	0.2188606	0.1959363	2.297772	2.545412	1.70179	1.452051	0.03669824	0.1046577	0.06690065	0.07106582	0.217102	0.5411356	0.3889668	0.4742829	0.05206906	0.1191559	0.1009994	0.02730132
2510.429	1	0.05870956	0.04943876	0.03817204	0.03910607	0.8425196	1.635141	0.2644938	0.2829865	0.05666948	0.09135467	0.05145611	0.05503632	0.1462101	0.1503587	0.1747251	0.2253617	0.1364344	0.1888731	0.2982472	0.4054802	0.9084029	1.495934	2.228032	2.984022
2510.430	1	0.1028356	0.04976049	0.1033992	0.07446975	0.1633735	0.4012001	3.657545	3.531687	0.1120491	0.06537983	0.2346759	0.1267405	0.955376	1.313167	0.8884548	0.7819254	0.05927946	0.08141031	0.07852809	0.06794039	0.2344567	0.441188	0.1624734	0.5034855
2510.527	1	2.15248	1.902674	0.4567484	0.3403302	0.04951554	0.05624435	0.06026263	0.07877644	0.3281347	0.2911598	0.4737367	0.4003601	0.05443251	0.06068466	0.077843	0.06263013	1.821089	1.541298	1.493705	1.512011	0.08971008	0.1077094	0.07714864	0.04744217
2510.528	1	0.3457648	0.392629	2.359319	2.365225	0.2538166	0.3115395	0.215211	0.1907894	2.39083	2.521527	1.680198	1.450066	0.052443	0.1009001	0.06896263	0.09027433	0.2970685	0.5464999	0.4177915	0.5699748	0.05874161	0.123127	0.1115937	0.04360748
2510.529	1	0.06204097	0.04928533	0.03296054	0.0297565	0.7726116	1.543142	0.2560929	0.2875955	0.04291422	0.09301657	0.055083	0.05596315	0.1324998	0.145933	0.1789088	0.2155036	0.1283317	0.1849449	0.2967742	0.3973868	0.906573	1.483784	2.25152	3.003565
2510.530	1	0.07846821	0.04779142	0.07765973	0.05616517	0.2555472	0.5314917	3.750864	3.49247	0.08976653	0.08880998	0.2370167	0.1295252	0.9923265	1.179169	0.8417077	0.7632467	0.07229454	0.08144692	0.07892462	0.06764347	0.2287402	0.4597225	0.1972498	0.5165617
2510.627	1	2.154019	1.798433	0.6054805	0.438213	0.03617364	0.05439612	0.06863796	0.07706443	0.2845625	0.2556915	0.4434307	0.5056326	0.06366861	0.05462067	0.07995186	0.06051236	1.771663	1.353923	1.472796	1.606621	0.08714456	0.09029763	0.08867185	0.05871934
2510.628	1	0.380664	0.3418498	2.276785	2.254545	0.2667843	0.3108503	0.2288128	0.214903	2.463072	2.521172	1.69999	1.446644	0.06816089	0.09570001	0.06690104	0.07368407	0.3403835	0.5250899	0.4576942	0.58232	0.06182572	0.1210613	0.1027996	0.03617428
2510.629	1	0.05819435	0.06255075	0.03302311	0.03940511	0.8008474	1.487782	0.2376876	0.3368953	0.0564851	0.08136277	0.06436108	0.04726294	0.09930115	0.1326895	0.2052517	0.206802	0.1411064	0.2011156	0.3362754	0.4423504	0.9927373	1.614778	2.541709	3.307121
2510.630	1	0.0680731	0.03742966	0.08023237	0.07089147	0.3115437	0.6457512	3.710125	3.510737	0.1086764	0.08362545	0.1935971	0.1389891	1.135851	1.160338	0.768929	0.7511863	0.04726486	0.0752373	0.08459904	0.08570966	0.2036053	0.4707534	0.2130352	0.5644003
2510.727	1	2.191431	1.815953	0.6847424	0.4492237	0.04434601	0.04198552	0.06627436	0.05820612	0.1882982	0.2617277	0.3504501	0.5970827	0.06348042	0.0759023	0.05642733	0.06632331	1.68508	1.127197	1.505963	1.604831	0.08838708	0.08206606	0.06428774	0.05557923
2510.728	1	0.402287	0.3148783	2.20549	2.250062	0.2672116	0.3119723	0.2239131	0.2256659	2.51453	2.520139	1.673731	1.471033	0.07788342	0.09955287	0.07107278	0.05258952	0.3689053	0.5020835	0.5148535	0.5522241	0.06064546	0.1107626	0.1184147	0.04329088
2510.729	1	0.05972104	0.06262089	0.03084245	0.03387542	0.7881209	1.492316	0.2409979	0.3484866	0.06172316	0.08761818	0.05497716	0.04391161	0.1007498	0.1285692	0.2035124	0.2217745	0.1420686	0.2080044	0.3287851	0.4348576	1.020557	1.671415	2.536877	3.23523
2510.730	1	0.04870256	0.05233529	0.09486355	0.08115192	0.3090373	0.6469475	3.72131	3.52201	0.1192715	0.08127296	0.2110237	0.1441216	1.319046	1.264641	0.7312083	0.6468716	0.04915694	0.0892376	0.05326078	0.09901244	0.2017734	0.4978521	0.2001727	0.5752886
2510.827	1	2.274865	1.808639	0.6593976	0.468536	0.03423176	0.02271567	0.05693095	0.06509762	0.1532451	0.2187175	0.2490838	0.6458573	0.05021267	0.05554354	0.03792615	0.06873915	1.605664	0.8989203	1.664191	1.49611	0.08413775	0.07891527	0.06919205	0.04380048
2510.828	1	0.389149	0.3111694	2.148467	2.29384	0.2788745	0.3129642	0.2183239	0.2158783	2.533208	2.488174	1.634367	1.493547	0.08573593	0.1003982	0.07417912	0.05340737	0.3911952	0.4743889	0.5761883	0.490656	0.06356551	0.1013331	0.1083822	0.05674647
2510.829	1	0.06369872	0.034152	0.03364055	0.02754616	0.803024	1.517055	0.2627725	0.3485833	0.05828363	0.0992435	0.04990985	0.037374	0.1150417	0.1497041	0.2036995	0.1924139	0.1428272	0.2113326	0.3160303	0.4033841	0.9973649	1.695359	2.431523	3.096937
2510.830	1	0.06864916	0.06910258	0.08748102	0.05825842	0.2382427	0.605609	3.745154	3.562331	0.07408636	0.1173885	0.2049211	0.1274221	1.445287	1.389078	0.7522768	0.5155855	0.05740627	0.1044232	0.08502828	0.1054391	0.2114104	0.5117636	0.2720445	0.5237498
2510.927	1	2.325314	1.841629	0.5973339	0.5041934	0.04031886	0.03804506	0.07141494	0.04950292	0.209047	0.209815	0.1877957	0.6053251	0.03790536	0.05083541	0.03871034	0.06302508	1.543611	0.8359607	1.839954	1.406403	0.08507893	0.07717451	0.08535479	0.03813557
2510.928	1	0.3606856	0.3170041	2.083652	2.306082	0.2699019	0.2966483	0.2193994	0.1970679	2.495686	2.425908	1.586627	1.498221	0.06905673	0.07497506	0.09543503	0.06048331	0.3873342	0.4631842	0.6308085	0.382279	0.06214286	0.09036294	0.09403834	0.04679052
2510.929	1	0.0566946	0.04141789	0.03492434	0.03707454	0.8078549	1.520881	0.2768782	0.3779497	0.0565112	0.1019043	0.06811734	0.04013345	0.109031	0.1451397	0.2163729	0.1672058	0.1339525	0.2151849	0.3173912	0.3940143	0.9914571	1.710334	2.388074	3.022392
2510.930	1	0.05269082	0.06654068	0.1087289	0.1139027	0.1278642	0.5219637	3.750982	3.57419	0.05435951	0.06657614	0.1967291	0.1530688	1.53168	1.513551	0.7896899	0.443024	0.05813904	0.05877576	0.1044384	0.1090211	0.2066272	0.5239076	0.3727027	0.4730985
2511.027	1	2.298038	1.962003	0.5088709	0.5021891	0.04659352	0.06634112	0.07144985	0.07648895	0.2546005	0.3239093	0.1616362	0.5271373	0.0254369	0.05767585	0.03151842	0.06517049	1.465959	0.9760775	1.969735	1.436199	0.07098173	0.06980233	0.08575495	0.06139546
2511.028	1	0.3677485	0.272988	2.062194	2.338461	0.2739605	0.2914305	0.2004552	0.1796465	2.501748	2.343651	1.531581	1.435807	0.06446699	0.05875761	0.1018446	0.0625317	0.3539711	0.4688662	0.6444064	0.2899874	0.05322065	0.08503332	0.09461566	0.03121959
2511.029	1	0.03166027	0.02832857	0.03393574	0.04341827	0.8057544	1.540612	0.2735911	0.3820741	0.05824417	0.09747285	0.06381958	0.04360847	0.1051923	0.1267758	0.1697646	0.1881708	0.1277526	0.2183137	0.3175545	0.3907259	0.9617072	1.723546	2.324933	2.925628
2511.030	1	0.06006079	0.03252081	0.09691015	0.1107054	0.09161719	0.4516805	3.737649	3.567818	0.04912897	0.09385519	0.2101073	0.1694374	1.540468	1.579689	0.804265	0.440545	0.0629499	0.07737212	0.08394372	0.1040336	0.2265881	0.5372325	0.4495102	0.4232719
2511.127	1	2.315043	2.043592	0.4755868	0.4722487	0.05514716	0.07799138	0.04763405	0.05539879	0.2662446	0.4529395	0.1247995	0.4413795	0.03021395	0.07844408	0.05160993	0.07165225	1.428999	1.2789	2.114076	1.509633	0.08059832	0.07391101	0.06971272	0.06132965
2511.128	1	0.3750207	0.2440152	2.094039	2.441019	0.2693451	0.2792534	0.1997009	0.1893113	2.479885	2.28045	1.509066	1.368266	0.06212866	0.07145649	0.09174925	0.053411	0.3137876	0.4929983	0.6002266	0.2266394	0.05167971	0.08605807	0.09490987	0.05316274
2511.129	1	0.02911789	0.02786022	0.03556266	0.04968406	0.7930802	1.533601	0.2673615	0.3614491	0.06632222	0.08585396	0.0578445	0.05455352	0.1248865	0.1158557	0.1516843	0.1968648	0.1178644	0.2166822	0.3140495	0.3850138	0.9432432	1.712352	2.306076	2.879245
2511.130	1	0.0441742	0.06979621	0.05678308	0.1411895	0.179701	0.3839862	3.734675	3.551277	0.07915814	0.07413599	0.2161353	0.1567672	1.4805	1.606405	0.7717211	0.4975509	0.0687567	0.0917327	0.07295522	0.09753657	0.2574025	0.4855594	0.4625334	0.3909889
2511.227	1	2.325063	2.060277	0.411555	0.414001	0.05563369	0.04379283	0.06070711	0.05240133	0.320896	0.464644	0.1212755	0.4596866	0.02984911	0.09610191	0.04960116	0.06920879	1.465775	1.518921	2.186228	1.580986	0.08782899	0.08034698	0.09276054	0.04855499
2511.228	1	0.4007532	0.2226781	2.150405	2.55099	0.2771777	0.2784433	0.2011449	0.1896099	2.456466	2.255601	1.499371	1.307523	0.05852601	0.07520018	0.08979842	0.05251862	0.2634894	0.4884942	0.5174163	0.2054169	0.05808594	0.07521109	0.0778047	0.05509787
2511.229	1	0.02838825	0.02252215	0.03551893	0.05068589	0.7666882	1.517242	0.2651825	0.314925	0.05448415	0.08808901	0.05621009	0.05482493	0.129567	0.1127908	0.1476757	0.216818	0.1209954	0.2135867	0.3093096	0.3776212	0.9156752	1.693107	2.327385	2.868727
2511.230	1	0.04543678	0.07747513	0.1055118	0.1374402	0.205599	0.3192359	3.74032	3.532459	0.0547145	0.08799172	0.2003032	0.1339564	1.364578	1.540311	0.6858437	0.5271612	0.06657784	0.09125868	0.0808065	0.1051828	0.2886062	0.4342878	0.4890139	0.4187265
2511.327	1	2.316447	2.064589	0.3466683	0.3222798	0.06454229	0.04171451	0.06695676	0.04402791	0.3710159	0.4321606	0.221492	0.4816105	0.03009334	0.07800458	0.06851635	0.07174815	1.494349	1.61237	2.135727	1.629056	0.0857523	0.09797711	0.06901839	0.04619879
2511.328	1	0.4459128	0.1852348	2.279161	2.64226	0.2763213	0.2817261	0.2040226	0.1874478	2.402179	2.261869	1.492467	1.208579	0.05637066	0.08752707	0.0777087	0.04939101	0.232441	0.4770164	0.3879001	0.2347573	0.05759975	0.08880073	0.09000217	0.05290353
2511.329	1	0.02973566	0.02921021	0.03521772	0.03515597	0.7461368	1.514299	0.2717866	0.2780831	0.06530171	0.08949343	0.04506973	0.0642505	0.1317025	0.1227329	0.1558199	0.23563	0.1210639	0.2164019	0.3066531	0.37013	0.892813	1.662213	2.352148	2.858416
2511.330	1	0.04889078	0.0989551	0.09801613	0.102348	0.1754635	0.2719699	3.71704	3.471998	0.07928592	0.1045175	0.2108738	0.1267421	1.246941	1.421446	0.5917428	0.5458149	0.08084505	0.08784671	0.085758	0.1085873	0.280498	0.4705938	0.5373767	0.4426522
2511.427	1	2.286925	2.03807	0.2999153	0.2742873	0.07747646	0.04525535	0.06321604	0.0517551	0.4724036	0.3025256	0.3008273	0.4261642	0.03978367	0.05710388	0.07015726	0.06333588	1.535611	1.575351	2.128892	1.700165	0.08784074	0.09424659	0.06923725	0.05231222
2511.428	1	0.4879824	0.2230721	2.407087	2.735002	0.2689326	0.2899699	0.1925796	0.1665186	2.292494	2.278425	1.535403	1.128384	0.04976744	0.09097206	0.07086505	0.05386813	0.2159376	0.4594001	0.2925975	0.2719698	0.04467722	0.09249706	0.09554654	0.05184824
2511.429	1	0.02243463	0.0197062	0.04019119	0.02420496	0.7353096	1.508992	0.2941125	0.228575	0.06617079	0.09490849	0.03938127	0.0642041	0.1436403	0.1153949	0.1536788	0.253349	0.1199369	0.2154568	0.307002	0.367946	0.8682664	1.644589	2.353102	2.847116
2511.430	1	0.06269291	0.05605528	0.1099828	0.1035873	0.1378552	0.2766524	3.688856	3.446752	0.07717229	0.07627435	0.2076873	0.1392409	1.097841	1.231895	0.5104739	0.5492963	0.06815123	0.07840455	0.05779086	0.07062172	0.2945474	0.4674019	0.5149337	0.5409269
2511.527	1	2.253405	1.998908	0.3132446	0.2671781	0.07317355	0.05729079	0.05122819	0.06540874	0.5521928	0.1927072	0.3811815	0.3537357	0.03571096	0.05328256	0.07536882	0.06677514	1.572634	1.545682	2.11269	1.746484	0.07460587	0.08891818	0.08861965	0.04517834
2511.528	1	0.4990879	0.2715733	2.506388	2.79182	0.2613232	0.3039937	0.1978684	0.1588934	2.203686	2.313198	1.555906	1.071932	0.04821285	0.1007961	0.07788847	0.05853044	0.2082063	0.4457473	0.2653807	0.3017382	0.05235517	0.09046488	0.09086516	0.04477241
2511.529	1	0.03470095	0.02495453	0.03191034	0.02602124	0.721447	1.497114	0.3222983	0.2216527	0.07098288	0.09698951	0.03873238	0.06238257	0.1507767	0.1155037	0.1656802	0.2474583	0.1300798	0.2131834	0.3047917	0.3690768	0.850482	1.62862	2.336282	2.826713
2511.530	1	0.07468958	0.03877408	0.09574283	0.06641755	0.1654593	0.4041821	3.644991	3.466934	0.07176587	0.09983879	0.1997392	0.1331698	1.020481	1.064606	0.4601978	0.5507041	0.0579542	0.07278134	0.06757986	0.06862215	0.2740465	0.4325867	0.4442264	0.6371189
2511.617	1	2.220666	1.94928	0.3923743	0.2348013	0.07351997	0.05661697	0.07932572	0.07562032	0.596863	0.1203077	0.460942	0.2849473	0.03952925	0.0520587	0.07222599	0.05277036	1.606159	1.559336	2.019317	1.758075	0.07093566	0.1002013	0.07858392	0.05823169
2511.618	1	0.5011685	0.3005577	2.560892	2.819229	0.2368371	0.3059398	0.2070153	0.1681539	2.156351	2.350425	1.53368	1.047955	0.0570537	0.079235	0.07629805	0.05621212	0.1904161	0.4174217	0.3507049	0.2721296	0.05046867	0.07125409	0.09069397	0.04685193
2511.619	1	0.03639972	0.02678221	0.03894595	0.02972533	0.7162518	1.516336	0.361958	0.2428418	0.06809387	0.1001934	0.05708692	0.06645992	0.1512767	0.1207381	0.1762133	0.2353381	0.136081	0.2099403	0.3029109	0.3738024	0.8441203	1.625856	2.283612	2.827135
2511.620	1	0.08968794	0.06715497	0.08922235	0.05771432	0.2690649	0.5476004	3.628129	3.505827	0.1140526	0.07522334	0.2153647	0.1608443	1.038315	0.9647918	0.4128364	0.5828056	0.04521748	0.08721873	0.08857895	0.06672138	0.2762214	0.4383627	0.3738873	0.6891378
2511.718	1	2.204284	1.897494	0.4158892	0.1702481	0.07710913	0.02692681	0.06630569	0.07080197	0.6268888	0.122814	0.4954089	0.1812994	0.04962879	0.05579872	0.06656596	0.03304462	1.615305	1.493677	1.84621	1.739731	0.07979891	0.08265079	0.06435188	0.06651233
2511.718	1	0.5398304	0.3223498	2.547632	2.794922	0.2479673	0.3007979	0.1872926	0.1650802	2.140655	2.370845	1.482437	1.04016	0.05050271	0.08720112	0.08583653	0.06510226	0.1598585	0.4117059	0.4016317	0.2213676	0.04690536	0.05689488	0.09713922	0.04210068
2511.719	1	0.02586224	0.01450038	0.03290186	0.03965407	0.7202615	1.530196	0.3828996	0.2920645	0.05930411	0.094991	0.057574	0.06581402	0.1403259	0.1291698	0.174361	0.2294005	0.1215402	0.2045291	0.3091376	0.3829528	0.8489528	1.649228	2.339505	2.881467
2511.720	1	0.07963246	0.07258614	0.07948994	0.07669155	0.3459406	0.6578092	3.60109	3.482877	0.1111601	0.08585317	0.2150408	0.1555849	1.094938	0.9192265	0.398416	0.6042824	0.05631969	0.07654407	0.06717966	0.07063342	0.2795153	0.4349269	0.2990719	0.6858268
2511.817	1	2.195316	1.925288	0.4463661	0.144044	0.07068356	0.02780275	0.07394935	0.07624623	0.6141878	0.2355987	0.503006	0.1193131	0.05238137	0.05483026	0.06199512	0.03063643	1.594181	1.356138	1.679434	1.723122	0.07865761	0.07464344	0.05450269	0.06033606
2511.818	1	0.5571828	0.357142	2.502858	2.729516	0.2420332	0.2937445	0.1842343	0.1695525	2.160987	2.37015	1.4616	1.057531	0.05354161	0.08465916	0.095844	0.05307614	0.1680026	0.4172283	0.4070487	0.251986	0.04716944	0.04982929	0.08920121	0.03471608
2511.819	1	0.02749352	0.02536566	0.03762738	0.04140857	0.7349595	1.581429	0.408527	0.3554608	0.06362157	0.07777938	0.04728923	0.0685877	0.123849	0.1251147	0.1844028	0.2071705	0.1172539	0.208256	0.3252686	0.3931992	0.8538103	1.66457	2.374689	2.952495
2511.820	1	0.06552632	0.03975789	0.09250763	0.04899293	0.3310081	0.6777158	3.542962	3.386339	0.1082793	0.09352322	0.2081078	0.1489898	1.23794	0.991005	0.3794708	0.5990031	0.04867464	0.07813096	0.06080811	0.06652975	0.2445941	0.4708104	0.2507096	0.6249946
2511.916	1	2.172062	1.994432	0.4443381	0.1976209	0.07133373	0.05925739	0.1047632	0.07213866	0.5786912	0.3007941	0.5971002	0.2363206	0.05825643	0.05839218	0.07938176	0.04723244	1.58063	1.255886	1.657679	1.737726	0.09920982	0.07419149	0.0600932	0.06414936
2511.917	1	0.5806404	0.4069164	2.475744	2.673046	0.2588264	0.2932304	0.1877005	0.1842244	2.223229	2.340393	1.502975	1.095164	0.07022265	0.08562498	0.09790432	0.06820613	0.2253587	0.4425837	0.3653618	0.3452128	0.05493723	0.06247686	0.09055071	0.02880596
2511.917	1	0.02459798	0.03346178	0.0340208	0.03475112	0.7302356	1.58383	0.4255521	0.3898653	0.06821467	0.07801048	0.04497429	0.07372375	0.1374595	0.122131	0.1785535	0.2216238	0.1175964	0.2031857	0.3169701	0.3849545	0.8487501	1.635985	2.353487	2.94292
2511.917	1	0.04572147	0.05013158	0.1161406	0.08508833	0.2472397	0.6002052	3.527039	3.341241	0.0668701	0.07458173	0.2119941	0.1435673	1.382995	1.168556	0.3622728	0.5888903	0.05322085	0.07375148	0.06203318	0.06182418	0.2277561	0.441123	0.2478122	0.4840502
2512.017	1	2.248624	2.080771	0.4073477	0.216559	0.08655445	0.0463947	0.082012	0.0731772	0.5280185	0.3078364	0.6406344	0.4075112	0.05608749	0.06086309	0.07377663	0.05132168	1.580899	1.174337	1.684548	1.733405	0.1016375	0.07623789	0.0741419	0.06684483
2512.018	1	0.5815742	0.4727245	2.45842	2.599166	0.2613875	0.2991121	0.2032283	0.1984489	2.282736	2.344181	1.532035	1.157261	0.0606545	0.1090528	0.09478516	0.0869603	0.3025397	0.451816	0.2866979	0.4243556	0.06770109	0.0621425	0.07373436	0.0440417
2512.019	1	0.02398115	0.03122966	0.03228991	0.03852291	0.7206712	1.610133	0.4383215	0.3937918	0.061031	0.08886182	0.04888958	0.06572514	0.147807	0.1345166	0.1788572	0.2184152	0.128255	0.2026243	0.315393	0.3794396	0.8295427	1.612968	2.319097	2.936239
2512.020	1	0.06252225	0.06303148	0.08509496	0.08219747	0.1491837	0.5366172	3.571353	3.348768	0.06338599	0.1043201	0.2115573	0.1931592	1.510506	1.41587	0.4526674	0.5975272	0.05014718	0.0758609	0.04514916	0.06186813	0.2134535	0.4296664	0.2479495	0.3915158
2512.117	1	2.310539	2.175353	0.3870864	0.2910789	0.07877403	0.05669373	0.1071171	0.06525938	0.4347241	0.2816592	0.6001924	0.5010686	0.04428055	0.05253915	0.08527164	0.05296483	1.499251	1.112076	1.738236	1.717747	0.101552	0.09952379	0.08135059	0.06738023
2512.118	1	0.5690611	0.5309273	2.427321	2.473182	0.2656951	0.3038722	0.1982333	0.182714	2.334456	2.362409	1.508878	1.197906	0.05762324	0.1000113	0.07352102	0.06297397	0.3775141	0.4686869	0.2427578	0.4439952	0.07506448	0.07364264	0.07191917	0.04631338
2512.119	1	0.0327521	0.02611707	0.03454339	0.04603325	0.735955	1.634281	0.4603112	0.3796942	0.06411046	0.09717885	0.04336348	0.06056661	0.1521306	0.1441658	0.1867753	0.2197783	0.1288829	0.1978305	0.3071874	0.3808365	0.8170376	1.602157	2.305393	2.951825
2512.120	1	0.06553991	0.08341501	0.1118222	0.130958	0.06463998	0.4723877	3.592926	3.327316	0.05187494	0.07376948	0.2258371	0.1542467	1.582434	1.598278	0.5835638	0.6262616	0.08078827	0.07245287	0.05602529	0.08142638	0.2397503	0.3192681	0.2586818	0.3704042
2512.217	1	2.370325	2.223849	0.3511312	0.4114964	0.07354971	0.08648353	0.08461543	0.07093028	0.4155027	0.3016466	0.4891064	0.4540799	0.0366279	0.04805572	0.07615365	0.04881031	1.391715	1.115548	1.864345	1.687746	0.09509006	0.08445545	0.08787838	0.06713727
2512.218	1	0.5590915	0.5955537	2.392619	2.406527	0.2657113	0.2915324	0.20812	0.193003	2.391544	2.361948	1.486102	1.209784	0.08764741	0.09514136	0.07026118	0.06327223	0.4445178	0.4763951	0.2987585	0.4521093	0.08254614	0.08979483	0.08925691	0.05907587
2512.219	1	0.03118075	0.02406762	0.04127664	0.05119402	0.7506125	1.670882	0.4829249	0.3668063	0.05784311	0.1046579	0.05880595	0.06312063	0.165254	0.1547436	0.1870758	0.2333243	0.1318003	0.2029129	0.3093928	0.381462	0.8009804	1.584616	2.285082	2.959249
2512.220	1	0.09187122	0.05996032	0.08552127	0.0981149	0.1155275	0.4445766	3.586985	3.280027	0.03928489	0.08550026	0.1946429	0.1856113	1.571984	1.706134	0.7191041	0.6920467	0.0624452	0.07307534	0.06789498	0.09587281	0.250841	0.2935383	0.2377131	0.4250892
2512.317	1	2.414637	2.214019	0.2230953	0.4484648	0.06179496	0.07346082	0.0793903	0.06343672	0.4179378	0.3122853	0.4366181	0.40598	0.03284186	0.04940937	0.06365142	0.04288618	1.328758	1.164027	1.98833	1.672344	0.06626626	0.07498282	0.09579127	0.07911123
2512.318	1	0.5521553	0.641783	2.357261	2.343853	0.284964	0.2999092	0.1836149	0.1878545	2.436134	2.383012	1.478775	1.240271	0.0807837	0.1054665	0.06372456	0.05100276	0.4940257	0.4628248	0.3704811	0.4042229	0.092409	0.0967802	0.08111149	0.03631588
2512.319	1	0.0304028	0.02422597	0.03166095	0.05478431	0.7659664	1.679809	0.5034705	0.3526108	0.0645092	0.09411321	0.06063532	0.08049825	0.1546348	0.1716449	0.1833555	0.2405017	0.1273108	0.2020276	0.3062701	0.3826698	0.7803952	1.545055	2.247679	2.940682
2512.320	1	0.07807819	0.08853221	0.07890695	0.1149792	0.1568323	0.3655913	3.609443	3.261549	0.06334159	0.06559848	0.2222386	0.1650043	1.505781	1.751664	0.8616749	0.7544884	0.06807117	0.07280643	0.03797322	0.1008254	0.2842816	0.2832276	0.1719402	0.4549883
2512.417	1	2.445104	2.233622	0.1983653	0.4562233	0.07484766	0.07581976	0.08391092	0.07449773	0.4464436	0.3874668	0.3278437	0.3988171	0.06846724	0.04391733	0.0786379	0.05987361	1.332051	1.232322	2.138338	1.633679	0.07785724	0.09641119	0.1106577	0.07361845
2512.418	1	0.5082763	0.6589684	2.336083	2.349271	0.2826048	0.3002657	0.1923945	0.1911412	2.471972	2.39038	1.47942	1.30505	0.08118725	0.09515323	0.06994492	0.05203351	0.510181	0.4251104	0.45981	0.344399	0.09867438	0.09341027	0.09532937	0.03296388
2512.419	1	0.03250804	0.02399225	0.03282744	0.04603548	0.7609022	1.680748	0.5235114	0.3386149	0.06940513	0.09640666	0.05774846	0.0837907	0.1434452	0.1708426	0.1660077	0.24055	0.117931	0.2066424	0.3077892	0.3839988	0.7669604	1.507485	2.212756	2.924179
2512.420	1	0.05053181	0.08089135	0.09087075	0.136778	0.1423442	0.2969751	3.615512	3.230708	0.08711796	0.07720744	0.2116006	0.1557681	1.373277	1.755344	0.9687816	0.8033375	0.04504013	0.07031659	0.05847972	0.0748781	0.2805956	0.3492647	0.1749663	0.4497794
2512.517	1	2.382994	2.256122	0.2701966	0.4003435	0.08555325	0.07210553	0.05383761	0.06094473	0.4364986	0.4929798	0.2096139	0.4070303	0.07485097	0.04942126	0.06183276	0.06069787	1.340286	1.232072	2.218454	1.650233	0.07432283	0.06974096	0.09937724	0.08419992
2512.518	1	0.4636444	0.6643819	2.30511	2.358327	0.2963622	0.2895919	0.1933573	0.1931617	2.475193	2.392108	1.450679	1.312352	0.09711636	0.1112472	0.08316691	0.06597757	0.5043077	0.3806674	0.5034311	0.3453136	0.09494188	0.07072031	0.1014689	0.04021861
2512.519	1	0.03175882	0.02509013	0.03357516	0.0453739	0.7626935	1.696622	0.5556173	0.3252809	0.06621062	0.09702725	0.05530552	0.08542653	0.1465718	0.1513175	0.1468415	0.2312883	0.1195438	0.203398	0.3075731	0.3860282	0.7595216	1.489886	2.196725	2.930776
2512.520	1	0.07437357	0.08758032	0.08452114	0.06583035	0.1447526	0.1845618	3.575127	3.186952	0.09569975	0.1064787	0.2173136	0.1301284	1.214122	1.652405	0.9866335	0.8314007	0.09021041	0.1004241	0.08413913	0.08079626	0.3297697	0.4430999	0.2537313	0.4889269
2512.617	1	2.259491	2.2999	0.3529586	0.4225351	0.07319946	0.08584417	0.05258244	0.06081001	0.3774917	0.595533	0.1610992	0.435992	0.06640611	0.06686166	0.06239833	0.06069563	1.349373	1.219352	2.298356	1.711055	0.09200505	0.07213229	0.09837911	0.09007662
2512.618	1	0.4247674	0.6492788	2.306851	2.432427	0.2905349	0.2790367	0.1794723	0.1752596	2.453963	2.338867	1.427778	1.276358	0.08695608	0.1061361	0.07655518	0.09087499	0.4418772	0.375784	0.4764538	0.3467694	0.06770579	0.07789713	0.09153863	0.03221201
2512.619	1	0.03588814	0.03738582	0.03572199	0.06048043	0.7594781	1.697024	0.5641003	0.3037042	0.06475142	0.09451263	0.05904552	0.08457926	0.1500219	0.1313699	0.1493114	0.2381355	0.1142864	0.2057642	0.3089359	0.3907335	0.7616434	1.477831	2.16491	2.952845
2512.620	1	0.0684868	0.05216181	0.1070099	0.07204062	0.2271837	0.2569202	3.542141	3.159237	0.1247899	0.0691439	0.2198488	0.1344861	1.062	1.431931	0.9420469	0.8548481	0.07409486	0.07276905	0.07834644	0.08334387	0.351683	0.5043443	0.2642784	0.5275664
2512.717	1	2.181558	2.266282	0.511919	0.4359645	0.0704602	0.09128663	0.0787178	0.09318304	0.2744693	0.6220858	0.2626532	0.5145347	0.04979329	0.09054358	0.05297807	0.06610164	1.360876	1.24284	2.423323	1.783918	0.1022763	0.088758	0.1242022	0.07872232
2512.718	1	0.4128142	0.6075274	2.377599	2.508865	0.2841242	0.273329	0.1884769	0.1660271	2.441367	2.350755	1.413058	1.188769	0.09114426	0.0745038	0.06149567	0.07840971	0.4176443	0.3377299	0.4083535	0.3138381	0.07565403	0.05965952	0.09994386	0.02641806
2512.719	1	0.03153846	0.02608977	0.03500299	0.05789079	0.7504251	1.639694	0.5414608	0.2719348	0.06018234	0.09090954	0.05928475	0.07902799	0.1228029	0.1218228	0.1646768	0.2427361	0.1075662	0.193094	0.3014724	0.3890986	0.7391121	1.462143	2.185443	2.980345
2512.720	1	0.08248154	0.05323661	0.07953898	0.07979585	0.3123041	0.4149242	3.559755	3.274308	0.09111868	0.08187521	0.231285	0.1454653	0.9620835	1.234933	0.8769876	0.8263884	0.08831096	0.08668287	0.0670352	0.08740683	0.3230248	0.5360663	0.3072357	0.5846615
2512.817	1	2.182257	2.206468	0.574576	0.3593079	0.0696171	0.07169315	0.08361117	0.08101759	0.1885979	0.6097326	0.3952376	0.5592151	0.05422138	0.0810327	0.06740163	0.07974841	1.331223	1.169483	2.454969	1.875568	0.08334175	0.09152414	0.1230169	0.07470362
2512.818	1	0.4279557	0.5774373	2.470419	2.595507	0.2840962	0.2802501	0.1982757	0.1735235	2.434204	2.361355	1.404509	1.090731	0.08344416	0.06683144	0.06710028	0.06242493	0.3740946	0.2913106	0.2978546	0.2946436	0.05493956	0.07189677	0.09583267	0.04853329
2512.819	1	0.0315116	0.03576142	0.03725595	0.07061404	0.7207685	1.590769	0.535541	0.2679802	0.05207748	0.08669656	0.05059441	0.08179779	0.1098094	0.1198465	0.1708471	0.2367171	0.09251762	0.1892505	0.3100612	0.4042064	0.7160373	1.466984	2.270404	3.048781
2512.820	1	0.08030524	0.0590687	0.07603226	0.04376826	0.3183129	0.5231793	3.663998	3.408177	0.09790766	0.08485935	0.2172649	0.151561	0.9993716	1.126291	0.8320142	0.7917314	0.06512531	0.08589836	0.09912883	0.06108801	0.2554377	0.5181139	0.3312242	0.5767643
2512.916	1	2.100421	2.167722	0.5670935	0.3122594	0.03915359	0.06602259	0.1010829	0.09428306	0.182911	0.5560794	0.4989253	0.5281259	0.05699937	0.07667575	0.07157962	0.08895936	1.313114	1.103667	2.44876	2.017223	0.08306713	0.09344377	0.1205217	0.1145124
2512.917	1	0.4499921	0.5587812	2.552636	2.66228	0.2900841	0.2965191	0.1966393	0.1838834	2.400575	2.4014	1.36108	1.04071	0.07911462	0.07085625	0.04550739	0.06952058	0.3309676	0.2568148	0.1928161	0.2581353	0.06649292	0.09257971	0.08700021	0.03797586
2512.917	1	0.02387252	0.0452489	0.03578795	0.04729486	0.7151486	1.604955	0.5194782	0.2868908	0.06115325	0.09476493	0.05241584	0.07918171	0.1265309	0.1103293	0.1606536	0.2331927	0.0960713	0.1803938	0.3228383	0.4088854	0.6817144	1.406045	2.330193	3.055574
2512.917	1	0.06199773	0.04327213	0.09995699	0.08331234	0.243272	0.5535737	3.673129	3.566547	0.08414311	0.066616	0.231112	0.1496799	1.091456	1.152574	0.7743556	0.7345135	0.07144823	0.09189969	0.07430919	0.06813915	0.2010703	0.5430661	0.2571857	0.534446
2513.017	1	2.08484	2.161628	0.5516212	0.2818724	0.03509066	0.06920597	0.0769444	0.07801179	0.2207979	0.4923314	0.4948772	0.4579577	0.03891257	0.04834533	0.06293921	0.07228571	1.320348	0.9676956	2.42459	2.079327	0.07376799	0.09509604	0.08951261	0.09113589
2513.018	1	0.452858	0.5511322	2.576569	2.671671	0.2698271	0.2930696	0.1763932	0.1653102	2.319511	2.411689	1.357123	0.9931011	0.06759833	0.0621369	0.05183141	0.06584341	0.2771869	0.2244129	0.1803873	0.2583009	0.06718326	0.0839914	0.09500299	0.03486029
2513.019	1	0.02635773	0.03798984	0.04960922	0.0590768	0.7365868	1.611038	0.49861	0.3008085	0.05926047	0.09405538	0.05171821	0.07772526	0.1267061	0.11447	0.1795695	0.2437687	0.09260078	0.1773254	0.3220453	0.3990042	0.6708886	1.414102	2.372362	3.015489
2513.020	1	0.05221978	0.04185642	0.08746215	0.05479836	0.1464092	0.5584888	3.733585	3.603347	0.09540095	0.08655787	0.1916878	0.1360089	1.225526	1.212512	0.7631251	0.6148215	0.04083014	0.09684115	0.0801179	0.1001561	0.151057	0.5476265	0.1862136	0.51918
2513.117	1	2.140698	2.135312	0.4853583	0.3427049	0.04629416	0.05232461	0.06564452	0.07812615	0.2574577	0.4289509	0.4425229	0.4378302	0.04123121	0.05708285	0.05573026	0.08029206	1.385702	0.9542185	2.34992	2.05966	0.06721322	0.08455066	0.09608455	0.06120612
2513.118	1	0.4501613	0.5300039	2.60709	2.694566	0.2569127	0.2861364	0.1826155	0.1635029	2.273264	2.425469	1.393453	0.9717946	0.05768051	0.06566513	0.03256701	0.05852503	0.2482942	0.246855	0.2768033	0.2483229	0.05813599	0.09252656	0.1090064	0.04680267
2513.119	1	0.03642415	0.03823662	0.04833812	0.04602084	0.7455298	1.618468	0.4577367	0.3061454	0.06139366	0.08790416	0.04638623	0.06360932	0.1133445	0.1256219	0.1706987	0.2187038	0.08774387	0.1737729	0.3206803	0.3822509	0.6935057	1.445411	2.339832	2.945113
2513.120	1	0.05607898	0.07536403	0.1085873	0.1058451	0.09195631	0.5847513	3.745249	3.655643	0.05280827	0.09261962	0.1940367	0.1228625	1.330917	1.301841	0.7490645	0.5212715	0.04734176	0.103683	0.07520233	0.09385153	0.1158595	0.5436674	0.2150873	0.4576022
2513.217	1	2.210355	2.121876	0.4980103	0.4048819	0.04778594	0.05538811	0.05069848	0.08640628	0.2542126	0.3576734	0.4222409	0.387664	0.05633644	0.05414796	0.06135482	0.05281675	1.469651	1.120218	2.286511	2.014243	0.07047447	0.05807449	0.09355002	0.04925188
2513.218	1	0.452952	0.5090018	2.666965	2.698272	0.2619378	0.2953866	0.1995593	0.1674928	2.265169	2.437738	1.494655	0.9828887	0.05385141	0.0568772	0.04887266	0.04851152	0.260895	0.2982321	0.3719679	0.2166047	0.08707709	0.1231263	0.1095403	0.05199028
2513.219	1	0.03430659	0.03755862	0.04142158	0.04772906	0.7523271	1.625014	0.4295739	0.3145922	0.06335506	0.09332386	0.04916453	0.04546672	0.1126689	0.1315361	0.1828687	0.2149485	0.09296249	0.1825492	0.3138047	0.3869431	0.7091865	1.466355	2.328678	2.949401
2513.220	1	0.05225651	0.06415157	0.07707804	0.1227301	0.1729057	0.5706016	3.787639	3.679464	0.0607124	0.07050142	0.1995635	0.1346484	1.402789	1.385036	0.7267704	0.4921646	0.06112464	0.09520908	0.08894422	0.1182076	0.09154406	0.4982611	0.28446	0.4242247
2513.317	1	2.268643	2.186848	0.5718143	0.4607031	0.04942892	0.05399911	0.0623437	0.05895191	0.219497	0.3245401	0.3329346	0.2971383	0.04934377	0.0676777	0.05501789	0.04656632	1.526263	1.320323	2.19162	1.953238	0.0693509	0.06664455	0.07380033	0.04843961
2513.318	1	0.4565478	0.4751929	2.705576	2.641555	0.2563541	0.2958637	0.1970807	0.1685128	2.263186	2.412073	1.568789	1.010506	0.05195585	0.0598513	0.0473576	0.04471909	0.2680321	0.3499197	0.4458016	0.1536403	0.08058496	0.1141259	0.08453875	0.04859257
2513.319	1	0.05084651	0.03040613	0.03962745	0.05206945	0.7590167	1.635345	0.4255968	0.3407038	0.06614557	0.1009527	0.0437113	0.03565862	0.1215119	0.1294471	0.1920812	0.2196008	0.0983802	0.1841348	0.3190918	0.3960131	0.7260853	1.495865	2.372302	3.006526
2513.320	1	0.07016463	0.03915951	0.07992806	0.09969924	0.2209316	0.5504138	3.801062	3.675444	0.04665619	0.08929784	0.18673	0.1513168	1.410436	1.449965	0.6922727	0.5015622	0.05089189	0.07260438	0.08765118	0.1170985	0.08026343	0.4277857	0.3281722	0.4115198
2513.417	1	2.309922	2.30408	0.5420689	0.4829361	0.04352257	0.04765348	0.04485163	0.05731988	0.1990879	0.2310125	0.2731003	0.2847802	0.04424273	0.04566265	0.06179802	0.05272443	1.539061	1.443871	2.142656	1.856179	0.08100205	0.08184778	0.06772032	0.05630119
2513.418	1	0.4767738	0.4360262	2.694605	2.538221	0.2581424	0.2975501	0.2066735	0.1754065	2.291499	2.38318	1.622704	1.044165	0.05224888	0.05823288	0.0555285	0.04439524	0.2341085	0.4026579	0.4961099	0.1065618	0.0543691	0.1103608	0.09657408	0.05825536
2513.419	1	0.05509026	0.04155288	0.04208607	0.05245254	0.7650156	1.626431	0.432273	0.3779238	0.06654372	0.09677962	0.04234688	0.04638511	0.1096802	0.1478437	0.1665619	0.2086216	0.09290587	0.184256	0.3120399	0.3934408	0.7538961	1.522687	2.383573	3.025357
2513.420	1	0.03590095	0.06031235	0.08289398	0.1479549	0.2101704	0.4995842	3.795371	3.635042	0.05665064	0.06972551	0.2016601	0.1231385	1.390687	1.490409	0.6407089	0.557243	0.0595568	0.08218558	0.09705119	0.1079442	0.1234679	0.3695388	0.4101572	0.4075755
2513.517	1	2.405105	2.41624	0.4199322	0.5527202	0.03450017	0.05973997	0.0632246	0.04809822	0.1498686	0.2010646	0.2455003	0.193391	0.05285978	0.04010069	0.05392792	0.04172629	1.528487	1.453196	2.176962	1.732337	0.08329912	0.1005269	0.07972152	0.05774498
2513.518	1	0.4915987	0.4035627	2.64809	2.433593	0.2534019	0.2894114	0.2082793	0.178167	2.305644	2.395312	1.646016	1.077589	0.04154036	0.07555274	0.06314454	0.0403474	0.252483	0.4273713	0.5243179	0.1698956	0.05405154	0.0981502	0.08212979	0.05873497
2513.519	1	0.05309857	0.04802369	0.03820728	0.04681846	0.7577188	1.618641	0.4182602	0.3680795	0.06018548	0.1015738	0.04699737	0.03385741	0.07981933	0.1324592	0.1841167	0.208317	0.0956006	0.1864408	0.3237994	0.3946736	0.7716287	1.540367	2.392725	3.030646
2513.520	1	0.04555714	0.1020273	0.09790621	0.1130483	0.1686656	0.3984971	3.810208	3.585124	0.06583947	0.09363405	0.1820607	0.1337536	1.312047	1.483025	0.5452622	0.5990035	0.08340917	0.088472	0.08509071	0.1278787	0.1865855	0.3247191	0.4903331	0.445806
2513.617	1	2.456394	2.535867	0.3531985	0.5338138	0.03732351	0.05266287	0.04632417	0.04202677	0.09594475	0.2049518	0.2277619	0.09638754	0.03768226	0.03850138	0.04808374	0.04969019	1.511563	1.404102	2.225433	1.636975	0.0717261	0.0752043	0.08838813	0.06556768
2513.618	1	0.4958434	0.3605009	2.550668	2.338746	0.2641068	0.2951554	0.2099529	0.169575	2.361001	2.450724	1.652649	1.115397	0.04894555	0.0955726	0.1023909	0.05058351	0.2807612	0.4556476	0.5388389	0.2578625	0.06175273	0.1048358	0.0861585	0.0435086
2513.619	1	0.05510438	0.0428633	0.03406604	0.03891706	0.7654926	1.588088	0.4104472	0.3382016	0.06212485	0.09778538	0.0494674	0.04594717	0.1029903	0.1225941	0.211412	0.2176921	0.1072369	0.1863105	0.3185868	0.396171	0.7838083	1.554523	2.391671	3.002581
2513.620	1	0.04257756	0.08191861	0.07531488	0.1093699	0.1151278	0.2390636	3.813877	3.545089	0.08521076	0.08878592	0.1983821	0.1189999	1.190505	1.387868	0.4706881	0.5783518	0.08980512	0.06478459	0.07822162	0.1185516	0.1998171	0.3555551	0.5261916	0.5005179
2513.717	1	2.425047	2.603712	0.3345847	0.4416881	0.03651309	0.04302229	0.04693545	0.05661075	0.1113085	0.2311014	0.2023324	0.1417726	0.0464266	0.06736342	0.04214156	0.03971362	1.519547	1.426993	2.219858	1.587098	0.07423894	0.07669515	0.08021945	0.06164706
2513.718	1	0.4796356	0.3029345	2.448643	2.24386	0.2654668	0.2858446	0.1953434	0.160764	2.39039	2.477088	1.579299	1.128218	0.05146192	0.09825344	0.1102989	0.0527315	0.3203203	0.4900163	0.5474086	0.3370769	0.05836193	0.1107345	0.07588733	0.03676748
2513.719	1	0.04620091	0.04075035	0.03370681	0.03660254	0.7514769	1.56577	0.3875649	0.3067456	0.05892365	0.0789236	0.05634702	0.04916963	0.1054892	0.1308911	0.2211084	0.2233137	0.1067064	0.1967471	0.3238949	0.3923188	0.806776	1.570449	2.410437	2.982752
2513.720	1	0.06806559	0.05952079	0.08933801	0.1031929	0.1349866	0.1915457	3.754531	3.537151	0.07281098	0.06602287	0.2090137	0.1253851	1.065308	1.264512	0.420201	0.5462684	0.1127848	0.06115243	0.07031375	0.08637165	0.24746	0.3702831	0.5006303	0.5685627
2513.817	1	2.430048	2.62689	0.2511785	0.2967285	0.04594791	0.0474393	0.03805453	0.05746707	0.1731713	0.2286564	0.178918	0.1481717	0.03308131	0.05752048	0.03992339	0.04620835	1.571596	1.54445	2.168119	1.617951	0.0908727	0.08832186	0.07307275	0.05290753
2513.818	1	0.4474624	0.2527694	2.360172	2.192789	0.270541	0.3035537	0.1955894	0.1709412	2.451741	2.528177	1.513939	1.146836	0.0555126	0.1115703	0.1156375	0.06226943	0.3466206	0.5069613	0.5743549	0.4061224	0.05186832	0.105586	0.07900556	0.04944378
2513.819	1	0.03898638	0.05278293	0.03411034	0.03791513	0.7597835	1.566476	0.3736311	0.2698781	0.05918883	0.08550035	0.06080987	0.04045502	0.1005428	0.1328272	0.2160406	0.2333778	0.109809	0.1982614	0.3229805	0.390259	0.8388681	1.599088	2.435707	2.987794
2513.820	1	0.09571561	0.04826422	0.07282261	0.06819076	0.2113845	0.292939	3.747918	3.554894	0.09847494	0.09842396	0.2052408	0.1302617	0.9761562	1.118792	0.3751732	0.5579625	0.06730774	0.07949033	0.05968137	0.07146885	0.2498238	0.3988079	0.4523088	0.6347232
2513.917	1	2.409923	2.601299	0.2861216	0.1641243	0.06195838	0.06715114	0.0472072	0.04884857	0.3128789	0.1787881	0.1368621	0.1474958	0.03355308	0.06531261	0.05376154	0.05321957	1.595575	1.6842	2.138582	1.670923	0.09824145	0.1169482	0.06899245	0.06425951
2513.918	1	0.3811763	0.1964562	2.295037	2.161664	0.2694589	0.3129006	0.2044731	0.1901471	2.517264	2.571913	1.45337	1.168749	0.06798242	0.09067525	0.117324	0.06054404	0.3764607	0.4983323	0.6280025	0.4401553	0.05145741	0.09334373	0.08349597	0.05092359
2513.919	1	0.04569666	0.0467216	0.02830569	0.03326694	0.756137	1.548139	0.3259622	0.2419328	0.07026638	0.09180665	0.04553842	0.0456375	0.113806	0.130163	0.208505	0.2323637	0.1126767	0.1928012	0.3135063	0.3867092	0.8527904	1.606545	2.442745	2.982578
2513.920	1	0.09842179	0.05206073	0.07810655	0.08273168	0.2145362	0.4005719	3.712822	3.600158	0.1009366	0.05755614	0.2128443	0.1596893	0.9370227	1.02874	0.361982	0.5673183	0.0610808	0.06562206	0.06701533	0.06693685	0.2691876	0.4039709	0.3934189	0.621391
2514.017	1	2.353764	2.455218	0.2692366	0.2533442	0.06734468	0.05438044	0.07808646	0.06484171	0.4225348	0.1598111	0.2180189	0.2046757	0.06030747	0.05332911	0.051145	0.03189255	1.691669	1.723823	2.153154	1.752849	0.09301188	0.1130331	0.08199039	0.07008538
2514.018	1	0.3227818	0.1637927	2.263139	2.135469	0.2699511	0.3250692	0.2194074	0.1962014	2.561115	2.608458	1.414698	1.183833	0.09295247	0.09502302	0.1223977	0.08048379	0.395572	0.5172682	0.6855876	0.4730323	0.03572256	0.1060295	0.08717347	0.08402905
2514.019	1	0.05579441	0.0415613	0.02989186	0.03114263	0.7437909	1.551024	0.2889889	0.2360759	0.07376454	0.09345202	0.05113578	0.04083553	0.1186122	0.1308777	0.2154073	0.2095127	0.1139857	0.1966563	0.3110718	0.3916533	0.866935	1.620019	2.432785	2.994919
2514.020	1	0.09005109	0.04563354	0.07726618	0.07661913	0.1733847	0.4327297	3.705177	3.61193	0.1299328	0.07648251	0.2250974	0.1364974	0.9869442	1.013517	0.3783403	0.5907396	0.0766383	0.09060498	0.07083132	0.05428081	0.2752412	0.4117227	0.3372704	0.5617645
2514.117	1	2.291814	2.334432	0.2060301	0.3854265	0.07491079	0.0512634	0.08682773	0.08335279	0.4931709	0.1625978	0.3306958	0.2702781	0.05816582	0.05877282	0.06072724	0.04610952	1.743307	1.680664	2.166522	1.817364	0.1075224	0.1007079	0.0774456	0.07058106
2514.118	1	0.3027219	0.1777128	2.241727	2.166213	0.2758545	0.3218236	0.1982021	0.1822712	2.563672	2.65712	1.391978	1.133883	0.08891038	0.1025642	0.1127287	0.06515547	0.4105747	0.5620016	0.7028046	0.4868759	0.05061395	0.1050211	0.07005814	0.08315238
2514.119	1	0.05413589	0.03773327	0.02374898	0.03549683	0.7273159	1.563443	0.2640069	0.2748045	0.07434688	0.09955362	0.0434454	0.03654846	0.128169	0.1228638	0.2134918	0.2104462	0.1128607	0.1973808	0.3099181	0.404493	0.8711064	1.640687	2.423741	3.040561
2514.120	1	0.07691329	0.06512882	0.1014379	0.0875287	0.06450956	0.4697319	3.717284	3.656504	0.06879381	0.1030069	0.2238713	0.1339616	1.103063	1.080231	0.4328153	0.6066081	0.05930831	0.07086976	0.06803821	0.04828167	0.2733535	0.4145387	0.3129715	0.473099
2514.217	1	2.186699	2.200282	0.2314417	0.4644907	0.06893933	0.05189754	0.06797506	0.08159404	0.5062958	0.1596495	0.4715618	0.3372165	0.05921431	0.05409775	0.07013699	0.03451396	1.738149	1.52901	2.193176	1.857562	0.09644446	0.08672555	0.08135052	0.06669408
2514.218	1	0.3079336	0.2286229	2.23712	2.190203	0.2764617	0.31594	0.1784499	0.1709599	2.530359	2.69576	1.373846	1.069643	0.08216069	0.1092609	0.1202578	0.05199604	0.4130477	0.5814578	0.7302103	0.4961416	0.04088414	0.1156795	0.06260167	0.07673181
2514.219	1	0.04593408	0.02986168	0.03514568	0.03812106	0.7093572	1.568425	0.2532548	0.310446	0.06771062	0.1013162	0.05442759	0.03548752	0.1208087	0.1221673	0.2174156	0.2155974	0.1072271	0.2110466	0.3118746	0.4111926	0.8715502	1.650423	2.432972	3.075582
2514.220	1	0.03338171	0.04885885	0.08906429	0.0823084	0.1079974	0.4905543	3.759701	3.695105	0.07327558	0.0716264	0.2021807	0.1196729	1.200774	1.195663	0.5003464	0.6145579	0.06545794	0.06701657	0.06172413	0.04378541	0.2504095	0.4134551	0.3300563	0.3865506
2514.317	1	2.089036	2.07518	0.3134076	0.4894801	0.06386707	0.0321672	0.0840285	0.07167015	0.5320707	0.1904525	0.5694728	0.3545275	0.05583466	0.0481045	0.07894083	0.06092716	1.654934	1.323514	2.270293	1.92286	0.08751858	0.0783847	0.07746057	0.07867538
2514.318	1	0.2991081	0.2676411	2.289528	2.253184	0.2726362	0.3145229	0.1798372	0.1694205	2.49912	2.695007	1.387925	1.069723	0.07281447	0.1256441	0.09531888	0.04902741	0.4030985	0.5893293	0.7290829	0.4581562	0.05137321	0.1177407	0.0514273	0.05108683
2514.319	1	0.06072347	0.03411849	0.03614198	0.04078384	0.6833597	1.54411	0.2396166	0.3341171	0.06436348	0.09130376	0.04491278	0.03421386	0.1133732	0.1248046	0.2142839	0.2084866	0.1097485	0.2074004	0.3159565	0.4159532	0.8778241	1.651235	2.420843	3.099524
2514.320	1	0.04792232	0.05623105	0.06841534	0.1109268	0.1790973	0.5202746	3.796912	3.722209	0.06571466	0.09090133	0.1876328	0.1315713	1.290288	1.34758	0.6214983	0.6486324	0.05773278	0.06900207	0.06746392	0.07076184	0.2331523	0.3931721	0.3132629	0.379661
2514.417	1	2.047906	2.045996	0.4271569	0.4609586	0.05564569	0.05119394	0.07546228	0.08767585	0.5013868	0.274372	0.641153	0.434428	0.06146407	0.0911446	0.08822436	0.06914364	1.558635	1.149871	2.414126	2.000859	0.07966919	0.07903878	0.09148353	0.06103924
2514.418	1	0.2819243	0.323705	2.312562	2.319752	0.277969	0.329944	0.2140574	0.158083	2.437929	2.690891	1.486559	1.119523	0.06656056	0.1127304	0.1047178	0.0545799	0.3667955	0.5889531	0.6733873	0.4143836	0.05644557	0.1094686	0.04115111	0.05593523
2514.419	1	0.04747409	0.04229018	0.03909474	0.03352776	0.6626497	1.510944	0.2223033	0.3213917	0.05957232	0.08289101	0.04544969	0.03482734	0.1081441	0.1322292	0.2282998	0.21108	0.106288	0.2042506	0.3145057	0.418495	0.8780767	1.6224	2.405089	3.121113
2514.420	1	0.03576966	0.06728374	0.0886258	0.1376549	0.2028171	0.5000127	3.852933	3.752751	0.04803552	0.04924249	0.1992751	0.1425281	1.35064	1.446034	0.7471493	0.7218427	0.06775434	0.05837078	0.08620044	0.07871159	0.2180894	0.3170203	0.3361915	0.3521265
2514.517	1	2.064673	2.05856	0.5489085	0.4117972	0.06003786	0.05611358	0.0628931	0.08313818	0.4537889	0.3180666	0.6620522	0.5731212	0.05699974	0.0752756	0.08498322	0.08101648	1.489687	1.089867	2.482338	1.912334	0.08365855	0.07808668	0.07502526	0.06088896
2514.518	1	0.2699613	0.3920361	2.30284	2.356638	0.2684635	0.3251255	0.2284494	0.1741032	2.372147	2.656313	1.592146	1.173415	0.07494761	0.1067432	0.0924645	0.06981389	0.3551463	0.5888311	0.6063435	0.4079402	0.07163882	0.08504571	0.03568645	0.07078141
2514.519	1	0.056642	0.04080332	0.03837984	0.02588809	0.6633539	1.497829	0.1980081	0.2907204	0.06150864	0.08536419	0.05899137	0.04209407	0.1123255	0.1380695	0.2386098	0.2298468	0.1146945	0.2016779	0.3153729	0.4208092	0.8710716	1.597619	2.405434	3.152585
2514.520	1	0.04739991	0.0495779	0.07233282	0.1026262	0.1713063	0.4534812	3.905281	3.716354	0.04093531	0.05663765	0.1988495	0.1367053	1.352167	1.540958	0.7924281	0.7911753	0.05845777	0.07023792	0.07931848	0.1128271	0.2143205	0.2830529	0.3230318	0.3766007
2514.617	1	2.114178	2.112636	0.6129587	0.3468644	0.06238377	0.04386037	0.06071626	0.06008837	0.3904767	0.3254804	0.6065863	0.6642738	0.04642992	0.06513069	0.07634591	0.07748311	1.459027	1.187985	2.496625	1.776196	0.0886489	0.07936222	0.07126188	0.05145674
2514.618	1	0.2454197	0.4427313	2.288566	2.368181	0.2518312	0.3245868	0.2166658	0.172283	2.278908	2.636191	1.660642	1.194763	0.071476	0.1003901	0.092708	0.07268039	0.3592077	0.6173967	0.5615109	0.4169486	0.08297607	0.07584539	0.04392823	0.07346205
2514.619	1	0.05708184	0.03486925	0.04228044	0.022775	0.6355051	1.466706	0.1763868	0.2588555	0.05577168	0.08063535	0.04983384	0.03713328	0.1300198	0.1483867	0.2345122	0.2368347	0.1104529	0.1985573	0.3046781	0.3997579	0.8705089	1.5643	2.358084	3.061766
2514.620	1	0.05683354	0.05346059	0.05362791	0.1141976	0.139645	0.3824536	3.899298	3.679766	0.04217582	0.07611705	0.2086948	0.1111916	1.309278	1.601818	0.8618677	0.8265119	0.05884912	0.06481224	0.0700024	0.08268259	0.1842279	0.2748817	0.2937062	0.3768634
2514.717	1	2.183431	2.145207	0.6362826	0.2778992	0.06396584	0.02930933	0.0665361	0.07209711	0.3463937	0.2883049	0.5204682	0.6854718	0.03514587	0.04851563	0.06613065	0.07852635	1.380815	1.315538	2.497334	1.681002	0.0913604	0.08729812	0.07318019	0.05802115
2514.718	1	0.2132508	0.4958002	2.262722	2.363615	0.2560849	0.3144427	0.2201466	0.1832589	2.246633	2.598258	1.729841	1.231335	0.09292158	0.1062182	0.07746336	0.0754333	0.381765	0.6438843	0.5281231	0.4289534	0.0921415	0.05737399	0.05583729	0.06352156
2514.719	1	0.05703154	0.03471919	0.03768449	0.03159015	0.5931342	1.50023	0.1488395	0.2525007	0.04562745	0.08018397	0.05087267	0.04427721	0.1166451	0.1428403	0.2393769	0.2614021	0.1036915	0.1910438	0.3046211	0.397792	0.8678042	1.51543	2.356594	3.062391
2514.720	1	0.06524228	0.05996381	0.06228443	0.1174195	0.1146515	0.3133591	3.890542	3.607863	0.03499606	0.06488669	0.1762263	0.1278972	1.209142	1.584887	0.9040203	0.8245581	0.06539451	0.08441792	0.07766808	0.083346	0.1574237	0.3146685	0.2224253	0.3665664
2514.817	1	2.232815	2.237839	0.6410026	0.2505747	0.04731972	0.03684192	0.0626907	0.05633959	0.3176211	0.2992605	0.4313388	0.6300603	0.04326566	0.05760102	0.05319959	0.06458233	1.366221	1.477263	2.501047	1.5924	0.07242225	0.09907919	0.08715409	0.04365925
2514.818	1	0.2077184	0.5497836	2.295192	2.368862	0.2483937	0.3127449	0.2349829	0.2111075	2.237581	2.563349	1.765741	1.265731	0.09500425	0.1002468	0.05831558	0.09045919	0.4085473	0.6366252	0.48123	0.4180078	0.08388337	0.06638452	0.06914149	0.03637806
2514.819	1	0.04091571	0.03105126	0.0307672	0.02855563	0.5853085	1.483385	0.1132615	0.242604	0.04575668	0.08074136	0.04879261	0.04498098	0.09808296	0.1284454	0.2321602	0.2709459	0.1019979	0.1828368	0.300268	0.3938974	0.8526237	1.476316	2.270421	3.04917
2514.820	1	0.06940206	0.07016348	0.0733145	0.06718224	0.1646629	0.1841115	3.854838	3.551805	0.06360221	0.07894838	0.2028442	0.1220155	1.071969	1.493334	0.8896692	0.7952125	0.06738158	0.08881096	0.05910338	0.06239139	0.1415619	0.3642647	0.1421494	0.3836687
2514.917	1	2.280831	2.353634	0.6188012	0.2882181	0.0426919	0.05348367	0.05978594	0.06637856	0.2638528	0.3161699	0.2975463	0.5914717	0.04102209	0.07149493	0.04183654	0.07054304	1.414468	1.62502	2.388574	1.505489	0.07090524	0.1040593	0.07557	0.05390397
2514.918	1	0.2284613	0.5893382	2.374867	2.337098	0.2551495	0.2890551	0.2383216	0.2221663	2.255306	2.51417	1.775985	1.258053	0.09360216	0.09051149	0.05532115	0.0952244	0.4583381	0.6449524	0.4263349	0.3996913	0.09334353	0.08466253	0.09145324	0.03652265
2514.919	1	0.03342512	0.02551704	0.02603957	0.03230228	0.5866873	1.483851	0.09626587	0.2366721	0.04978431	0.07928641	0.04572387	0.05654022	0.1180261	0.1333794	0.2325182	0.2767814	0.1049479	0.1897084	0.2976494	0.4029329	0.8459981	1.459081	2.234565	3.024212
2514.920	1	0.08987409	0.05140206	0.06838393	0.08259216	0.1937587	0.1068498	3.807492	3.520327	0.07707945	0.06489997	0.1927748	0.1081001	0.9668397	1.357093	0.8723053	0.7658965	0.05652029	0.0930563	0.08322886	0.07382404	0.1690596	0.3986928	0.1132551	0.4146575
2515.016	1	2.323951	2.414208	0.464489	0.3283761	0.05173163	0.07705874	0.07690209	0.06850637	0.1904812	0.2757126	0.2172699	0.5673302	0.04325514	0.04259344	0.04108756	0.04367787	1.537303	1.757319	2.2686	1.434515	0.07889258	0.1069244	0.07225386	0.07569732
2515.016	1	0.2638315	0.6101765	2.387159	2.265617	0.2696667	0.2821418	0.2166147	0.2086445	2.315649	2.476347	1.752974	1.222773	0.1021115	0.1020371	0.05429196	0.07854389	0.5065251	0.6626637	0.4271501	0.3368397	0.1020597	0.07723419	0.09297623	0.04414008
2515.017	1	0.03637332	0.03513384	0.02650816	0.03161499	0.6003387	1.491328	0.09674914	0.2411121	0.04442706	0.08457218	0.04464231	0.05528924	0.1207443	0.1339949	0.2266387	0.2762067	0.1057416	0.1943052	0.2878872	0.3903544	0.8445167	1.436945	2.184848	2.977465
2515.017	1	0.07030999	0.04029682	0.05979796	0.05180355	0.1688353	0.1970731	3.778827	3.519915	0.07341074	0.09190739	0.1939092	0.1173606	0.9175181	1.221519	0.8508641	0.7400634	0.06115029	0.07530802	0.05947063	0.05942085	0.1980609	0.4378354	0.1218924	0.4531322
2515.117	1	2.318019	2.444061	0.3624032	0.3890898	0.04139627	0.07898686	0.07111973	0.07717478	0.15345	0.2079211	0.1889584	0.556876	0.04344328	0.05176104	0.05093719	0.04778629	1.678752	1.803581	2.18353	1.431384	0.08374705	0.1088425	0.08948692	0.0646785
2515.118	1	0.2660198	0.6190401	2.393134	2.149878	0.2759717	0.2971554	0.223647	0.1765853	2.378483	2.473996	1.691179	1.161173	0.1069089	0.1137286	0.06069617	0.07836214	0.5416911	0.6774583	0.4638785	0.2712837	0.1054791	0.09660726	0.06979229	0.04821009
2515.119	1	0.03842055	0.02510061	0.01688909	0.03371592	0.6169474	1.494815	0.09804411	0.2808301	0.05515101	0.08478366	0.03574565	0.05621186	0.1174203	0.1251268	0.2169932	0.2854857	0.109658	0.1871957	0.2860753	0.390399	0.8296976	1.425127	2.17028	2.954992
2515.120	1	0.07498507	0.04752352	0.05267782	0.05329632	0.1151526	0.3078569	3.767577	3.521953	0.08460994	0.06595612	0.211463	0.1270733	0.9506405	1.135442	0.7977899	0.7333046	0.06652309	0.09323464	0.09941457	0.05557843	0.2187954	0.4868713	0.1712113	0.4562974
2515.217	1	2.262802	2.480537	0.3520477	0.4224207	0.03820652	0.06826936	0.06596973	0.06385739	0.1489202	0.2071352	0.2556419	0.5293619	0.05569105	0.06598286	0.04637981	0.04439295	1.800316	1.846702	2.088791	1.442712	0.1010089	0.1086322	0.07702715	0.0599382
2515.218	1	0.2574522	0.5930613	2.367502	2.053806	0.2766128	0.2997822	0.211115	0.1636366	2.441992	2.517057	1.636126	1.131957	0.09120031	0.1152998	0.08516926	0.07740031	0.556448	0.6725744	0.5431915	0.27811	0.09243406	0.08784879	0.08386654	0.06075836
2515.219	1	0.04010288	0.03865252	0.02621236	0.04172655	0.618499	1.511712	0.1159937	0.3109287	0.05445452	0.09157557	0.0415376	0.05588442	0.1106014	0.1209651	0.2233973	0.2748942	0.1064701	0.1856147	0.2885204	0.3784012	0.8115195	1.4109	2.145228	2.876763
2515.220	1	0.03736582	0.05878815	0.07744863	0.06973252	0.09861743	0.4192792	3.74053	3.544572	0.07505699	0.07596773	0.203253	0.1266165	1.053417	1.133418	0.7208157	0.6920665	0.06980132	0.1059821	0.06138572	0.05506566	0.2380395	0.5071303	0.2116806	0.4281393
2515.317	1	2.212664	2.427068	0.3837836	0.4190313	0.03689196	0.05567572	0.06090992	0.06903814	0.1489925	0.2494433	0.3768819	0.4926222	0.04255327	0.05706543	0.04964581	0.06446357	1.861601	1.853752	1.979383	1.492308	0.1025681	0.1051625	0.05991228	0.06883916
2515.318	1	0.2702921	0.5614196	2.310283	1.94626	0.2826152	0.3256657	0.1975787	0.1684261	2.518575	2.588539	1.556078	1.112425	0.09248963	0.1318637	0.09751626	0.07082109	0.5651138	0.6963385	0.5773674	0.3140143	0.09267355	0.09454928	0.05903992	0.0625581
2515.319	1	0.03979424	0.02971253	0.0269016	0.03660367	0.6216005	1.519633	0.1326034	0.3296687	0.04963992	0.08916798	0.03895696	0.04800202	0.103239	0.129111	0.2204433	0.2669476	0.1040652	0.185149	0.2825935	0.3763403	0.7928053	1.40566	2.121852	2.867264
2515.320	1	0.05628289	0.04283923	0.06971794	0.07185659	0.1660881	0.5120051	3.764266	3.579889	0.09286804	0.08003859	0.1799106	0.1112779	1.171177	1.176072	0.6538428	0.6251165	0.0601437	0.08825053	0.06830113	0.08104468	0.2137088	0.5368571	0.2773447	0.4620545
2515.417	1	2.119145	2.332859	0.526282	0.4036045	0.03799029	0.04941318	0.06130829	0.07826436	0.1382944	0.2820015	0.4792526	0.4335499	0.04808762	0.04551264	0.06910986	0.05513739	1.959733	1.838525	1.930465	1.537947	0.09695766	0.112758	0.07852158	0.06606589
2515.418	1	0.2818182	0.5713935	2.219615	1.865155	0.2931283	0.3310478	0.1940597	0.1562227	2.594581	2.63168	1.454629	1.084388	0.09626405	0.1377327	0.1020207	0.06216766	0.5357692	0.7279581	0.5717258	0.3365289	0.0700184	0.0960148	0.0426928	0.05337198
2515.419	1	0.03406215	0.03236679	0.03463106	0.03818062	0.6288396	1.52796	0.1525769	0.3539001	0.04325678	0.0826593	0.04169618	0.05325247	0.09226353	0.1318287	0.2103101	0.2733358	0.1000426	0.1844196	0.286931	0.3849622	0.7794759	1.409834	2.135303	2.896921
2515.420	1	0.04893526	0.06922406	0.08939669	0.08588654	0.1875514	0.5608502	3.800309	3.63202	0.06156161	0.06637601	0.1858323	0.1284418	1.23998	1.246405	0.590117	0.57499	0.09330274	0.07392363	0.08585181	0.09645622	0.1986814	0.5517399	0.3302119	0.4534459
2515.517	1	2.03406	2.223306	0.6780038	0.3825101	0.0478074	0.06345565	0.07086531	0.07289017	0.1165418	0.2970594	0.6022993	0.3868879	0.03982175	0.05263571	0.06422788	0.06431234	1.959791	1.765444	1.900304	1.641163	0.09130578	0.1024676	0.07335274	0.07005973
2515.518	1	0.2991385	0.620214	2.11562	1.871229	0.2961545	0.3346964	0.1705588	0.1664107	2.622677	2.64688	1.373883	1.06715	0.0853769	0.1313755	0.1027915	0.069207	0.4892229	0.7444012	0.545911	0.3630112	0.06057696	0.09790134	0.0628045	0.04828767
2515.519	1	0.02819836	0.02433031	0.03609035	0.04863608	0.6341402	1.538648	0.1613226	0.358603	0.04370356	0.07676662	0.0405827	0.05924406	0.09047325	0.1328316	0.2150617	0.2693841	0.09819491	0.1911881	0.2841514	0.3844742	0.7513284	1.412981	2.120398	2.941087
2515.520	1	0.05328117	0.04060398	0.07803282	0.09919301	0.178246	0.5863334	3.826311	3.648571	0.05496542	0.07804212	0.1909069	0.118319	1.283154	1.321608	0.5315103	0.5463533	0.06119295	0.09773642	0.08521911	0.112633	0.1708745	0.5371115	0.3865502	0.4482185
2515.617	1	2.005647	2.137367	0.7574788	0.41066	0.06167806	0.07324799	0.09240013	0.07620492	0.1887626	0.2992465	0.6997294	0.4015852	0.04263689	0.05159667	0.08991767	0.05854802	1.934205	1.680103	1.946239	1.693688	0.08788588	0.09688151	0.07731927	0.0512591
2515.618	1	0.3120024	0.6294582	2.080439	1.917846	0.2895032	0.3493366	0.1560363	0.1828111	2.637079	2.686042	1.361217	1.072905	0.08230974	0.1204614	0.1018698	0.08424848	0.4415145	0.7458793	0.5479956	0.405559	0.07579597	0.09086534	0.07587324	0.05260768
2515.619	1	0.02983907	0.02404264	0.02811878	0.04642267	0.6316147	1.540917	0.1706819	0.3353335	0.04940174	0.08308779	0.04340051	0.06712001	0.09417394	0.1272034	0.219976	0.2602879	0.09699838	0.1885515	0.3005658	0.3907429	0.7292174	1.412187	2.150201	2.936542
2515.620	1	0.04996279	0.05055748	0.07589916	0.1131508	0.1344395	0.5521344	3.840864	3.633237	0.04418967	0.05712932	0.173791	0.1277754	1.314403	1.394978	0.4653454	0.5503528	0.06437256	0.0902881	0.07899285	0.1192042	0.1593711	0.458933	0.4031177	0.4204116
2515.717	1	1.98847	2.067605	0.7596627	0.4901408	0.06902463	0.07064108	0.08771419	0.07609492	0.2570143	0.2823459	0.7027216	0.4671113	0.06420456	0.07002004	0.09062522	0.06987353	1.907269	1.581802	2.026646	1.690206	0.09806235	0.09664601	0.09473649	0.0500648
2515.718	1	0.3477531	0.5940699	2.106086	1.962336	0.297549	0.3346232	0.1814853	0.1892123	2.643885	2.724137	1.429809	1.082165	0.09273933	0.1192476	0.1016756	0.09091959	0.3875382	0.7866439	0.5444359	0.4373185	0.0666398	0.1236997	0.08025164	0.05172735
2515.719	1	0.02203477	0.02940808	0.02965846	0.03762414	0.6401302	1.538051	0.1808031	0.2943943	0.05649262	0.09174349	0.0472288	0.07866151	0.09017054	0.1197143	0.2038672	0.2779383	0.09526557	0.1899445	0.2990878	0.3827783	0.7068161	1.410903	2.172721	2.920076
2515.720	1	0.03541866	0.05976322	0.08380878	0.1392435	0.07544421	0.4985608	3.864667	3.595987	0.06364351	0.0681161	0.176079	0.1024976	1.291945	1.426301	0.4300193	0.5796773	0.05501618	0.101761	0.1045503	0.1374058	0.1389045	0.3709171	0.4499601	0.4405431
2515.817	1	2.041742	1.959519	0.6738518	0.5751256	0.05045264	0.06020294	0.07385488	0.07278833	0.2839956	0.2296649	0.652119	0.5658086	0.0543131	0.06460668	0.08662565	0.07740148	1.800874	1.479257	2.109313	1.696924	0.09931546	0.08120301	0.08990547	0.060992
2515.818	1	0.3988573	0.5437155	2.16009	1.996897	0.298997	0.3393793	0.1971703	0.1986723	2.604676	2.730987	1.515133	1.081465	0.08148819	0.1337058	0.09353839	0.08054688	0.3376465	0.7965314	0.5496495	0.4141377	0.05864233	0.1360721	0.08425422	0.05325785
2515.819	1	0.03025341	0.02841132	0.03309132	0.04810479	0.6547363	1.549712	0.1890376	0.2572807	0.05356962	0.0903602	0.04975841	0.07191794	0.09521327	0.1179865	0.1963321	0.2873687	0.0956241	0.185697	0.3033937	0.3863025	0.6802488	1.42062	2.202883	2.93446
2515.820	1	0.0548826	0.09254222	0.08923827	0.09987517	0.1211719	0.4087745	3.860316	3.542459	0.07189008	0.06523279	0.1853754	0.1174142	1.229606	1.432221	0.4029746	0.5570189	0.09016024	0.08603717	0.07765735	0.1270647	0.1627292	0.3258648	0.477668	0.4257139
2515.917	1	2.117648	1.931366	0.6019795	0.6289987	0.05462064	0.05554991	0.07812959	0.06836479	0.2832758	0.2782235	0.5633879	0.6432531	0.05148232	0.07438334	0.06711077	0.08719479	1.700884	1.415532	2.201806	1.658674	0.09313561	0.09566181	0.06387085	0.04264662
2515.918	1	0.4065708	0.4895537	2.22217	2.034184	0.2811375	0.3331778	0.2211737	0.171823	2.500506	2.701892	1.599215	1.093897	0.06398531	0.1341296	0.09817282	0.1005105	0.3075938	0.7837941	0.5594914	0.3631263	0.037289	0.1315082	0.08532598	0.04781811
2515.919	1	0.03422311	0.02424957	0.03341399	0.04649704	0.662533	1.550782	0.1939105	0.1991888	0.05142661	0.0847942	0.05862371	0.07274124	0.1041799	0.1150913	0.1981484	0.2833944	0.09703558	0.1905997	0.3079316	0.3942624	0.6675591	1.439736	2.244617	2.955698
2515.920	1	0.03652054	0.06592034	0.080635	0.1083284	0.1630777	0.3109426	3.837105	3.511213	0.06917253	0.06057204	0.1702035	0.09025671	1.131042	1.3747	0.3939738	0.5196782	0.08799656	0.08246426	0.08197519	0.0899437	0.1506468	0.3092453	0.4757808	0.4524943
2516.017	1	2.158882	1.943533	0.4648513	0.6944428	0.05138646	0.04382256	0.08290734	0.06691057	0.2636091	0.2465512	0.4878878	0.6633843	0.05409316	0.06124532	0.0581538	0.08687205	1.616967	1.436506	2.29547	1.554942	0.08246646	0.1055459	0.0777595	0.04401105
2516.018	1	0.3834978	0.4595882	2.323066	2.083995	0.2798408	0.3187624	0.2394103	0.1590703	2.399497	2.642726	1.686176	1.077661	0.08853856	0.1124516	0.07442084	0.08335779	0.3151227	0.7587654	0.573343	0.3168692	0.04189247	0.116264	0.07976989	0.05463088
2516.019	1	0.03657166	0.02769459	0.0291523	0.04151508	0.6717876	1.560049	0.1931859	0.1571369	0.05749539	0.08721906	0.05935457	0.0802452	0.1112248	0.1119474	0.2051302	0.2911865	0.08926478	0.1905858	0.314354	0.3975992	0.6617477	1.452758	2.273243	2.956415
2516.020	1	0.06279421	0.07012272	0.08429956	0.06777102	0.1699091	0.244725	3.793089	3.500871	0.08883696	0.07842083	0.1954333	0.1032124	1.033282	1.263217	0.3874501	0.5169357	0.07776669	0.06819614	0.06385293	0.0814435	0.1592176	0.3263517	0.428998	0.4937424
2516.117	1	2.194731	1.952949	0.2674281	0.7155407	0.04457962	0.04364955	0.07023917	0.06193202	0.2288917	0.2057652	0.3650022	0.6477045	0.05205151	0.06381688	0.05796467	0.08757347	1.55061	1.506063	2.375168	1.462807	0.07422425	0.09692695	0.0798826	0.0395833
2516.118	1	0.3664404	0.4306541	2.434741	2.136623	0.2730323	0.3168056	0.2708026	0.1597874	2.318059	2.587472	1.754873	1.063331	0.08823041	0.09482424	0.06117243	0.07016652	0.3717576	0.7552144	0.5604606	0.2983074	0.05848582	0.1218697	0.0607997	0.07292262
2516.119	1	0.0321967	0.02362883	0.02878524	0.0350277	0.6809386	1.555966	0.2137316	0.1931159	0.07075152	0.08420363	0.04996991	0.08728934	0.1255045	0.1066411	0.181299	0.2864456	0.09616206	0.1862492	0.3107959	0.3935556	0.649809	1.477608	2.291162	2.94631
2516.120	1	0.07359506	0.05752986	0.04528411	0.06182734	0.1613041	0.1917191	3.71289	3.516738	0.09778221	0.05436178	0.1863582	0.108527	0.9578573	1.164191	0.4068798	0.5181742	0.05338588	0.04775444	0.06853823	0.05200887	0.1979123	0.3174815	0.37282	0.5138388
2516.217	1	2.219394	1.959756	0.2068022	0.7031253	0.04146092	0.05777703	0.06825091	0.06054246	0.2201476	0.2596929	0.3026163	0.5935633	0.04110846	0.05246364	0.05712543	0.07993313	1.464358	1.551497	2.382774	1.419658	0.06939603	0.104347	0.07748014	0.04767281
2516.218	1	0.3468861	0.3972148	2.501214	2.166277	0.2572594	0.3243248	0.283293	0.1594271	2.226974	2.560682	1.821134	1.039965	0.1003103	0.0933304	0.07511226	0.06182282	0.4559951	0.7446905	0.5801967	0.3011184	0.0656995	0.1217748	0.07008371	0.06013461
2516.219	1	0.02932446	0.03970568	0.03970314	0.03891397	0.676564	1.57116	0.2418107	0.2602617	0.07074528	0.08762927	0.03690572	0.08120333	0.1083473	0.1048307	0.1650053	0.2726356	0.1023138	0.1908486	0.3148623	0.3872869	0.6591927	1.49778	2.308394	2.940601
2516.220	1	0.07522668	0.04591438	0.06637367	0.06438367	0.117465	0.1987797	3.683498	3.56003	0.1018573	0.04662061	0.1931698	0.1024024	0.9209767	1.07686	0.4174308	0.5531668	0.0670777	0.07701249	0.06920803	0.07482712	0.2001344	0.3308679	0.3124739	0.5521626
2516.317	1	2.229361	1.988592	0.2695346	0.6717531	0.05228635	0.04695989	0.04320445	0.05495377	0.2052937	0.3258473	0.265394	0.5745405	0.03851233	0.05807766	0.0422418	0.0880899	1.449916	1.609525	2.347472	1.461178	0.0755627	0.1062931	0.08653554	0.05017608
2516.318	1	0.3463502	0.3689064	2.543821	2.175786	0.2472305	0.3142403	0.2703997	0.1383811	2.132059	2.496855	1.817933	0.9918889	0.09984814	0.09270558	0.08255633	0.07942324	0.5217671	0.71455	0.5694705	0.3016444	0.09514237	0.1236131	0.07288411	0.05052622
2516.319	1	0.02233197	0.03150511	0.04401304	0.03249459	0.6641908	1.575137	0.2786284	0.3044614	0.05980927	0.09320809	0.03765436	0.07983931	0.09613134	0.1100119	0.1763581	0.2777097	0.1061533	0.1968219	0.3135133	0.3930868	0.6484908	1.520742	2.320442	2.960039
2516.320	1	0.0678589	0.05040942	0.08874706	0.07064034	0.1602646	0.2962043	3.671127	3.593775	0.108106	0.09506961	0.2006937	0.1013032	0.9503406	1.064658	0.4505269	0.5853695	0.03773826	0.05868004	0.06225096	0.07352195	0.2253587	0.3424335	0.2644766	0.5443785
2516.417	1	2.219592	2.017947	0.3801181	0.6477966	0.03177879	0.0571649	0.05630893	0.05197307	0.1607713	0.4151556	0.2298189	0.593226	0.03879134	0.06228086	0.05997179	0.06783178	1.510719	1.675734	2.307589	1.564402	0.08950846	0.1171338	0.08438416	0.05955925
2516.418	1	0.3662412	0.3216426	2.562927	2.196255	0.2384891	0.3031067	0.238517	0.1285173	2.08036	2.461983	1.749723	0.9217279	0.101651	0.08859533	0.08111915	0.06441069	0.5492593	0.6661878	0.4927095	0.3055152	0.107556	0.1365445	0.07526042	0.05564051
2516.419	1	0.02690991	0.02780555	0.03753231	0.04539178	0.6688172	1.578881	0.3080018	0.3573183	0.06453607	0.08395746	0.04866469	0.07544909	0.09319874	0.1047468	0.1824254	0.2828683	0.1097413	0.2102406	0.3042812	0.3906933	0.6473446	1.535573	2.329225	2.951615
2516.419	1	0.05646101	0.06051463	0.0786692	0.07395035	0.2165221	0.3642302	3.667433	3.646398	0.08156641	0.05736768	0.1814065	0.11287	1.028795	1.108906	0.4863512	0.6306835	0.06261005	0.08008528	0.03479331	0.06192371	0.2204787	0.3404802	0.1943389	0.4742158
2516.517	1	2.203765	2.029711	0.4535143	0.5180665	0.02729316	0.05419887	0.043372	0.05357828	0.1400301	0.3676685	0.1567553	0.6018443	0.03510714	0.04537354	0.05267048	0.07524564	1.613869	1.754868	2.232223	1.712986	0.09035393	0.1350697	0.07656215	0.06199266
2516.518	1	0.3910701	0.2866622	2.594533	2.205078	0.2538898	0.2952088	0.2354006	0.1265916	2.122371	2.432363	1.697267	0.8706106	0.1100092	0.09225324	0.08423956	0.05320049	0.5798392	0.6008687	0.3792886	0.2530995	0.1091511	0.1300836	0.06367357	0.05543514
2516.519	1	0.02978537	0.03222485	0.04006065	0.04199776	0.6681286	1.55124	0.3263283	0.4045666	0.06248116	0.08552047	0.04358191	0.06879273	0.08246892	0.09827384	0.1890188	0.2655047	0.1038337	0.1991763	0.3046165	0.3866864	0.6666325	1.544894	2.323364	2.931767
2516.520	1	0.03702097	0.05987026	0.06700309	0.07637179	0.2216209	0.4329951	3.707565	3.683895	0.07081344	0.09528048	0.1716726	0.1033619	1.11265	1.212034	0.5804323	0.6368969	0.06303522	0.06050021	0.03286942	0.05638577	0.2293504	0.3501262	0.1409779	0.3897191
2516.617	1	2.191019	2.010118	0.4636825	0.3822864	0.0454679	0.05145186	0.05312568	0.06005406	0.2025514	0.3341718	0.212766	0.5977893	0.03539656	0.05559836	0.04525068	0.07880279	1.75775	1.782066	2.12377	1.85299	0.08870295	0.1116785	0.08436998	0.09032497
2516.618	1	0.421821	0.2690552	2.61902	2.211612	0.2556667	0.2912887	0.2216098	0.1355883	2.16547	2.38425	1.586727	0.8400293	0.1184215	0.08867322	0.0701191	0.04386069	0.6141589	0.5318502	0.3120139	0.1919158	0.0724892	0.1282394	0.07787438	0.06308799
2516.619	1	0.03809152	0.03359853	0.03112996	0.03733882	0.6674893	1.537138	0.3366706	0.4031323	0.05048422	0.08934128	0.04194535	0.05909794	0.09559254	0.1014275	0.1963396	0.2534581	0.1146095	0.1937552	0.3029737	0.3759554	0.6940492	1.547443	2.305023	2.865541
2516.620	1	0.04391144	0.0610674	0.08455842	0.1107561	0.187006	0.4598366	3.761598	3.735267	0.02783346	0.0770896	0.1791973	0.1178583	1.220833	1.322798	0.6857975	0.6855711	0.05910626	0.07116741	0.04935268	0.06349845	0.2040055	0.3744009	0.1470267	0.3543841
2516.717	1	2.174425	1.993205	0.4168296	0.2565261	0.04650651	0.03091731	0.06258156	0.06609333	0.2548505	0.2615069	0.3262172	0.5636786	0.04170041	0.04546856	0.06119302	0.07162729	1.875501	1.719864	2.01306	1.897792	0.08934849	0.09486223	0.07510688	0.07439446
2516.718	1	0.4467684	0.2843235	2.627055	2.160216	0.2729554	0.2974563	0.1983735	0.1451933	2.234071	2.326645	1.454442	0.8629182	0.1364351	0.11538	0.06257761	0.05448737	0.6646292	0.4955803	0.2949622	0.1238246	0.07125771	0.1205869	0.09059217	0.06299773
2516.719	1	0.03473438	0.02674361	0.04825501	0.0320092	0.675985	1.546266	0.342001	0.3747692	0.04760164	0.0987729	0.0441801	0.06966938	0.1172465	0.1194277	0.2055867	0.2604863	0.1289223	0.1932005	0.3024245	0.3790706	0.7146261	1.561922	2.297941	2.869138
2516.720	1	0.0412133	0.0653389	0.07468025	0.1237605	0.1261187	0.4656556	3.828676	3.747895	0.04211876	0.05235064	0.1822837	0.1112421	1.279134	1.41482	0.7823651	0.7336271	0.05617329	0.07180258	0.05974476	0.08755378	0.2220022	0.3464804	0.1587067	0.339292
2516.817	1	2.145819	1.968945	0.2715195	0.2122538	0.05676413	0.04252812	0.05985282	0.07628368	0.3143202	0.2092388	0.4364975	0.4776052	0.04189222	0.03903416	0.05156036	0.06231709	2.013108	1.681241	1.882628	1.877914	0.1031411	0.08280023	0.07343305	0.05117397
2516.818	1	0.4547159	0.3284454	2.573878	2.073817	0.2694038	0.3096881	0.1816279	0.1630943	2.273505	2.336593	1.291539	0.9347397	0.1321661	0.1154395	0.05958518	0.05381062	0.6868789	0.4849719	0.2912031	0.1018937	0.05580112	0.112009	0.08759318	0.0531076
2516.819	1	0.03145268	0.02990927	0.03801452	0.03136483	0.6800478	1.550128	0.3491034	0.3356922	0.04664596	0.104457	0.04277871	0.05922508	0.1332485	0.1402868	0.2242422	0.261959	0.1265619	0.1923164	0.3023965	0.3751138	0.7332288	1.559354	2.293541	2.881783
2516.820	1	0.03559697	0.05030184	0.07188949	0.11477	0.1021744	0.450326	3.871698	3.730053	0.03142329	0.06565352	0.186904	0.1194864	1.308001	1.480093	0.8402428	0.7751772	0.05113429	0.06700731	0.0662536	0.07149692	0.1927842	0.3490356	0.1676122	0.3272019
2516.917	1	2.129062	1.932875	0.1511388	0.1618863	0.05217558	0.04172647	0.06145973	0.07994719	0.3498294	0.09452296	0.4850265	0.3829007	0.05967163	0.03142979	0.06724846	0.05462617	2.11606	1.698574	1.821789	1.858264	0.1062662	0.08462076	0.06942455	0.06039159
2516.918	1	0.4484345	0.3812381	2.504581	1.991037	0.2563373	0.3163385	0.1696717	0.1680226	2.31964	2.371978	1.179445	1.05192	0.1297127	0.1238206	0.06566293	0.07382387	0.6763758	0.498	0.3141017	0.1992265	0.06331547	0.09807361	0.07918112	0.04870229
2516.919	1	0.02609827	0.03569004	0.03020765	0.0312959	0.6626365	1.534455	0.3472775	0.282424	0.05714964	0.09729732	0.04559956	0.06230745	0.1444642	0.1342836	0.2270319	0.2649194	0.1341632	0.1943305	0.2986288	0.3770512	0.7582393	1.548985	2.256137	2.891362
2516.920	1	0.04778683	0.05551208	0.05940302	0.1151291	0.1292575	0.404389	3.888685	3.675247	0.04868566	0.0723938	0.1966103	0.1173833	1.264887	1.498642	0.8578002	0.7925523	0.05141395	0.07023803	0.07405214	0.06734682	0.1899807	0.3569317	0.1918973	0.3043995
2517.017	1	2.167335	1.900193	0.1915518	0.1620994	0.04809624	0.04134621	0.07230219	0.06423038	0.3398129	0.1296158	0.497537	0.2436102	0.06824484	0.05592807	0.07358425	0.03506513	2.091468	1.725796	1.816668	1.85101	0.1014939	0.09853879	0.06087568	0.05717804
2517.018	1	0.4513384	0.4232945	2.408902	1.951061	0.2716146	0.3098841	0.1764293	0.1752025	2.374696	2.40209	1.099785	1.142495	0.1283255	0.1024717	0.08423007	0.0631532	0.6292273	0.4949592	0.310012	0.2874139	0.06307137	0.08774172	0.06545157	0.0628088
2517.019	1	0.03121597	0.04098645	0.0281621	0.02458297	0.6545617	1.529439	0.365612	0.2440015	0.05742457	0.0892383	0.04974625	0.0647593	0.1493115	0.1344638	0.225519	0.2634093	0.1371545	0.1958281	0.3053329	0.3772564	0.7838908	1.52883	2.245485	2.899689
2517.019	1	0.06322887	0.05996221	0.0459749	0.08673262	0.1649271	0.3593965	3.887747	3.611918	0.05216582	0.04407318	0.1652895	0.1019538	1.179149	1.49051	0.8550292	0.8124389	0.07040773	0.08906849	0.07636874	0.07191652	0.1587267	0.368964	0.2313354	0.3021815
2517.117	1	2.238097	1.909266	0.3974858	0.2032632	0.0496911	0.03718542	0.05703537	0.06014817	0.3330711	0.2270305	0.468508	0.244104	0.06177846	0.05977697	0.06762413	0.04887766	1.969086	1.717819	1.837735	1.834728	0.09927766	0.1030087	0.07452441	0.05838747
2517.118	1	0.4818292	0.4119838	2.351121	1.954285	0.2776586	0.3001869	0.1715954	0.1805429	2.405749	2.448902	1.117879	1.162292	0.1261691	0.1117978	0.08251941	0.07137688	0.5926992	0.4972769	0.2959166	0.3636121	0.06242412	0.08710124	0.07307649	0.06342961
2517.119	1	0.03311619	0.03358103	0.0291625	0.03510771	0.658728	1.522163	0.3930471	0.2422875	0.0535823	0.088445	0.04677435	0.06694989	0.1417151	0.1424103	0.2106776	0.2642168	0.1262298	0.192703	0.303599	0.3821229	0.801683	1.521386	2.235216	2.905224
2517.120	1	0.06818426	0.07994291	0.06617054	0.1011593	0.1728897	0.280663	3.885629	3.545983	0.07331816	0.06205236	0.1808275	0.1126025	1.07856	1.407358	0.847449	0.7930808	0.04981911	0.07587047	0.08177254	0.06121449	0.1502587	0.4163983	0.2973661	0.3543206
2517.217	1	2.341436	1.988784	0.5021569	0.2414901	0.05823395	0.04736839	0.08112362	0.06052664	0.3050469	0.3001995	0.4033533	0.3267278	0.04437112	0.05079063	0.05813988	0.05752792	1.817125	1.626021	1.887183	1.746254	0.09128017	0.09319139	0.08402392	0.05440727
2517.218	1	0.5230535	0.4068342	2.305284	1.993215	0.2690514	0.310485	0.1684037	0.1654806	2.370319	2.489258	1.230692	1.111661	0.1240508	0.1119378	0.06359326	0.06847706	0.559459	0.510164	0.2980361	0.3890606	0.07581775	0.09830476	0.06392384	0.05419718
2517.219	1	0.04272875	0.03517095	0.03129652	0.02689498	0.6574497	1.532344	0.4293649	0.2507615	0.05113634	0.08397808	0.04700574	0.05761633	0.1208637	0.14462	0.2030178	0.2419453	0.1294732	0.2052241	0.3018708	0.3806389	0.8195334	1.524594	2.223521	2.91219
2517.220	1	0.1009176	0.04753348	0.09086295	0.08139145	0.1084248	0.1498474	3.853631	3.505083	0.05832635	0.06733881	0.2079226	0.1087647	0.9788074	1.275795	0.8431216	0.8055338	0.04039261	0.07976692	0.07186956	0.08599213	0.146515	0.4285873	0.3155242	0.4454971
2517.317	1	2.420782	2.123223	0.5317524	0.2366848	0.06306465	0.06299401	0.1085068	0.0425677	0.2812932	0.3389946	0.3897164	0.3732178	0.05359419	0.05515015	0.06510562	0.06111237	1.667441	1.587319	1.978423	1.666099	0.07652061	0.09741471	0.07944804	0.0518179
2517.318	1	0.5636069	0.373944	2.269576	2.039312	0.2589857	0.3189259	0.1734754	0.1775098	2.308481	2.513286	1.414385	1.087669	0.1114682	0.1158072	0.07854183	0.05228885	0.5423759	0.5430341	0.3504763	0.3974791	0.06460952	0.08630664	0.06337614	0.0326798
2517.319	1	0.03700401	0.03650767	0.02535744	0.03045791	0.6359961	1.53585	0.4483807	0.2542496	0.05490846	0.08074638	0.04553444	0.04535643	0.1217543	0.1253002	0.1952643	0.2306143	0.1235082	0.2067722	0.2971168	0.3906179	0.8333475	1.517302	2.204481	2.917304
2517.320	1	0.07325937	0.05715815	0.07067434	0.06924782	0.1371484	0.08619445	3.801622	3.47661	0.08302186	0.0643715	0.1937168	0.1081344	0.9189144	1.144543	0.8068582	0.7870746	0.03788937	0.07528148	0.09716864	0.07630554	0.1603082	0.4404505	0.3383655	0.5018008
2517.417	1	2.449381	2.312977	0.4959014	0.346476	0.05669086	0.0739299	0.09485828	0.06327206	0.2734082	0.3344304	0.3574956	0.4155042	0.03512976	0.04009257	0.04715453	0.07484234	1.546267	1.548526	2.109617	1.670952	0.08556111	0.08688796	0.09790222	0.05580567
2517.418	1	0.57333	0.3165273	2.230334	2.085966	0.2488359	0.3089199	0.1903884	0.1746562	2.229687	2.509616	1.578894	1.099778	0.103848	0.0976192	0.08495371	0.06053662	0.5546056	0.541268	0.4379605	0.388971	0.05947889	0.07703815	0.07741978	0.04653181
2517.419	1	0.0424136	0.03390234	0.03447237	0.03619548	0.6158957	1.536483	0.446637	0.2749233	0.06140448	0.08334871	0.04816621	0.04809148	0.1225389	0.1135744	0.1793213	0.2063353	0.1238448	0.2007186	0.2893065	0.377519	0.8540522	1.511229	2.172956	2.910065
2517.420	1	0.07908059	0.03048387	0.07742539	0.0863194	0.2054068	0.2310618	3.775943	3.485524	0.06444962	0.05672369	0.2170675	0.1235837	0.9517225	1.066885	0.7529204	0.8067892	0.05915695	0.07737187	0.07709298	0.07589147	0.1670675	0.4546265	0.2908403	0.5136536
2517.517	1	2.434194	2.405647	0.4167404	0.4808559	0.0553759	0.07368681	0.07680587	0.08287186	0.3136999	0.3179833	0.3372393	0.4420303	0.0391284	0.04504539	0.05386432	0.07613183	1.464421	1.553166	2.23315	1.68714	0.07400308	0.09284274	0.08464751	0.06172746
2517.518	1	0.5782912	0.2372279	2.219847	2.113236	0.2446856	0.3118543	0.2131653	0.1844125	2.161979	2.51996	1.710374	1.103203	0.0977148	0.1175087	0.07479518	0.06040709	0.549384	0.5357484	0.5033725	0.3385671	0.05193737	0.06458727	0.09882675	0.05411121
2517.519	1	0.04008425	0.03044342	0.03725346	0.03575106	0.5976852	1.54297	0.4367391	0.2812851	0.06009699	0.08128787	0.05296404	0.04178862	0.1255892	0.1034183	0.1993587	0.2057455	0.1181717	0.2039828	0.2868753	0.3797803	0.8574902	1.503836	2.140482	2.913357
2517.520	1	0.04950334	0.04368675	0.07108834	0.05287057	0.2338565	0.3707253	3.772296	3.533591	0.09405739	0.0735832	0.207656	0.1171829	1.037475	1.062137	0.6860815	0.7446278	0.04655192	0.0853986	0.0632353	0.06591379	0.1789077	0.4717666	0.2755674	0.5057649
2517.617	1	2.427872	2.359516	0.3092174	0.544798	0.06465011	0.07571369	0.05634132	0.06496199	0.3911399	0.3381459	0.3481108	0.4234103	0.05316929	0.06005461	0.06118029	0.07224628	1.423777	1.601261	2.358155	1.723377	0.06728289	0.08557928	0.08070194	0.08261304
2517.618	1	0.5646972	0.1875786	2.232202	2.132362	0.229352	0.3056008	0.2444533	0.1687323	2.12103	2.519619	1.792713	1.086257	0.11565	0.1114519	0.08315762	0.05496801	0.5570451	0.5081363	0.5384381	0.2752513	0.05426741	0.05986336	0.1110404	0.05672345
2517.619	1	0.04807961	0.03213523	0.02889211	0.03894588	0.5933778	1.547199	0.4194136	0.2744574	0.05250227	0.08501269	0.05501728	0.04101518	0.1306901	0.111945	0.2176145	0.2260843	0.1147511	0.2080143	0.2887983	0.3876241	0.8600791	1.500071	2.130047	2.922018
2517.620	1	0.04738061	0.05100872	0.05911083	0.07144895	0.2053744	0.4742877	3.764643	3.561726	0.0542345	0.07615271	0.1959473	0.1197551	1.121991	1.112046	0.6270551	0.7144673	0.08535767	0.08995762	0.06770012	0.07264567	0.2054538	0.4677425	0.2708261	0.4738994
2517.717	1	2.359161	2.288855	0.2552289	0.5627396	0.06718194	0.06166688	0.06556242	0.06421628	0.4405067	0.3781845	0.3663488	0.4807046	0.04810655	0.06767412	0.05383791	0.07353469	1.395805	1.611825	2.457598	1.83598	0.06907811	0.08926335	0.09566364	0.08496834
2517.719	1	0.5425349	0.2353697	2.278822	2.13674	0.2249497	0.3133573	0.2246548	0.1760747	2.068906	2.488115	1.818626	1.093698	0.09569007	0.1194796	0.07780336	0.05710255	0.5506007	0.4727465	0.5313282	0.2845244	0.04620991	0.06690935	0.1062647	0.0741363
2517.719	1	0.05920017	0.04021293	0.02652601	0.03638913	0.5905234	1.551471	0.4163669	0.2701126	0.05412766	0.08276583	0.05174401	0.04350737	0.1471611	0.09742373	0.211596	0.2307091	0.1101449	0.2015198	0.2819323	0.3908591	0.8734679	1.493002	2.109218	2.913195
2517.720	1	0.04038682	0.05862144	0.1101416	0.1031424	0.1566815	0.5392272	3.804875	3.613478	0.07241626	0.08770151	0.2013797	0.127202	1.226812	1.185172	0.5785069	0.6377836	0.0790911	0.1060219	0.0840656	0.1006082	0.2040776	0.4738911	0.293783	0.4608106
2517.817	1	2.291622	2.216944	0.3015242	0.5849155	0.06591537	0.06208039	0.06477131	0.06142036	0.4294513	0.4327173	0.3952177	0.54465	0.06523604	0.06061156	0.06227361	0.07557752	1.438041	1.614853	2.500748	1.974846	0.09043537	0.1030067	0.08802501	0.08425729
2517.818	1	0.5100584	0.3314739	2.388421	2.13543	0.2209675	0.3076445	0.241947	0.1720942	2.020043	2.432885	1.86474	1.11456	0.08114026	0.09949554	0.07138379	0.07927387	0.5124682	0.4263296	0.4521847	0.33964	0.06439549	0.06686258	0.087146	0.05723012
2517.819	1	0.0514676	0.04509078	0.02825586	0.03245927	0.5926321	1.537981	0.4106913	0.2644071	0.05573837	0.07988498	0.06036181	0.03416763	0.1411706	0.09249868	0.2018054	0.2226165	0.1101919	0.1953562	0.2789237	0.3843748	0.8816368	1.483447	2.098795	2.901161
2517.819	1	0.04857227	0.04160288	0.08186158	0.09429814	0.08492875	0.5369927	3.828515	3.621776	0.03897779	0.07801737	0.1925766	0.1281468	1.269053	1.291642	0.5016897	0.6179017	0.07436761	0.08898859	0.09613645	0.1121759	0.211764	0.4406993	0.3167604	0.4040612
2517.917	1	2.233014	2.164395	0.3826308	0.6009835	0.05589611	0.05188797	0.06360319	0.07135725	0.3879982	0.4408283	0.4420734	0.6083826	0.04911655	0.07288898	0.05911741	0.07179305	1.452185	1.593971	2.540347	2.057724	0.08016491	0.1017187	0.08170678	0.06215003
2517.918	1	0.5012067	0.4347177	2.450892	2.100073	0.228469	0.3049634	0.241525	0.1648487	1.97152	2.338544	1.901793	1.120352	0.06893776	0.09698189	0.06976017	0.08845101	0.4496051	0.3656544	0.35934	0.4168672	0.0582736	0.04691944	0.06978502	0.08491696
2517.919	1	0.04707498	0.03212907	0.03230596	0.03366341	0.5913183	1.52756	0.4201047	0.2622334	0.05336975	0.07595627	0.05831184	0.04363754	0.1350058	0.1116254	0.198405	0.2252422	0.1139809	0.19996	0.2769202	0.3802579	0.8924806	1.486647	2.124547	2.923874
2517.920	1	0.03391704	0.05487013	0.06206009	0.1203396	0.1321304	0.5605355	3.866709	3.610154	0.04639234	0.0621844	0.1852272	0.1067957	1.295627	1.361295	0.4182851	0.6134313	0.06664838	0.09123918	0.1011593	0.114608	0.2171037	0.3890057	0.3727685	0.3622321
2518.017	1	2.167502	2.099742	0.4878313	0.5630791	0.06452101	0.04690518	0.07053894	0.07853511	0.3486686	0.4423272	0.4766064	0.6515426	0.04222412	0.07556507	0.07948459	0.07033727	1.456113	1.469879	2.535673	2.156626	0.08771966	0.1052439	0.09914118	0.058796
2518.018	1	0.4863348	0.5241799	2.483961	2.074673	0.2181839	0.275938	0.2597987	0.1562246	1.979583	2.211457	1.883727	1.139769	0.07250067	0.08431233	0.0658784	0.08332478	0.394321	0.3196314	0.2460034	0.4371287	0.05438124	0.05090832	0.05924327	0.08035284
2518.019	1	0.04776436	0.02929346	0.03977264	0.03916438	0.6045168	1.527985	0.4415558	0.2534015	0.04749633	0.08235075	0.05077326	0.03434803	0.1287852	0.1212833	0.1984849	0.2233471	0.1148009	0.1973762	0.2836115	0.3848765	0.8937981	1.491728	2.142341	2.937569
2518.019	1	0.04776236	0.0680573	0.08523117	0.09858584	0.2227524	0.5574121	3.887913	3.598291	0.04035798	0.08208489	0.16942	0.1135304	1.279126	1.405389	0.3507131	0.6251981	0.06640756	0.09054752	0.08656263	0.1202924	0.2123264	0.3401755	0.4304073	0.392702
2518.117	1	2.10752	2.04887	0.5401342	0.4791205	0.05162768	0.0454514	0.07010533	0.07270781	0.3247749	0.4499322	0.4453395	0.5886566	0.06326269	0.06766258	0.06378401	0.07817996	1.441561	1.299311	2.485556	2.255868	0.08146567	0.09629834	0.07987988	0.08741534
2518.118	1	0.4729774	0.6095656	2.473615	2.04912	0.2229823	0.2641802	0.2561551	0.1623257	1.994114	2.076676	1.827542	1.173783	0.08192496	0.08140176	0.06657517	0.07307221	0.3549261	0.2643976	0.1625826	0.4076863	0.04973787	0.05932973	0.05695496	0.0616036
2518.119	1	0.04938691	0.03391056	0.04695477	0.03218647	0.6209387	1.527482	0.4456167	0.2697143	0.05397762	0.07667634	0.04643235	0.04137508	0.128209	0.1342513	0.1905882	0.2309808	0.1161277	0.2044648	0.2863706	0.3871433	0.8989112	1.497628	2.160558	2.946076
2518.120	1	0.03484547	0.06422956	0.07256845	0.1158951	0.2518997	0.4966333	3.908411	3.565218	0.08676591	0.07002839	0.189028	0.09554135	1.228541	1.397924	0.3043138	0.5969555	0.08612815	0.07506705	0.0783731	0.1175843	0.2087397	0.3274999	0.4912282	0.42228
2518.217	1	2.080754	2.077324	0.5029147	0.4248194	0.06252562	0.05671395	0.04990802	0.07892849	0.3176861	0.4226418	0.4034471	0.5212051	0.04423542	0.06968024	0.07772968	0.06318692	1.482134	1.219787	2.457978	2.292298	0.09440952	0.09519073	0.0737359	0.1011379
2518.218	1	0.425756	0.6716629	2.46311	2.038661	0.2311768	0.2558161	0.2284341	0.1829675	2.033274	2.002118	1.75506	1.247758	0.07169175	0.0911844	0.06999531	0.08478021	0.3400924	0.2698401	0.2355256	0.3596665	0.03818946	0.06409449	0.05464732	0.06480539
2518.219	1	0.04604268	0.04058028	0.03364331	0.0294043	0.622645	1.515038	0.4317323	0.2835158	0.04296127	0.08364341	0.05058317	0.03959621	0.1013435	0.1371942	0.1818726	0.2327601	0.1124159	0.2034464	0.2927578	0.3987403	0.891287	1.493581	2.178882	2.943929
2518.219	1	0.05673172	0.05760154	0.08647182	0.08244447	0.2183167	0.411282	3.868825	3.512139	0.06122396	0.05022851	0.1690327	0.09581458	1.146037	1.345162	0.3060623	0.5424323	0.08263749	0.08281971	0.09827456	0.1078802	0.1700218	0.3353563	0.4882547	0.4798114
2518.317	1	2.113896	2.126586	0.4118712	0.3841961	0.0585977	0.05548693	0.04614059	0.1030223	0.2815931	0.3793104	0.3805769	0.4661124	0.05344287	0.06335011	0.08223967	0.06438933	1.563546	1.244868	2.460535	2.21755	0.1000294	0.0871063	0.08444814	0.09193362
2518.318	1	0.3650796	0.7102385	2.412146	2.002712	0.2308105	0.2496719	0.2003542	0.1844568	2.08347	1.987157	1.671242	1.342727	0.07485058	0.08576398	0.08426117	0.08206487	0.3938644	0.3441608	0.3841149	0.2858982	0.05118061	0.07031118	0.05894629	0.05725081
2518.319	1	0.04185124	0.03903265	0.03230672	0.03013083	0.6266352	1.517475	0.4191548	0.282825	0.03745617	0.08497929	0.05282491	0.035823	0.09940784	0.140588	0.2091771	0.2194593	0.1249308	0.2027307	0.2925455	0.3877126	0.8885979	1.504419	2.215533	2.93999
2518.320	1	0.07136814	0.06166333	0.0754026	0.07206094	0.1536925	0.2902878	3.835137	3.478638	0.07499767	0.06365535	0.1887724	0.1175466	1.064237	1.267943	0.3526584	0.5197784	0.06863541	0.0671627	0.06170948	0.07464629	0.1229835	0.3348851	0.4546268	0.5273029
2518.417	1	2.201152	2.163149	0.3419495	0.3980796	0.05529912	0.04689236	0.04588226	0.09085356	0.2609477	0.3429939	0.3510652	0.3669607	0.05628502	0.05883547	0.06624247	0.05447534	1.601127	1.380497	2.416023	2.092326	0.08802144	0.1015473	0.08289941	0.07550634
2518.418	1	0.3409512	0.7856076	2.353427	1.936333	0.2410765	0.2576587	0.1982338	0.1937318	2.129634	2.00877	1.586946	1.389024	0.06964484	0.0926483	0.07652529	0.07450978	0.4399423	0.3948408	0.5011687	0.2382496	0.05695396	0.06721889	0.05870553	0.07030278
2518.419	1	0.04827763	0.03579271	0.03407131	0.03089442	0.6367966	1.517468	0.3967195	0.2861961	0.04127757	0.07993554	0.05344268	0.03642673	0.11571	0.1332452	0.231485	0.2137178	0.1213216	0.2001144	0.2948173	0.3889065	0.8818288	1.528691	2.264029	2.948888
2518.420	1	0.07842128	0.04030575	0.06640649	0.0731773	0.1539256	0.1850228	3.801804	3.483344	0.08390651	0.05485802	0.2012401	0.1076415	0.9757445	1.183492	0.3904842	0.5355449	0.05366045	0.06673049	0.06712561	0.07434555	0.112797	0.3434682	0.3865438	0.5629115
2518.518	1	2.332014	2.219381	0.2803307	0.4286301	0.03920736	0.04337286	0.05770507	0.07138726	0.2828131	0.2927118	0.2990996	0.297468	0.05861041	0.06934293	0.0734506	0.0495646	1.58931	1.504532	2.341417	1.951184	0.08262509	0.1031049	0.08331777	0.05468146
2518.519	1	0.3445694	0.8041011	2.273735	1.879786	0.2456357	0.2649929	0.1874065	0.2142654	2.1798	2.075849	1.537923	1.451283	0.08213152	0.08012126	0.1002589	0.07809941	0.4679622	0.3786284	0.607283	0.2512351	0.05896285	0.07880465	0.07774604	0.07156255
2518.520	1	0.05000019	0.03085498	0.03144108	0.03244881	0.6510586	1.472547	0.3756422	0.3093865	0.04702735	0.08211629	0.05210831	0.04035926	0.1117117	0.1312083	0.2468163	0.2316905	0.1160646	0.2103027	0.3121886	0.3998162	0.898144	1.601002	2.384349	3.018471
2518.520	1	0.07172645	0.02978053	0.06366331	0.05980386	0.2155493	0.1808105	3.790009	3.504525	0.1093142	0.06936479	0.2000739	0.1127644	0.9399507	1.126433	0.4357654	0.5429961	0.03726176	0.06098306	0.07259014	0.04987452	0.1127293	0.3722182	0.3437055	0.5737142
2518.617	1	2.497435	2.330057	0.2607363	0.4542878	0.05061121	0.0548148	0.08664917	0.06210393	0.3300513	0.2546204	0.254454	0.2691563	0.04636379	0.05760177	0.05610334	0.05806227	1.509521	1.586923	2.195781	1.820478	0.1010676	0.1156712	0.08862487	0.05738016
2518.618	1	0.3482052	0.7646041	2.204957	1.939708	0.2538995	0.2752118	0.1905458	0.2166189	2.227435	2.208336	1.530789	1.488516	0.08703149	0.09421167	0.09128262	0.05730509	0.5152184	0.3473252	0.6146979	0.3310158	0.06114867	0.06701438	0.06064515	0.06782695
2518.619	1	0.0406068	0.03708434	0.02771032	0.03623909	0.6704188	1.471865	0.3498082	0.3316245	0.04787514	0.07942221	0.05397754	0.05299416	0.1027551	0.1284175	0.2124	0.2320376	0.1198944	0.2185767	0.312851	0.4024352	0.905842	1.658395	2.429954	3.048354
2518.619	1	0.07225733	0.05294153	0.08198833	0.08855731	0.2379503	0.294157	3.752579	3.531924	0.07330434	0.05668742	0.2036542	0.1329875	0.9826763	1.097947	0.506673	0.5435045	0.03782527	0.05800778	0.06896954	0.04553357	0.1456282	0.3703729	0.3073111	0.5853556
2518.717	1	2.631796	2.48038	0.2746698	0.4848963	0.04438734	0.05643609	0.06453516	0.06171829	0.3210602	0.1809185	0.1859729	0.2873174	0.05366326	0.05157001	0.03791931	0.05991411	1.471732	1.612177	2.149141	1.739203	0.0972513	0.08809633	0.09899068	0.07810936
2518.718	1	0.3419904	0.7014305	2.157079	2.055	0.2516626	0.2764799	0.1898824	0.2093974	2.245107	2.285493	1.57082	1.48505	0.0851837	0.09268857	0.1063445	0.05744283	0.5173053	0.3247863	0.5609389	0.4512743	0.04483547	0.06023994	0.0868313	0.05383777
2518.719	1	0.04219074	0.03920044	0.03019924	0.03656476	0.6773441	1.479046	0.3449038	0.3432422	0.04940212	0.08165592	0.06576739	0.05610209	0.1058423	0.1100322	0.2202543	0.2221885	0.1139748	0.2079481	0.312248	0.3973955	0.8678651	1.64725	2.41802	2.997733
2518.720	1	0.05327226	0.03874837	0.06022958	0.04135666	0.2308278	0.3506201	3.728192	3.5523	0.08351784	0.105467	0.2341307	0.130595	1.096997	1.142864	0.5989004	0.5834923	0.03885859	0.06215086	0.06361594	0.04458333	0.1689826	0.357417	0.2808533	0.4776028
2518.817	1	2.699606	2.616991	0.2348698	0.5272656	0.04052138	0.04908818	0.05195458	0.05219245	0.2715515	0.1980102	0.2039561	0.2881864	0.04431921	0.05224633	0.06468852	0.07061244	1.408188	1.562499	2.115495	1.614164	0.08221554	0.07939107	0.08827649	0.07680222
2518.818	1	0.3447364	0.6550992	2.180907	2.138436	0.2502491	0.2831168	0.2273022	0.2164411	2.231291	2.365546	1.629362	1.456882	0.09957038	0.08600267	0.09629587	0.06800581	0.532685	0.3032523	0.4625338	0.5630704	0.04411645	0.06465645	0.09572286	0.06587765
2518.819	1	0.04013717	0.03953175	0.03087247	0.04122564	0.664089	1.469426	0.3174636	0.3347561	0.0555883	0.08862449	0.05822309	0.05461954	0.1006439	0.1015963	0.1996492	0.2382791	0.1221461	0.2097275	0.3211866	0.3980409	0.8359302	1.65134	2.449248	2.99833
2518.819	1	0.07086015	0.04399463	0.08261202	0.08690133	0.1747248	0.4120801	3.745385	3.592732	0.06330439	0.09491949	0.2140573	0.1279813	1.240317	1.272861	0.7112005	0.5985661	0.05048804	0.06474601	0.06803042	0.03685197	0.1823544	0.3831378	0.294234	0.368324
2518.917	1	2.715879	2.663915	0.253536	0.5492597	0.04734068	0.04709348	0.04654616	0.06974662	0.2248619	0.1888369	0.1894461	0.2728205	0.03575518	0.03894045	0.05905815	0.04386783	1.345777	1.455324	2.082913	1.511121	0.08328673	0.08194442	0.08167104	0.06590483
2518.918	1	0.3464695	0.6326423	2.253378	2.187882	0.2471028	0.2844035	0.2268093	0.2133618	2.204149	2.411645	1.699574	1.441585	0.09202959	0.07342653	0.1058077	0.08266583	0.5175862	0.2721964	0.3541861	0.6159484	0.04535267	0.08222505	0.08864545	0.06207547
2518.919	1	0.04532993	0.04612529	0.03233922	0.04896121	0.6867421	1.505033	0.3214891	0.3404233	0.06109578	0.09088801	0.05276667	0.06247488	0.1039639	0.1149147	0.1796755	0.2351527	0.1268294	0.2126137	0.3213537	0.3950129	0.7974184	1.647051	2.460771	2.989299
2518.920	1	0.05352213	0.06810871	0.1019425	0.09485776	0.1200074	0.4869126	3.744925	3.616257	0.06271454	0.06018198	0.2060334	0.1454754	1.376283	1.410712	0.8373702	0.6620414	0.04675814	0.09144474	0.06504587	0.06765358	0.2047843	0.3777509	0.2970197	0.3736708
2519.017	1	2.6475	2.672186	0.2965178	0.5066546	0.04644842	0.04034232	0.04644385	0.05893728	0.2077914	0.1835964	0.2109907	0.2253568	0.04196273	0.05841272	0.04925888	0.05673341	1.322015	1.371925	1.967723	1.473192	0.0893823	0.07557871	0.09158394	0.07267863
2519.018	1	0.3296904	0.608575	2.284669	2.182087	0.2319263	0.2966879	0.229421	0.2189947	2.170886	2.474277	1.783635	1.398825	0.08131369	0.07457072	0.09505833	0.06796342	0.5095269	0.2271062	0.288702	0.5947581	0.05697584	0.08596947	0.08439428	0.06279198
2519.019	1	0.03935348	0.04878277	0.04667174	0.04119003	0.704939	1.552663	0.3160055	0.3025832	0.05156518	0.08450051	0.04216635	0.08381831	0.1173267	0.1510545	0.1693864	0.2513311	0.1294318	0.2091938	0.32665	0.4107719	0.7845476	1.650889	2.530046	3.076305
2519.019	1	0.05655331	0.08922191	0.06571308	0.09662276	0.1456098	0.5633603	3.714085	3.546351	0.05077631	0.07565464	0.1899738	0.1589918	1.505747	1.607253	0.9442956	0.7293004	0.0455031	0.08206158	0.07534226	0.07320003	0.2570628	0.3747975	0.3143686	0.3853881
2519.116	1	2.561423	2.547372	0.2976503	0.3403102	0.03337064	0.03681713	0.06486145	0.06107367	0.1516032	0.1569603	0.2331102	0.2261919	0.04373155	0.0480343	0.0460303	0.04962951	1.357213	1.396248	1.999976	1.523152	0.08194441	0.1082669	0.0739761	0.07427477
2519.116	1	0.3157862	0.5459307	2.304641	2.220295	0.2375956	0.3076448	0.2264221	0.2148919	2.142269	2.484772	1.876442	1.393012	0.08386251	0.06244486	0.08068346	0.06135419	0.4881289	0.2036283	0.2737233	0.5000103	0.0620434	0.09925936	0.04927886	0.05509389
2519.117	1	0.03688388	0.03472178	0.03801373	0.03968858	0.7105728	1.576209	0.2949635	0.2520164	0.05334348	0.09194389	0.03533667	0.09114608	0.1401744	0.1541689	0.157131	0.2677101	0.1260869	0.2033745	0.3219178	0.3999872	0.7459934	1.619987	2.472258	3.032629
2519.117	1	0.06248364	0.1035051	0.0811233	0.1424514	0.1714995	0.5942054	3.673679	3.543353	0.05200435	0.08595678	0.2229386	0.1483188	1.52322	1.691434	1.036828	0.8032697	0.05571351	0.06200149	0.09215166	0.1082559	0.2803287	0.3167577	0.3046991	0.4185666
2519.217	1	2.514487	2.41199	0.2691355	0.1783927	0.03399928	0.04216445	0.0451956	0.03906592	0.1497611	0.169298	0.2784577	0.2641682	0.05108144	0.0521337	0.06951137	0.06499325	1.445401	1.451371	2.062376	1.60063	0.08106869	0.0991156	0.08128755	0.07890575
2519.218	1	0.3087729	0.460922	2.31962	2.242309	0.2370342	0.3124973	0.2502297	0.2011949	2.093311	2.513047	1.977223	1.38899	0.06702214	0.06556954	0.09075111	0.0621743	0.4728547	0.2070535	0.2458954	0.3908603	0.06047823	0.09941218	0.04499868	0.04308364
2519.219	1	0.04486121	0.02330377	0.0371534	0.0316131	0.7216561	1.590456	0.2847643	0.2089281	0.0572186	0.09585446	0.04437195	0.09902576	0.1409993	0.1371987	0.1542357	0.2851956	0.1174507	0.2006805	0.3176726	0.3965802	0.7146152	1.597259	2.470906	3.015204
2519.219	1	0.05616783	0.0774298	0.07780264	0.1074762	0.1955106	0.6093716	3.685595	3.513712	0.05093947	0.09913054	0.1953537	0.1587423	1.459346	1.737222	1.084687	0.8475726	0.05844094	0.08087258	0.07386505	0.1097252	0.271794	0.3039222	0.2887588	0.4418502
2519.317	1	2.437286	2.291752	0.2577953	0.2659482	0.03828967	0.03672781	0.04637662	0.06130461	0.1711614	0.1703587	0.3894904	0.2986419	0.03550817	0.05925555	0.07911358	0.0772218	1.526484	1.400669	2.072997	1.70002	0.09346975	0.1176328	0.0702739	0.07076664
2519.318	1	0.3215757	0.3581189	2.363719	2.257905	0.2377909	0.3009698	0.2448033	0.189813	2.05926	2.480664	2.061027	1.398482	0.05333312	0.0840548	0.06639027	0.06158282	0.4708162	0.2142633	0.2011406	0.3334873	0.05416973	0.09650328	0.04550745	0.05267692
2519.319	1	0.03793357	0.02158527	0.03511426	0.03410555	0.7186511	1.57562	0.258939	0.2050321	0.05628547	0.09377019	0.04214086	0.09565862	0.1326295	0.1411707	0.1619964	0.2701265	0.1081662	0.1954206	0.3188084	0.3816887	0.6922565	1.578258	2.42206	2.955879
2519.320	1	0.05460709	0.08619659	0.08675586	0.1442058	0.1497498	0.5394868	3.708878	3.472522	0.0752945	0.07314251	0.2245706	0.1382277	1.334942	1.701276	1.082434	0.8819033	0.06895982	0.09692029	0.07408481	0.079146	0.2662491	0.3526627	0.2553744	0.425109
2519.417	1	2.383662	2.205345	0.3054475	0.3939577	0.04348782	0.04780099	0.05851034	0.05999109	0.1603213	0.2275472	0.5299839	0.290503	0.050481	0.05869554	0.1084333	0.0691829	1.574058	1.276335	2.196098	1.873336	0.07765362	0.110658	0.0861866	0.06930503
2519.418	1	0.318414	0.254879	2.380646	2.250289	0.2423714	0.285071	0.2691798	0.2126756	2.064772	2.444988	2.169857	1.412205	0.06467172	0.09709919	0.06677436	0.04767937	0.4823468	0.2048723	0.1284615	0.3264774	0.04923549	0.1074343	0.02434057	0.07200469
2519.419	1	0.03351299	0.03110251	0.04264509	0.02786414	0.6720173	1.485319	0.2559434	0.2388142	0.0532971	0.07968107	0.04690691	0.08864558	0.1176667	0.125411	0.1772489	0.2727131	0.1028946	0.1992671	0.3303202	0.4064748	0.6749108	1.579685	2.413394	3.053889
2519.420	1	0.1032206	0.08360712	0.1153157	0.1103041	0.1069207	0.3968703	3.772665	3.446945	0.06281811	0.07628021	0.2233702	0.1262574	1.157948	1.530479	1.007924	0.882498	0.04652084	0.09500845	0.07954261	0.09284811	0.2484301	0.440779	0.2110696	0.4370436
2519.517	1	2.314572	2.096434	0.3114767	0.4963427	0.04552509	0.05476435	0.06730375	0.06172966	0.1972623	0.2547894	0.6203973	0.227663	0.05081978	0.06108065	0.1167587	0.06420721	1.580296	1.13469	2.317449	2.040157	0.07394909	0.1088155	0.08366958	0.06539086
2519.518	1	0.3204407	0.1625258	2.341241	2.145473	0.248721	0.2811345	0.2787178	0.2396987	2.101327	2.419802	2.233718	1.467519	0.0694945	0.0870732	0.05448049	0.04947323	0.4963749	0.1839892	0.1147427	0.3665011	0.05885865	0.101428	0.03827051	0.07847576
2519.528	1	0.03885307	0.02477875	0.03208656	0.02851389	0.6212703	1.38899	0.2178024	0.2652913	0.05276728	0.07636863	0.04408501	0.07775076	0.1011216	0.1134199	0.1662449	0.275419	0.09510196	0.1883178	0.3283691	0.4129788	0.6316024	1.490348	2.376302	3.073403
2519.529	1	0.1058599	0.07064203	0.05746806	0.07505855	0.2180181	0.2018915	3.782777	3.454213	0.07228408	0.07999979	0.2086339	0.131604	1.030506	1.333063	0.8848627	0.8441078	0.05727537	0.0773574	0.0610275	0.07514793	0.2096336	0.4293125	0.2148357	0.4727137
2519.617	1	2.254382	2.038882	0.2547224	0.5372951	0.04508419	0.04345534	0.06426689	0.06783715	0.2471913	0.3195497	0.5999295	0.1562334	0.06349457	0.05831334	0.08220005	0.04490018	1.542385	1.061082	2.451468	2.21571	0.1017952	0.08633709	0.08853247	0.06930965
2519.618	1	0.2879592	0.1406059	2.326089	2.095139	0.2538208	0.2723986	0.2699461	0.2433521	2.119992	2.323241	2.246571	1.515519	0.08103631	0.07980719	0.06986553	0.04180864	0.4896779	0.1816643	0.1763546	0.4056714	0.05100736	0.08545671	0.04849298	0.07397841
2519.619	1	0.04107359	0.02843306	0.03259094	0.03052955	0.6068289	1.366883	0.192381	0.2921791	0.04265763	0.07413498	0.03803317	0.06760935	0.0900378	0.09995673	0.1859463	0.2580847	0.08692772	0.1831789	0.3216507	0.3959193	0.6086825	1.458394	2.395263	3.015019
2519.619	1	0.09290698	0.05504852	0.08964302	0.07947083	0.2702652	0.08448448	3.665357	3.448874	0.07407343	0.05322529	0.2050399	0.1242873	1.010898	1.225931	0.8145619	0.8342704	0.05273992	0.09684581	0.07522218	0.07634387	0.1670679	0.4338199	0.2348089	0.4858411
2519.717	1	2.259932	2.048848	0.2647387	0.5540773	0.05568914	0.04158722	0.05087897	0.06775096	0.3343467	0.3164193	0.5588971	0.206287	0.06356577	0.06369476	0.08542162	0.05056564	1.429047	1.083245	2.502713	2.250691	0.08423476	0.07481321	0.08956413	0.07809438
2519.718	1	0.267774	0.1988207	2.282347	2.042819	0.2417959	0.2628856	0.2719436	0.2213723	2.106848	2.221764	2.214177	1.551902	0.09184675	0.07956691	0.08495885	0.04524656	0.4869523	0.1849036	0.3010818	0.4118215	0.04045549	0.08342015	0.05906419	0.07214731
2519.719	1	0.03357472	0.02512744	0.03593637	0.03330341	0.5937454	1.36752	0.1954218	0.3285027	0.05096992	0.06444095	0.04897394	0.08429145	0.09179093	0.09181658	0.1984583	0.2427504	0.08732139	0.1848953	0.3275251	0.4086788	0.6107247	1.432543	2.375423	3.144127
2519.720	1	0.0836905	0.0432675	0.06564745	0.07445361	0.2602813	0.1248465	3.571796	3.444936	0.07194295	0.054634	0.1915377	0.1171984	1.041513	1.14117	0.7412284	0.7881309	0.06047007	0.0613995	0.06531941	0.05670595	0.1510858	0.4229544	0.2551576	0.4692715
2519.817	1	2.243799	2.104143	0.2353593	0.4918489	0.06196259	0.03168997	0.05488853	0.05535335	0.3710325	0.2943123	0.4938767	0.32593	0.03822737	0.06722145	0.07663021	0.06454472	1.373627	1.225972	2.522664	2.146545	0.06666374	0.07821537	0.06883658	0.07935257
2519.818	1	0.2482887	0.2783452	2.210713	1.986177	0.2410806	0.272788	0.2523107	0.2344804	2.137907	2.133968	2.132176	1.590229	0.08573882	0.06997118	0.08502062	0.0581999	0.5042146	0.2002323	0.4345618	0.3619393	0.04496867	0.07870226	0.07028192	0.04391784
2519.819	1	0.01663173	0.0270967	0.04155535	0.02831912	0.568529	1.366927	0.1974561	0.3325537	0.04457336	0.07364369	0.04417397	0.07077132	0.09969868	0.1056985	0.1976386	0.2432008	0.08345698	0.1752564	0.3279555	0.4032939	0.6020003	1.379012	2.398252	3.1479
2519.819	1	0.06330457	0.03096643	0.05094254	0.04826239	0.2294042	0.2301682	3.520311	3.414411	0.0632638	0.07391384	0.1759004	0.104482	1.125296	1.154638	0.6508797	0.7452833	0.05553054	0.08808399	0.06110484	0.05754517	0.1567456	0.4441421	0.3148665	0.4792142
2519.917	1	2.283142	2.177698	0.1584927	0.4005151	0.05479032	0.03376343	0.05534461	0.05435321	0.3580881	0.3178339	0.4072299	0.4086853	0.04959589	0.06361255	0.07124086	0.06813212	1.35011	1.389817	2.558618	1.998267	0.08197304	0.09649104	0.08200298	0.08252851
2519.918	1	0.2427633	0.3383001	2.128587	1.935381	0.2545855	0.2708916	0.228809	0.2268779	2.198018	2.068914	2.032103	1.605189	0.1110509	0.08356016	0.09272998	0.0519669	0.5231412	0.2307986	0.5517476	0.2986733	0.04582603	0.07807414	0.0822034	0.05092552
2519.919	1	0.02982942	0.03702359	0.03365281	0.03305526	0.5623557	1.364534	0.2196565	0.3257806	0.04047641	0.07067459	0.04476302	0.0600436	0.08746665	0.1090307	0.199088	0.2447454	0.0813055	0.1724335	0.3197276	0.4063105	0.6170079	1.342596	2.345332	3.140575
2519.919	1	0.06224782	0.06098913	0.05542734	0.05192102	0.1750575	0.3141783	3.509992	3.458077	0.06934416	0.08315829	0.1713801	0.1052483	1.213025	1.196653	0.5484943	0.7116214	0.0795761	0.07823094	0.05976823	0.07732492	0.199156	0.4452911	0.3413005	0.4827762
2520.017	1	2.348485	2.283888	0.1309177	0.302497	0.05568028	0.05976477	0.05446955	0.06600774	0.3473944	0.3339526	0.3387544	0.4135074	0.0679078	0.07300152	0.06286577	0.08154111	1.325091	1.477764	2.593153	1.848025	0.08345108	0.08767851	0.08621463	0.05245321
2520.018	1	0.2729095	0.3640501	2.048568	1.899422	0.252534	0.2724934	0.2280921	0.2263456	2.216329	2.044552	1.924245	1.603016	0.1048501	0.07177933	0.08801275	0.04535846	0.5288631	0.2861521	0.6119205	0.2683213	0.05777044	0.07173536	0.07565144	0.07642587
2520.019	1	0.03935032	0.02070712	0.02926558	0.03319627	0.5676295	1.361929	0.2343545	0.3273739	0.04185446	0.07280266	0.04152707	0.05565479	0.08536255	0.1056972	0.201088	0.2407272	0.08942375	0.169334	0.3049884	0.4075906	0.6285384	1.322251	2.274808	3.118684
2520.019	1	0.04533445	0.05866241	0.06807079	0.06137793	0.1449741	0.3870837	3.509253	3.486723	0.05744017	0.06617552	0.170583	0.1017471	1.267369	1.276194	0.4581577	0.6747081	0.07707282	0.08559525	0.06738999	0.08259469	0.2092003	0.45712	0.3527378	0.454098
2520.116	1	2.412109	2.420383	0.1662331	0.2401872	0.03444985	0.04698689	0.05933599	0.06979766	0.3404446	0.3374872	0.2538292	0.4036389	0.04422574	0.0507827	0.04880081	0.07848569	1.286717	1.51646	2.574222	1.7007	0.08812092	0.09656693	0.1004936	0.05707942
2520.116	1	0.2897886	0.3765808	1.943637	1.852308	0.2519222	0.2772225	0.2191928	0.2233988	2.223091	2.053765	1.819915	1.601263	0.0951817	0.09023378	0.06788682	0.04512492	0.5413415	0.363496	0.6359705	0.3142471	0.0667526	0.07941287	0.05546873	0.07575638
2520.117	1	0.03628759	0.03121884	0.03827124	0.03863767	0.5732087	1.371973	0.2589247	0.3226796	0.05604307	0.07873916	0.04262541	0.06440253	0.09275226	0.1177304	0.1990407	0.2635089	0.09278926	0.1734121	0.3087625	0.4144175	0.6442459	1.314793	2.223613	3.127026
2520.117	1	0.04606327	0.05092691	0.05871822	0.08211919	0.1772808	0.4595316	3.532129	3.51134	0.05302103	0.05307143	0.1533455	0.1079334	1.311155	1.364567	0.3936685	0.6698766	0.06713446	0.08145093	0.07241974	0.0852786	0.2085117	0.4240675	0.3816092	0.4225355
2520.217	1	2.500028	2.504875	0.1792821	0.1946842	0.05826554	0.07602385	0.051669	0.06260147	0.306238	0.3722774	0.2295043	0.4196796	0.044448	0.05495108	0.04368768	0.06206094	1.379853	1.592375	2.457405	1.560652	0.08591838	0.1000547	0.09003447	0.06027994
2520.218	1	0.3014052	0.3819278	1.880525	1.899591	0.2501323	0.2634941	0.2157304	0.2105141	2.19963	2.106211	1.744288	1.571844	0.0942771	0.07380963	0.079755	0.0575056	0.5587532	0.4161164	0.6218839	0.4235026	0.06148565	0.07281939	0.04694332	0.05362356
2520.219	1	0.02281339	0.02654566	0.03163229	0.03868901	0.5735625	1.396137	0.2761262	0.2920293	0.05656789	0.08043758	0.04552334	0.05876629	0.0870655	0.1247536	0.1917516	0.2581708	0.09712284	0.1834254	0.3207356	0.4099118	0.6741601	1.354837	2.249075	3.065322
2520.219	1	0.03538285	0.04170763	0.04811984	0.1022183	0.2076183	0.4925878	3.547583	3.558361	0.0523578	0.05532174	0.1744405	0.09870692	1.351193	1.426192	0.3301374	0.6827881	0.06061079	0.09800905	0.1044924	0.1066443	0.2153912	0.4047981	0.3947598	0.4124777
2520.317	1	2.522593	2.536496	0.3296051	0.1922226	0.04489421	0.0664586	0.06001946	0.06527239	0.2754946	0.3121764	0.3110375	0.3952366	0.05381389	0.04687102	0.0417067	0.06488051	1.544065	1.635867	2.187196	1.436039	0.08582221	0.1048682	0.09536725	0.05901409
2520.318	1	0.3171909	0.3844509	1.890386	2.027597	0.258047	0.2628277	0.2044913	0.1934735	2.199589	2.214044	1.647073	1.48617	0.08010664	0.09027401	0.08165144	0.0600771	0.5696221	0.4492019	0.5864701	0.5364216	0.05976687	0.07111067	0.04842376	0.04945056
2520.319	1	0.03418042	0.03432666	0.02626646	0.03556262	0.5837658	1.476759	0.3204549	0.2617674	0.05554664	0.08014231	0.06076716	0.07230645	0.09327697	0.131657	0.2125846	0.2721067	0.09879342	0.1910696	0.3126473	0.4076602	0.7434429	1.401599	2.250131	3.083522
2520.320	1	0.03954254	0.06594101	0.06803514	0.1188929	0.2133388	0.5671	3.687812	3.614062	0.07241674	0.05041755	0.1660996	0.1359289	1.498629	1.568777	0.245913	0.6452761	0.07170924	0.09052598	0.06210252	0.1011935	0.2338907	0.3529311	0.402537	0.4614427
2520.417	1	2.438095	2.517274	0.4312549	0.2852046	0.05171902	0.0711213	0.06798747	0.06439564	0.2959857	0.2898521	0.3771275	0.3376908	0.07261291	0.04183561	0.04951302	0.0583206	1.664449	1.664649	1.939504	1.382529	0.08347375	0.1128911	0.07067273	0.05268619
2520.418	1	0.3222426	0.3853511	1.943743	2.190005	0.2453275	0.2875786	0.2116436	0.1914447	2.157308	2.31803	1.630297	1.398178	0.08658711	0.1073192	0.08064829	0.07138392	0.5637389	0.4562642	0.5244931	0.594472	0.04499823	0.08143374	0.05682832	0.0668015
2520.419	1	0.03126009	0.01957802	0.02748432	0.0385085	0.6063362	1.481982	0.3254564	0.2343849	0.04400004	0.08255853	0.05613093	0.07542558	0.09454123	0.1364488	0.2040692	0.2682317	0.09165877	0.1997435	0.3011294	0.4019525	0.7584487	1.395203	2.193519	3.026693
2520.420	1	0.06304729	0.07786606	0.09765028	0.1137298	0.1722416	0.5619932	3.767909	3.505663	0.07099418	0.07414972	0.1929888	0.1366197	1.51565	1.637753	0.175663	0.6426404	0.06053267	0.09750808	0.1030178	0.1179669	0.2355344	0.3866	0.4460638	0.4819051
2520.517	1	2.358062	2.50434	0.4351967	0.3676582	0.0566862	0.06088105	0.06545163	0.06485352	0.3579175	0.309096	0.3763925	0.3213992	0.05865631	0.05361792	0.06273904	0.04529353	1.771771	1.620899	1.812569	1.382667	0.0866729	0.09626865	0.09038404	0.06707144
2520.518	1	0.3260759	0.3763274	1.999132	2.283242	0.2372747	0.2897555	0.2091023	0.1884788	2.124384	2.401351	1.700061	1.34826	0.08329894	0.1119646	0.08467197	0.06462788	0.5530876	0.4457536	0.4632927	0.5725133	0.05367948	0.05537552	0.07031367	0.05575326
2520.519	1	0.03698389	0.02704404	0.02867962	0.0269936	0.6275753	1.536915	0.317344	0.2234399	0.05225772	0.08519248	0.06141558	0.07758077	0.1060138	0.139177	0.1907069	0.2454694	0.1003061	0.1953787	0.2848697	0.3775705	0.7783197	1.408843	2.122863	2.90442
2520.520	1	0.07119142	0.06459094	0.07259734	0.09439704	0.1296214	0.4852036	3.713935	3.420572	0.0762479	0.08986983	0.1957809	0.1116313	1.438644	1.63296	0.1623684	0.6010644	0.0675575	0.06781163	0.06336492	0.1023031	0.1918246	0.4100962	0.4222517	0.5332429
2520.617	1	2.274649	2.453935	0.4261005	0.3819901	0.07098998	0.05234591	0.07069208	0.06823736	0.4137355	0.2804605	0.4299209	0.3083715	0.05219373	0.03928003	0.07254137	0.05498838	1.829358	1.545315	1.793418	1.408343	0.1050964	0.07962909	0.0915234	0.05345543
2520.618	1	0.3237068	0.3439396	2.022829	2.325093	0.2282952	0.3020241	0.2157348	0.1883606	2.064052	2.467243	1.808614	1.33813	0.08333689	0.1156138	0.09303468	0.07673209	0.5534374	0.454392	0.4055742	0.5291428	0.0642068	0.06785338	0.07281487	0.05916832
2520.619	1	0.03839973	0.03762533	0.03470917	0.03692139	0.6332607	1.557825	0.2990759	0.2265266	0.05508765	0.08580963	0.05670191	0.07268794	0.1114302	0.1430439	0.1863914	0.2364495	0.1064108	0.1857062	0.280848	0.3724479	0.7998056	1.432699	2.107577	2.840667
2520.620	1	0.06140978	0.05754973	0.08729981	0.1009891	0.1807775	0.3990637	3.674825	3.359103	0.08226397	0.0765428	0.1977738	0.130549	1.334656	1.578451	0.2761007	0.5621677	0.07621586	0.0668632	0.08711802	0.08396733	0.1906973	0.4087782	0.3621037	0.5887015
2520.717	1	2.148116	2.330389	0.3305245	0.3080902	0.06742499	0.06452477	0.04325141	0.06822833	0.430026	0.242071	0.4927999	0.2841226	0.05281719	0.04843042	0.07778066	0.05233658	1.851998	1.440329	1.830142	1.446919	0.1030729	0.09083953	0.06986113	0.05513248
2520.718	1	0.322051	0.3191709	2.047629	2.336976	0.2336899	0.29577	0.2445123	0.1819719	2.076463	2.497644	1.902208	1.323378	0.1000176	0.1189237	0.08363601	0.0846991	0.5509194	0.4579655	0.332065	0.4797185	0.06211715	0.06624224	0.06158282	0.06302055
2520.719	1	0.04744292	0.03470734	0.03247129	0.0339638	0.6307895	1.548348	0.2873323	0.2315515	0.05424576	0.08607747	0.05473883	0.07083209	0.1197207	0.1495945	0.1728765	0.2229841	0.1076924	0.1900635	0.2827721	0.3772224	0.8133281	1.451064	2.095357	2.837341
2520.720	1	0.0826083	0.04887299	0.0764217	0.07805953	0.2577035	0.3340052	3.622038	3.312986	0.09219765	0.1000682	0.2050131	0.1207594	1.233668	1.499106	0.4192191	0.5274341	0.06438939	0.08597143	0.05601028	0.08513511	0.1915764	0.3923068	0.2515104	0.6327924
2520.817	1	2.063239	2.232584	0.2408778	0.2798335	0.06896322	0.06064185	0.04031675	0.07542052	0.4105187	0.2709093	0.5283857	0.3005982	0.05555159	0.05985422	0.1008562	0.04768972	1.817193	1.337117	1.955145	1.563856	0.08828774	0.08764666	0.07024202	0.06854498
2520.818	1	0.2915463	0.3357864	2.099546	2.369264	0.2275008	0.2921503	0.2504653	0.205662	2.072383	2.522765	2.004699	1.313866	0.1154053	0.1098963	0.0890499	0.08687104	0.5372312	0.4455005	0.277486	0.4030265	0.07539621	0.05777012	0.07002942	0.06676073
2520.819	1	0.03973426	0.03203921	0.02979935	0.03134966	0.6384767	1.54788	0.2851988	0.2629829	0.06033275	0.08602904	0.05282767	0.0657324	0.1251635	0.1574024	0.1657263	0.2116816	0.1060641	0.200635	0.2855396	0.375838	0.8282477	1.469138	2.093801	2.82266
2520.820	1	0.07426613	0.05154067	0.08788786	0.07510394	0.2786397	0.2447939	3.552011	3.327306	0.090482	0.06911067	0.22043	0.1232102	1.137931	1.386169	0.5632258	0.5367794	0.03512222	0.05374452	0.03905331	0.04594409	0.1838444	0.3730815	0.1521188	0.6307694
2520.917	1	2.025821	2.198841	0.1094963	0.2716886	0.06499491	0.06754825	0.05451491	0.07075381	0.3522992	0.3612139	0.547324	0.4198885	0.05173313	0.04078564	0.1070934	0.05621743	1.739058	1.258952	2.067048	1.623129	0.09080469	0.08272041	0.08280017	0.05131537
2520.918	1	0.2614466	0.37348	2.133393	2.357841	0.2291377	0.2968109	0.2649215	0.2144973	2.064218	2.529922	2.039491	1.292952	0.110361	0.1070225	0.09280229	0.07680235	0.532702	0.4138724	0.246247	0.3536212	0.05635891	0.06619901	0.08172554	0.05961886
2520.919	1	0.04912872	0.03365624	0.04102983	0.04667263	0.6472753	1.561937	0.3073692	0.3073675	0.06472211	0.09108489	0.05382334	0.05659962	0.1215829	0.1456562	0.1552713	0.2001381	0.1085805	0.1915683	0.2837108	0.3775924	0.836703	1.497107	2.111593	2.817054
2520.920	1	0.07225942	0.06808065	0.08808106	0.04637437	0.2421786	0.1441987	3.499867	3.376904	0.1169452	0.0724756	0.2154335	0.1498186	1.151733	1.314369	0.6565835	0.599871	0.05092662	0.08814545	0.05521458	0.08378664	0.1793885	0.3780009	0.1158808	0.6087587
2521.017	1	2.035442	2.105555	0.2420662	0.2809425	0.06940753	0.0725816	0.07872087	0.06555717	0.3629409	0.4278603	0.6023314	0.5349254	0.05898407	0.05395085	0.08596394	0.06150308	1.704195	1.274062	2.148325	1.609529	0.09013461	0.08162132	0.07080448	0.0430181
2521.018	1	0.2199145	0.4401501	2.117533	2.319903	0.2331177	0.3070916	0.2616388	0.2119497	2.056524	2.512249	2.069082	1.27767	0.109642	0.109869	0.08104814	0.08033053	0.523335	0.3977095	0.2133729	0.3953709	0.05481464	0.06134954	0.08045594	0.06463902
2521.019	1	0.04983447	0.03706659	0.04043933	0.04970817	0.665145	1.587204	0.3288461	0.3302506	0.06119825	0.09194005	0.05533308	0.05168573	0.1155912	0.1405689	0.1557047	0.1928148	0.1079706	0.1961176	0.2830793	0.3745033	0.8539228	1.533219	2.149062	2.838949
2521.020	1	0.07036696	0.06285909	0.07669576	0.05955963	0.1913213	0.1569029	3.477909	3.429131	0.0923127	0.08554212	0.2262258	0.1341686	1.27432	1.3378	0.7649795	0.6036222	0.03624774	0.05245821	0.04991885	0.05446205	0.1705708	0.3557181	0.1501707	0.5296492
2521.117	1	2.067114	2.115976	0.3105301	0.4022229	0.05731271	0.06641694	0.06568751	0.09900233	0.3556529	0.4728049	0.5640723	0.6337354	0.06526607	0.09005233	0.09702627	0.06656414	1.631954	1.412708	2.19771	1.626018	0.07440024	0.09277585	0.06971266	0.03611643
2521.118	1	0.1875266	0.5289297	2.117911	2.299841	0.2345797	0.3041037	0.2613667	0.1998308	2.055957	2.464548	2.073355	1.249256	0.1205222	0.09759711	0.06203785	0.07945718	0.5321846	0.4000567	0.1992283	0.4802613	0.04848736	0.06245938	0.0570077	0.06259839
2521.119	1	0.03817076	0.03374077	0.03366003	0.05002869	0.6811151	1.605005	0.3405745	0.3414452	0.05630209	0.1033472	0.05713379	0.05385072	0.1164407	0.1340492	0.1586864	0.1911191	0.1141572	0.2022341	0.2888918	0.3708917	0.8574101	1.557525	2.195004	2.845397
2521.119	1	0.07802215	0.06302278	0.08287401	0.07750921	0.1374393	0.3223717	3.501413	3.481619	0.09362095	0.06655237	0.2100997	0.1703152	1.417878	1.420131	0.8398812	0.6122508	0.04074187	0.0552626	0.04120408	0.04616839	0.1548857	0.3427562	0.1544236	0.4737998
2521.217	1	2.069544	2.152672	0.4283073	0.5443866	0.05766394	0.07505208	0.08833483	0.08083671	0.3413741	0.4895679	0.4959219	0.6190075	0.06327418	0.07418141	0.0614889	0.07977702	1.535291	1.551044	2.272314	1.664148	0.07394786	0.07195506	0.08070526	0.08385892
2521.218	1	0.1917521	0.5966655	2.12862	2.281223	0.2341526	0.2994165	0.2680494	0.1832511	2.108514	2.415701	2.064811	1.211292	0.1302656	0.1018688	0.06108324	0.08563396	0.5711664	0.3984641	0.2106816	0.5545212	0.04447764	0.04900208	0.0724954	0.07079869
2521.219	1	0.03896112	0.03353917	0.03644654	0.03524408	0.6934245	1.58783	0.3398887	0.3422141	0.0599892	0.1129454	0.05081733	0.04923262	0.1306511	0.1276213	0.1687794	0.1737626	0.1095395	0.2018524	0.2932695	0.3738763	0.8710444	1.561348	2.219222	2.83486
2521.220	1	0.05534376	0.04833798	0.05714979	0.05138144	0.1401842	0.4624612	3.550901	3.545964	0.06504178	0.07261323	0.2078792	0.1485717	1.540285	1.544809	0.9329486	0.6159617	0.05179834	0.07243857	0.04867469	0.05384507	0.1769746	0.3355663	0.1453813	0.4127141
2521.317	1	2.084791	2.184216	0.4659129	0.6476831	0.06430852	0.09312897	0.1075041	0.07203928	0.3661109	0.4556806	0.4548787	0.6075425	0.07507328	0.05887112	0.05115696	0.0792797	1.45801	1.64973	2.256597	1.573225	0.08144777	0.08221056	0.08373784	0.05933996
2521.318	1	0.2128544	0.6867192	2.128724	2.272714	0.2497895	0.2832577	0.23818	0.1904377	2.154556	2.315863	2.007687	1.208305	0.1185509	0.09244367	0.055813	0.0901234	0.6280629	0.4035936	0.2901182	0.5690456	0.04093648	0.04892003	0.07019849	0.05283339
2521.319	1	0.03796777	0.0377214	0.02706754	0.03979634	0.7135132	1.587073	0.3322794	0.3178023	0.05430692	0.1045044	0.05614528	0.04753994	0.1276072	0.1395263	0.1806942	0.1594567	0.1090467	0.2079705	0.2973851	0.3723105	0.8984241	1.572268	2.236853	2.830729
2521.320	1	0.06367832	0.09729897	0.08691644	0.09954356	0.1415188	0.5239176	3.64447	3.564643	0.07102925	0.06085463	0.1834936	0.1634437	1.606196	1.672727	0.9793045	0.6775335	0.0613206	0.05077736	0.07752336	0.071684	0.2589776	0.3215643	0.2119939	0.3993651
2521.418	1	2.129637	2.215075	0.3799882	0.7578537	0.05987727	0.05235234	0.08985142	0.08542756	0.3707903	0.4384702	0.4289738	0.5548696	0.0645175	0.05875603	0.03899965	0.07236111	1.34197	1.679965	2.201525	1.413657	0.08469406	0.09657011	0.08136003	0.06067889
2521.419	1	0.2402164	0.7673784	2.113333	2.269123	0.2433821	0.2738117	0.2251874	0.1896546	2.181308	2.195716	1.91794	1.220661	0.1266844	0.1072771	0.07557546	0.07865593	0.6786221	0.4397331	0.4008296	0.5253772	0.04502726	0.0526317	0.07155275	0.05871026
2521.419	1	0.02737454	0.03768092	0.02480338	0.03139666	0.7303143	1.592778	0.3284942	0.2676749	0.05846249	0.1022937	0.05450141	0.03454478	0.1441335	0.1427605	0.183738	0.1644104	0.1170354	0.204997	0.297392	0.3674231	0.9140757	1.596597	2.270008	2.836857
2521.420	1	0.048699	0.08431877	0.06276797	0.1134181	0.1158648	0.5517112	3.721735	3.536685	0.04130757	0.08058709	0.2222105	0.1569269	1.615832	1.764535	1.038511	0.7336712	0.05351061	0.07545503	0.07588786	0.08392925	0.2926631	0.3340561	0.2530024	0.3860284
2521.517	1	2.172656	2.257052	0.2616294	0.8215404	0.0605982	0.06504718	0.08436213	0.06944622	0.3423543	0.5078654	0.4173454	0.4489601	0.05826732	0.06573578	0.05111603	0.06524725	1.254279	1.605909	2.105343	1.266214	0.07665252	0.1008303	0.08611852	0.06125735
2521.518	1	0.2633061	0.8305166	2.077909	2.261562	0.245109	0.2660192	0.2120762	0.1858643	2.202526	2.070375	1.797853	1.205952	0.1119322	0.0957589	0.09263391	0.08126709	0.7067277	0.4992237	0.5006876	0.4821353	0.04425982	0.06971519	0.0824282	0.09659406
2521.519	1	0.03625138	0.03866659	0.02663638	0.03269206	0.7481474	1.599583	0.3277797	0.2449466	0.06369815	0.09806874	0.06920498	0.0217758	0.1587701	0.1562126	0.1872715	0.1655136	0.1173043	0.201176	0.2981077	0.3777873	0.9225449	1.612796	2.299884	2.879023
2521.520	1	0.06965168	0.07643636	0.06765529	0.1316336	0.1393962	0.5639799	3.772825	3.453842	0.0505833	0.08112593	0.2026926	0.1618061	1.550008	1.811595	1.055115	0.7961115	0.04847499	0.08793035	0.05304751	0.07268465	0.3410932	0.376611	0.282783	0.369518
2521.617	1	2.193753	2.319336	0.243305	0.8502138	0.07752825	0.05583476	0.08363906	0.05619561	0.3810769	0.5393274	0.3759108	0.4039465	0.05135233	0.08033053	0.0542882	0.07080258	1.279521	1.518646	2.030103	1.210285	0.07806238	0.1106838	0.09247863	0.0554503
2521.618	1	0.2955564	0.8545847	2.05216	2.276126	0.2375269	0.2539132	0.2230745	0.1790814	2.214769	1.975156	1.657563	1.177064	0.09741045	0.08135837	0.08526496	0.06403993	0.7054941	0.5420522	0.5436684	0.3861031	0.0434552	0.07600818	0.07356591	0.08758061
2521.619	1	0.04540583	0.04109636	0.02890396	0.02100163	0.7356874	1.561657	0.3155737	0.2353701	0.05487789	0.09613866	0.06683732	0.02260831	0.1540561	0.158499	0.1804349	0.1638624	0.1222225	0.200479	0.2903599	0.3762094	0.9075592	1.60373	2.265255	2.835887
2521.620	1	0.052337	0.08236602	0.1108143	0.142431	0.2140042	0.5246818	3.822584	3.408328	0.0721778	0.08308885	0.2157561	0.1410576	1.431574	1.744836	1.031818	0.8137853	0.06485595	0.09048291	0.08618343	0.07215913	0.3413889	0.4288922	0.3429267	0.3400647
2521.717	1	2.185847	2.340716	0.3303043	0.7655769	0.07037539	0.06158325	0.04828311	0.0607936	0.4005793	0.4783499	0.2846	0.485527	0.04095417	0.0619499	0.04202177	0.06909706	1.415223	1.457581	1.864517	1.306118	0.07782665	0.09183356	0.09114599	0.04715673
2521.718	1	0.3337031	0.8627667	2.008695	2.294223	0.2483177	0.2551984	0.1979714	0.1702066	2.255455	1.945628	1.49701	1.132336	0.09378759	0.1027019	0.06981519	0.06499293	0.713796	0.5907664	0.5339679	0.3343948	0.04698088	0.06455117	0.08641374	0.07619081
2521.719	1	0.03485502	0.04166978	0.02737569	0.02524757	0.691053	1.486737	0.3056866	0.2469327	0.0568729	0.09600955	0.0634387	0.02483209	0.1493529	0.1480952	0.1958884	0.1572142	0.1205958	0.2046148	0.2977589	0.3688476	0.8891059	1.607996	2.296433	2.799067
2521.720	1	0.08686041	0.08953993	0.1026065	0.09386238	0.2787534	0.4348983	3.830747	3.404292	0.06769477	0.07287975	0.1937824	0.1137579	1.297933	1.625683	0.9530022	0.8051368	0.05896717	0.1311934	0.08462283	0.08647907	0.3220618	0.4860742	0.3677394	0.3851523
2521.817	1	2.135042	2.227797	0.5809829	0.6271795	0.06433621	0.0717994	0.05827578	0.04279801	0.4536437	0.4567809	0.171767	0.4527653	0.04843916	0.05145088	0.04874095	0.06300743	1.573188	1.28735	1.710751	1.438467	0.0947352	0.08794162	0.09022256	0.05525784
2521.818	1	0.3833688	0.8715861	1.908892	2.218812	0.2496084	0.2630159	0.1797359	0.1754044	2.296426	1.970797	1.322807	1.120374	0.0888352	0.1166459	0.05723138	0.04498625	0.7135971	0.6393255	0.4726958	0.3522867	0.05734784	0.09129599	0.08284442	0.06736754
2521.819	1	0.04310619	0.03162825	0.03120671	0.02618229	0.7039831	1.516748	0.3131941	0.2944119	0.06731897	0.1024371	0.06313612	0.03555753	0.1513221	0.1373554	0.19387	0.173183	0.1206964	0.2015139	0.3053279	0.3666032	0.8776735	1.611612	2.303183	2.79722
2521.819	1	0.0926802	0.0485088	0.1013295	0.08770487	0.3233834	0.3498527	3.767019	3.384869	0.08947524	0.07680322	0.2053424	0.1315662	1.191457	1.472637	0.8632838	0.8213134	0.06963124	0.08731551	0.09774664	0.06999691	0.2890592	0.4768719	0.3839589	0.478675
2521.917	1	2.104143	2.088356	0.7801424	0.5053242	0.05965262	0.05600921	0.0697856	0.04891519	0.4560331	0.4136873	0.1733395	0.4516155	0.04974673	0.05682244	0.05763811	0.05261552	1.744925	1.236953	1.615352	1.521639	0.09548009	0.07111724	0.07683296	0.05230231
2521.918	1	0.4314146	0.8382894	1.864332	2.224408	0.2476779	0.2692466	0.1777257	0.1736371	2.201154	2.074654	1.225267	1.082077	0.0961751	0.1142211	0.06002827	0.05858898	0.6659609	0.6340571	0.3989975	0.4076147	0.0561812	0.06964947	0.08316585	0.06184744
2521.919	1	0.03916212	0.0321486	0.02074696	0.03507271	0.7029914	1.536892	0.323515	0.3397939	0.06706436	0.1045125	0.06269442	0.04529986	0.1448349	0.124698	0.1915315	0.1943967	0.1182066	0.2019719	0.306081	0.3737017	0.8626734	1.626159	2.292193	2.83372
2521.920	1	0.09716242	0.06208448	0.07285488	0.08884406	0.2976577	0.2875852	3.708678	3.374938	0.08719599	0.08978031	0.2121598	0.1236373	1.120774	1.277716	0.8067259	0.8321497	0.05798493	0.09252583	0.0937364	0.09110657	0.2478981	0.4676474	0.3679924	0.5380578
2522.017	1	2.087856	2.060251	0.8295912	0.4431734	0.05468434	0.03596972	0.04468772	0.05029889	0.433184	0.3063684	0.2425063	0.4551637	0.05430377	0.05089102	0.05291148	0.06303763	1.914976	1.312748	1.576586	1.570203	0.1073736	0.07339887	0.09262741	0.05947663
2522.018	1	0.440223	0.7493718	1.882748	2.245984	0.2357974	0.2622986	0.1733037	0.1489655	2.14697	2.155284	1.258597	1.01987	0.08882722	0.1214845	0.0593969	0.06316878	0.6093744	0.6017775	0.3423731	0.4280424	0.05139948	0.0701897	0.07511252	0.05812906
2522.019	1	0.04462979	0.02176353	0.02424726	0.03420685	0.694562	1.5367	0.3170148	0.323231	0.06162772	0.1020078	0.05366428	0.03529957	0.1178974	0.117082	0.1883684	0.1958385	0.1093132	0.2012187	0.3037345	0.3815551	0.8432512	1.619627	2.266839	2.836647
2522.020	1	0.0865252	0.06301314	0.06809562	0.06231171	0.2377369	0.1869619	3.67059	3.374977	0.09370107	0.08255866	0.2169163	0.1281313	1.096987	1.133375	0.6894647	0.8119533	0.06638313	0.0878194	0.08911872	0.08521166	0.2270444	0.4553638	0.3303211	0.606846
2522.117	1	2.064996	2.016868	0.8050747	0.3782849	0.05822427	0.05513848	0.04744686	0.04980836	0.4143834	0.2421059	0.3421917	0.4291282	0.0593825	0.04498631	0.06423485	0.0573968	2.043047	1.430799	1.659759	1.568593	0.1149191	0.09206701	0.09042833	0.05373915
2522.118	1	0.4538196	0.6329041	1.939914	2.283963	0.2401379	0.2849357	0.1694683	0.1465328	2.13065	2.267018	1.352109	0.98607	0.08607827	0.121082	0.06035136	0.06644798	0.5534674	0.5645959	0.2753632	0.4284333	0.0475866	0.07652161	0.07453969	0.05959459
2522.119	1	0.04997632	0.02648573	0.02824757	0.03305611	0.6991361	1.529699	0.3199059	0.315252	0.06761941	0.1011244	0.05375419	0.05062552	0.1150657	0.1220512	0.1721298	0.1860736	0.09862829	0.1968431	0.2995292	0.3786278	0.827509	1.599665	2.239176	2.836052
2522.120	1	0.09059887	0.03791909	0.07274405	0.08425715	0.1679034	0.219157	3.620202	3.419826	0.08464121	0.06483943	0.2106033	0.138276	1.176788	1.079725	0.5866512	0.7899338	0.0482576	0.07747074	0.07634391	0.07352003	0.1841819	0.4482392	0.284693	0.5982223
2522.217	1	2.065062	1.959112	0.7492952	0.3199499	0.04369057	0.05050564	0.04705418	0.0849467	0.3866931	0.2358542	0.4124902	0.3851704	0.05527259	0.05129828	0.05211567	0.05418052	2.055167	1.520426	1.807854	1.499882	0.1115077	0.0967729	0.0956647	0.03832419
2522.218	1	0.4549317	0.5487259	1.968553	2.300845	0.232802	0.2962041	0.1872364	0.1540218	2.121191	2.373786	1.511881	0.97525	0.1014258	0.1366771	0.06737526	0.05561317	0.496012	0.5256077	0.2315748	0.4204033	0.04933406	0.09857557	0.07970176	0.05176947
2522.219	1	0.0534823	0.02765151	0.03602109	0.02959093	0.6977427	1.530685	0.3181247	0.2680242	0.06258868	0.090984	0.0531232	0.0537504	0.1336965	0.1229883	0.1634418	0.1954603	0.1019232	0.1890904	0.3004695	0.3777376	0.8217899	1.585168	2.223369	2.852633
2522.219	1	0.0718698	0.05807423	0.1114449	0.08671499	0.1569914	0.3431466	3.619991	3.491112	0.08260783	0.06247834	0.2041623	0.1219999	1.305693	1.111156	0.5027886	0.7143254	0.04615464	0.07726926	0.06233556	0.1005371	0.1901729	0.449804	0.2886979	0.613623
2522.317	1	2.137926	1.933418	0.6575923	0.3362762	0.05581687	0.04105092	0.05658153	0.0674309	0.315155	0.3572774	0.403491	0.4094801	0.05917894	0.07309788	0.06055533	0.05062582	2.008399	1.572551	1.961495	1.497987	0.09644626	0.09501874	0.1029949	0.04376607
2522.318	1	0.4386573	0.4833119	1.971697	2.306202	0.2317452	0.286688	0.1978419	0.1409411	2.108771	2.427641	1.685382	0.9768891	0.101709	0.135143	0.06613372	0.06948881	0.4573066	0.4963407	0.2132196	0.3850834	0.05670345	0.07980197	0.08752311	0.03845804
2522.319	1	0.0440064	0.03910603	0.03399867	0.03846926	0.6886041	1.540284	0.3107666	0.239778	0.05899784	0.08507499	0.04989362	0.06727013	0.1276236	0.1167558	0.1760137	0.2347044	0.1038725	0.1899479	0.3053097	0.3766467	0.8079998	1.559716	2.245318	2.88139
2522.319	1	0.06394423	0.05865145	0.0890293	0.08072671	0.1963855	0.4550102	3.613598	3.526414	0.06486232	0.06453717	0.187685	0.1311637	1.425458	1.255148	0.4106432	0.6750087	0.07811358	0.07228433	0.07494457	0.07985432	0.1624591	0.4458919	0.351158	0.546985
2522.417	1	2.161195	2.015688	0.4941381	0.325229	0.04595212	0.06500714	0.05734459	0.08718988	0.1941062	0.4526064	0.3832514	0.5160325	0.04507855	0.05822927	0.0654891	0.06727502	1.950118	1.625353	2.113327	1.475434	0.1052073	0.09406635	0.08062914	0.04767092
2522.418	1	0.4186381	0.4153958	1.942869	2.292337	0.2361224	0.3035402	0.2243276	0.1383499	2.110761	2.477499	1.837202	0.9419876	0.1040884	0.1316187	0.0641246	0.06844988	0.4628007	0.4837994	0.1989322	0.3556341	0.05185185	0.08278016	0.05844456	0.03761246
2522.419	1	0.03514112	0.04330255	0.02592963	0.04839873	0.6595101	1.55841	0.2988845	0.203155	0.06598431	0.09324865	0.06354233	0.07752115	0.1207245	0.1205236	0.1833884	0.2702889	0.1084858	0.1906152	0.3165121	0.4120035	0.77526	1.512545	2.343805	3.098737
2522.420	1	0.05509815	0.06823549	0.0723413	0.07532115	0.1735617	0.519109	3.637148	3.570595	0.05599998	0.08431525	0.1849702	0.1302046	1.526024	1.397321	0.3285209	0.6367805	0.07457513	0.08077573	0.08054264	0.1065812	0.1535372	0.3916266	0.4008279	0.4757988
2522.517	1	2.21087	2.072638	0.3585531	0.2829493	0.02777999	0.0522773	0.07625329	0.07935781	0.07573671	0.4363527	0.3559073	0.6297617	0.04811593	0.05768957	0.05499661	0.07693251	1.855296	1.682549	2.256608	1.409418	0.09021107	0.1055629	0.09447232	0.04848147
2522.518	1	0.3942574	0.3974583	1.939134	2.276542	0.2262299	0.3055521	0.2401986	0.1457665	2.111861	2.489095	1.922345	0.9248093	0.10055	0.1318699	0.06995509	0.06917295	0.5072768	0.4932212	0.2209908	0.3757678	0.07320073	0.0822558	0.06198152	0.04234055
2522.519	1	0.03286379	0.03426948	0.02199664	0.04389514	0.6483615	1.49602	0.2957812	0.1937162	0.05812242	0.07709292	0.05962957	0.09088164	0.1208792	0.1044052	0.174037	0.2670072	0.1069077	0.1759256	0.3131311	0.4135964	0.7293497	1.438058	2.298957	3.07899
2522.519	1	0.0488357	0.0665495	0.07262959	0.1220087	0.1227095	0.5394108	3.71532	3.574535	0.04145799	0.07539159	0.1920108	0.1449733	1.52944	1.492195	0.2244399	0.651578	0.05834471	0.08629874	0.09329592	0.1044741	0.1508002	0.2997339	0.4446622	0.4345243
2522.617	1	2.237484	2.144378	0.2943946	0.2692031	0.03743345	0.07308185	0.07407761	0.07518089	0.1008766	0.3902804	0.4057122	0.6679928	0.04312673	0.05230125	0.06350374	0.07562133	1.716592	1.743089	2.380533	1.379836	0.08537553	0.1027679	0.1139528	0.05822225
2522.618	1	0.4097881	0.4225435	1.937695	2.257011	0.2326508	0.3076109	0.2445596	0.1659811	2.1385	2.51516	1.955041	0.9036841	0.09543762	0.1384292	0.06263296	0.05816486	0.5273138	0.4756551	0.245496	0.4376684	0.04790964	0.08790696	0.06904983	0.04744823
2522.619	1	0.02945362	0.03587021	0.02935074	0.03883938	0.6434396	1.486859	0.2978706	0.2133234	0.06264994	0.07374724	0.05335304	0.09232122	0.1105069	0.09735706	0.1718951	0.2697977	0.1049071	0.1749527	0.3112768	0.4093354	0.7191522	1.392128	2.280384	3.093646
2522.619	1	0.04753211	0.0608013	0.07801472	0.1462457	0.08957161	0.5166227	3.795984	3.569536	0.05306253	0.07637878	0.2019066	0.1416017	1.510802	1.559386	0.167293	0.6693738	0.05846364	0.08619852	0.1017102	0.1184013	0.1716312	0.2900218	0.4898803	0.4105835
2522.717	1	2.232201	2.110614	0.2925509	0.3244383	0.05258406	0.06986224	0.05888556	0.08087048	0.1689043	0.3269025	0.3826146	0.6676143	0.04193773	0.04475188	0.06357905	0.06391918	1.575505	1.794799	2.449226	1.408601	0.08288571	0.08964982	0.1084765	0.09697611
2522.718	1	0.4549442	0.491842	1.922177	2.23451	0.2531961	0.3111846	0.2415693	0.1682782	2.182693	2.495971	1.944939	0.9035183	0.09981701	0.1523317	0.07540885	0.05475753	0.5463005	0.4616913	0.2603541	0.4849854	0.05814211	0.08864907	0.08254292	0.0524192
2522.719	1	0.03834429	0.03898928	0.0247153	0.04657212	0.6356772	1.50791	0.3000758	0.2656786	0.06654589	0.07566789	0.04978948	0.1015038	0.1024495	0.1046161	0.1716968	0.2752235	0.09945404	0.1823189	0.3178803	0.4190108	0.7209615	1.36329	2.279008	3.135229
2522.719	1	0.06011138	0.06754082	0.0741753	0.09447735	0.149707	0.5134827	3.787459	3.530974	0.05760406	0.08396875	0.1747363	0.1255519	1.457153	1.603327	0.2241633	0.6065658	0.08040772	0.07554428	0.09828228	0.1141381	0.2123747	0.338764	0.5000633	0.4334916
2522.817	1	2.232768	2.022449	0.3685183	0.3869541	0.04731001	0.07263649	0.0757493	0.08024581	0.2088181	0.2759197	0.3517535	0.6680668	0.04943598	0.03769136	0.06320161	0.07498444	1.470518	1.827457	2.432982	1.443618	0.07710342	0.09991951	0.08260289	0.09175994
2522.818	1	0.4761372	0.5664407	1.879119	2.19377	0.2567183	0.3148866	0.2506704	0.1549774	2.242005	2.446145	1.91508	0.8945348	0.1131758	0.1419386	0.09563702	0.0647112	0.5444232	0.4842127	0.2581546	0.5133338	0.03909404	0.1123788	0.08639432	0.05763527
2522.819	1	0.03129821	0.03583479	0.0256695	0.04003791	0.6161838	1.518272	0.2885789	0.3287698	0.06225853	0.08168325	0.04918692	0.1100914	0.1099439	0.1028402	0.1670155	0.286292	0.09339326	0.1772385	0.3223146	0.4310076	0.6921702	1.326925	2.335734	3.204271
2522.819	1	0.05594049	0.06472047	0.07271162	0.1050729	0.1925525	0.4974126	3.783979	3.491809	0.07668314	0.07872147	0.1968002	0.1153991	1.348296	1.553976	0.3131048	0.5381883	0.07973999	0.07685405	0.08087933	0.09499759	0.2513669	0.385908	0.4630147	0.4951435
2522.917	1	2.216632	1.973286	0.497276	0.4711651	0.05134984	0.05191475	0.07838698	0.09420887	0.2968315	0.2789409	0.3306335	0.6875607	0.06038927	0.04535802	0.04969876	0.0722373	1.44977	1.821984	2.434242	1.479856	0.08623848	0.1022125	0.09522712	0.05495537
2522.918	1	0.4711815	0.6600651	1.843543	2.17445	0.2812164	0.2974948	0.2238153	0.1487667	2.314997	2.370133	1.804884	0.9063383	0.08614606	0.137386	0.09116644	0.07538512	0.5456271	0.4908496	0.2508428	0.4982518	0.05069828	0.07767432	0.070318	0.04588978
2522.919	1	0.0342363	0.02628014	0.0340551	0.03369517	0.6182238	1.488726	0.2989548	0.311201	0.05291551	0.07999108	0.04813336	0.07814552	0.1187974	0.1160784	0.1712529	0.2670107	0.09250813	0.1861274	0.3222026	0.4065107	0.6806574	1.297961	2.287226	3.090107
2522.919	1	0.07459924	0.04342984	0.07790271	0.08043622	0.1878685	0.4769688	3.748815	3.4196	0.06444553	0.07878405	0.1776308	0.1007901	1.238799	1.471861	0.434982	0.499149	0.07742905	0.09517404	0.09320145	0.07269511	0.251223	0.4152356	0.3992809	0.5250863
2523.017	1	2.20716	1.917645	0.619354	0.5083335	0.045504	0.05533039	0.06032229	0.06804494	0.3834895	0.3342881	0.3567887	0.6907566	0.06015713	0.0524184	0.06217527	0.08565655	1.421266	1.760927	2.355503	1.578918	0.08545355	0.1167834	0.08981946	0.0519605
2523.018	1	0.4976412	0.7615817	1.826029	2.131217	0.2628952	0.2986608	0.2124057	0.1693529	2.338244	2.277359	1.703262	0.9630814	0.08000274	0.1279829	0.08856013	0.05788972	0.5433421	0.4877355	0.2581459	0.4627062	0.04480997	0.08360618	0.0522974	0.04678535
2523.019	1	0.02029893	0.02471776	0.03375092	0.04235892	0.6096566	1.513964	0.291679	0.3341774	0.06046635	0.08028091	0.04917526	0.07366099	0.1000788	0.1171053	0.1754409	0.2574588	0.0915912	0.1842412	0.3038435	0.4050877	0.6831867	1.308078	2.237397	3.102837
2523.019	1	0.06711791	0.03007064	0.06676103	0.04948649	0.1682121	0.3981216	3.719162	3.395342	0.09984466	0.08075407	0.1917214	0.09873217	1.157115	1.37658	0.5282042	0.4786216	0.05525167	0.07339873	0.07692596	0.05974293	0.2504317	0.434993	0.3331269	0.5532635
2523.117	1	2.155031	1.866366	0.6490207	0.5675869	0.0550967	0.05699509	0.08127733	0.06471418	0.4210523	0.4124618	0.4319871	0.6711143	0.04111379	0.06234842	0.05892417	0.06976852	1.436915	1.594479	2.26998	1.718842	0.09927444	0.09067912	0.0925491	0.05746924
2523.118	1	0.4978927	0.8344843	1.837152	2.115852	0.2649806	0.2835553	0.2053222	0.1775109	2.386812	2.186285	1.570746	1.005755	0.08960461	0.1155394	0.08158423	0.05593707	0.5610635	0.4524178	0.2958472	0.4363419	0.059605	0.06600089	0.05537311	0.06408219
2523.119	1	0.02897585	0.03377063	0.04476865	0.05407414	0.6046961	1.515348	0.2681213	0.3359938	0.05497813	0.08044748	0.04802897	0.07626601	0.09645469	0.1335829	0.200263	0.2596577	0.09433259	0.1902939	0.3123059	0.4082743	0.6796563	1.311973	2.282474	3.159308
2523.120	1	0.07558596	0.06103318	0.088844	0.0592863	0.1313054	0.2951043	3.704567	3.376086	0.1136642	0.05594109	0.2054045	0.1189193	1.073882	1.300564	0.6119429	0.5164403	0.06960173	0.06608645	0.06908853	0.05995636	0.2474427	0.4004846	0.2675171	0.5583995
2523.217	1	2.125128	1.819241	0.6288004	0.6134593	0.06304715	0.04561406	0.07804825	0.08653093	0.4054644	0.4379509	0.486501	0.6257898	0.05437385	0.06680737	0.07352344	0.07473142	1.479135	1.35834	2.147937	1.869561	0.0962292	0.0824441	0.1065231	0.05275162
2523.218	1	0.5027976	0.8609037	1.856611	2.151446	0.2798524	0.2747715	0.1830905	0.1623297	2.420315	2.101425	1.422023	1.050794	0.08958015	0.1092369	0.07764542	0.06475038	0.5807917	0.4390862	0.3366764	0.3693438	0.0595018	0.0731182	0.05643126	0.05475393
2523.219	1	0.02977897	0.03774336	0.03657367	0.04648699	0.6002281	1.503243	0.2423602	0.3222078	0.05420902	0.08005807	0.05861994	0.08302826	0.104821	0.1276388	0.2157132	0.2630764	0.08577921	0.185326	0.3202743	0.4187801	0.6662017	1.310624	2.292779	3.186495
2523.219	1	0.06605198	0.05008305	0.06967017	0.04042409	0.09671834	0.151386	3.667312	3.394853	0.1196794	0.06782041	0.215765	0.1033122	1.063636	1.262571	0.7208963	0.5720363	0.05594451	0.06953189	0.0649505	0.05468685	0.2279612	0.3675885	0.2393184	0.524255
2523.317	1	2.108941	1.788848	0.5746495	0.5917926	0.04917899	0.0586277	0.05312777	0.05750251	0.3569957	0.4421976	0.4900016	0.5312104	0.04219749	0.06098114	0.06635544	0.07342474	1.529382	1.173192	2.04779	2.017412	0.07872703	0.0945357	0.09650066	0.05644459
2523.318	1	0.5146479	0.8532432	1.900109	2.195373	0.2633841	0.272	0.1604215	0.1727444	2.417926	2.102023	1.255065	1.119878	0.1145869	0.08233715	0.08476995	0.05738917	0.6052697	0.4074057	0.3778796	0.2775023	0.06799161	0.07718912	0.07481763	0.05763034
2523.319	1	0.01648267	0.04463376	0.03783602	0.04116363	0.5850699	1.464098	0.2315848	0.2964715	0.05483767	0.08166171	0.0608537	0.08114924	0.1003784	0.1139114	0.227484	0.2456907	0.08779033	0.1858628	0.3195077	0.4033601	0.653605	1.316683	2.292381	3.151306
2523.319	1	0.08314638	0.05449644	0.09005334	0.05937998	0.1432785	0.09723145	3.626346	3.442478	0.07444914	0.06167838	0.2040346	0.1046123	1.144811	1.277942	0.8085614	0.6150417	0.0598651	0.07137041	0.06621456	0.04697427	0.2285826	0.3311993	0.2268948	0.4206753
2523.417	1	2.101004	1.796583	0.4596662	0.5380729	0.06669839	0.07356521	0.06073895	0.07397118	0.4117533	0.483771	0.4757383	0.4445421	0.05311546	0.0654672	0.06596513	0.08709633	1.580561	1.079859	2.02087	2.085461	0.08822462	0.07478082	0.06753765	0.06668553
2523.418	1	0.5401005	0.8073763	1.942144	2.229844	0.2601425	0.2725392	0.1470142	0.1892817	2.388234	2.141565	1.143958	1.194907	0.1047144	0.05790935	0.06470227	0.06869169	0.5994438	0.3608476	0.409449	0.2239088	0.06659296	0.07517472	0.07345745	0.0599303
2523.419	1	0.02756261	0.03913226	0.04040179	0.04701747	0.5868089	1.432756	0.2261138	0.2735481	0.05705976	0.07526531	0.04704029	0.07552754	0.086943	0.1176744	0.221257	0.2562415	0.0925365	0.1851173	0.3162132	0.3989985	0.6604818	1.340349	2.282618	3.104358
2523.420	1	0.05351751	0.07470259	0.08607942	0.05735717	0.201205	0.2179336	3.67862	3.517557	0.07800851	0.08258507	0.1934312	0.1269988	1.250972	1.355499	0.8955031	0.6492561	0.06587837	0.05503168	0.06373758	0.04893557	0.2054102	0.2963528	0.2159629	0.3664463
2523.517	1	2.113423	1.828227	0.3391207	0.5018013	0.07644963	0.08146918	0.05603956	0.0776246	0.4254781	0.4864435	0.4048427	0.3450749	0.06709365	0.06771829	0.06228851	0.05487778	1.658644	1.169498	2.089254	2.042613	0.104177	0.09609056	0.06338381	0.06498486
2523.518	1	0.5443461	0.7529177	2.005859	2.264411	0.2542332	0.2746303	0.1488137	0.1944916	2.336792	2.21326	1.125206	1.239941	0.08958268	0.05268022	0.05958742	0.05467211	0.583122	0.3221343	0.4206977	0.2000787	0.05806593	0.07647836	0.08554643	0.06506873
2523.519	1	0.0353159	0.04183676	0.03035281	0.03902167	0.6028124	1.410379	0.2262286	0.2470767	0.05493514	0.07416924	0.0442841	0.08048775	0.08773838	0.106097	0.2031995	0.2580978	0.08546778	0.1823637	0.3075979	0.3968092	0.6636884	1.359219	2.258863	3.053002
2523.519	1	0.05903675	0.05125725	0.07037514	0.07041971	0.1701971	0.3189803	3.695212	3.562626	0.05696755	0.06483214	0.1861022	0.115853	1.376801	1.438252	0.9686938	0.6853626	0.06163906	0.0423815	0.06161863	0.05427179	0.2171921	0.2715865	0.2433454	0.3328549
2523.617	1	2.156767	1.900601	0.2879619	0.3987828	0.05740552	0.0724218	0.0794254	0.06179196	0.4107115	0.4398211	0.299981	0.2641539	0.05769807	0.06818953	0.05945411	0.05911778	1.7	1.36546	2.145146	1.928179	0.0924316	0.1008122	0.08635496	0.05163387
2523.618	1	0.5389118	0.6656706	2.049711	2.270946	0.2573163	0.289316	0.1676426	0.1835613	2.333015	2.300752	1.198646	1.264538	0.08959969	0.06409914	0.05072884	0.04189845	0.5494444	0.2796431	0.3827106	0.2278855	0.04829668	0.06275296	0.08263064	0.05259892
2523.619	1	0.03409148	0.02968015	0.03076821	0.03390001	0.6115445	1.396822	0.2266463	0.2103156	0.04890941	0.0767055	0.04943943	0.0704862	0.08924989	0.09645947	0.196413	0.2627019	0.09197026	0.1743357	0.3102839	0.395299	0.6601162	1.394101	2.278668	3.041823
2523.619	1	0.03551742	0.08768529	0.06033343	0.09531463	0.1375017	0.3779237	3.745368	3.584597	0.06027688	0.05391167	0.1691254	0.1161689	1.453354	1.527478	0.952717	0.7473238	0.07041983	0.07134907	0.07115978	0.07286396	0.2226605	0.2815246	0.256511	0.3358361
2523.717	1	2.247653	2.014475	0.2924148	0.3121834	0.06703804	0.0543748	0.06077411	0.04742585	0.4226195	0.366715	0.1804677	0.1918857	0.05196715	0.04535508	0.06965186	0.05461651	1.683924	1.569489	2.194233	1.821762	0.08537141	0.09829539	0.09516218	0.05582364
2523.718	1	0.5241765	0.6032531	2.075738	2.281949	0.263838	0.2859695	0.1919202	0.1770639	2.335128	2.405166	1.354416	1.272138	0.09308318	0.07874279	0.04140328	0.04451732	0.4966934	0.261198	0.3304999	0.2736387	0.05385086	0.08314687	0.0665402	0.03878618
2523.719	1	0.03546164	0.02752041	0.02031557	0.03622767	0.6176674	1.375608	0.2248494	0.1848591	0.05111599	0.07519472	0.04503565	0.06368378	0.09004371	0.0934324	0.1851398	0.2565985	0.09537035	0.1720153	0.3084998	0.3929571	0.6688162	1.423458	2.305184	3.025041
2523.719	1	0.0444529	0.04890018	0.06657489	0.09069242	0.1527973	0.4077444	3.786454	3.583617	0.04871383	0.07322874	0.1854195	0.0992755	1.450165	1.576015	0.9470827	0.7744312	0.04148624	0.06669451	0.07587078	0.07305166	0.2203733	0.3041528	0.2411992	0.3308517
2523.817	1	2.356429	2.143799	0.2844008	0.3687102	0.06315931	0.07789224	0.04983098	0.05602588	0.4157491	0.3005492	0.1283366	0.1742991	0.0486356	0.06406773	0.05307895	0.04748926	1.616506	1.726794	2.262494	1.739351	0.08453084	0.1016788	0.09593634	0.05436371
2523.818	1	0.5077598	0.5437023	2.069021	2.289971	0.2622543	0.2888992	0.2225949	0.1773613	2.337143	2.479412	1.534526	1.291373	0.09450082	0.07923854	0.04125834	0.05806963	0.452185	0.2350539	0.2973387	0.2917483	0.05870699	0.08876869	0.04841315	0.03762365
2523.819	1	0.03527719	0.03536771	0.03596174	0.03083336	0.6224273	1.360792	0.2293568	0.1736235	0.05840756	0.08253915	0.04105081	0.06932615	0.09460182	0.1098421	0.1677057	0.2443251	0.1000604	0.1735494	0.3057931	0.3911949	0.6768672	1.454428	2.309739	3.004778
2523.820	1	0.04694749	0.05436969	0.06539641	0.1203845	0.2031677	0.4465001	3.831905	3.555775	0.04872925	0.04424475	0.1764811	0.1273448	1.425082	1.571102	0.8910343	0.7786398	0.06180952	0.07821385	0.05351497	0.08844302	0.2373275	0.3683107	0.1790417	0.3220959
2523.917	1	2.467823	2.255821	0.2460211	0.3548968	0.05291581	0.06034	0.06227479	0.05881128	0.384341	0.2093656	0.2010197	0.1483249	0.03735394	0.0402342	0.04485019	0.06584874	1.535575	1.78655	2.286451	1.642853	0.08167721	0.1058389	0.08626677	0.07321556
2523.918	1	0.4776974	0.4872277	2.04226	2.278247	0.2620195	0.2956754	0.218238	0.1713781	2.327991	2.529212	1.688576	1.267829	0.08471453	0.08805339	0.03915363	0.07191333	0.4326132	0.2309073	0.3107891	0.3325118	0.06065895	0.07446863	0.04901949	0.05130844
2523.919	1	0.02559336	0.02905208	0.03190213	0.03534461	0.6294623	1.376527	0.2300488	0.1995158	0.06815503	0.08160581	0.03811124	0.07264586	0.09628791	0.1027472	0.1669418	0.2571588	0.09960853	0.1786708	0.3032203	0.3911735	0.6806931	1.483452	2.278206	2.987039
2523.919	1	0.05797335	0.05498179	0.09284661	0.105625	0.2145237	0.4551995	3.864716	3.470315	0.04776388	0.06155298	0.1657102	0.1084625	1.361293	1.563423	0.8120616	0.7662074	0.06733884	0.1028995	0.07085889	0.08436783	0.252873	0.4361391	0.2019361	0.3351476
2524.017	1	2.541704	2.37853	0.1524464	0.3982163	0.05280667	0.04212974	0.06253574	0.05150743	0.3250472	0.1889608	0.2636402	0.1384094	0.0456232	0.03963757	0.06858305	0.06475535	1.470781	1.742186	2.237188	1.575144	0.09299023	0.08903101	0.077023	0.08166922
2524.018	1	0.4696655	0.4400899	2.034106	2.274147	0.2648532	0.307073	0.2213039	0.1604245	2.345545	2.547655	1.794426	1.219701	0.1004662	0.09759024	0.06642351	0.08972959	0.420148	0.2583123	0.3398841	0.4014175	0.05918929	0.09312802	0.06839112	0.06467467
2524.019	1	0.02904603	0.02830013	0.02638331	0.04162318	0.6427448	1.392739	0.2242514	0.2366246	0.06033458	0.08143609	0.04244336	0.07194369	0.1011385	0.09878125	0.155612	0.2585088	0.1043576	0.188327	0.3009799	0.3929085	0.6957015	1.508184	2.269948	2.972321
2524.019	1	0.062448	0.06379574	0.07338971	0.0721869	0.1923391	0.4435706	3.869877	3.393939	0.07694356	0.06497221	0.1881066	0.1059812	1.25447	1.459612	0.7538946	0.7493797	0.0734475	0.09406358	0.04659414	0.0726937	0.2745047	0.5023081	0.2117789	0.3976261
2524.117	1	2.537981	2.500722	0.1739475	0.431706	0.05001719	0.04762538	0.04564342	0.05021455	0.3104036	0.21843	0.2711936	0.1754043	0.03671118	0.06021575	0.06374956	0.05321905	1.438685	1.647776	2.270104	1.553448	0.09114494	0.112451	0.084012	0.06934241
2524.118	1	0.4902383	0.4126503	2.047245	2.279391	0.267044	0.3008455	0.2241274	0.1827953	2.385034	2.571794	1.855134	1.215311	0.09233734	0.09310434	0.06802399	0.09998847	0.4037207	0.2931714	0.4097961	0.5014313	0.06305721	0.05995153	0.1035224	0.04843396
2524.119	1	0.02588212	0.03007788	0.02365583	0.03662308	0.6377565	1.38954	0.2183515	0.2756836	0.05863735	0.08143487	0.04674849	0.06898199	0.09801496	0.09986778	0.147487	0.2365676	0.1097081	0.1884189	0.2945366	0.3843955	0.7190362	1.516131	2.265958	2.939945
2524.120	1	0.06355679	0.0573637	0.07837546	0.08898893	0.1335957	0.3550552	3.825191	3.361375	0.06561035	0.0615688	0.1777832	0.1047617	1.168553	1.312991	0.6816606	0.7438465	0.06908022	0.1059964	0.06811393	0.07743717	0.3013876	0.5189371	0.2434876	0.454943
2524.217	1	2.515263	2.502834	0.2555338	0.4832593	0.06855338	0.04610323	0.05956649	0.04853965	0.3624766	0.2331179	0.2379429	0.2381861	0.0441294	0.05024598	0.04561469	0.06005061	1.443307	1.528554	2.219294	1.589185	0.0802586	0.09559942	0.0727586	0.07294957
2524.217	1	0.518093	0.3702015	2.093402	2.265235	0.2651939	0.3083247	0.2182782	0.1883122	2.435889	2.562478	1.844132	1.198156	0.07730882	0.09300897	0.0782221	0.1041394	0.4013049	0.3381255	0.462795	0.5871361	0.06128526	0.06924672	0.09459102	0.03720404
2524.218	1	0.03798053	0.03874402	0.03235529	0.04411318	0.663776	1.451283	0.2175598	0.3095135	0.0606	0.09050482	0.03942156	0.063922	0.1015826	0.1029758	0.1469852	0.2294519	0.1137851	0.2004498	0.3090867	0.3923934	0.7673022	1.610079	2.390046	3.01189
2524.219	1	0.09584097	0.05323609	0.05621634	0.07427784	0.08621976	0.2903899	3.826976	3.280379	0.08529708	0.09949915	0.1789602	0.1000372	1.12252	1.228323	0.641761	0.7682912	0.08602879	0.09947097	0.06567298	0.08947666	0.3325423	0.5549315	0.2481023	0.5101685
2524.317	1	2.468584	2.451313	0.3670851	0.4448196	0.04990993	0.06675951	0.06455351	0.03781241	0.3469548	0.318442	0.2158614	0.2642017	0.04948903	0.04637508	0.04860099	0.06473423	1.475809	1.41182	2.096167	1.606182	0.09032058	0.1018838	0.074197	0.07862314
2524.318	1	0.5417165	0.324291	2.134742	2.267816	0.2704867	0.3004053	0.2271798	0.1716949	2.460115	2.491585	1.778882	1.154247	0.06868402	0.09630152	0.1000671	0.1023663	0.4218538	0.3755033	0.4745964	0.6302309	0.05327788	0.06782423	0.07897425	0.04722651
2524.319	1	0.03947234	0.03402331	0.03472091	0.04122963	0.6897055	1.494057	0.2188608	0.3425782	0.05298068	0.0904955	0.05005978	0.05301328	0.1157205	0.100841	0.1578468	0.1929142	0.1232436	0.2099792	0.3134189	0.4001102	0.8157098	1.67741	2.433281	3.084058
2524.319	1	0.07428559	0.06025746	0.07309398	0.08460808	0.1638538	0.2260441	3.713001	3.309607	0.0801356	0.05134482	0.2002335	0.1188828	1.107512	1.13447	0.5443697	0.8192895	0.07829033	0.1169196	0.06471439	0.07426901	0.3214941	0.6096005	0.2673524	0.5790271
2524.417	1	2.472785	2.339234	0.5306939	0.2781811	0.05248103	0.0613057	0.06647943	0.03631091	0.3162141	0.3518206	0.2837592	0.3840006	0.04233145	0.05704562	0.04005615	0.0686375	1.51961	1.414888	2.005281	1.627397	0.09009857	0.09901991	0.09036245	0.07815446
2524.418	1	0.5501159	0.2918666	2.16002	2.248885	0.2699265	0.2976206	0.2232498	0.1585763	2.4769	2.416967	1.697674	1.15155	0.0689578	0.08001888	0.1135815	0.106275	0.4330262	0.4109717	0.467432	0.6408875	0.05859388	0.06326797	0.09612434	0.05062269
2524.419	1	0.03770413	0.03052951	0.03407344	0.03520524	0.7317666	1.555231	0.2352387	0.3531271	0.05944181	0.0881553	0.0469581	0.0511583	0.1296612	0.1054134	0.1664224	0.1905632	0.1162729	0.2158717	0.3175156	0.4018051	0.8487449	1.682685	2.432235	3.090001
2524.420	1	0.08110245	0.05017874	0.11351	0.09028985	0.2463837	0.2186495	3.616558	3.364121	0.09669953	0.07582565	0.1980023	0.1508969	1.178666	1.06192	0.4103392	0.8208647	0.05328578	0.09817182	0.06369832	0.0784337	0.2803588	0.5946381	0.2941833	0.5763016
2524.517	1	2.481808	2.222713	0.6829245	0.1685909	0.03972652	0.06234369	0.05439548	0.05843798	0.251395	0.3309328	0.3456818	0.4989187	0.04669787	0.03609033	0.04898716	0.08372175	1.555638	1.387811	2.023066	1.692542	0.08024641	0.0893713	0.07112804	0.058186
2524.518	1	0.5331565	0.2546453	2.14353	2.251876	0.2762267	0.2900523	0.1982099	0.1733024	2.531574	2.357586	1.607893	1.165335	0.06546196	0.08356691	0.1204499	0.08791785	0.4322253	0.4416978	0.4259572	0.6401173	0.05509684	0.06334504	0.08389796	0.06813984
2524.519	1	0.04103493	0.02517116	0.03400539	0.0306088	0.7396261	1.544416	0.2703942	0.3307845	0.05832671	0.08596609	0.05297673	0.03871087	0.12733	0.1021384	0.1737964	0.1893658	0.1233648	0.2132093	0.3187025	0.3990457	0.8657408	1.669085	2.40357	3.035684
2524.520	1	0.06252607	0.06309701	0.09610002	0.05611905	0.2516753	0.2445192	3.59688	3.390865	0.080854	0.06316354	0.2045607	0.127669	1.295211	1.09514	0.3276459	0.7475427	0.06861252	0.09209156	0.06651442	0.07434587	0.2136452	0.5589968	0.3646768	0.5844085
2524.617	1	2.486754	2.128695	0.7448512	0.2208425	0.05230194	0.06193918	0.04574018	0.05125656	0.2153122	0.3287261	0.4251076	0.5248036	0.03205286	0.03531632	0.06036344	0.07989651	1.571306	1.271426	2.101528	1.825804	0.06923946	0.07981203	0.07078717	0.06569726
2524.618	1	0.5027415	0.2283329	2.101569	2.246208	0.2825645	0.2803875	0.1964112	0.1874408	2.566833	2.314217	1.513608	1.193363	0.04468368	0.08522173	0.1055973	0.08528571	0.4396517	0.4457948	0.3874113	0.6161824	0.06722653	0.06443711	0.0810242	0.0716443
[truncated: 14,070 more rows]
