# Supplementary material for: Is infant neural sensitivity to vocal emotion associated with mother-infant relational experience?
Source: PLoS One. 2019 Feb 27;14(2):e0212205. doi: 10.1371/journal.pone.0212205 (PMC6392422; doi:10.1371/journal.pone.0212205)
Supplement: S1 File — (ZIP) [file pone.0212205.s001.zip › dataset/imed_58_2.txt]

1200.609	0	0.001474454	0.001492038	0.00410124	0.003355186	0.0005768026	0.0004674571	0.0002884148	0.0002717989	0.003686873	0.002766303	0.001485854	0.0009999833	0.0001872051	0.0001594963	0.000161707	0.0001547479	0.00063511	0.0007230893	0.0003839604	0.0003982586	0.0001721667	0.000172973	0.0002470647	0.0001537566
1200.610	0	0.6511472	0.6516957	2.054587	1.725365	0.2160778	0.1675308	0.125324	0.0754818	1.790857	1.360896	0.7482695	0.4841373	0.04840715	0.05524885	0.03562849	0.02966423	0.2798432	0.3257104	0.1302025	0.1984081	0.0461366	0.06558277	0.07978541	0.05218946
1200.611	0	0.001348622	0.001332812	0.004058345	0.003464899	0.0004886519	0.0004276308	0.000359655	0.0002734174	0.003614401	0.002785706	0.00152001	0.001028277	0.0001303501	0.0002065115	0.0001054417	0.000135599	0.0005346889	0.0005585682	0.0003731632	0.000417425	9.498319e-05	0.0001300002	0.000321293	0.0001905975
1200.612	0	0.001374646	0.001340143	0.004143669	0.003535463	0.0004557629	0.0004150576	0.0003332537	0.0002500614	0.003615965	0.002789867	0.001539094	0.0009804415	0.0001995956	0.0001790235	0.0001041715	0.0001328622	0.0006174779	0.0006565447	0.0002539375	0.0005340694	0.0001871172	0.0001488356	0.0002200932	0.0002155338
1200.691	0	0.001351319	0.001262998	0.003612533	0.002943084	0.0003784833	0.000363285	0.000267501	0.0002637289	0.003019067	0.00222494	0.0013864	0.0008288584	0.0001603586	0.0001693149	0.0001512811	0.0001580683	0.0005886002	0.0005553665	0.0003317338	0.0003530492	0.0002027068	0.0001929399	0.0002216558	0.0001737405
1200.691	0	0.6169388	0.6037273	1.81396	1.488686	0.1937334	0.1577558	0.122192	0.06221674	1.513318	1.117742	0.6893323	0.3936489	0.03981099	0.04810907	0.03062938	0.0262476	0.2818907	0.2867537	0.122192	0.1548089	0.0546967	0.06496212	0.06705297	0.03666123
1200.692	0	0.001319295	0.001264243	0.003610245	0.002886272	0.0004643076	0.000371076	0.0003185195	0.0002736433	0.002985767	0.002246306	0.001342001	0.0009134238	0.0001281746	0.0001526651	0.0001552996	0.0002153563	0.0006413204	0.0005533839	0.0002605442	0.0003957924	0.000195746	0.0001625742	0.0002071678	0.0002006841
1200.693	0	0.001323462	0.001270512	0.003575594	0.002929992	0.0004748077	0.0003752254	0.0002874651	0.0002292575	0.003133757	0.002339609	0.001400603	0.0008356937	0.0001196127	0.0002009616	0.0001376522	0.0001802362	0.0005777069	0.0006114808	0.000337763	0.0003568167	0.0001623048	0.0001986241	0.0001904113	0.0001464626
1200.789	0	0.001328691	0.001134215	0.003396676	0.002759165	0.0003168249	0.0003714315	0.0002473082	0.0002251548	0.002740184	0.001974897	0.001276506	0.0007543848	0.0001205024	0.0001271708	0.0001522949	0.0001306486	0.0006026796	0.0006069155	0.0004205061	0.0002249579	0.0001312394	0.0002219154	0.0002084633	0.0001049757
1200.790	0	0.5918356	0.5539529	1.716824	1.420064	0.1615684	0.1317372	0.1017796	0.07345593	1.387853	0.9981107	0.6609749	0.383403	0.03182469	0.0593581	0.03063329	0.02750062	0.2842089	0.276876	0.135462	0.09736526	0.04968283	0.07547567	0.06950016	0.03421639
1200.790	0	0.001114962	0.001152221	0.00339572	0.00283247	0.0003848561	0.0003297646	0.0002911354	0.0001795109	0.002783365	0.001980358	0.001315146	0.0007372112	0.0001539652	0.000156886	0.0002349817	0.0001967599	0.0006053543	0.0005485292	0.0002189552	0.0002948596	0.0001665059	0.0002234968	0.000216398	0.0001555161
1200.790	0	0.001218778	0.001171623	0.003475014	0.002884406	0.0003730427	0.0003116444	0.0002912221	0.0002563001	0.002806514	0.00199636	0.001339414	0.0008595653	0.0001321739	0.0001706619	0.0001911848	0.0002177446	0.0006177566	0.0005353576	0.0002737155	0.0002415174	0.0002105136	0.0001622412	0.0002434861	0.0001636658
1200.890	0	0.00138218	0.001061385	0.003825275	0.003139498	0.0005071896	0.0003832412	0.0003421776	0.000261229	0.00298457	0.002109408	0.001539439	0.0009791252	0.0002029763	0.0002014989	0.0002156604	0.0001433852	0.0006715862	0.0005640353	0.000460371	0.0002080139	0.0001615375	0.0002396183	0.0002521594	0.0001882311
1200.891	0	0.6256816	0.5253715	1.908876	1.574114	0.1816489	0.1503849	0.1119985	0.06629703	1.480959	1.05759	0.7508496	0.4246099	0.04562333	0.0348302	0.04642892	0.03072358	0.3021796	0.2529042	0.2116327	0.09280837	0.06196391	0.09413456	0.07870208	0.03688851
1200.892	0	0.001217779	0.001040185	0.003813352	0.003108029	0.0003913949	0.0003191963	0.0002916454	0.000222221	0.002907619	0.002116157	0.001522542	0.0009067977	0.0001523192	0.000158912	0.0001729639	0.0001180631	0.0006199697	0.0005949366	0.000415577	0.0002445264	0.0002072692	0.0002710092	0.0002524238	0.0001550975
1200.893	0	0.001276123	0.001026357	0.003900732	0.003195246	0.0004404389	0.0003480861	0.0002784889	0.0002044599	0.003043778	0.002149898	0.001455143	0.0008496924	0.000161963	0.0001262618	0.0001158287	0.000107048	0.000619481	0.0004788389	0.0004128872	0.0001723338	0.0001831531	0.0002637763	0.0002370463	0.0002125848
1200.990	0	0.001373763	0.0009334582	0.00374291	0.003154018	0.0004466428	0.0003578341	0.0003116726	0.0002538796	0.002937017	0.002060401	0.001505629	0.0009292907	0.0002080524	0.0001352738	0.000104263	0.0001378023	0.0006039592	0.0005368852	0.0004729782	0.0004031551	0.0001254451	0.0002532252	0.0002195723	0.0001592988
1200.991	0	0.6328425	0.4625757	1.880661	1.56361	0.179334	0.1495278	0.1306347	0.07383949	1.420582	0.996444	0.7594528	0.4410616	0.04256514	0.03389372	0.05058758	0.03156585	0.2925682	0.2197409	0.2310026	0.1396333	0.06824081	0.08962186	0.07858059	0.03199059
1200.992	0	0.001314133	0.0009125318	0.00378416	0.003138739	0.0004672452	0.000358132	0.0003276002	0.0002127493	0.00284242	0.002048467	0.001514811	0.000873584	0.0001269756	0.0002138404	0.0001839913	0.0001484386	0.0006290601	0.0004905106	0.0005456208	0.0002861928	0.0003004088	0.000205911	0.0002948943	0.0001799115
1200.993	0	0.001336758	0.000999878	0.003815234	0.003178158	0.0004148678	0.0003366018	0.0003565819	0.0002454272	0.002878592	0.002019026	0.001574518	0.0009000802	6.805131e-05	0.0001222403	0.0001980686	0.000144602	0.0005962344	0.0004833114	0.0004779266	0.0002917448	0.0001738795	0.0003103453	0.0002352775	0.0002173632
1201.090	0	0.001391887	0.0008559098	0.003619973	0.002977667	0.0004239376	0.000335151	0.0003065333	0.0002279351	0.002774035	0.001842091	0.001452981	0.000913385	0.0001566265	0.0001053909	0.0001736171	0.0001950523	0.0005214028	0.0004074275	0.0005499599	0.0004656446	0.0001923017	0.0001984428	0.0002272699	0.0001733756
1201.091	0	0.6348014	0.3813411	1.802897	1.482949	0.1727617	0.1498136	0.1182666	0.07365808	1.339407	0.9115391	0.7063341	0.4381362	0.02703425	0.03682029	0.05590896	0.04850486	0.2527285	0.2109269	0.2356065	0.194569	0.06518777	0.0900233	0.07635347	0.04302617
1201.092	0	0.001298535	0.0008224446	0.003577031	0.002972919	0.0004121626	0.0003360992	0.0003055572	0.0002051299	0.00271093	0.001847831	0.001465558	0.0009111092	0.0001694628	0.0001623391	0.0002419844	0.0001718862	0.0006002616	0.0004616351	0.0005105973	0.0004583233	0.000213364	0.0002757804	0.000259529	0.0001734467
1201.093	0	0.001306814	0.0008104365	0.003688568	0.002992621	0.0004154084	0.000369703	0.0003280867	0.0002418787	0.002720549	0.001866379	0.001425805	0.0008762341	0.0001241011	0.0001980755	0.0002133282	0.0002297428	0.000542597	0.0004289293	0.0005064409	0.0004467559	0.0002196462	0.0002840111	0.0001910787	0.0002207807
1201.190	0	0.001369788	0.0006543706	0.003431336	0.002697112	0.0003461491	0.0003530594	0.0001937911	0.0002278102	0.00256722	0.001654208	0.001208963	0.00086656	0.0001261895	0.0001512039	0.0001410418	0.0001636994	0.0005020384	0.0004627517	0.0004986302	0.0005372392	0.0001615546	0.0002157797	0.0002518147	0.0001678259
1201.191	0	0.6115569	0.2718837	1.70485	1.389007	0.1470463	0.1359401	0.08583686	0.08156131	1.249829	0.7993183	0.6099419	0.4196609	0.02985938	0.0473303	0.06487363	0.05804734	0.2006616	0.2249111	0.2141442	0.2266113	0.06307079	0.08166181	0.06801965	0.04479769
1201.192	0	0.001271215	0.0005536725	0.003372452	0.002735745	0.000393788	0.0003199048	0.000223497	0.0001592781	0.002486834	0.001596193	0.00124119	0.000818053	0.0001222416	0.0001315074	0.0001425334	0.0001996068	0.0003849625	0.0004739549	0.0004912011	0.0004138891	0.000185767	0.0002081941	0.0002349649	0.0001814652
1201.193	0	0.001282549	0.0005479876	0.00345608	0.002803687	0.000330492	0.0003138704	0.0002683226	0.0002765169	0.002595735	0.001616617	0.001306339	0.0009239925	0.0001429508	0.0002017844	0.0002034009	0.000239159	0.0004051852	0.0004389049	0.0005267618	0.0004938553	0.0001610469	0.0002021454	0.0001835273	0.0001833383
1201.291	0	0.001495533	0.0004738585	0.003631838	0.002910481	0.0003730027	0.0002747056	0.0002438979	0.0002187486	0.002576971	0.001574765	0.001227024	0.0008265988	0.000130972	0.0002042504	0.0001644382	0.0001808722	0.000433356	0.0005945145	0.0004870077	0.0004035678	0.0001227422	0.0002109688	0.0002205154	0.0001427402
1201.291	0	0.6638213	0.2093714	1.782131	1.448998	0.149906	0.1245315	0.0819995	0.07635003	1.273962	0.8113592	0.6085826	0.4124202	0.05442198	0.04897451	0.04647609	0.05477522	0.1841013	0.2524536	0.18937	0.2269485	0.05458825	0.05971667	0.06938487	0.02345969
1201.292	0	0.001366237	0.0004325455	0.003581087	0.002824331	0.0003134115	0.0002891645	0.000248247	0.0001948531	0.002534183	0.001603478	0.001282862	0.0008273076	0.0001802287	0.0001587769	0.0001938404	0.0001327865	0.0003993332	0.000543686	0.0004646095	0.0004863091	0.0001451373	0.0001547848	0.0002293454	0.0001453756
1201.293	0	0.001365426	0.0004952746	0.00365156	0.002905809	0.0003493782	0.0003588174	0.0002196431	0.0001868073	0.002600169	0.001705805	0.001304187	0.0007361652	0.000196956	0.0001609398	0.0001805054	0.0002243144	0.0003708728	0.0005349371	0.0003900042	0.0004753569	0.0001226416	0.0002338171	0.0002227294	0.0001581174
1201.391	0	0.001479497	0.0004203708	0.003669746	0.002982126	0.0003718579	0.0002880035	0.0002353174	0.0002628678	0.002620892	0.001599411	0.001276525	0.0008030883	0.00017115	0.0001485405	0.0001595726	0.0001906791	0.0004895355	0.000562581	0.0003876604	0.0004817297	0.0001878909	0.0001631656	0.0002025189	0.0001662719
1201.392	0	0.6747172	0.1522253	1.821103	1.467684	0.1523643	0.1300533	0.09408147	0.05990912	1.285939	0.8102528	0.61585	0.3648573	0.05751185	0.03779249	0.0553245	0.0546635	0.1934701	0.2816259	0.1740902	0.2125793	0.05959731	0.0642083	0.05774034	0.02900316
1201.392	0	0.001407549	0.0003403	0.003686212	0.002930271	0.0003740499	0.0002980703	0.0002409537	0.0002358475	0.002592025	0.001632667	0.001173069	0.0007879973	0.0001635753	0.0001436681	0.0001672307	0.0001796996	0.0003933424	0.000627382	0.0003296134	0.0005028296	0.0001782159	0.0002496395	0.0001909376	0.0001533781
1201.393	0	0.001351099	0.000333837	0.003642505	0.003024156	0.0003435645	0.0003468391	0.0002786439	0.0001771393	0.002539508	0.001697662	0.001272663	0.0007481296	0.0001216683	0.0001997199	0.0001829626	0.000157924	0.0004513892	0.0006377892	0.0004156062	0.0003952292	0.0001927489	0.000223522	0.0003071947	0.0001531761
1201.489	0	0.00151897	0.0005056865	0.003515544	0.002951565	0.0003961849	0.0003127874	0.0002324925	0.0002082247	0.002545313	0.001573867	0.001245236	0.0006591966	0.0001816861	0.0001427312	0.0001786978	0.0001879647	0.0005262714	0.0006585725	0.0004961744	0.0003598472	0.0001761476	0.0002630053	0.0002136697	0.000184745
1201.490	0	0.6746773	0.1943109	1.741865	1.458089	0.1554953	0.116845	0.0942093	0.05427731	1.244465	0.77435	0.5975234	0.3265487	0.05342541	0.03699587	0.03908962	0.0649968	0.2184065	0.2949153	0.1610514	0.1888512	0.05034218	0.06863688	0.05367837	0.04961453
1201.490	0	0.001419142	0.0004668289	0.003462299	0.002887192	0.0003411672	0.0002930537	0.0003793525	0.0001824552	0.002500404	0.001602694	0.001203825	0.0007496138	0.0001733142	0.0001173287	0.0001756273	0.0001724263	0.0004756689	0.0006193122	0.000376438	0.0004109128	0.0001592251	0.0002263727	0.0002917702	0.000182085
1201.490	0	0.001406467	0.0004322427	0.003500814	0.002978722	0.0003161957	0.0003438226	0.0001984876	0.0001754907	0.002575878	0.001607787	0.001176645	0.0006798676	0.0002443222	0.0001302552	0.0001518036	0.0002015656	0.0005332993	0.0006160762	0.0004198418	0.0004089456	0.0002013493	0.0001778712	0.0001600487	0.0002065473
1201.591	0	0.001529991	0.0005953858	0.003302367	0.002945827	0.0003789634	0.0002906693	0.000249037	0.0002034787	0.002411832	0.001536041	0.001276594	0.0006596428	0.0001832674	9.894493e-05	0.0001506325	0.000148276	0.0005578253	0.000635072	0.0003792213	0.0003388641	0.0001332008	0.0001573593	0.0002670568	0.0001932365
1201.592	0	0.7012984	0.2646721	1.650459	1.465882	0.1616988	0.1195274	0.1019943	0.07344209	1.196498	0.7659986	0.6161723	0.3280855	0.05814403	0.04784659	0.02683639	0.05307577	0.2554903	0.2889964	0.1173133	0.139424	0.04331414	0.04506562	0.06964037	0.05302837
1201.592	0	0.001400887	0.0005717925	0.003313945	0.002927153	0.0003772282	0.0003237569	0.0002674499	0.0002247315	0.002420942	0.001521576	0.001277409	0.0006877247	0.0001724537	0.0002297472	0.0001373959	0.0001738155	0.0005790465	0.0006083569	0.0003274949	0.0002927271	0.0001402744	0.0001686681	0.0002811321	0.0001624785
1201.593	0	0.001447976	0.0005859856	0.003361502	0.002904213	0.0003479716	0.000275253	0.0002885845	0.0002550501	0.002364032	0.001614915	0.001274626	0.0007078706	0.0002101364	0.0001428491	0.0001099792	0.0002026014	0.0005946228	0.0006176834	0.0002504455	0.0003175157	0.0001092382	0.0001393074	0.0002373464	0.0002078424
1201.689	0	0.001684914	0.0008081377	0.003567311	0.003096675	0.0003696866	0.0003276458	0.0002919744	0.0002584049	0.002690338	0.001780898	0.00130622	0.0007476412	0.0002819895	0.0001666112	0.0002603605	0.0002045246	0.0006445282	0.0007319459	0.000416173	0.0003910766	0.0001930934	0.0001871231	0.0001642375	0.0002500516
1201.690	0	0.7894241	0.3305349	1.764735	1.555898	0.1650538	0.1444746	0.09500495	0.08854307	1.330021	0.873019	0.6279804	0.357423	0.06234505	0.04685617	0.05590908	0.07650694	0.2656792	0.3526181	0.1546664	0.1758056	0.05255623	0.07393316	0.05224488	0.03954545
1201.690	0	0.001678388	0.0007084627	0.003533415	0.003019843	0.0003847827	0.0003569211	0.0002942646	0.0001915581	0.002710205	0.001747541	0.001278927	0.0007264159	0.0001570618	0.0002358179	0.0001838367	0.0001781584	0.0005619067	0.0007184238	0.0003828786	0.0003426697	0.000186347	0.0001659368	0.0001684078	0.0001657073
1201.690	0	0.001694409	0.0006722708	0.003643377	0.0031936	0.0003826227	0.0003633782	0.0002111198	0.0001883998	0.002713253	0.001784465	0.001191098	0.0007169962	0.0001521693	0.0001624607	0.0001745503	0.0001844562	0.0005674721	0.0007770712	0.0004123577	0.0003872895	0.0001519402	0.0002073508	0.0001975478	0.0002018607
1201.789	0	0.001705998	0.0008175452	0.003587111	0.003117493	0.0003447594	0.0003251735	0.0002603332	0.0002406586	0.002798148	0.001817685	0.001255435	0.0007507318	0.0001795886	0.0001677475	0.0001514033	0.0001724544	0.0005676019	0.0007791525	0.0005486642	0.0004702842	0.0001958551	0.0001941505	0.0001718931	0.0001063953
1201.790	0	0.8026878	0.3837913	1.79134	1.55195	0.1610368	0.1401797	0.1077567	0.07527028	1.367189	0.9070116	0.6312802	0.3613775	0.05537094	0.04803277	0.05512167	0.05667179	0.261567	0.3564656	0.2081364	0.2217126	0.06104626	0.05869273	0.05792872	0.03780733
1201.790	0	0.00163737	0.0008233618	0.003619524	0.003061396	0.0003685673	0.0004026251	0.0002871802	0.000254664	0.002800577	0.001877446	0.001237517	0.0007387012	0.0001501151	0.0001613888	0.0001597419	0.0002073713	0.0005197106	0.0007629994	0.0004477571	0.0005360575	0.0001419696	0.0001913505	0.0001856082	0.0002263046
1201.790	0	0.001675857	0.0008735993	0.003685056	0.003149951	0.0004163102	0.0003544085	0.000275423	0.0002362926	0.002806567	0.001770599	0.001277829	0.0008291474	0.0002361542	0.0001663418	0.0001992795	0.0002206603	0.0006258891	0.0007555452	0.0005483325	0.000497674	0.0001875938	0.0001788992	0.0002337385	0.0001720778
1201.891	0	0.001740427	0.0009365914	0.00341265	0.00294395	0.0003454398	0.0003286088	0.0002433322	0.000174554	0.002619147	0.001755116	0.001223635	0.0006897533	0.0001841483	0.0001504707	0.0001639759	0.000231972	0.0006503938	0.0006722358	0.0005020851	0.0005353767	0.0001414077	0.0002795957	0.0002422549	0.0001794586
1201.892	0	0.7697723	0.4321731	1.696365	1.471715	0.16993	0.1253665	0.09905623	0.05662609	1.313141	0.8458525	0.6060058	0.3385758	0.05660577	0.03471955	0.05222457	0.05884749	0.2668912	0.3207381	0.2229365	0.2299165	0.05186555	0.07891956	0.07882458	0.04368332
1201.892	0	0.001602835	0.0009196542	0.003350605	0.00289611	0.0003408461	0.0002891506	0.0002328535	0.0002661307	0.002669448	0.001690023	0.001224336	0.000793134	0.0001612047	0.0001377548	0.0001729702	0.0002359332	0.0005338501	0.0006645671	0.0004698214	0.0004649693	0.0001519817	0.0002629717	0.0002663291	0.0001674544
1201.893	0	0.001637738	0.0009073884	0.003439481	0.00298049	0.0003923198	0.0002854823	0.0002879246	0.0002565441	0.002696385	0.001714093	0.00129	0.0007631073	0.0001715165	0.000188568	0.0001851766	0.0002131742	0.0006682493	0.0006715597	0.0005233523	0.0004837088	0.0002159649	0.0001790765	0.0002419454	0.0001623611
1201.990	0	0.001655575	0.0009629052	0.003089688	0.002673445	0.0003642543	0.000249638	0.0002686897	0.0002166926	0.002348097	0.001493503	0.001073872	0.0007387622	0.0001593307	0.0001633013	9.471431e-05	0.0001790175	0.0006767081	0.000588518	0.00055347	0.0003967188	0.000202278	0.0001792219	0.000312143	0.0001590751
1201.991	0	0.721052	0.4381356	1.542028	1.337512	0.144443	0.1058361	0.09368496	0.05473538	1.142751	0.7357544	0.538632	0.3198159	0.06589302	0.03595232	0.03136232	0.04673206	0.2978674	0.2774359	0.2047978	0.198452	0.06335693	0.05266653	0.08431001	0.04524151
1201.992	0	0.001492012	0.0009019849	0.003022321	0.00262836	0.0003985419	0.0003334784	0.0001755107	0.0001556035	0.002309762	0.001467958	0.001058219	0.0006057991	0.000183942	0.0001277238	0.0001660773	0.0002566812	0.0005838286	0.0006107107	0.0004753152	0.0004114377	0.0001584042	0.0002078977	0.0002172731	0.0001553738
1201.993	0	0.001525718	0.0009023567	0.00311025	0.002711613	0.0003837555	0.0002783265	0.000277995	0.0002173408	0.002364563	0.001519176	0.001154619	0.0006772339	0.0001787947	0.000161967	0.0001907098	0.0002036737	0.0005138128	0.0005513227	0.0005265313	0.0004486202	0.0001599158	0.0002241694	0.0002257508	0.0001881999
1202.090	0	0.001596495	0.001090659	0.003227705	0.002752966	0.0003421285	0.0002803261	0.0002707637	0.0001654162	0.002618204	0.001800672	0.001131765	0.0007140042	0.0001675609	0.0001778229	7.924064e-05	0.0002222494	0.0006555556	0.0005151863	0.0004587846	0.0004548248	0.000217735	0.0001688167	0.0002089387	0.0001380468
1202.091	0	0.7324691	0.4779419	1.609291	1.403558	0.1514997	0.1242182	0.09223154	0.06559227	1.226389	0.8615346	0.5607716	0.3652358	0.04795627	0.02377577	0.03070348	0.04984746	0.288777	0.2326287	0.2139786	0.1591403	0.05959249	0.0519617	0.08489629	0.03412177
1202.092	0	0.001561984	0.0009667475	0.003280168	0.002770348	0.00033868	0.0003056229	0.0002231593	0.0002583949	0.002454534	0.001730382	0.001069948	0.0008241485	0.0002409282	0.0001871505	0.0001480179	0.0001716603	0.0006070765	0.0005334216	0.0004396237	0.0003945306	0.0001688404	0.0002376257	0.0002398198	0.0001236163
1202.093	0	0.00149745	0.0009699829	0.003248965	0.002862069	0.0003575058	0.0002824109	0.0002562227	0.0002308347	0.002574203	0.001750735	0.001235142	0.0008133551	0.0001476518	9.596706e-05	0.0002582025	0.0001798946	0.0006242381	0.0005357577	0.0005128511	0.0003677927	0.0001936621	0.0001574529	0.0002378687	0.0001879757
1202.190	0	0.001591905	0.00115293	0.003279461	0.002864236	0.0003906191	0.0002720512	0.0002302244	0.0002306487	0.00256199	0.001891895	0.001180604	0.0007863067	0.0002188857	8.532364e-05	0.0001532913	0.0001951243	0.000588486	0.0004728449	0.0004558495	0.0003771539	0.0002523956	0.0001657104	0.0002114138	0.0001409518
1202.191	0	0.7149148	0.5463595	1.658038	1.457659	0.1592189	0.1282492	0.08769107	0.09311658	1.281675	0.9786569	0.5908149	0.4270888	0.05548255	0.03706169	0.03824991	0.05250298	0.2699486	0.2171326	0.2032519	0.1953372	0.07861631	0.05199582	0.0698155	0.02798558
1202.192	0	0.001466291	0.001111149	0.003335806	0.002871937	0.0003307065	0.0003022897	0.0002879896	0.0002761404	0.002560811	0.002025606	0.001242561	0.0008747324	0.000195588	0.0001162334	0.0001801278	0.0001830944	0.0006029656	0.0005075597	0.0005217191	0.0004112818	0.0002061024	0.0001833475	0.0002554655	0.0001054697
1202.193	0	0.001536735	0.001209545	0.003308086	0.002940334	0.0003879632	0.0003829268	0.0002287561	0.0002707738	0.00257263	0.002088456	0.00125107	0.0008592838	0.0001669451	0.0001426659	0.0001970704	0.0002304455	0.000532576	0.0004232084	0.0004451116	0.0004968241	0.0002332516	0.0001845009	0.0002354261	0.0001749678
1202.290	0	0.001492251	0.001365353	0.003164346	0.002883049	0.0003965565	0.000352766	0.0002339034	0.0003412979	0.002569883	0.001995949	0.001220295	0.0009607598	0.0001509007	0.0001447332	0.0002618047	0.0002399508	0.0006438404	0.0004811365	0.0004261336	0.0005142525	0.0001961778	0.0002196371	0.0002575091	0.0001550432
1202.292	0	0.6686728	0.6033397	1.584544	1.430078	0.153097	0.1392473	0.07819465	0.09380031	1.266178	0.9878789	0.5836303	0.4506532	0.04229517	0.03072729	0.04225044	0.04868517	0.2873134	0.2075788	0.190153	0.2255622	0.08429335	0.04857151	0.06619315	0.03499118
1202.292	0	0.001366095	0.001201739	0.003084999	0.002822407	0.0003656824	0.0003488826	0.0002366865	0.0002237204	0.002491577	0.001999994	0.001262108	0.0008734025	0.0001128916	0.0001383077	0.0001250266	0.0001726496	0.0006281576	0.0004270041	0.0004654674	0.0005540908	0.000223585	0.0001227004	0.0002075776	0.0002216078
1202.293	0	0.001350153	0.001205005	0.003201569	0.002836244	0.0003348003	0.0003167334	0.0002326348	0.0001838007	0.002525694	0.001992599	0.001189486	0.0008563817	0.0001620575	0.0001602369	0.0002015546	0.0001902933	0.0005537601	0.0004375367	0.0004316806	0.0005465738	0.000215311	0.0001568371	0.0001729563	0.0001196365
1202.391	0	0.001304286	0.00142006	0.002980284	0.002662753	0.0003744243	0.0003227551	0.0001682927	0.0002678709	0.002410518	0.001871688	0.001083428	0.0008765365	0.0001913073	0.0001742024	0.0001976041	0.0001996565	0.0006642966	0.0004868113	0.000413218	0.0004849955	0.0002633952	0.0001603081	0.0002011749	0.0001520265
1202.391	0	0.6135094	0.6337226	1.465533	1.337754	0.1722514	0.136597	0.07378104	0.08477227	1.168306	0.8934063	0.5167039	0.4303939	0.05467678	0.03671734	0.04596489	0.0471375	0.2874939	0.2053476	0.1605917	0.2279147	0.08351471	0.03634013	0.04686508	0.0421945
1202.392	0	0.001270964	0.001316038	0.003005312	0.002678998	0.0003671301	0.0003232057	0.0002367744	0.0002812123	0.002336746	0.001766377	0.001055291	0.0008715681	0.0002644896	0.0001866802	0.0001606747	0.0001910725	0.0006754353	0.0004680698	0.0003845522	0.0005264706	0.0002538867	0.0001949043	0.0002135996	0.0001952902
1202.393	0	0.001211107	0.001324049	0.002943017	0.002689164	0.0003617884	0.000367958	0.0001925545	0.0002156291	0.002413887	0.001816339	0.001094787	0.0008590695	0.0001987608	0.0001375371	0.0002399718	0.0001568169	0.0006219174	0.0003987724	0.0004374023	0.0004744131	0.0002364942	0.0001496539	0.0001802047	0.0001353015
1202.491	0	0.001283229	0.0013456	0.002853487	0.00256966	0.0003746354	0.0002821794	0.0001662233	0.0002273987	0.002213429	0.001633798	0.0009618607	0.0007445654	0.0001376099	0.0001908591	0.0001786423	0.0001785752	0.0006125419	0.0004054675	0.0003025792	0.0005471371	0.0002240596	0.000114742	0.0001973352	0.0002524011
1202.492	0	0.5750822	0.6401516	1.405144	1.288443	0.1520044	0.1295147	0.06103751	0.0714234	1.08726	0.8139011	0.476909	0.4083472	0.05055386	0.04933318	0.04312163	0.04794594	0.2683816	0.1849852	0.1339731	0.2252049	0.06031986	0.03095668	0.05285043	0.03525018
1202.492	0	0.001156687	0.001285889	0.002852682	0.002600978	0.000367139	0.0002904266	0.0002295324	0.0002246984	0.002183523	0.001711836	0.001042753	0.0008422086	0.0001522278	0.0001408623	0.0001720516	0.0002312392	0.0006019061	0.0003751909	0.0003345191	0.0005159981	0.000163933	0.0001174118	0.0002211866	0.0001593171
1202.493	0	0.001197302	0.001290327	0.002843813	0.002595489	0.0003521867	0.0002714677	0.0002508412	0.0002988417	0.002215494	0.001653552	0.001074254	0.0009144273	0.0001836803	0.0001380621	0.0001534353	0.0001795914	0.0006542016	0.0003986885	0.0003615429	0.000485451	0.0001769321	0.0001703336	0.0001593639	0.0001933489
1202.590	0	0.001319054	0.001517853	0.003080742	0.002805819	0.0003708197	0.0003926864	0.0001885977	0.0002116941	0.002368874	0.001757276	0.001053481	0.0007967149	0.0001787384	0.0001400177	0.0001383494	0.0001839066	0.0005303403	0.0003756215	0.0004151864	0.0004476336	0.0002177967	0.0001000377	0.0002398317	0.0001690167
1202.591	0	0.5787401	0.7017366	1.556969	1.40704	0.1409365	0.1383215	0.07767592	0.07008512	1.139256	0.8412824	0.5394657	0.4050125	0.06020238	0.04565807	0.05823812	0.05096078	0.2484054	0.1492531	0.1479238	0.2157319	0.07434428	0.04402428	0.06072714	0.03736435
1202.592	0	0.001147713	0.001354455	0.003104044	0.00279795	0.0003268373	0.0003137892	0.0002632049	0.0002108967	0.002303346	0.001715728	0.001120039	0.0008724118	0.0001683057	0.0001370519	0.0002291327	0.0002105536	0.0005690764	0.0002747652	0.0003569606	0.0004544347	0.0002151728	8.571316e-05	0.0002436101	0.0001512348
1202.593	0	0.001181238	0.0014362	0.003194757	0.002835563	0.0003537121	0.0002777631	0.000274334	0.0002188955	0.002323968	0.001612023	0.001113152	0.0009372204	0.0002662356	0.0001593697	0.0001786787	0.0002222592	0.0005512733	0.0004146984	0.0003315096	0.0004722035	0.0001847604	0.0002246785	0.0001807982	0.0001432009
1202.690	0	0.001284296	0.00160438	0.003201568	0.002834286	0.0003614357	0.0002941302	0.0002010226	0.0002721421	0.00227786	0.00152509	0.001112012	0.0007898726	0.0001402214	0.0001689605	0.0001741084	0.000187462	0.0005365275	0.0003422761	0.0003452633	0.0004191072	0.0002033055	0.0001109471	0.0001821342	0.0001784623
1202.691	0	0.5683064	0.7269634	1.587615	1.443028	0.1322608	0.1242879	0.08066068	0.07850222	1.111401	0.7552425	0.538828	0.3914256	0.05004785	0.04154259	0.03413424	0.04588188	0.2428109	0.1351506	0.1479799	0.1951407	0.06318385	0.04879642	0.07487374	0.03783517
1202.692	0	0.001185553	0.001480379	0.003167148	0.002769097	0.000342662	0.00032201	0.0002601196	0.0002321978	0.00228024	0.001543681	0.0011412	0.0007272729	0.000165202	0.0001746093	0.0001604751	0.0001690435	0.0004405543	0.0003532499	0.0003771469	0.0004013118	0.0001225309	0.0002251211	0.0002025449	0.0002029846
1202.693	0	0.00114494	0.001492271	0.003189911	0.002901085	0.0003185964	0.0003220978	0.0002437157	0.0002391551	0.002282183	0.001522389	0.001147929	0.0008816673	0.0002314775	0.0001179455	0.000213171	0.0002235314	0.0005446899	0.000400415	0.0003722893	0.0004532456	0.0001855369	0.0001417416	0.0001949103	0.0001375942
1202.790	0	0.001180166	0.001499921	0.003206714	0.002802686	0.0003797644	0.000278675	0.0002278344	0.0002432705	0.002241537	0.001333635	0.001119179	0.0007977218	0.000157545	0.0001753836	0.0001519219	0.0002014312	0.0005873844	0.0004117881	0.0003992767	0.0003450602	0.0001710054	0.0001965001	0.0001988559	0.0001387739
1202.791	0	0.5456327	0.699016	1.587761	1.404215	0.1319475	0.1201445	0.08154198	0.07968508	1.071577	0.6601785	0.5483396	0.3800379	0.04678934	0.04766784	0.03411021	0.04597019	0.2698196	0.1742662	0.1591632	0.1701976	0.06377114	0.05402945	0.07555332	0.0277046
1202.792	0	0.001052732	0.001401252	0.003242452	0.002817905	0.0003716903	0.0003117066	0.0001919042	0.0002653779	0.002206282	0.001336732	0.00111663	0.0007984711	0.0001642869	0.0001149708	0.0001868992	0.0001946394	0.0005629604	0.0003338892	0.0003979438	0.0003861442	0.0001834781	0.0002083925	0.0002497755	0.0001363054
1202.793	0	0.001125566	0.001364866	0.003177491	0.002763182	0.0003206331	0.0002568683	0.0002475259	0.0002511687	0.002167949	0.001397822	0.001190935	0.0008829063	0.0001673246	0.0001576676	0.0001734592	0.0001776025	0.0005590316	0.0004639353	0.0003635429	0.0003609518	0.0001655767	0.0002400679	0.0002268197	0.0001622264
1202.890	0	0.001194861	0.001292432	0.003053788	0.002780168	0.0002666601	0.000268894	0.000229648	0.0002682298	0.002020328	0.001263821	0.001153761	0.0009058209	0.0001473849	0.0001548819	0.0001412628	0.0002135374	0.0007200405	0.0004514961	0.0004220994	0.0003391527	0.0001520363	0.0001594831	0.0002662726	0.0001411025
1202.891	0	0.5469753	0.6280341	1.540286	1.34528	0.1178872	0.1065734	0.08837909	0.07818867	0.9993798	0.6016637	0.5825947	0.3852545	0.04624248	0.04700494	0.04345168	0.05249425	0.315155	0.2135153	0.1515312	0.1477957	0.05993637	0.05745063	0.0836537	0.02567354
1202.892	0	0.001149051	0.001255308	0.003042867	0.002668814	0.0003272693	0.0002613058	0.0002703333	0.0002916439	0.002045737	0.001179075	0.001189726	0.0007761256	0.0001640394	0.0001148802	0.0001657146	0.0001962366	0.0006197312	0.0004089888	0.0003551791	0.0003269678	0.0001803905	0.0001875238	0.0002073536	0.0001618642
1202.893	0	0.001175688	0.001350331	0.003157377	0.002753862	0.0002880085	0.0002711923	0.000224409	0.0002654368	0.00204515	0.001234573	0.001167519	0.0008124086	0.0002113289	0.0001831917	0.0001809156	0.0002210285	0.0006796267	0.0004528833	0.0003690617	0.0003310794	0.0001996841	0.0002411322	0.0002950197	0.0001801696
1202.990	0	0.001257059	0.001288925	0.003284047	0.002802137	0.0003028387	0.0002728722	0.0003444049	0.0002506944	0.002114349	0.001266381	0.001276983	0.0007800661	0.0001541122	0.0001253245	0.0001486543	0.0002760959	0.000749687	0.0005047703	0.0002530356	0.0004055215	0.000170633	0.0002045022	0.0002336321	0.0001873382
1202.991	0	0.5682788	0.595178	1.572396	1.372377	0.12524	0.1088926	0.08983927	0.08339624	1.014615	0.634644	0.6132956	0.406612	0.05869998	0.04160262	0.04751483	0.05726814	0.3491913	0.2125917	0.1102603	0.1229842	0.06747583	0.05481047	0.08184079	0.02656642
1202.992	0	0.001204948	0.001290438	0.003123804	0.002766692	0.0003429932	0.0002577933	0.0002742046	0.000276434	0.002005405	0.001241257	0.001286716	0.0007921214	0.0001766281	0.0001553682	0.0001477541	0.0001869584	0.0007368303	0.000457286	0.000202016	0.0002844525	0.0001669885	0.0001857584	0.0002258892	0.0001676879
1202.993	0	0.001196266	0.001240489	0.003180265	0.002739506	0.0003443781	0.0003022369	0.0002512821	0.0002642238	0.002096119	0.001335836	0.001249209	0.0008821335	0.0002144471	0.0001448607	0.0001571362	0.0001560438	0.0007559503	0.0004612701	0.0002586167	0.0002666705	0.0002101782	0.000201174	0.0002500091	0.0001356406
1203.090	0	0.001358518	0.001234752	0.003302901	0.002885825	0.0002999688	0.0002687342	0.0003406139	0.0002831451	0.002197176	0.001362738	0.001263329	0.0008806607	0.0001791766	0.000110316	0.0001882765	0.000248794	0.0007940668	0.000460145	0.0002552417	0.0003209236	0.0001815611	0.0002179217	0.0002180875	0.0001869114
1203.091	0	0.6041464	0.5922403	1.652728	1.422432	0.1241804	0.09988118	0.09746918	0.1158963	1.053459	0.6992332	0.6268572	0.4447975	0.05784318	0.04355633	0.0416019	0.05704892	0.351128	0.1927201	0.07922642	0.15022	0.0559996	0.04435627	0.06381419	0.03718389
1203.092	0	0.001353019	0.001247481	0.003295832	0.002790934	0.0003249652	0.0002910927	0.0002260953	0.0003166319	0.00216595	0.001408263	0.00120713	0.0009164905	0.0001349626	0.0001460555	0.0001794312	0.0002036146	0.0006721514	0.0003957183	0.0002696896	0.0003372288	0.0002054216	0.0002041695	0.0002997018	0.0001678189
1203.093	0	0.001316954	0.001273436	0.003275718	0.00283899	0.0003286505	0.0002813831	0.0002563563	0.0002568004	0.002240464	0.001453111	0.001259942	0.0009995356	0.0002119843	0.0001998193	0.0001612219	0.0002032674	0.000696905	0.0004001905	0.0002690054	0.000435914	0.0001593053	0.0001557592	0.000199875	0.0001933528
1203.190	0	0.001351508	0.001127115	0.00326703	0.002788899	0.0002902628	0.0002429776	0.0002267685	0.0002861316	0.002159523	0.001476608	0.001260274	0.0008952401	0.0001397906	0.0001277043	0.0001725678	0.000178509	0.000712558	0.0005156043	0.0004044359	0.000429697	0.0001760936	0.0002348705	0.0002143454	0.0001985705
1203.191	0	0.5864921	0.5345511	1.598206	1.39756	0.1443638	0.1025299	0.1024688	0.118846	1.063521	0.7090066	0.6327789	0.4628673	0.06210697	0.03424831	0.02866117	0.05177152	0.3533703	0.1936498	0.1168651	0.1628705	0.05180009	0.04806463	0.05857977	0.03908521
1203.192	0	0.001248336	0.001131708	0.003167512	0.00282705	0.0003434598	0.0003137332	0.0002770247	0.0003544702	0.002147803	0.001458495	0.001357002	0.0009661474	0.0001791905	0.0001781319	0.0001872047	0.000203009	0.0007765607	0.0004277373	0.0003490387	0.0003690537	0.0001591756	0.0001496019	0.0002350787	0.0001469216
1203.193	0	0.001193958	0.001093325	0.003169922	0.002757012	0.000335999	0.000256695	0.0002069428	0.0002743439	0.002131991	0.001400308	0.001246143	0.0009347094	0.0001938095	0.0001582925	0.0001268367	0.0001784741	0.0007537021	0.0004679364	0.0003121192	0.0004117125	0.0001551442	0.0001588682	0.0001873416	0.0001616195
1203.291	0	0.001368103	0.001020742	0.003023775	0.002708157	0.0003131722	0.0002795519	0.0002375902	0.00028796	0.002089862	0.001529787	0.001269098	0.0009391145	0.0001913096	0.0001883941	0.0001527321	0.0001409826	0.000718662	0.000563704	0.0004790884	0.000383485	0.0001727595	0.0001794368	0.0002240858	0.0001685296
1203.291	0	0.5975011	0.4375866	1.490482	1.339047	0.1289302	0.1010944	0.09875071	0.108915	1.048994	0.7010461	0.6115704	0.4608553	0.05805617	0.03651605	0.02828769	0.04472475	0.3410323	0.2422654	0.1555005	0.1524614	0.05236042	0.03989851	0.04790609	0.04137155
1203.293	0	0.001202736	0.0008715032	0.003023429	0.002694893	0.0003075459	0.0002931893	0.0002192819	0.0002994508	0.002160685	0.001517265	0.001231405	0.0009844474	0.0001776009	0.0001213091	0.0001575178	0.0001688743	0.0006511571	0.0004353636	0.0004170208	0.000344774	0.000152374	9.792514e-05	0.0002102033	0.0001899893
1203.293	0	0.001238282	0.0008753685	0.0030219	0.002696658	0.0003126004	0.0002601025	0.0001865334	0.0003168895	0.002086081	0.001431849	0.001206824	0.000996246	0.0001585539	0.0001236104	0.0001527674	0.0001690786	0.000689267	0.0005547479	0.0003388967	0.0003465585	0.0001617105	0.000139464	0.0001379266	0.0001720465
1203.390	0	0.001435735	0.000709102	0.002790079	0.002464627	0.0003524754	0.0002230722	0.0002472287	0.0002220111	0.002120702	0.001389956	0.001199663	0.0008240758	0.0001197087	0.0002140706	0.000130646	0.0001707956	0.0006655876	0.0005391859	0.0005210239	0.0003347569	0.0001119776	0.0001258671	0.000171771	0.0001419592
1203.391	0	0.6104778	0.3357004	1.379983	1.267752	0.1367776	0.101058	0.1080866	0.08383073	1.033066	0.6959386	0.5839172	0.4426049	0.0492569	0.04974955	0.03483457	0.03636336	0.2915148	0.2762326	0.1881208	0.1259828	0.0385483	0.03874054	0.0592809	0.04108611
1203.392	0	0.001246932	0.0007186375	0.00275195	0.002584351	0.0002898029	0.0002828546	0.0002960673	0.0002120235	0.002080276	0.001416357	0.001191467	0.0008753642	0.0001791434	0.0001293229	0.0001937977	0.000160916	0.000596553	0.0005860806	0.0004723028	0.0002386921	0.0001458897	0.0001517362	0.0002548913	0.0001554813
1203.393	0	0.001209099	0.0007146793	0.002821272	0.002618446	0.0003308931	0.0002616417	0.0003532897	0.0002498321	0.002133446	0.001456191	0.001239229	0.0009734259	0.0001868291	9.637041e-05	7.83441e-05	0.0002037589	0.000626199	0.0005724907	0.0004602198	0.0002851451	0.000101011	0.0002124502	0.0002075933	0.0001473442
1203.491	0	0.001413569	0.0006989724	0.002863851	0.002726353	0.000346879	0.0003226895	0.0003063599	0.0002479375	0.002238331	0.001643497	0.001175294	0.000926668	0.0002149684	0.0001613307	0.000167537	0.0001579323	0.0005572926	0.0006132854	0.0005562254	0.0002092014	0.0001616051	0.0001497107	0.00018865	0.0001191463
1203.492	0	0.634606	0.3152806	1.423748	1.365872	0.1402328	0.1312017	0.1098763	0.08841045	1.080967	0.7882348	0.5665624	0.4254725	0.05541531	0.05166355	0.03904211	0.03208451	0.2400443	0.2762556	0.2393929	0.08774933	0.04665594	0.04474322	0.06583629	0.04236872
1203.492	0	0.00134324	0.0006778346	0.002829515	0.002753467	0.0003584059	0.0002802888	0.0003009788	0.0002683818	0.002197795	0.001577356	0.001111568	0.0009220022	0.0001773384	0.0001755888	0.0001895747	0.0001718091	0.0004716321	0.0005832582	0.0005730924	0.000272334	0.0001610567	0.0001204678	0.0001852594	0.0001816879
1203.493	0	0.001329807	0.0006671148	0.002839503	0.002635626	0.000352911	0.0002840073	0.0003249035	0.0002663159	0.002153094	0.001579044	0.00119965	0.0009605306	0.000111916	0.0001671528	0.0002428898	0.0002095222	0.0004724411	0.0005921557	0.0005248006	0.0002699606	0.0001533039	0.000148865	0.0001586284	0.0001484506
1203.590	0	0.001518294	0.0006598626	0.003042974	0.002865481	0.0003509068	0.0002920592	0.0002679097	0.0002197724	0.002236654	0.001764456	0.001105343	0.0009864964	0.0001575986	0.0002314893	0.00017446	0.0001648581	0.0005135791	0.0005932251	0.0006183787	0.0002744068	0.0001309763	0.0001689289	0.0002336201	0.0001558058
1203.591	0	0.6577041	0.3027562	1.480054	1.433856	0.1331395	0.1418187	0.1100855	0.1045099	1.090431	0.8786815	0.5523738	0.4364079	0.05060974	0.07221944	0.04263786	0.03046427	0.2187783	0.2794904	0.2709126	0.1201692	0.04386575	0.06593486	0.08087193	0.04414571
1203.592	0	0.001406698	0.0006662488	0.002953498	0.002868052	0.0003009451	0.000343213	0.0002360324	0.0002129433	0.002117904	0.001708084	0.001137964	0.0008627925	0.0001245357	0.0001794319	0.0001995708	0.0002427663	0.0004223106	0.000606517	0.0005615753	0.0003135561	0.0001094454	0.0002483805	0.0002470057	0.0001474887
1203.593	0	0.00139186	0.0006215705	0.00290936	0.002785629	0.0003279035	0.0003565147	0.0003055864	0.000242728	0.002178051	0.001796088	0.001110597	0.0008531119	0.0001627224	0.0001872966	0.0001248014	0.0001353079	0.0005187176	0.0005344708	0.0005686948	0.0003175809	0.0001592943	0.0001735261	0.0002443417	0.0002389079
1203.709	0	0.001490912	0.0005468788	0.002891567	0.002751516	0.0003743626	0.0003349119	0.0003272715	0.0002159328	0.002090268	0.001739271	0.001023461	0.0009223878	0.000209172	0.0001955298	0.0001898484	0.0001953807	0.0005617703	0.0005527734	0.0006289242	0.0002925702	0.0001717505	0.0001908318	0.0002349557	0.0001778996
1203.710	0	0.6575891	0.2524182	1.437492	1.39033	0.1379206	0.1275745	0.09678211	0.082798	1.01994	0.8454305	0.5013367	0.4547718	0.04765286	0.04836496	0.05120972	0.02881851	0.2284491	0.2622448	0.2630247	0.1288123	0.0604659	0.06275243	0.07305658	0.02780088
1203.710	0	0.00137443	0.0005019683	0.002927055	0.002765569	0.0003394088	0.0002816162	0.0002560271	0.0002545482	0.002071684	0.001703705	0.001066988	0.0008600618	0.0001265536	0.000158341	0.0001799259	0.0001734416	0.0004476712	0.0005401743	0.0005767091	0.0002794386	0.0001907973	0.0001849777	0.0002972228	0.0001492993
1203.710	0	0.001358927	0.0005451527	0.002897632	0.00282303	0.0003081654	0.0003196138	0.0002823228	0.0002328563	0.002002768	0.001748468	0.0009734083	0.0009281839	0.0001317677	0.0001472073	0.0001763417	0.0001582421	0.0004663982	0.0005124972	0.000624046	0.0002725525	0.0001515846	0.0001915247	0.0002844037	0.0001514236
1203.819	0	0.001467821	0.0005443507	0.002782207	0.0027034	0.0003025617	0.0002915029	0.0002175471	0.0001961122	0.001982636	0.00165603	0.0009689849	0.0009367599	0.0001613395	0.0001167294	0.0001754162	0.0001625464	0.0005365058	0.0005687313	0.0004526772	0.0003589461	0.0001460702	0.0002108662	0.0001999479	0.0001099585
1203.820	0	0.6466363	0.1943797	1.399731	1.342722	0.1272788	0.1199986	0.0666383	0.07844608	0.9808813	0.8137215	0.4495601	0.4566024	0.0336677	0.03333318	0.04730917	0.03727335	0.2321311	0.2317214	0.2323386	0.175198	0.05957203	0.07371457	0.07252862	0.02969482
1203.820	0	0.001330833	0.0004504985	0.002724931	0.002668009	0.0003230543	0.0002698115	0.0002153291	0.0002860831	0.001994864	0.001651394	0.0009559653	0.0009419928	0.0001351717	9.140531e-05	0.0001836184	0.0001337876	0.0004092027	0.0004536935	0.0004899674	0.0003385735	0.0001672586	0.0001740349	0.0002351492	0.0001204495
1203.820	0	0.001345867	0.0004316947	0.002848696	0.002714581	0.0002858486	0.0003198983	0.0001720213	0.000243419	0.002019709	0.001654067	0.0009193909	0.0009461236	0.0001424499	0.0002084902	0.0001888717	0.0001217003	0.0004686832	0.0004724872	0.0004529593	0.0003259947	0.0001263533	0.0002032717	0.0002202505	0.0001936538
1203.890	0	0.001415438	0.0004677814	0.002656965	0.002587494	0.0002808108	0.0003792592	0.0001987893	0.0002084552	0.001915073	0.001565701	0.0008563194	0.0008839757	0.0001283201	0.0001587214	0.0001565753	0.0001902784	0.0005136551	0.0003947419	0.0004251054	0.0004798105	0.0001503775	0.0002008696	0.0002326438	0.0001704801
1203.891	0	0.6030856	0.1824163	1.317684	1.255523	0.1194859	0.1080153	0.05886846	0.07178738	0.9560134	0.7284745	0.3977857	0.4333406	0.06032708	0.0340176	0.04284197	0.04424953	0.2336747	0.1765481	0.1733077	0.2269113	0.04175971	0.06594974	0.06169671	0.02746428
1203.892	0	0.001237341	0.0004386911	0.002614195	0.002483016	0.0002882584	0.0002363364	0.0002128235	0.000323727	0.001945372	0.001477308	0.0008069539	0.0009020504	0.0002524225	0.000171723	0.0001788948	0.0001780479	0.0004455066	0.0003441702	0.0003893694	0.0004470938	0.0001356186	0.0001516638	0.0002416766	0.0001501195
1203.893	0	0.001203357	0.0004412045	0.002637594	0.002469499	0.0002522503	0.0003049926	0.0002209676	0.0002543131	0.001957081	0.001502129	0.0008837078	0.0008892052	0.0001409602	0.0001261346	0.0001669823	0.0001190915	0.0004860935	0.0004171226	0.0003898375	0.0004792678	0.000131736	0.0002553173	0.0001936265	0.000154992
1203.990	0	0.001385556	0.0005856861	0.002440022	0.002304445	0.0002915113	0.0002637846	0.0001642549	0.000218272	0.00176879	0.00130821	0.0007623578	0.0008622351	0.000145553	0.0001586664	0.0001857999	0.0001790261	0.0005680925	0.0003360961	0.0003885453	0.0006181064	0.0001993127	0.0002009102	0.0002090782	0.0002379541
1203.991	0	0.5905406	0.2442274	1.199218	1.154037	0.1135653	0.09332066	0.05503022	0.07293374	0.8985332	0.6224955	0.3674169	0.4106878	0.05941094	0.05154677	0.0457259	0.04265981	0.2317577	0.1463098	0.151262	0.2618543	0.06517491	0.06797292	0.0704007	0.02399103
1203.992	0	0.001183564	0.000521178	0.00241086	0.002332179	0.0002976338	0.0002811271	0.000156933	0.0001918639	0.001893699	0.001252241	0.0007721806	0.000809141	0.0001790024	0.0001329027	0.0001746168	0.0001662135	0.0004821225	0.0002175684	0.0004173463	0.0005210282	0.000154611	0.0002188661	0.0002294356	0.0001400739
1203.993	0	0.001175252	0.0005780253	0.002393414	0.002384289	0.0002964889	0.0002828487	0.0002105072	0.000316263	0.00183601	0.001249854	0.0008364594	0.0008640291	0.000175588	0.0001471538	0.0001616502	0.0001452141	0.0004903258	0.0002652275	0.0003299724	0.0005449778	0.000226614	0.0002054712	0.0002897979	0.0001745325
1204.090	0	0.001379231	0.000634959	0.002529641	0.002509941	0.000316459	0.0002378621	0.000201799	0.0002308386	0.00197556	0.001253382	0.0008989367	0.0008512756	0.0001284406	0.0001761367	0.0001275863	0.0002148413	0.0005697986	0.0002974222	0.0004059183	0.0006122108	0.0001531174	0.0002116642	0.0002768187	0.0001691403
1204.091	0	0.6169098	0.2655669	1.259283	1.220024	0.1283148	0.08941208	0.06959565	0.07009193	0.9663857	0.6132443	0.4241716	0.3979178	0.04235371	0.06115759	0.03845087	0.03885194	0.2562814	0.119408	0.1443062	0.2605006	0.05273392	0.05187417	0.06969382	0.03162997
1204.092	0	0.001292158	0.0005713528	0.002489075	0.002446645	0.0002894185	0.0002248316	0.0002415159	0.0002397309	0.001970553	0.001261833	0.0008709667	0.0008320823	0.000191748	0.0001977353	0.0001203121	0.0001733784	0.0005823626	0.000357712	0.0002535409	0.0006177429	0.000197243	0.0002340196	0.0001920302	0.0001767438
1204.093	0	0.001287523	0.0006179311	0.002576364	0.002507285	0.0002910487	0.0002402607	0.0001634467	0.0001988634	0.001969701	0.001275518	0.0008173008	0.0008019956	0.0001495649	0.0002096785	0.000130383	0.0001809649	0.0005241024	0.0003257676	0.0003487278	0.0005671895	0.0001402774	0.0002185094	0.0002521545	0.0001191772
1204.190	0	0.00132919	0.0006192269	0.002565209	0.002477974	0.0002982236	0.0002121312	0.0002547282	0.0002109548	0.001999129	0.001231853	0.001024238	0.0007531485	0.0001408438	0.0001591418	0.0001802914	0.0001770883	0.0005827933	0.0002181972	0.0003888422	0.0005519622	0.0001251911	0.0001530807	0.0001998667	0.0001578146
1204.191	0	0.5971046	0.2730607	1.288353	1.222478	0.1335789	0.08926917	0.09249212	0.06333194	0.9825326	0.5918072	0.4726712	0.3774892	0.03574205	0.0488441	0.04569285	0.03885712	0.2448155	0.09326295	0.1351854	0.2501099	0.04245154	0.04625687	0.06056572	0.04872605
1204.192	0	0.00124238	0.0005653616	0.002609096	0.002396031	0.0003044159	0.0002378082	0.0002672599	0.0001663517	0.002032568	0.001206935	0.001009035	0.000833157	0.0001822219	0.000114582	0.0001413473	0.0001923721	0.0005030474	0.0002793271	0.000253939	0.0005820718	0.0001247159	0.0002124577	0.0002490777	0.0002329315
1204.193	0	0.001262068	0.0006270443	0.002589092	0.002430171	0.0003395688	0.0002572957	0.000202112	0.0002197092	0.002015407	0.001220241	0.001007046	0.0007694428	0.0001460324	0.0001415091	9.224548e-05	0.0002324153	0.0005317158	0.0002315174	0.0003238586	0.000518997	0.0001609639	0.0001666249	0.0002071277	0.0001511711
1204.291	0	0.001091745	0.0006368935	0.002355359	0.00217617	0.0002849329	0.0002162628	0.0002094861	0.000254862	0.001765096	0.0009391589	0.0009585811	0.0007501472	0.0001378801	0.0001164529	0.0001593498	0.0001723786	0.0005949205	0.0001901346	0.0003783621	0.0003674968	0.0001782111	8.78627e-05	0.0001904694	0.0001404442
1204.292	0	0.487471	0.2693215	1.157435	1.064674	0.1159331	0.07985835	0.07556673	0.06235959	0.8631711	0.4778825	0.4506151	0.3505463	0.04032374	0.03388148	0.03759045	0.03422274	0.2598807	0.09011864	0.1386545	0.2053077	0.05226097	0.02794674	0.05266353	0.03803426
1204.292	0	0.0009918036	0.000685167	0.002379281	0.002188659	0.0002903453	0.0002328468	0.0002498622	0.0002390589	0.00174701	0.0009607411	0.0008963101	0.0007159925	0.0001587297	0.0001365522	0.0001465701	0.0001884528	0.0005506154	0.0002321645	0.0003180852	0.0004285171	0.0002420636	0.0001367765	0.0001961742	0.0001499474
1204.293	0	0.001012048	0.0006048983	0.002333523	0.002253763	0.0002490809	0.0002192895	0.0002619534	0.0002020556	0.001712883	0.001013438	0.000958894	0.0007632727	0.0001175692	0.0001532933	0.0001162559	0.0001508474	0.0005323833	0.000231103	0.0003461612	0.0004760647	0.0001232323	0.0001718007	0.0002360302	0.0001040341
1204.390	0	0.001042592	0.0007633412	0.00241587	0.002226878	0.0003100239	0.0001891863	0.0002047142	0.0002323053	0.001669363	0.0009272547	0.0009956561	0.0007068556	0.0002008719	0.000165375	0.0002053128	0.0001951824	0.0005823791	0.0003113951	0.0004479423	0.0002951958	0.0001228531	0.000164034	0.0002224667	0.0001051964
1204.391	0	0.4445423	0.3209518	1.197732	1.084771	0.09771742	0.08218644	0.0766875	0.05520036	0.7994358	0.4589294	0.4884456	0.3483831	0.04262139	0.04017511	0.05469317	0.03826565	0.2567724	0.09830773	0.1709078	0.1585879	0.03333572	0.03164111	0.06568655	0.03099838
1204.392	0	0.0009631398	0.000672624	0.00235695	0.002079628	0.0002729571	0.0001594217	0.0002212063	0.0002463258	0.001590102	0.0009344468	0.001022133	0.0007003654	0.0001072781	0.0001315428	0.0002248343	0.0001880512	0.0005065303	0.0002916788	0.0003378774	0.0003461532	0.0001893046	0.0001520931	0.0001702457	0.0001531711
1204.393	0	0.0009785324	0.0006500534	0.002371315	0.002178769	0.0002660596	0.0002140988	0.0002142083	0.0001801948	0.001624162	0.0009701545	0.001050619	0.0006934079	0.0001431586	0.0001691339	0.0002171228	0.0001660112	0.0004895188	0.0002952942	0.0005057753	0.0002938847	0.0001175331	0.0001323796	0.0001924918	0.0001220427
1204.490	0	0.0009311527	0.0008827392	0.002521666	0.002327442	0.0002615635	0.0002395637	0.0001890492	0.0002635934	0.001568088	0.001039433	0.001039302	0.0007744592	0.0001307976	0.0001487029	0.0001719797	0.00017742	0.0005616581	0.0002923991	0.0004552122	0.0004031281	0.0001187652	0.0001250949	0.0002989901	0.0001019197
1204.491	0	0.3875605	0.3880437	1.24585	1.139146	0.1006392	0.07925551	0.07864472	0.07018714	0.7596381	0.4732334	0.5203838	0.3500527	0.0344725	0.04546693	0.05558744	0.03358669	0.2464943	0.1159051	0.1973424	0.1462439	0.04176874	0.03205526	0.06642439	0.01882476
1204.492	0	0.0007957401	0.0008117451	0.002496403	0.002244228	0.0002416088	0.0002216608	0.0002540543	0.0002083677	0.001578932	0.0009937657	0.001150274	0.0007150093	0.000131402	0.0001642965	0.0002550789	0.0001521109	0.0005492831	0.0003261205	0.0003933234	0.0003370498	0.0001731495	0.0001090487	0.0002526612	0.0001499844
1204.493	0	0.000786173	0.0008125151	0.002555152	0.002211311	0.000288309	0.000264234	0.0001708495	0.0002317072	0.001555591	0.001021283	0.001043853	0.0007601449	0.0001896872	0.0002017226	0.0001893534	0.000220872	0.0005348867	0.0002672846	0.0005060436	0.0003652639	0.0002196906	0.0001800341	0.0002341369	0.0001311688
1204.590	0	0.0007400268	0.0009355571	0.002301189	0.002083705	0.0002545111	0.0002220163	0.0002736387	0.0002402227	0.001416944	0.001035418	0.001089695	0.0007951984	0.0001523117	0.0001727593	0.0002054182	0.0001253101	0.00054684	0.0003110251	0.0005203775	0.0003790491	0.0001504793	0.0001029065	0.0001583774	0.0001393793
1204.591	0	0.3012839	0.4183384	1.151787	1.080114	0.1083586	0.08561517	0.08208578	0.06467494	0.6990034	0.4963231	0.5369286	0.3542402	0.0524193	0.05201813	0.05637777	0.0283526	0.231216	0.1316397	0.2354128	0.1791335	0.04151813	0.03670841	0.06209915	0.02741417
1204.592	0	0.0006531844	0.0009076502	0.002339668	0.002244635	0.0002736952	0.0002414561	0.0002591873	0.0002636445	0.001488528	0.0009678414	0.001127063	0.0007616417	0.0001429915	0.000149746	0.0001564664	0.0001552041	0.0004670609	0.0003708538	0.0004609886	0.0003433851	0.0001530965	0.0001594212	0.0002291571	0.0001534203
1204.593	0	0.0006742674	0.000829384	0.002338068	0.002218233	0.000297167	0.0001848023	0.0002713213	0.0001684249	0.001441174	0.0009764699	0.001192802	0.0007811629	0.0001988025	0.0001161833	0.0001942276	0.0001448794	0.0004754921	0.0003148527	0.0004753542	0.0004088802	0.0001249159	0.0001495796	0.0002759099	0.0001249268
1204.690	0	0.0007195499	0.00097222	0.002293874	0.002033341	0.0002250847	0.0002575728	0.0002466924	0.0002216434	0.001393947	0.001091956	0.001182688	0.000709319	0.0001541101	0.0001420679	0.0001971571	0.0001473148	0.0005045292	0.0003739293	0.0006227377	0.0004921987	0.0001238265	0.0001419821	0.0001846404	0.0001495097
1204.691	0	0.2742417	0.4352735	1.112505	1.043619	0.1073792	0.1034067	0.07795614	0.06155406	0.6863529	0.5349722	0.5534829	0.3515879	0.05180122	0.04074317	0.0526478	0.02958785	0.2111044	0.1510739	0.2735081	0.2179499	0.04504261	0.03810528	0.07252087	0.03415466
1204.692	0	0.0006138792	0.0009472496	0.002339202	0.002088927	0.0002555603	0.0002635611	0.0002425846	0.0002193335	0.001433074	0.001157584	0.00112742	0.0006818707	0.0001515186	0.000141457	0.0001604719	0.000201243	0.0004272057	0.0003299686	0.000615707	0.000558644	0.0001340245	0.0001453313	0.0001947829	0.0002192768
1204.693	0	0.0005523604	0.0008834557	0.002312455	0.002141312	0.0002859007	0.0002987678	0.0002832795	0.0001723044	0.001380231	0.001180973	0.001111658	0.0006733055	0.0001327406	0.0001715831	0.0001737441	0.0001301905	0.0004330308	0.0003461232	0.0005583328	0.0004554155	0.0001160711	0.000134277	0.0002417764	0.0001627138
1204.790	0	0.0007136219	0.000980741	0.001934143	0.001843195	0.0002778958	0.0002891205	0.0002778741	0.0002284927	0.001179562	0.001107363	0.001047156	0.0006770056	0.0001857194	0.0001599041	0.0001538322	0.0001193404	0.0003948969	0.0004841723	0.0005951303	0.0005296349	0.0001830482	0.0001745452	0.0001569867	0.0001127833
1204.791	0	0.2683674	0.4317912	0.9536213	0.8959407	0.1018916	0.1065706	0.07601512	0.06487508	0.600748	0.5378143	0.537593	0.3420798	0.04071068	0.05268162	0.05573871	0.02479095	0.1773207	0.1940934	0.2790214	0.2501467	0.0551444	0.05092881	0.06545245	0.04020865
1204.792	0	0.0005021791	0.0008547128	0.001926269	0.001688518	0.0002636583	0.0002423544	0.000228885	0.0002284939	0.001233699	0.001028033	0.001056621	0.0006719902	0.0001392524	0.0001417212	0.0002106853	0.0001392527	0.0003806268	0.0004631956	0.0006354026	0.0005089816	0.0001361186	0.0001810129	0.0002199862	0.0001775501
1204.793	0	0.0005906189	0.0009015258	0.001922532	0.001767275	0.000286247	0.0002739813	0.0002161344	0.0002517134	0.001220073	0.001085515	0.001127792	0.0008137348	0.0001718671	0.000188063	0.0002408667	0.0001769329	0.0004100185	0.0004589022	0.0005840789	0.000544077	0.0001899602	0.0002433666	0.000192001	0.0002330143
1204.890	0	0.0007438605	0.0009651736	0.002029025	0.001850171	0.000201012	0.0002554121	0.0002287642	0.0002137932	0.001278736	0.001125886	0.001044732	0.0007880065	0.0001507678	0.0001954001	0.0001399688	0.0001576992	0.0003064702	0.0005282068	0.0005304694	0.0005497236	0.0001863354	0.0002071659	0.0002247372	0.000135529
1204.891	0	0.2953313	0.4480737	0.976172	0.9045438	0.09259089	0.1120374	0.07370037	0.06387698	0.6126487	0.5656832	0.5371589	0.3581531	0.04581868	0.04923826	0.0594501	0.03426036	0.1432692	0.2103213	0.246702	0.2364198	0.05698322	0.05171931	0.06102293	0.04010168
1204.892	0	0.0005971472	0.0009043801	0.001981917	0.001774352	0.0002261869	0.0002656354	0.000183047	0.0001498192	0.001241953	0.001141805	0.001061712	0.0007092825	0.0001788658	0.0001592104	0.0002361298	0.0001700619	0.0003744054	0.0004720602	0.000564732	0.0004948446	0.0001997934	0.00020456	0.0002416284	0.0001463436
1204.893	0	0.0006374904	0.0009811462	0.00200567	0.001808083	0.0002472518	0.0003022239	0.0002068875	0.0001753592	0.001271412	0.001145928	0.00118898	0.0007578184	0.000170652	0.0001837519	0.0001641325	0.0001159227	0.0003411688	0.0004740736	0.0005171731	0.0004734354	0.0002101524	0.0002103608	0.0001636354	0.000157167
1204.990	0	0.0007795206	0.0009701124	0.002072552	0.001808522	0.0002118901	0.0002634973	0.0002267828	0.0001698173	0.001285326	0.001205362	0.001036723	0.0008099728	0.0001593541	0.0002008805	0.0001718154	0.0002173893	0.0002707966	0.0005574664	0.0003682948	0.0004881505	0.0001187431	0.0002428236	0.0001806068	0.0001455523
1204.991	0	0.3127573	0.4469588	1.024411	0.9105948	0.09770753	0.08788036	0.0835632	0.06633612	0.6520613	0.5750524	0.5203899	0.3831014	0.04619651	0.05548322	0.05426685	0.03683751	0.1292564	0.2317091	0.1911116	0.2076262	0.05417402	0.05095291	0.05385985	0.03332962
1204.992	0	0.0006565587	0.0009502116	0.002088074	0.001887703	0.0002807417	0.0002214849	0.0002302925	0.000195124	0.001338442	0.001153055	0.001059567	0.0007112919	0.0001685102	0.0001487083	0.0001844878	0.0001843153	0.0003674108	0.0004855	0.0003644786	0.000507155	0.0001965271	0.0001294815	0.0001837135	0.0001717123
1204.993	0	0.0006796744	0.0008708408	0.002064412	0.001955266	0.0002512101	0.0002439992	0.000205955	0.0002609671	0.001385575	0.001196345	0.00107057	0.0008351646	0.0001350714	0.0002123224	0.0002032992	0.0001926835	0.0003716049	0.0005255024	0.0004760085	0.0004631553	0.0002245096	0.0001855433	0.0002225166	0.0001515438
1205.090	0	0.0008019279	0.0009068964	0.001988585	0.001725335	0.0002956268	0.00021641	0.0001752198	0.0001946736	0.001340619	0.001120732	0.0008999819	0.0008125162	0.0002232162	0.0001956792	0.0002269009	0.0001716572	0.0004132751	0.0005768588	0.0003171	0.0003559789	0.0002446475	0.000142007	0.0001752809	0.0001282703
1205.091	0	0.2957893	0.4197581	0.9623911	0.8539421	0.09201859	0.08174436	0.07488986	0.06049561	0.6396091	0.5554671	0.4623865	0.4074406	0.04385888	0.04880191	0.04403228	0.03390903	0.141811	0.2639574	0.1345215	0.1654261	0.05527355	0.04356478	0.03802729	0.03238416
1205.092	0	0.0006493144	0.0008825534	0.001928144	0.001737495	0.0002321068	0.0002291227	0.0002109366	0.0002490435	0.001260747	0.001113558	0.0009536989	0.0008642654	0.0001790004	0.000164492	0.0001525625	0.000187862	0.000279246	0.0005343157	0.0003111128	0.0003814093	0.0001838908	0.0001740834	0.0002639286	0.0001833464
1205.093	0	0.0007302008	0.0008726748	0.001970289	0.001680333	0.0002686684	0.0001997903	0.000189904	0.0002182303	0.001306621	0.001157748	0.0009435104	0.0008860086	0.0001689753	0.0001983129	0.0001387868	0.0001525542	0.0004082673	0.0005295728	0.0003265123	0.0003779777	0.0002006571	0.0001798779	0.0001800888	0.0001662636
1205.190	0	0.0008143403	0.0008596221	0.001460803	0.001431518	0.0002520709	0.0002424604	0.0002121391	0.0001880791	0.001130667	0.001003836	0.0007822302	0.0007621884	0.0001684996	0.0001843727	0.0002715014	0.0001524897	0.0004653957	0.0006483407	0.0003957671	0.0003671437	0.0002021932	0.0001593867	0.0001669311	0.0002003544
1205.191	0	0.3235737	0.4080732	0.729734	0.7002794	0.08068642	0.06900905	0.05819491	0.0587438	0.5203896	0.4940897	0.3834788	0.363561	0.03172329	0.04882349	0.04522439	0.04117077	0.1594329	0.2862829	0.1929071	0.1427679	0.05792043	0.04778105	0.04055504	0.03304071
1205.192	0	0.000686326	0.0008064356	0.001524071	0.001390595	0.0001971279	0.0002339507	0.000205116	0.0002620045	0.001050623	0.0009827941	0.0008198659	0.0008185331	0.0001701594	0.0001708703	0.0002883412	0.0001657025	0.0003673233	0.0005452121	0.0004426466	0.0003285139	0.0001742795	0.000188411	0.0002322197	0.0001485447
1205.193	0	0.0007483769	0.0008775803	0.001495769	0.001476143	0.0002465475	0.0002290444	0.0002295207	0.000236478	0.001110022	0.00102844	0.0008394215	0.0007786989	0.0001564272	0.0001772141	0.0001172121	0.0001850287	0.0003408218	0.0005909886	0.0004507028	0.0002849486	0.0001652396	0.0001688865	0.0001448018	0.0001395244
1205.290	0	0.0009063647	0.0008415655	0.00125743	0.001278102	0.0002324529	0.0002142168	0.0001733285	0.0002133363	0.001052637	0.0008885605	0.0006787432	0.0006756298	0.0001130537	0.000170351	0.0001970426	0.0001175405	0.0003363312	0.0005561567	0.0005869117	0.0003409728	0.0001215116	0.0001988707	0.0001667807	0.0001843569
1205.291	0	0.3762534	0.3892354	0.6056382	0.6018832	0.07500194	0.06501593	0.04285376	0.04947453	0.4858903	0.4341814	0.2946462	0.3149925	0.03720356	0.02894979	0.04617813	0.04514645	0.141261	0.2633291	0.2357889	0.1461556	0.05893501	0.04317333	0.03766878	0.02408463
1205.292	0	0.0008060972	0.0008078875	0.001250518	0.001200319	0.0002026385	0.0002578389	0.0001578332	0.0001572909	0.001019616	0.0009035996	0.0006385711	0.000677682	0.0001499039	0.0001536294	0.0001901124	0.0001108916	0.0002594775	0.0005749975	0.0005583756	0.0003114251	0.0001511615	0.0001327602	0.0001790839	0.0001644946
1205.293	0	0.0008284216	0.0008368043	0.001198318	0.001209256	0.0002271574	0.000206424	0.0001882411	0.0002468246	0.001029677	0.0008995104	0.0006698278	0.0006964675	0.0001278472	0.0001472274	0.0002017869	0.0001690673	0.0003364683	0.0005355979	0.0005163673	0.0003527664	0.0001921726	8.67163e-05	0.0001204195	0.0001506117
1205.390	0	0.001030329	0.0008826712	0.001708525	0.001607296	0.0002416254	0.000228458	0.000203057	0.000205938	0.001292955	0.00104928	0.0006248703	0.0007508741	0.0001822481	0.0001726006	0.0001514181	0.0001878283	0.0004627126	0.0006016012	0.000487154	0.000334926	0.0001684268	0.0001741632	0.0001650157	0.0001359877
1205.391	0	0.4472985	0.4259743	0.7936652	0.8003269	0.09748631	0.07553528	0.04426532	0.06566519	0.610128	0.5197305	0.2981048	0.3969264	0.05267989	0.03714093	0.02997016	0.04097136	0.2230257	0.2812181	0.2460099	0.1275098	0.05893022	0.0566259	0.04187003	0.02640447
1205.392	0	0.0009257065	0.0008615776	0.001561462	0.001580483	0.0002329477	0.0002278562	0.0001846162	0.0002202333	0.001242736	0.001090691	0.0007005119	0.000824123	0.0001440421	0.0001405056	0.0001229849	0.0001484957	0.0004516415	0.0005387456	0.0005293683	0.0003094072	0.000194339	0.0001654506	0.0001552181	0.0001384953
1205.393	0	0.0009692946	0.0009537587	0.001665095	0.001632649	0.0002277302	0.0002408297	0.0002123436	0.0002350775	0.00123579	0.001100702	0.0006838797	0.0007742737	0.0001796948	0.0001839295	0.0001335484	0.0001785927	0.0004670064	0.0005908282	0.0005327465	0.0002614598	0.0002294072	0.0001710748	0.0001549253	0.000127275
1205.490	0	0.001179749	0.0008661229	0.001632157	0.001594269	0.0002061047	0.0002192453	0.0002018765	0.0001602516	0.001330307	0.001046175	0.0005453528	0.0007337415	0.0001303116	0.0001554333	0.0002009783	0.0001488793	0.0005210221	0.0005529607	0.0006418883	0.0003498763	0.000175233	0.0001792707	0.0001963452	0.0001201679
1205.491	0	0.4879846	0.4209026	0.7958876	0.8173574	0.08346404	0.07000594	0.04805683	0.06679653	0.6347453	0.4970772	0.2920186	0.3699343	0.0573153	0.04503159	0.04313384	0.03861293	0.2379374	0.2684708	0.2666423	0.1313069	0.0619826	0.07530787	0.04902158	0.02909549
1205.492	0	0.0009848257	0.0008727765	0.001681109	0.001632163	0.000242088	0.000208152	0.0001519042	0.0001792101	0.001282356	0.0009817862	0.0005486816	0.0007771042	0.0001938705	0.0001832518	0.0001545666	0.0001929889	0.0004633318	0.0005251091	0.0006202399	0.0003763169	0.0001723204	0.0001449578	0.0001588569	0.0001603783
1205.493	0	0.00107042	0.001003176	0.001697277	0.001697494	0.000239109	0.0002109877	0.0001622841	0.0001957994	0.001315673	0.0009902392	0.0006545691	0.0008025436	0.0001977796	0.0001933076	0.0001476468	0.0001752543	0.0005672878	0.0006426416	0.0005674255	0.0003391153	0.0002215055	0.0002255957	0.0001815791	0.000127132
1205.590	0	0.001013965	0.0006947857	0.001337245	0.00133881	0.0002205883	0.00017608	0.0002457824	0.0002161575	0.00119133	0.0008348856	0.0005328321	0.0006253114	0.0001631085	0.0001540019	0.0001216598	0.0002246541	0.0004999053	0.0005300519	0.0005698551	0.0003052451	0.0001719792	0.0001593736	0.0001691136	0.0001917956
1205.591	0	0.4132682	0.3057332	0.6076766	0.667755	0.08477781	0.06422006	0.03838992	0.06035802	0.5781542	0.4019985	0.2245778	0.2812673	0.06400306	0.05264071	0.03027267	0.03546293	0.2240735	0.2541475	0.290998	0.1166832	0.04834596	0.06318094	0.04535083	0.02055515
1205.592	0	0.0008497143	0.0006685585	0.001267427	0.001433987	0.000253228	0.00015875	0.0001793888	0.0002114456	0.001229717	0.0008623342	0.0005433932	0.0006088531	0.0002796283	0.0001703805	0.0001591031	0.0001596862	0.0005124939	0.000644547	0.0006085734	0.0002657013	0.0002299408	0.0002168463	0.0002072301	0.0001381945
1205.593	0	0.0008444975	0.0006681625	0.001299903	0.001442016	0.0002413709	0.0001841538	0.0001301492	0.0002134214	0.001263558	0.0008484076	0.0005362131	0.0005257853	0.0002143908	0.000217487	0.0001480154	0.0001314558	0.000470373	0.0006541586	0.0006912065	0.0002636616	0.0001530876	0.0001998402	0.0001948618	0.0001617679
1205.690	0	0.0009024899	0.0005503171	0.001083554	0.001243164	0.0002455565	0.0001972794	0.0001287902	0.000182889	0.001281491	0.0008168088	0.0005807772	0.0005764663	0.0002332256	0.0002112636	0.0001655589	0.000162253	0.0005712995	0.0005353369	0.0006447304	0.0003391649	0.0001730427	0.0001816536	0.0001567088	0.0001192804
1205.691	0	0.382269	0.2360166	0.5489493	0.6228634	0.0797057	0.06628454	0.03985204	0.05798916	0.5999863	0.3946967	0.2491662	0.2665537	0.0683987	0.05554696	0.04658186	0.03950795	0.2591152	0.239723	0.2882871	0.1026864	0.04379795	0.05973563	0.04323037	0.02455958
1205.692	0	0.0007930461	0.0004936733	0.001136921	0.00125833	0.0002409247	0.0001747995	0.0001705058	0.0002849528	0.001251557	0.0008244535	0.0005514102	0.000632354	0.0001581048	0.0001888984	0.0001622162	0.0001691669	0.0005276719	0.0004974835	0.0005707841	0.0002607333	0.0001737282	0.0001595538	0.0001661304	0.0001070368
1205.693	0	0.0008483789	0.0004591171	0.001117512	0.001247059	0.0002778561	0.0002120739	0.0001502937	0.0001962018	0.001233374	0.0008493365	0.0005847772	0.000555978	0.0001553135	0.0002333519	0.0001961694	0.0001958423	0.000489679	0.0005336812	0.0006053095	0.0003240235	0.0001603092	0.0001758921	0.0001594238	0.0001615476
1205.790	0	0.001053105	0.0006304541	0.001600806	0.00169404	0.0002259508	0.0002404655	0.0001479085	0.0001425244	0.001522185	0.001053506	0.0007920719	0.0007404116	0.0002122416	0.000187643	0.0002672608	0.0001658478	0.0007692657	0.000481149	0.0006236385	0.0003124434	0.0001682891	0.0001788793	0.0001756461	0.0001318444
1205.791	0	0.4740019	0.2561899	0.8086427	0.8490993	0.08256706	0.07240753	0.05325916	0.05301004	0.7371111	0.492694	0.3652323	0.3195973	0.07794177	0.05828869	0.04538021	0.02118633	0.3397892	0.2046272	0.2636701	0.1405176	0.05147412	0.06305821	0.03406088	0.0285273
1205.792	0	0.000986143	0.0005305485	0.001609469	0.001671766	0.0002583747	0.0001878669	0.0001582024	0.0001813668	0.001493151	0.001042285	0.0007464364	0.0007216182	0.000198001	0.0001723917	0.0001408809	0.0001356129	0.0007177369	0.0004766031	0.0005725735	0.0003918186	0.0001779266	0.0003088701	0.0001503938	0.000131901
1205.793	0	0.0009974624	0.000596192	0.001653032	0.001761783	0.0002284497	0.0002073653	0.0001480312	0.0001439325	0.001530573	0.001079675	0.0007249166	0.0006191379	0.0001801924	0.0001914311	0.000244395	8.78334e-05	0.0006921456	0.0004575783	0.0006060939	0.0003438667	0.0001613691	0.0002123885	0.0002075418	0.0001364925
1205.890	0	0.001501156	0.0007285859	0.003663107	0.003324825	0.0004206913	0.0002911358	0.0003804054	0.000206749	0.002921979	0.001758283	0.0014736	0.0007937769	0.0001896709	0.0001669943	0.0001199143	0.0001631678	0.0006544042	0.0003746094	0.0004624817	0.0002731057	0.0002001809	0.000283097	0.0002130971	0.0002094126
1205.891	0	0.6548248	0.3232619	1.793384	1.664184	0.184648	0.1455411	0.1006981	0.07600165	1.414229	0.8708372	0.6554397	0.3946684	0.05985065	0.04628129	0.03809116	0.05299125	0.2775722	0.1802941	0.1703537	0.1321016	0.05972733	0.1025401	0.05340356	0.04052443
1205.892	0	0.001344439	0.0006843818	0.003636596	0.003342974	0.0004313144	0.0003851493	0.0002775704	0.0002435404	0.002841899	0.001779413	0.001389553	0.0008302469	0.0002110334	0.0001237983	0.0001618908	0.0001583649	0.000592926	0.000406587	0.0004052372	0.0002188266	0.0001452236	0.0002761429	0.0002121912	0.00019487
1205.893	0	0.001298879	0.0007670858	0.00364844	0.003369738	0.0004132298	0.0003347958	0.0002950928	0.0002173419	0.002898331	0.001707175	0.001340024	0.0008473583	0.0001978861	0.000127309	0.0001537966	0.0002003947	0.0006031892	0.000409425	0.0004517032	0.0002865057	0.0002252008	0.0002640382	0.0002028938	0.0001471113
1205.990	0	0.001332162	0.0006052673	0.003496735	0.00323879	0.0004629006	0.0003250449	0.0002890485	0.0001917289	0.003064281	0.001975863	0.00146022	0.0008936737	0.0001466685	0.0002126094	0.0001544319	0.000118174	0.0005481111	0.0004219461	0.000354767	0.0002277294	0.0002455335	0.0002724337	0.0002037972	0.0001734527
1205.991	0	0.5931899	0.2648635	1.743613	1.597393	0.2217799	0.149084	0.106274	0.07806574	1.485563	0.9464176	0.6982668	0.3965229	0.04892308	0.06387904	0.03190528	0.04373011	0.2095085	0.1705835	0.115654	0.08061019	0.06018704	0.08182108	0.05366839	0.04664865
1205.992	0	0.001235767	0.0006127585	0.003483702	0.00323501	0.0004716068	0.0003305166	0.0002696182	0.0002016327	0.003002605	0.002002291	0.001476697	0.0008259189	0.0001362894	0.0001795276	0.000122421	0.0001780184	0.0005231569	0.0004138282	0.0003708004	0.0002056268	0.0002614321	0.0002675584	0.0001804938	0.0001732727
1205.993	0	0.001214723	0.0006494368	0.003556306	0.003227559	0.0005113101	0.0003491426	0.0002900169	0.0003147534	0.003039519	0.001957007	0.001482363	0.0008590244	0.0001506414	0.000114555	0.0001282705	0.0001345956	0.0004772588	0.0003704868	0.000329169	0.0002179956	0.000216966	0.0001745891	0.0002234437	0.0001134577
1206.090	0	0.001253045	0.0003573828	0.002841149	0.002726955	0.0003508245	0.0003398991	0.0003069243	0.0002671512	0.002516513	0.001764568	0.001493243	0.0009004791	0.0001964179	0.000147696	0.0001511603	0.0002014988	0.000507655	0.0005256459	0.0003658961	0.0003715074	0.0001684984	0.0002066898	0.0001664883	0.0001710173
1206.091	0	0.5222359	0.1498393	1.401263	1.35177	0.1499976	0.1148917	0.118776	0.07455576	1.217113	0.8324404	0.695059	0.3937532	0.06441964	0.05719632	0.04251712	0.04469292	0.2437965	0.2078387	0.144127	0.1318693	0.05620324	0.07050928	0.05503785	0.03375502
1206.092	0	0.001112894	0.0003784352	0.002880332	0.002688228	0.0003355576	0.0003220359	0.0004083987	0.0001994408	0.002450153	0.001767102	0.001514879	0.0008467001	0.0001817606	0.000231646	0.0001840279	0.0001417698	0.0005475351	0.0004398305	0.0003741943	0.0003710891	0.000195579	0.0001981796	0.0002261794	0.0001300022
1206.093	0	0.00109069	0.0003778461	0.002889224	0.002778496	0.0003461801	0.0003083863	0.0003011892	0.0002315506	0.002537999	0.001762033	0.001434975	0.0008565964	0.0001848538	0.0001965134	0.0001504719	0.0001667048	0.0005795649	0.0004496299	0.0003797331	0.00033591	0.0001921446	0.0002219727	0.0002146584	0.0001933221
1206.190	0	0.001082765	0.0004121436	0.002507402	0.002480019	0.0003296137	0.0003113596	0.0003263056	0.0001771272	0.002260516	0.001848924	0.001531678	0.0008324348	0.0001744411	0.0001966795	0.0002225215	0.0001616483	0.0006743516	0.0005036654	0.0004329933	0.0004284557	0.0001904408	0.0001368326	0.0001978863	0.0001697555
1206.191	0	0.4739137	0.162186	1.238806	1.234233	0.1568429	0.134559	0.1242174	0.07547566	1.085952	0.9131419	0.7342229	0.3908208	0.07491534	0.07621722	0.06447699	0.0352262	0.2833199	0.2532381	0.184125	0.187717	0.05410704	0.06573496	0.05889349	0.04720863
1206.192	0	0.001079482	0.0003690284	0.002468864	0.002564198	0.0003657627	0.0004338312	0.0003434676	0.0003012156	0.002211583	0.001906125	0.001470127	0.0008756857	0.000195116	0.0002098659	0.0001866085	0.0002086041	0.0006647476	0.0005062158	0.000381874	0.0004876792	0.0001257963	0.00018644	0.0002281865	0.0002219438
1206.193	0	0.001031926	0.0003469811	0.002536066	0.002556218	0.000313679	0.0002923266	0.0002505847	0.0002481412	0.002222296	0.001859522	0.001473222	0.0008187354	0.0002142585	0.0001996367	0.0001394074	0.0001215848	0.000616128	0.000575571	0.0003952856	0.0004226228	0.0001347668	0.000195434	0.0001869289	0.0001969285
1206.290	0	0.000878468	0.0006400174	0.002167913	0.002152802	0.0003304446	0.0003023756	0.0003107926	0.0001995005	0.001909593	0.001846714	0.001543432	0.0007980679	0.0001760303	0.0002451403	0.0002410954	0.000165731	0.0007937179	0.0006385716	0.0005304022	0.0005333927	0.0001765382	0.0001989096	0.0002070051	0.0001254392
1206.292	0	0.3714904	0.2398198	1.068912	1.097108	0.1247488	0.1258112	0.1284372	0.07937897	0.9334198	0.9266797	0.7192888	0.3702794	0.08294431	0.08029438	0.06776278	0.04006665	0.3483179	0.2982782	0.2190113	0.2276632	0.0619499	0.07601178	0.07061206	0.04773511
1206.292	0	0.0008097317	0.0005070177	0.002071693	0.002266646	0.0003051682	0.0002971196	0.0003230007	0.000303209	0.001914606	0.001834347	0.001453359	0.0007945023	0.0002178189	0.0002291609	0.0001751712	0.00011791	0.0007286443	0.0006467581	0.0004032737	0.000549236	0.0001404198	0.0001726151	0.0001965813	0.0002231885
1206.293	0	0.0008099415	0.0005632215	0.002161819	0.002262034	0.0003071733	0.0003223925	0.0003229652	0.0002262399	0.001893672	0.001826555	0.001407878	0.0007334649	0.000230237	0.0002024008	0.0002045577	0.0001581244	0.0007864608	0.0006098885	0.0004780526	0.0004953045	0.0002322773	0.0002157065	0.000243225	0.0001879042
1206.390	0	0.0006978168	0.0007888689	0.002020532	0.0019873	0.0003403157	0.0003312092	0.0002609379	0.0002668794	0.001774151	0.001871988	0.00135883	0.0006980785	0.0001532114	0.0001943856	0.0002160668	0.0001279197	0.0006666484	0.0006578977	0.0005289319	0.0006321312	0.000119549	0.00020369	0.0002869075	0.0001716545
1206.391	0	0.2838212	0.337798	0.9856213	0.9997066	0.1121422	0.1087368	0.1252658	0.08426735	0.8512197	0.8945122	0.7012149	0.3602506	0.06826533	0.07314083	0.0739559	0.04768334	0.3201393	0.3033972	0.2185908	0.2514813	0.05389916	0.06862839	0.07455809	0.03641426
1206.392	0	0.0005880771	0.0007087154	0.001930196	0.001960914	0.0002681107	0.0002926261	0.0003462632	0.0002373143	0.001706184	0.001810605	0.001431042	0.0007405789	0.0002325834	0.000194808	0.0002387692	0.0002146358	0.0006107944	0.0006080568	0.0004580871	0.000574372	0.0002095742	0.0002422051	0.0002159496	0.000197987
1206.393	0	0.0005863635	0.0007460486	0.002039667	0.002173412	0.0002757821	0.0003200296	0.0003372816	0.000243854	0.001758756	0.001858649	0.00142991	0.0007638162	0.0002225045	0.0001913317	0.000206661	0.0002134988	0.0006883855	0.000646921	0.0004495036	0.0004479152	0.0001489206	0.0001751748	0.0002729808	0.0001139503
1206.490	0	0.0007193497	0.0007874687	0.002238262	0.002256635	0.0002809312	0.0002716057	0.0002690652	0.000228176	0.001963132	0.001915007	0.001418001	0.0007701372	0.0002015012	0.0002111511	0.0001857699	0.0001857465	0.0005326965	0.0006946517	0.0005271219	0.0005362528	0.0001538153	0.0002216821	0.0002519828	0.0001557927
1206.491	0	0.2769494	0.3507429	1.114665	1.045297	0.120758	0.1268816	0.1125853	0.08337719	0.9477848	0.9603056	0.6868012	0.3631796	0.06604052	0.08127671	0.06917865	0.05233314	0.2585512	0.3077499	0.2151305	0.2654408	0.06010885	0.075385	0.07928348	0.04779375
1206.492	0	0.0006043763	0.0006924276	0.00223631	0.002207026	0.0003249527	0.0003160566	0.0001980102	0.0002912561	0.001924332	0.001972975	0.001355545	0.0007144277	0.0002068017	0.0002843007	0.0002096365	0.0002685939	0.0005386943	0.0006433427	0.0004438303	0.0006146572	0.0001658578	0.0001855215	0.0003001463	0.0001554618
1206.493	0	0.0006300314	0.0007914448	0.002317437	0.002191295	0.0002918846	0.0003129538	0.0002704563	0.0002274364	0.00195611	0.001974274	0.001399614	0.000781894	0.000213294	0.0001481115	0.0002154373	0.000149317	0.0005371125	0.0006339449	0.0004863851	0.0005332064	0.0002117761	0.0002457744	0.0003132186	0.0002129906
1206.590	0	0.0008705782	0.0006518416	0.002604837	0.002232591	0.0003323044	0.0003368385	0.0002805316	0.0002155648	0.002277336	0.002145795	0.00142535	0.0008156312	0.0001223411	0.0002018513	0.0002751653	0.0001746653	0.0004931079	0.0006609911	0.0004937013	0.0004498903	0.0001535696	0.0002035993	0.0002045323	0.000200824
1206.591	0	0.3513969	0.2947162	1.29607	1.136971	0.1368541	0.1432406	0.0961952	0.07999565	1.116851	1.057936	0.6729063	0.4105834	0.04035867	0.05821918	0.07874962	0.05339852	0.2040877	0.3151665	0.2449096	0.1991917	0.03899566	0.07688691	0.08666206	0.03144119
1206.592	0	0.000761657	0.0006305854	0.00262406	0.002283928	0.0003315264	0.0003634892	0.0003319433	0.0001912243	0.00225488	0.002204795	0.001432216	0.0007865501	0.0001316455	0.0002069316	0.0002676233	0.0001851367	0.0005476729	0.0006812028	0.0005807729	0.0005085667	0.0001496636	0.0002452784	0.0003233808	0.0001305906
1206.593	0	0.0007653654	0.0006253503	0.002657971	0.002382226	0.0003085234	0.0003153817	0.0002514119	0.0002467103	0.002228933	0.002143987	0.001420564	0.0008607831	0.0001448648	0.0002086181	0.0002572456	0.0002614537	0.0004415381	0.0006974623	0.0005254827	0.0004522924	9.559098e-05	0.0002330311	0.0002035	0.000130949
1206.690	0	0.001105586	0.0007087856	0.002840836	0.002495358	0.0004457122	0.0004099373	0.000232474	0.000236828	0.002607099	0.002183708	0.001394321	0.0008770026	0.0001523753	0.0002585416	0.0002660369	0.0001974004	0.0004153325	0.0007002458	0.0004493469	0.000386672	0.0001524031	0.0001662237	0.0002133448	0.0001506831
1206.691	0	0.4597434	0.3106187	1.423837	1.248514	0.158946	0.1725321	0.09312023	0.07481583	1.253042	1.091148	0.6618931	0.4285507	0.05448504	0.06296468	0.07225071	0.0509232	0.2144503	0.307332	0.1970009	0.1394494	0.0600053	0.07960624	0.08541609	0.03862752
1206.692	0	0.0009495802	0.0006967509	0.002855274	0.002572417	0.0003810516	0.00036	0.0002510149	0.0002429444	0.002558176	0.002203102	0.001343183	0.0008552118	0.0001606225	0.0001776591	0.0002326936	0.0001298161	0.0004545817	0.0007292141	0.0004946379	0.00029996	0.0001878551	0.0002456696	0.0002724985	0.0001398946
1206.693	0	0.0009500198	0.0006617273	0.002863176	0.002559003	0.0003726652	0.0003774493	0.0003209126	0.0002213483	0.002572934	0.002190313	0.001406761	0.0008938217	0.0001602731	0.0001741889	0.0002540887	0.0001770269	0.0005332566	0.0006673362	0.0004389353	0.0002895234	0.000195187	0.0002241325	0.000194388	0.000155726
1206.790	0	0.001185618	0.0008051633	0.002948468	0.002640568	0.0004114404	0.0003929569	0.000300761	0.000195127	0.002772296	0.002195531	0.001380567	0.0008850609	0.0001801668	0.0001772246	0.0001368634	0.0001730753	0.0006481487	0.0005985225	0.0004689937	0.0003345235	0.0001815639	0.0001941796	0.0002387626	0.0002816608
1206.791	0	0.5207932	0.3570945	1.481488	1.317249	0.1897793	0.188082	0.1082033	0.08058983	1.354361	1.11599	0.6671675	0.4213737	0.06895864	0.06269729	0.06649084	0.05062881	0.2958831	0.2700429	0.181961	0.1204699	0.08241554	0.09275429	0.08648022	0.0280588
1206.792	0	0.001069436	0.000738073	0.002991742	0.002632594	0.000406946	0.0003637866	0.0002548213	0.0002827303	0.002716751	0.002224415	0.001311016	0.0009542009	0.0001661618	0.0001888817	0.000139825	0.0001502263	0.0006293478	0.0005521368	0.0004167971	0.0002801035	0.0002233368	0.0002792418	0.0002638789	0.0001137201
1206.793	0	0.001025715	0.0007135015	0.003019856	0.002693342	0.0003832784	0.0003736134	0.0002936526	0.0002510336	0.002715484	0.002299402	0.001392476	0.0008331064	0.0001937124	0.0002549392	0.0001608018	0.000143177	0.0006113192	0.0006045095	0.0003773816	0.000288986	0.0002216208	0.0002558313	0.0002685244	0.0002162101
1206.890	0	0.001138326	0.0008724014	0.002882835	0.002726295	0.0004353826	0.0004369902	0.0002798857	0.0002752922	0.002759488	0.002190848	0.001346947	0.0008868067	0.0001589571	0.0002257206	0.0002356884	0.0001689881	0.0007680813	0.0004655805	0.0004709894	0.0005259588	0.0001632472	0.0001749562	0.0002475419	0.00016899
1206.891	0	0.5024488	0.4002372	1.432394	1.302645	0.1992072	0.1815361	0.1257358	0.07991501	1.356605	1.062485	0.6684362	0.4049286	0.06565576	0.05864419	0.06207805	0.03450192	0.3519667	0.2405356	0.1970613	0.1810142	0.06853103	0.0756307	0.07786099	0.02789976
1206.892	0	0.001014899	0.0008558792	0.002898152	0.002661914	0.0003935111	0.0004730845	0.000295836	0.0002714247	0.002758086	0.00217003	0.001414359	0.000886893	0.0001873469	0.0001728773	0.0001867852	0.0001520305	0.0007227553	0.0004994505	0.0004326158	0.0004193975	0.000213026	0.0002553748	0.0002855871	0.0001335535
1206.893	0	0.001024767	0.0008382255	0.002820995	0.002709937	0.000475284	0.0004124793	0.0002916441	0.000187634	0.002709826	0.002153089	0.001391815	0.0008363174	0.0001497257	0.0002079468	0.0001829781	0.000165597	0.0007825601	0.0005232634	0.0003927558	0.0004056963	0.0001680992	0.0001977237	0.0002479185	0.0001438209
1206.990	0	0.001175145	0.0009225225	0.002805902	0.002666171	0.000452183	0.0004327572	0.0002976834	0.0002490972	0.002793077	0.002073257	0.001337628	0.0008100809	0.0001839963	0.0001656319	0.0001360883	0.0001251602	0.0008728353	0.000485448	0.0005403394	0.0004347291	0.0001581145	0.0002385499	0.0002462897	0.0001803971
1206.991	0	0.5003341	0.4336839	1.398992	1.298867	0.1911779	0.1731629	0.1105179	0.06991548	1.381551	1.02671	0.6785882	0.3823529	0.06123654	0.04734605	0.05131432	0.03309219	0.3728459	0.2329221	0.190928	0.2210462	0.05983257	0.06407428	0.06921028	0.03723604
1206.992	0	0.001056271	0.0009386062	0.002841559	0.002546244	0.0004284944	0.0003794517	0.0003127605	0.0002484984	0.002755117	0.002103355	0.001393749	0.0008409525	0.0001485016	0.0001760799	0.0001610407	0.0001971348	0.0007553424	0.0005489743	0.0003757419	0.0005169869	0.0001828337	0.0002257591	0.0003380572	0.0002249536
1206.993	0	0.001003167	0.0009416916	0.002824521	0.00261175	0.0004329155	0.0003709137	0.0003412718	0.000205096	0.002874399	0.002031187	0.001415286	0.0007385777	0.0001918114	0.0001607951	0.0001379229	0.0002112022	0.0007161063	0.0004743147	0.000374821	0.0004526563	0.0001801963	0.000225341	0.000125766	0.0001438547
1207.090	0	0.001161561	0.0009854486	0.002898391	0.002640362	0.0003933727	0.0003773911	0.0003240527	0.0002119601	0.002946139	0.002087641	0.001502371	0.0007766738	0.0001836512	0.0001906294	0.0001434156	0.0001294013	0.0008862106	0.0004634728	0.0005281514	0.0005799348	0.0001521768	0.0001851287	0.0002178809	0.000152501
1207.091	0	0.511456	0.4653961	1.433971	1.335637	0.1868982	0.1729961	0.08857684	0.08103826	1.450066	1.007253	0.7028017	0.4020909	0.05991874	0.05679364	0.05021023	0.04510285	0.3904794	0.2220089	0.2336915	0.2382253	0.04958318	0.06957016	0.08478354	0.02556205
1207.092	0	0.001002264	0.0009385659	0.002897287	0.002714306	0.0004417484	0.0003870692	0.0002209904	0.0002234022	0.002934985	0.002018721	0.00141161	0.0008650735	0.0001949835	0.000172983	0.0002042669	9.602284e-05	0.0007549238	0.0004907525	0.0005048843	0.0005510501	0.0001511948	0.0002554085	0.0002304031	0.000214433
1207.093	0	0.001049725	0.0009854971	0.002962292	0.00279397	0.0003934165	0.0003783661	0.0002463968	0.0002417781	0.002941119	0.002039202	0.001439988	0.000810094	0.0001986521	0.0001792825	0.0001322015	0.0002247223	0.0007501684	0.0004074524	0.0004939827	0.0005293641	0.0001421963	0.0001768926	0.0002435868	0.0001746634
1207.190	0	0.001234732	0.001077789	0.003302285	0.003124212	0.0005172528	0.0004564817	0.0002386938	0.000227833	0.003298219	0.00216066	0.001640213	0.0009052787	0.0001732602	0.0001226719	0.0001865349	0.000174063	0.0007918179	0.0004353426	0.000670829	0.0004683952	0.000155236	0.0001919315	0.0002867729	0.0001398188
1207.191	0	0.554424	0.5143809	1.651386	1.529959	0.2235941	0.185647	0.1162154	0.1023265	1.632319	1.061928	0.8263897	0.4623876	0.07659818	0.0660078	0.064162	0.04144139	0.3788833	0.1938612	0.2864261	0.2533106	0.05998391	0.06532049	0.1003854	0.03765955
1207.192	0	0.001071397	0.001045927	0.003291697	0.002958175	0.0004467999	0.0003840461	0.0003077845	0.0003134054	0.003283469	0.002157176	0.001727124	0.0009453218	0.0002363565	0.0002173417	0.0001668099	0.0002344917	0.0007602262	0.0004285053	0.0006137473	0.0005613868	0.0002242059	0.0002003152	0.00026083	0.0001615242
1207.193	0	0.001121625	0.001081224	0.003352715	0.003049824	0.0004420896	0.000382222	0.0003325401	0.000280369	0.003286159	0.002153023	0.001636747	0.0009249329	0.0002458787	0.0002048488	0.0002154274	0.0001809969	0.0007927616	0.0004134582	0.0006773637	0.0006083548	0.0001648655	0.0001864746	0.0002844277	0.0001589233
1207.290	0	0.001207382	0.001142461	0.003382338	0.003122161	0.0004670423	0.000401862	0.0002360425	0.0002083238	0.003415392	0.00216939	0.001626618	0.0008636937	0.0002056533	0.0001548993	0.0001939971	0.0002264442	0.0007670298	0.0005051365	0.0006598326	0.0005370131	0.0001947563	0.0002602621	0.0002024548	0.0001074382
1207.291	0	0.5529937	0.5015143	1.701436	1.54979	0.2005094	0.1841014	0.1106433	0.08913326	1.674848	1.067724	0.8200568	0.4297203	0.08336658	0.06074092	0.06270788	0.05222277	0.3547659	0.2243366	0.304214	0.2587254	0.04851782	0.08555286	0.09006479	0.03512604
1207.292	0	0.001139948	0.001098392	0.003380852	0.003174798	0.000462568	0.000421794	0.000280754	0.0002964912	0.003332911	0.002184474	0.00163507	0.0009590631	0.0002178958	0.0001787544	0.0002109388	0.000230626	0.0006974702	0.0004569302	0.0006502333	0.0005956909	0.0001460323	0.0002232106	0.0002886018	0.0001587155
1207.293	0	0.001177502	0.001044747	0.003385918	0.003165848	0.0004402369	0.0004457978	0.0002806967	0.0002438622	0.003392479	0.002149453	0.001643802	0.000903379	0.0002251865	0.0001504609	0.0002323187	0.0001866157	0.0007560333	0.000490827	0.000629243	0.0005891958	0.0001598729	0.000255193	0.000210386	0.0001490039
1207.390	0	0.001448439	0.001115877	0.003795137	0.003309188	0.0004533573	0.0003271536	0.0003104858	0.0002913393	0.003583588	0.002094077	0.001750517	0.001024478	0.0001816224	0.000172691	0.0001900473	0.0002565207	0.0007109887	0.0005439826	0.0006853962	0.0005092402	0.0001557716	0.0002376362	0.0002562436	0.0002106447
1207.391	0	0.640625	0.5073043	1.838344	1.609209	0.2208576	0.1598382	0.1244605	0.09092861	1.752769	1.050863	0.867853	0.464129	0.07372517	0.05466588	0.06483939	0.05599781	0.3133991	0.255408	0.3191197	0.23753	0.04764004	0.1089181	0.08636338	0.05098762
1207.392	0	0.001308363	0.001009067	0.003621037	0.003250758	0.0004720258	0.0003781508	0.0002765679	0.0002202878	0.003546776	0.00213166	0.001774295	0.0008856305	0.0002776559	0.0002122174	0.0002299186	0.0001854612	0.0006592744	0.0005081092	0.0006838689	0.0005295787	0.0001726106	0.0002640411	0.0002700341	0.0001401339
1207.393	0	0.001381733	0.00105731	0.003736566	0.003255822	0.0005009933	0.0003588045	0.0003442433	0.0002744195	0.003541357	0.002184864	0.001799445	0.0009605356	0.0002073491	0.0001726024	0.0002021317	0.0001545837	0.0006748493	0.0005246092	0.0006863904	0.0005343678	0.0001710467	0.0002593075	0.0002547335	0.0001926784
1207.490	0	0.001490651	0.001286416	0.003877021	0.00337902	0.0004539058	0.0004039769	0.0002608361	0.0002943874	0.003732041	0.002155231	0.001870012	0.001096963	0.0001831656	0.0001794188	0.0002605717	0.0002039749	0.0007392414	0.0005164831	0.0006590402	0.0004235632	0.0002567473	0.0002835741	0.0002550654	0.0001931086
1207.491	0	0.687344	0.5673839	1.922357	1.693936	0.2273656	0.1673891	0.1151926	0.1008192	1.848826	1.050259	0.928459	0.5372686	0.07764312	0.04821626	0.06383079	0.05142146	0.334651	0.2632164	0.3183468	0.1897487	0.05498618	0.1209614	0.1095427	0.0460899
1207.492	0	0.00142844	0.001157234	0.003868574	0.003416381	0.0005199418	0.0003920728	0.0002923941	0.0002781761	0.003663437	0.002027308	0.001914255	0.00110644	0.0001874578	0.0001432263	0.0001701735	0.0001778532	0.0006854793	0.0005605781	0.0006361258	0.0003803344	0.0001288045	0.0003136939	0.0002562581	0.0001573247
1207.493	0	0.001463417	0.001209448	0.003903443	0.00344801	0.0005137371	0.0003549058	0.0003223737	0.0002766848	0.003641613	0.002123606	0.001907646	0.001074188	0.0002438811	0.0001475218	0.0001840232	0.0002310118	0.000697277	0.0005706853	0.0006998519	0.0004001446	0.000201101	0.0002945157	0.0002444735	0.0002026368
1207.590	0	0.001475231	0.001460497	0.0043749	0.003659811	0.000506475	0.0003998355	0.0003344912	0.000283359	0.003882135	0.002258532	0.002035683	0.001285149	0.0001821985	0.0001257781	0.000221487	0.0002058943	0.0008524366	0.0004952319	0.000550275	0.0007115451	0.0002259055	0.0002582789	0.0003229029	0.0002263778
1207.591	0	0.6704364	0.6846747	2.160587	1.82528	0.2288751	0.193581	0.1260625	0.1061082	1.893788	1.111528	0.9743704	0.6569468	0.06400922	0.05285688	0.07067196	0.05456608	0.4000546	0.2676013	0.2701274	0.2738313	0.07088606	0.1052819	0.1537562	0.04057344
1207.592	0	0.001442831	0.001397998	0.004348974	0.003669322	0.0005117876	0.0004131301	0.0002990795	0.0003188414	0.003834298	0.002267314	0.001942008	0.001307045	0.0002255939	0.0001720428	0.0001930391	0.0001880702	0.0008041244	0.0005609664	0.0006514409	0.0006096998	0.0001493755	0.0002398858	0.000377746	0.0001275801
1207.593	0	0.00143628	0.001450853	0.004411482	0.003604761	0.0004728044	0.0003819523	0.0003648145	0.0002690281	0.003794308	0.00220269	0.002014322	0.001311689	0.0002677402	0.000146332	0.0002000677	0.0002083808	0.0008403447	0.0005737647	0.0006307876	0.0006449291	0.0002052638	0.0002085916	0.0004185549	0.0001597614
1207.690	0	0.001581256	0.001583218	0.004766996	0.003754039	0.0005601649	0.0004127583	0.0003337443	0.0002850852	0.003955408	0.002367672	0.001913148	0.001483947	0.00019145	0.0001760058	0.0001895208	0.0001861406	0.001016884	0.0005510565	0.0004291877	0.0006743893	0.0002417297	0.0002295293	0.0003799384	0.0001487993
1207.691	0	0.7108833	0.7435558	2.32922	1.88726	0.2348218	0.1917673	0.1334215	0.1201044	1.966719	1.186226	0.9638854	0.7434127	0.06365897	0.07341736	0.0710062	0.05772453	0.4590697	0.2873504	0.2216809	0.3409657	0.069643	0.09517382	0.1496332	0.04691143
1207.692	0	0.001453832	0.001589386	0.004718978	0.00380046	0.0005115292	0.0004334768	0.0003611508	0.0003032935	0.003914481	0.0023595	0.001950702	0.001516956	0.0001847983	0.0002204147	0.0002088434	0.0001907163	0.0009262786	0.0005865435	0.0005314306	0.0007666423	0.0002080967	0.0002060857	0.0004511506	0.0001944747
1207.693	0	0.001518727	0.0015177	0.004669617	0.003851413	0.0005475327	0.0004234143	0.0003115592	0.0003433975	0.004007954	0.002349	0.001925326	0.001519602	0.0001803531	0.0002465993	0.0001929286	0.000211796	0.0009356213	0.0006537033	0.0004573101	0.0007294223	0.0002035286	0.0002152102	0.0004445169	0.0001600905
1207.790	0	0.001557255	0.001564	0.0047305	0.003785291	0.000547637	0.000408414	0.0003342151	0.0003270893	0.004060162	0.002541082	0.001944891	0.001583	0.0001698186	0.0002218263	0.0001738192	0.0001467342	0.001089714	0.00061229	0.0006318673	0.0006665995	0.000201419	0.0002226018	0.0003541421	0.0001559215
1207.791	0	0.7455675	0.7320861	2.350189	1.890538	0.2527736	0.2105462	0.1353994	0.1359897	2.018681	1.269289	0.9382815	0.8035339	0.09319676	0.06907775	0.06588615	0.05283673	0.5091563	0.2913641	0.21312	0.3568776	0.0677758	0.09895554	0.132543	0.07509609
1207.792	0	0.001525271	0.001480841	0.00474398	0.003813354	0.0005432469	0.0004795671	0.0003093409	0.0003559541	0.004118387	0.002647128	0.001932268	0.001599069	0.0002147437	0.0001802501	0.0002445641	0.0001511582	0.001030589	0.0005644335	0.000482306	0.0006493469	0.000219686	0.0002530313	0.0003902822	0.0001798189
1207.793	0	0.001531535	0.001564544	0.004803844	0.003902036	0.0005847806	0.0004685754	0.0003429179	0.000374542	0.0041325	0.002504675	0.00192361	0.00168269	0.0001901973	0.0002066555	0.0001758084	0.0001454369	0.001036802	0.0006395702	0.0005258757	0.0007162987	0.0002699076	0.0002706811	0.0004157082	0.0001892062
1207.889	0	0.001675532	0.001460555	0.004704544	0.003751919	0.0005543263	0.0004167972	0.0003391018	0.000360905	0.004048924	0.002695899	0.001895338	0.001714018	0.0002199343	0.0001831045	0.0001413626	0.0001531461	0.001183167	0.0005515224	0.0005569585	0.0006399959	0.0002305049	0.0001719547	0.0002167732	0.000239644
1207.889	0	0.7890504	0.6901521	2.327277	1.854324	0.2409076	0.1912037	0.1368322	0.13411	2.01297	1.325574	0.920577	0.8567604	0.09968634	0.05243924	0.04718709	0.05301309	0.5568605	0.2931133	0.261333	0.3214299	0.09034766	0.08041018	0.1083547	0.09258515
1207.890	0	0.001616143	0.001386665	0.004649882	0.00370896	0.0005236382	0.0004471008	0.0003291883	0.0003305354	0.004127414	0.002683678	0.00186958	0.001703226	0.0002563676	0.0002332628	0.0001895675	0.000182691	0.001148232	0.0007073255	0.0005807603	0.0006481123	0.0002224175	0.0002654222	0.0002633066	0.0002516676
1207.890	0	0.001620459	0.001371624	0.004711128	0.003789672	0.0005193023	0.000433478	0.0002962899	0.0002880083	0.004118306	0.002726849	0.001910257	0.001715972	0.000220961	0.0001709667	0.0001401619	0.0001959121	0.001096872	0.0005679486	0.0005605773	0.000687212	0.0002479442	0.0001572659	0.0003058702	0.000253507
1207.990	0	0.001767905	0.001423351	0.00456855	0.003692275	0.0004955579	0.0004096517	0.0003568245	0.0002895935	0.004127293	0.002813604	0.002013433	0.001745511	0.0003280388	0.0002505168	0.0001708701	0.0001897138	0.001307204	0.0006759773	0.0007952091	0.0005588585	0.0002128129	0.0002004137	0.0003913595	0.0002456386
1207.991	0	0.8282273	0.7004956	2.254333	1.817683	0.2240285	0.201612	0.1464229	0.1198729	2.026208	1.406494	0.9509534	0.8759336	0.1118182	0.07965511	0.04740406	0.03711613	0.5897002	0.3338338	0.3614089	0.2373902	0.09616662	0.0692926	0.1302511	0.07197503
1207.992	0	0.001662283	0.001370856	0.00454099	0.003694858	0.000501719	0.0004388237	0.0003719463	0.0003244178	0.004055158	0.002836145	0.001988825	0.001783653	0.0002767683	0.0001837009	0.0001011385	0.0001525847	0.001196843	0.0006922818	0.000760971	0.0004831093	0.0002167807	0.0001767704	0.0003109574	0.0002536436
1207.993	0	0.001668773	0.001364319	0.004681439	0.003681273	0.0005056067	0.000387102	0.0003910501	0.0003173648	0.004057886	0.002928412	0.001973795	0.001809728	0.000219825	0.0002154409	0.0002043627	0.0001556398	0.001209628	0.0007262294	0.0007204906	0.0005187782	0.0002511971	0.0002446236	0.0003134112	0.0001468312
1208.090	0	0.001851226	0.00132454	0.004488235	0.00367301	0.000532213	0.0004672667	0.0003892812	0.0002664789	0.004097277	0.002997627	0.001982534	0.001690466	0.0002103353	0.0001516907	0.0001442575	0.0001848363	0.001270711	0.0007145742	0.0008673501	0.0003801257	0.0002084517	0.0001728462	0.0002889271	0.0001616867
1208.091	0	0.8268806	0.6494535	2.213219	1.817249	0.2240126	0.2018198	0.1503125	0.1416709	2.000387	1.487188	0.968981	0.8724043	0.09692536	0.07114763	0.04855669	0.04324432	0.5980485	0.3670254	0.4187627	0.1823813	0.07890641	0.06572189	0.1285264	0.05197595
1208.092	0	0.001716435	0.001300871	0.004414943	0.003638874	0.0005039761	0.0005218708	0.0003191665	0.0002824126	0.004092443	0.003031745	0.001905939	0.001726968	0.0002116013	0.0001749681	0.0001690551	0.0001359119	0.001204006	0.0007485029	0.0007964931	0.0004664666	0.000219208	0.0001656337	0.0003257662	0.0002026635
1208.093	0	0.001680433	0.001289046	0.004564537	0.003705537	0.0005045378	0.000459413	0.0003541828	0.000332806	0.004075725	0.003030722	0.00195442	0.001732846	0.0002822056	0.000186781	0.0001569909	0.0001449242	0.001290693	0.0007837106	0.0009225836	0.0004269052	0.0001898648	0.0002012174	0.0003075598	0.0002865604
1208.190	0	0.001686503	0.001192145	0.00425936	0.003393898	0.0005461086	0.0005263837	0.0003642294	0.0002874788	0.004032603	0.003108636	0.001910531	0.001519316	0.000284277	0.00019839	0.000218878	0.0002224459	0.001371644	0.0008284748	0.0008618821	0.0004708001	0.0001823344	0.0001994589	0.0003117735	0.0001504865
1208.191	0	0.7997892	0.5776601	2.109363	1.736947	0.244503	0.2300826	0.1409242	0.1319901	1.979567	1.514244	0.9556203	0.7692681	0.1052575	0.0951995	0.0544799	0.06578393	0.6301877	0.3827748	0.4185154	0.2300155	0.08621231	0.07211703	0.1324148	0.06570023
1208.192	0	0.001637249	0.001192626	0.004168789	0.00345501	0.0004767876	0.0004997456	0.00035256	0.0003042931	0.003928805	0.00299799	0.001963967	0.001640071	0.0002343267	0.0002271699	0.0001880899	0.0002001025	0.001398489	0.0007410525	0.000876868	0.0005181137	0.0002616846	0.000194188	0.0002987927	0.0002111243
1208.193	0	0.001731121	0.001191944	0.00433559	0.003560664	0.0005424081	0.0005308575	0.0003987789	0.000273518	0.003999088	0.003016159	0.001939377	0.001503523	0.0002817262	0.0002273395	0.0001815117	0.000174288	0.001327423	0.0007327691	0.0009147904	0.0004748732	0.0002389226	0.0002130887	0.0003781583	0.0001908086
1208.290	0	0.001433333	0.0008377796	0.003524963	0.002619022	0.000469595	0.0004003845	0.0002384913	0.0003199742	0.003386199	0.00248035	0.001315728	0.001006361	0.0001967634	0.0001814681	0.0001327027	0.0001743809	0.001085144	0.0007820407	0.0006020167	0.0003408901	0.0002089374	0.0002677008	0.0002248842	0.000210633
1208.291	0	0.6713626	0.4167158	1.747906	1.379444	0.224695	0.1775765	0.1005804	0.08696842	1.682592	1.209082	0.6552559	0.4732436	0.08268688	0.08632726	0.05726744	0.06603891	0.5238696	0.3691309	0.2642091	0.1599837	0.09228485	0.08238075	0.08782699	0.05521238
1208.292	0	0.001370568	0.0008169543	0.003511125	0.002644379	0.000499537	0.0003791663	0.0002373204	0.0002573348	0.003381286	0.002407867	0.001274648	0.0009368217	0.0002507304	0.0002622085	0.000164134	0.0001832981	0.001032589	0.0008218383	0.0005272428	0.000325035	0.000144705	0.0002337298	0.0002407014	0.0001248459
1208.293	0	0.001425341	0.0008438423	0.003543237	0.002770894	0.0004846426	0.0003898179	0.0002421527	0.000304619	0.003444402	0.00239505	0.001369754	0.001035658	0.0002051836	0.0002335851	0.0002549188	0.0001809862	0.001059323	0.000807585	0.0005341037	0.0004251428	0.0001777027	0.0002195953	0.0002378018	0.0002212485
1208.390	0	0.001470956	0.0008759649	0.003719539	0.002899781	0.0004691803	0.0004250361	0.0002752279	0.0002746351	0.003564188	0.002477875	0.001417094	0.001085401	0.000313013	0.000142305	0.0001928686	0.0002726627	0.001135579	0.0006058171	0.0005646721	0.0005160173	0.0001773063	0.0002066902	0.000227969	0.0001532259
1208.391	0	0.688078	0.4276495	1.828604	1.441699	0.2257799	0.2043579	0.1029058	0.09388249	1.759031	1.233886	0.6872758	0.5089594	0.09498819	0.06697825	0.05672164	0.07373248	0.543967	0.3075522	0.2772883	0.2335279	0.06852999	0.07884211	0.1083403	0.05662154
1208.392	0	0.001380731	0.0008346218	0.00364674	0.002853357	0.0004590333	0.0004177624	0.000309848	0.0002768143	0.003515898	0.002386357	0.001412399	0.001067564	0.0002936839	0.0001683594	0.0001793377	0.0001978952	0.001048511	0.0006247951	0.0004987851	0.000421529	0.0001572997	0.0002482351	0.0002388212	0.0001605968
1208.393	0	0.001420121	0.0009320775	0.00373898	0.002961723	0.0004960179	0.0004253937	0.0002657472	0.0002788157	0.003525629	0.002422441	0.001429618	0.001099775	0.0002140713	0.0001805982	0.0002270028	0.0002314195	0.001092242	0.0006929536	0.0005144141	0.0005159595	0.0001523483	0.0002492682	0.0002439383	0.0001624942
1208.490	0	0.001563925	0.001067982	0.004168284	0.003132401	0.0005005793	0.0004805913	0.0004090235	0.000297809	0.003928174	0.002731199	0.001848846	0.001226758	0.0001856475	0.0001484463	0.0001755482	0.0002033977	0.001169835	0.0005166118	0.0006196669	0.0007394614	0.000230477	0.000212164	0.0003273306	0.0001895921
1208.491	0	0.7368298	0.4891081	2.056011	1.592817	0.2238288	0.2135046	0.1455722	0.1037985	1.899489	1.365337	0.8953199	0.6110507	0.09202048	0.06912501	0.06858144	0.06591787	0.5325731	0.2304893	0.2964228	0.3245642	0.0648886	0.06687557	0.1528165	0.06955406
1208.492	0	0.001515543	0.001013449	0.004086949	0.003170061	0.0004582198	0.0005033069	0.0002792979	0.0002477158	0.003833487	0.002674128	0.001798481	0.00125031	0.000254543	0.0001872712	0.0001756404	0.0002584254	0.001104089	0.000464643	0.0005966428	0.0006171985	0.0001358027	0.0002258734	0.0003418989	0.0001485843
1208.493	0	0.00146812	0.001004812	0.004206395	0.003282529	0.0004858545	0.0005414318	0.000364773	0.000325656	0.00384398	0.002832071	0.001845037	0.00125235	0.0002267834	0.0001893933	0.000183644	0.0002699357	0.001101438	0.0004383321	0.0006222209	0.0006696864	0.0001903615	0.0002043928	0.0003582188	0.0002159211
1208.590	0	0.001413514	0.0008598306	0.003648098	0.002885083	0.0004357567	0.0003697098	0.000288679	0.000249432	0.003513031	0.002261782	0.001289089	0.001003346	0.0001953982	0.0002055328	0.0001708135	0.00014914	0.0007885762	0.0006149419	0.0003925331	0.0005782372	0.0001631595	0.0002468809	0.0002592898	0.0001840973
1208.591	0	0.631276	0.401347	1.827948	1.450781	0.2103851	0.1822572	0.1101165	0.09658284	1.729209	1.105136	0.6286939	0.4903468	0.08535737	0.06697489	0.04704603	0.05647352	0.3713958	0.2752013	0.1715833	0.2874514	0.05272426	0.07816255	0.09871925	0.06882056
1208.592	0	0.001312078	0.0008616691	0.003662152	0.002963693	0.0004460168	0.0004075737	0.0003141542	0.0002690136	0.003451531	0.002224103	0.001327816	0.0009985343	0.0002363458	0.0001907607	0.0001654878	0.0001630136	0.0007592185	0.000566552	0.0003784518	0.0005486479	0.0001315986	0.0002720804	0.0002759186	0.0002023823
1208.593	0	0.001279628	0.0007775966	0.003677761	0.002799492	0.0004322864	0.0004214721	0.0002486298	0.0002792627	0.003522105	0.002326626	0.001264182	0.001080058	0.0002572061	0.0001919516	0.0001449485	0.0002492904	0.0008253322	0.0005698109	0.0004241938	0.0006055025	0.0001622231	0.0001967227	0.0002699525	0.0002232688
1208.690	0	0.001327332	0.0008584563	0.00345901	0.002820339	0.0004200379	0.0003786309	0.0002008304	0.000292117	0.003299345	0.001970134	0.001059994	0.0008800285	0.0001813763	0.0002502948	0.0001588318	0.000161428	0.0004874735	0.000600108	0.000495367	0.0005986493	0.0001143415	0.0002129446	0.0002298604	0.0002081478
1208.691	0	0.608246	0.3648555	1.702883	1.396322	0.1988597	0.1555741	0.08254007	0.115333	1.616058	0.9550427	0.515721	0.4335196	0.08250677	0.08211165	0.05228188	0.04623582	0.2477765	0.3057025	0.1850979	0.2621293	0.03748247	0.09669358	0.0797713	0.05044621
1208.692	0	0.001239159	0.0007302806	0.003347704	0.002749972	0.0004189253	0.0003231343	0.0001823806	0.0002666819	0.003239338	0.001931754	0.001041323	0.0009383723	0.000151724	0.0002287456	0.0001861047	0.0002246041	0.000502716	0.0006456757	0.0004196032	0.0005294555	0.0001269036	0.0002417398	0.0002238065	0.0001512457
1208.693	0	0.001247669	0.0006902519	0.003423447	0.002821775	0.0004511673	0.0003334495	0.0002193518	0.0003332037	0.003274219	0.001889478	0.001094379	0.0008989922	0.0002508349	0.0001905407	0.000128192	0.0001847072	0.0005494115	0.0006220353	0.0004052696	0.0005863138	0.0001304075	0.0002090008	0.000233167	0.0001055504
1208.790	0	0.001574388	0.000746571	0.003474007	0.003068842	0.0004115165	0.0003705893	0.0002223171	0.0003790386	0.003392838	0.002028776	0.001167324	0.001081237	0.0002284057	0.0002137476	0.0002181897	0.0001601823	0.0005262092	0.0006223617	0.0005369668	0.0004693239	0.000152099	0.0002102661	0.0002331084	0.0001468049
1208.791	0	0.7038657	0.3485726	1.773393	1.480803	0.2015496	0.1591467	0.0870508	0.1119978	1.66772	0.9901682	0.5837795	0.4985842	0.07474489	0.08029452	0.05707713	0.05012822	0.2057445	0.2817322	0.2193345	0.222516	0.04284693	0.07149642	0.07933548	0.04941076
1208.792	0	0.001521263	0.0007456253	0.003584071	0.003000796	0.0004413331	0.0004211432	0.0001923542	0.0002774083	0.003408666	0.002047866	0.001163962	0.00100172	0.0002443668	0.0001977513	0.0001268472	0.0002768436	0.000498398	0.0006250763	0.0003905532	0.0005188189	0.0001839104	0.0002179917	0.0001971449	0.0001493612
1208.793	0	0.001499032	0.0007714114	0.003534161	0.002996625	0.0004362662	0.0003459245	0.0002251076	0.0003239926	0.003404456	0.002008863	0.001164732	0.001056653	0.0002362306	0.0001815659	0.0001789444	0.0001890268	0.0004970189	0.0006305046	0.0004785311	0.0005566876	0.0001882955	0.0002171791	0.0002305287	0.000207803
1208.890	0	0.001750862	0.0008405063	0.003434261	0.002834636	0.0005162459	0.00035315	0.0002202424	0.0002046985	0.003297027	0.00189993	0.001022419	0.0009528056	0.0001917044	0.000177838	0.0002070299	0.0001782933	0.0004201673	0.0005618947	0.0005595171	0.0004885492	0.0001705686	0.000170098	0.0002653825	0.0002121436
1208.891	0	0.7432796	0.3646907	1.710905	1.436971	0.1845592	0.1330406	0.07909536	0.09215625	1.583401	0.9249625	0.5201142	0.4932286	0.04901588	0.08164933	0.04629995	0.05443163	0.1735987	0.2594294	0.249057	0.1840354	0.03694157	0.0688216	0.08280554	0.04289663
1208.892	0	0.001478866	0.0007854911	0.003389334	0.002859809	0.0004544885	0.0003841394	0.0002664092	0.0002407932	0.003207431	0.001884399	0.001084554	0.0009212053	0.0001387815	0.000165954	0.0001677842	0.0001979925	0.0004313823	0.0005343278	0.0005384792	0.0004860644	0.0001389605	0.0001683488	0.0002765013	0.0001478374
1208.893	0	0.001471193	0.000752067	0.003451698	0.002924789	0.0003868232	0.0003384968	0.0002363259	0.0002546929	0.00327376	0.001885257	0.001089387	0.0009757265	0.0001284591	0.0001695784	0.0002277462	0.0001818438	0.0004279329	0.0005843412	0.0004843069	0.0004876751	0.0001243542	0.0001383986	0.0002478242	0.0002038632
1208.990	0	0.001836896	0.0008949846	0.003817777	0.003126547	0.0004785896	0.0003358625	0.0003217545	0.0003471124	0.003363129	0.002019903	0.001303899	0.001239932	0.0001328833	0.0001606223	0.0001615414	0.0001692886	0.0004848566	0.00044735	0.000601354	0.0003484522	0.0001316157	0.0002357006	0.0002660804	0.0002114802
1208.991	0	0.8469886	0.3879339	1.900023	1.566299	0.1997261	0.1289778	0.08579432	0.1143211	1.625794	0.9870125	0.5750768	0.6068688	0.05030307	0.07008038	0.04586166	0.03734277	0.2160722	0.1984337	0.2595716	0.1933569	0.05274239	0.08466087	0.09043305	0.05260656
1208.992	0	0.001782654	0.0007862363	0.00378874	0.003156882	0.0004524562	0.0003196433	0.000276227	0.0003450935	0.003263968	0.002019861	0.001148279	0.001231309	0.0001606322	0.0002750823	0.0001233643	0.0001567213	0.0004694563	0.0004646625	0.0005053662	0.0004149032	0.0001960201	0.000195315	0.0002237023	0.0001996219
1208.993	0	0.001788325	0.000895452	0.00384517	0.003226409	0.0004796207	0.0003070874	0.0002565129	0.000324231	0.003342766	0.002049243	0.001113309	0.001220418	0.0001949386	0.0001736368	0.0001777391	0.0001831403	0.0005017678	0.0004832678	0.0005105723	0.0003496831	0.000164376	0.0002424439	0.0002465837	0.0001219637
1209.090	0	0.002021714	0.001023588	0.004116038	0.003388872	0.0004891115	0.0003883453	0.0003358786	0.0003814687	0.003436981	0.002212714	0.001377265	0.001347866	0.0002050949	0.0001783032	0.000142097	0.0001656908	0.0005910069	0.0003501899	0.0005894756	0.0004910614	0.0001527866	0.0002366979	0.0002080311	0.0001547399
1209.091	0	0.9121744	0.4373479	2.053062	1.652284	0.210785	0.1556685	0.1115947	0.1381477	1.67866	1.076192	0.6376211	0.7143131	0.05423639	0.05995457	0.04724777	0.05330599	0.2712717	0.1446472	0.2902466	0.2646297	0.07622709	0.1013024	0.08238859	0.06800014
1209.092	0	0.001910513	0.0009122109	0.004125973	0.003376844	0.0004613747	0.0003933815	0.0003027637	0.000355956	0.003439579	0.002154598	0.001387643	0.001416414	0.0001512956	0.0001471787	0.000180666	0.0001360012	0.000589431	0.0003300268	0.0005043749	0.0004972935	0.0001928526	0.0002453923	0.0002092341	0.0002128388
1209.093	0	0.001944065	0.0009616764	0.004055039	0.003361137	0.0005355345	0.0003219782	0.0003578262	0.0003473302	0.003430692	0.002226801	0.001286459	0.00142911	0.0001989016	0.0001777898	0.00017414	0.0002313721	0.0006948904	0.0003459721	0.0005929214	0.0005611373	0.0002466532	0.0002533466	0.0002746653	0.0001885299
1209.190	0	0.002017568	0.001108749	0.004151469	0.003373827	0.0004885953	0.0004350875	0.0002725319	0.0004067934	0.003366401	0.002157347	0.001253482	0.001450545	0.0001267079	0.0001524902	0.0002204702	0.0002045344	0.0006688721	0.0003187612	0.0006355718	0.0006654501	0.0002428035	0.0002224927	0.0002109561	0.0001978333
1209.191	0	0.9100512	0.5199334	2.034433	1.615674	0.2169024	0.1681474	0.1121702	0.1327538	1.643388	1.059646	0.6186279	0.7468267	0.03944093	0.0548414	0.04570487	0.05816314	0.3149247	0.1378094	0.2796132	0.2997682	0.09673165	0.08785319	0.07052537	0.05028482
1209.192	0	0.001953244	0.001067937	0.004144064	0.003318595	0.0004548335	0.0003786552	0.0002730113	0.00033817	0.003357733	0.002107858	0.001199365	0.001354883	0.000176676	0.000178161	0.0002087162	0.0002014832	0.000625328	0.0003308551	0.0006275937	0.0005539506	0.0002023294	0.0001863359	0.0002443268	0.0001328319
1209.193	0	0.001909733	0.001091133	0.004171718	0.003270524	0.0004717074	0.0003533771	0.0002589044	0.0003510915	0.003390059	0.002090129	0.001307023	0.001431492	0.0001634058	0.0001707291	0.0002377987	0.0001274034	0.0006820521	0.0003725305	0.000554381	0.0005904155	0.0002202355	0.0002804907	0.0002113496	0.0001462028
1209.290	0	0.002105443	0.001370527	0.004030738	0.003098936	0.0004327234	0.0003987926	0.0002476656	0.0003264516	0.003208063	0.002049105	0.001124389	0.001449817	0.0001330185	0.0001184889	0.0001539606	0.0001797354	0.0007186312	0.0003163689	0.000526804	0.0006505906	0.0001944974	0.0001652333	0.000190717	0.000176799
1209.291	0	0.9254651	0.5761892	1.959132	1.554894	0.2008012	0.174687	0.09037612	0.1136542	1.559708	0.9903346	0.5704068	0.7248034	0.05646835	0.05411448	0.05004153	0.04978692	0.3465798	0.1591886	0.2626037	0.304498	0.07288431	0.07444656	0.06487405	0.05720657
1209.292	0	0.00194853	0.001217446	0.003935602	0.003131095	0.0004528097	0.0003753577	0.000222819	0.0003192054	0.003215536	0.001994226	0.001166322	0.001347352	0.0001734177	0.000172506	0.0001830071	0.000168549	0.0006677959	0.0003479915	0.0004898028	0.0007736156	0.0001672962	0.0001946217	0.0001403375	0.0002242055
1209.293	0	0.001971837	0.001229638	0.003977364	0.003108097	0.0004358073	0.0003706133	0.0002243152	0.0002691537	0.00321467	0.001967078	0.001147986	0.001492093	0.0002019369	0.0001478777	0.0001847816	0.0001729599	0.0006630266	0.0003610826	0.0005068562	0.0006699112	0.0002152382	0.0002487161	0.0001639365	0.0001687348
1209.390	0	0.002196758	0.00130623	0.004154232	0.003374278	0.0004561146	0.0004368422	0.0002854909	0.0002457962	0.003348799	0.002037149	0.001237295	0.001525748	0.0002210306	0.0001858546	0.0001328616	0.0001944779	0.0008472093	0.0003117775	0.0005093259	0.0006595883	0.0001750984	0.0001723945	0.0002092597	0.0001717105
1209.391	0	0.9817591	0.5613601	2.044128	1.663692	0.2162785	0.192546	0.09995368	0.1161348	1.584715	0.9821029	0.6201721	0.7554602	0.05028082	0.07634333	0.05710887	0.0451152	0.3696046	0.1665566	0.2604002	0.2908723	0.06928366	0.07992163	0.06721993	0.06098649
1209.392	0	0.002048414	0.001210187	0.00410241	0.003322043	0.0004701928	0.0005176871	0.0002601931	0.0002602988	0.003234001	0.002116311	0.001285311	0.001529725	0.0002637757	0.0002254508	0.0001774497	0.0001913122	0.0007830276	0.0003811203	0.0005206601	0.0006731987	0.0002015856	0.0002344634	0.0002652238	0.0002146473
1209.393	0	0.002092928	0.001165767	0.004234552	0.003455037	0.0005017573	0.0004447281	0.0002771346	0.0003500861	0.003281764	0.002037228	0.001357152	0.001520097	0.0001478766	0.0001877498	0.0001805134	0.0002032934	0.0007615649	0.0003587188	0.000578216	0.0006957699	0.0001821906	0.0002244219	0.0002981718	0.0001589535
1209.490	0	0.001961704	0.001325887	0.004130831	0.0033184	0.0004510345	0.0004696758	0.0002607004	0.0003666725	0.003294257	0.002015674	0.001419557	0.00157877	0.0001654994	0.0001767281	0.000254615	0.0001643468	0.0008547244	0.0002959221	0.0004817965	0.0006086541	0.0002185526	0.0002198502	0.0002024511	0.0001614551
1209.491	0	0.9297139	0.5746223	2.041439	1.658675	0.1943045	0.1920141	0.0992581	0.1132717	1.557584	0.9733187	0.6735001	0.7434801	0.05681072	0.07650135	0.06046534	0.04386191	0.4090516	0.1687594	0.243306	0.2583529	0.06073781	0.08459013	0.06689896	0.07016031
1209.492	0	0.00189966	0.001218399	0.004127374	0.003401205	0.0004035328	0.0003537912	0.0002741403	0.0002854075	0.003208149	0.001994595	0.001386698	0.001532056	0.0002069836	0.0002204188	0.000193618	0.0001503826	0.0008652797	0.0003170873	0.0005193997	0.0005822494	0.0001689201	0.0002093356	0.0002925738	0.0001699411
1209.493	0	0.001981316	0.001281932	0.004233721	0.003480165	0.0004693564	0.0004014479	0.0002415223	0.0003490421	0.003248057	0.001994213	0.001408167	0.00154398	0.0001977635	0.0002108378	0.0001648255	0.0001590571	0.00090956	0.0003849164	0.0004760316	0.0006907283	0.000225502	0.0002673842	0.0003046457	0.0002462684
1209.590	0	0.001930721	0.001398752	0.004031676	0.003178651	0.0004871366	0.0003981729	0.000310287	0.0003068006	0.00306917	0.002022828	0.001516157	0.001501306	0.0002284332	0.0002069888	0.0002049376	0.0001639673	0.001006303	0.0003332705	0.0004568408	0.0005466813	0.0001346483	0.0001587288	0.0002350685	0.000153439
1209.591	0	0.8554261	0.6175261	1.945732	1.543117	0.1792469	0.1807741	0.0998866	0.103422	1.476966	0.9904917	0.6680003	0.6853126	0.06181802	0.07746564	0.05632471	0.04934031	0.4432063	0.1545358	0.2307165	0.2281707	0.06697127	0.08466335	0.05944334	0.06469738
1209.592	0	0.001801442	0.001285772	0.003946679	0.003133973	0.0004624523	0.0004152779	0.0003082286	0.0003396328	0.002989925	0.002010585	0.001388059	0.001436226	0.0001499273	0.0001854266	0.0002098734	0.0001323989	0.0009636602	0.0003182291	0.000494046	0.0005692399	0.000193512	0.0002220401	0.0002315579	0.0001599781
1209.593	0	0.001756576	0.001354418	0.004057682	0.003217196	0.0004065195	0.0004113489	0.0002731204	0.0002478598	0.003073313	0.002011324	0.001458789	0.001391091	0.0002416865	0.0001754879	0.0001963373	0.0001790185	0.0009602664	0.0003340854	0.0004949771	0.000564953	0.0001978827	0.0001980367	0.0002301023	0.0001922819
1209.690	0	0.001745897	0.001411381	0.003911331	0.002906775	0.0004227341	0.0004335966	0.000263432	0.0003078778	0.002903641	0.002074759	0.001379753	0.001382439	0.000182767	0.0001462117	0.0001446316	0.0001641834	0.0009997067	0.0003106302	0.0006241659	0.0004769915	0.0001669033	0.0002017435	0.0002652861	0.0001910828
1209.691	0	0.7763407	0.6247066	1.904572	1.42437	0.1819332	0.1714884	0.1092628	0.09432893	1.418774	0.9829655	0.6740222	0.6565864	0.05879293	0.05804932	0.0539665	0.05650982	0.45453	0.1362282	0.2351418	0.2150689	0.07032648	0.08459372	0.05714386	0.05983507
1209.692	0	0.001565799	0.001317223	0.003798519	0.002877854	0.0004246107	0.0003607849	0.0002972984	0.0002792905	0.002857713	0.001959267	0.00143618	0.001383452	0.0001966179	0.0001888556	0.0001851041	0.0001562614	0.001000048	0.0003212767	0.0005538288	0.000490788	0.0001943505	0.0001814685	0.0002731506	0.0001925755
1209.693	0	0.001586945	0.001348688	0.003950733	0.00288021	0.0003996693	0.0003555367	0.0002891082	0.0003290574	0.00300409	0.002072734	0.001374254	0.001395374	0.0002222077	0.0001699683	0.0001614173	0.0001780703	0.001014737	0.0003503371	0.0005786974	0.0005000269	0.0001981347	0.0002355073	0.0001832105	0.0001857254
1209.790	0	0.001615869	0.001419848	0.004071276	0.00299216	0.0004023525	0.000364079	0.0002781856	0.0002932181	0.003096155	0.002050365	0.001511847	0.001384906	0.0002260831	0.000184746	0.0001390207	0.0002236924	0.001009127	0.0004146486	0.0005328545	0.0003214784	0.0001875851	0.0002132409	0.0002468414	0.0002263785
1209.791	0	0.7164579	0.6413855	2.001722	1.457645	0.1716721	0.1758407	0.11104	0.1055922	1.486458	0.9987891	0.6930113	0.6769706	0.06840075	0.06876402	0.06252314	0.05547849	0.4597425	0.1498201	0.2408381	0.1685145	0.06554541	0.07056134	0.06886909	0.05800346
1209.792	0	0.001499708	0.001326101	0.004058887	0.002915671	0.0004425551	0.0004306109	0.0002333347	0.000262979	0.003091165	0.002051053	0.001395215	0.001430833	0.0001799126	0.0002232594	0.0001571034	0.0001939501	0.0009106653	0.0003387275	0.0004247991	0.0003371492	0.0001873135	0.0002135488	0.0001987316	0.0001755226
1209.793	0	0.001539895	0.001364498	0.004064364	0.002931957	0.0004288574	0.0003755339	0.0003357516	0.0002934966	0.003151261	0.002062402	0.001509662	0.001581713	0.0001741129	0.0002060059	0.0002386476	0.0001512353	0.0009120055	0.0003519792	0.0005658992	0.000363076	0.0002256225	0.0001969787	0.0001529263	0.0001523263
1209.890	0	0.001537951	0.001451431	0.004192364	0.002987128	0.000437213	0.0003810717	0.000232703	0.0002872561	0.003072973	0.002089218	0.00151878	0.001478242	0.0001809766	0.0001314439	0.0001697174	0.0001214033	0.0008886898	0.000379151	0.0004153309	0.0003407075	0.0001306893	0.0001799322	0.0002596897	0.0001963051
1209.891	0	0.6985901	0.6672774	2.073878	1.488782	0.1723932	0.1435485	0.1033163	0.09793169	1.474242	1.010246	0.7362118	0.6625579	0.07354172	0.05075738	0.05532746	0.0459681	0.4059503	0.159942	0.1850838	0.1571299	0.05182846	0.06316298	0.05739663	0.05849713
1209.892	0	0.00152704	0.001408293	0.004219386	0.002955981	0.0003792057	0.0003309669	0.0003732484	0.0002994544	0.003047673	0.002027667	0.001603817	0.001471563	0.0002285777	0.0001408675	0.0001434122	0.0001686308	0.000803523	0.0003941627	0.000427641	0.0003652311	0.0001425523	0.0002450898	0.0002393408	0.0001764646
1209.893	0	0.001473595	0.001423708	0.004229488	0.002997686	0.0004177061	0.0003582995	0.0003155495	0.0002755558	0.002975821	0.002094188	0.001587164	0.001407018	0.000227439	0.0001157227	0.000125893	0.0001828999	0.000822529	0.0004145554	0.0003587089	0.000365068	0.000172123	0.0002444787	0.0001854636	0.0002280136
1209.989	0	0.001576615	0.001505993	0.004165908	0.002881323	0.0003957892	0.0003744412	0.0003159273	0.0002882707	0.002925066	0.002028433	0.001533577	0.001382326	0.0001953363	0.000131892	0.0001642075	0.0002082589	0.000773812	0.0004803809	0.0002912583	0.0004086833	0.0001638587	0.0002298706	0.000201211	0.0001400635
1209.989	0	0.652766	0.6748127	2.052423	1.461465	0.1654639	0.1692355	0.108421	0.09335409	1.403246	1.00162	0.7191099	0.5941897	0.06646985	0.05846629	0.03907614	0.04566897	0.3432936	0.1749868	0.1379221	0.1986085	0.0408445	0.07647291	0.05852015	0.06076365
1209.990	0	0.001364422	0.001442731	0.004075424	0.002923669	0.0004079321	0.0004009548	0.0002931003	0.0003094397	0.002866029	0.002058208	0.001489638	0.001243494	0.0001897414	0.000223124	0.0001757938	0.0001597847	0.0006673265	0.0004046233	0.0003013188	0.0003927755	0.0001886922	0.0001980992	0.0002540445	0.0002127325
1209.990	0	0.001395622	0.001444477	0.004152566	0.00301098	0.0003740649	0.0004249915	0.0002664199	0.0002632944	0.002947547	0.002013342	0.001524817	0.001269873	0.0001718032	0.0001528248	0.0001848991	0.0002083887	0.0007182628	0.0004183956	0.000320966	0.0004366723	0.0001457442	0.0002441825	0.000200365	0.000186419
1210.090	0	0.001323598	0.00137561	0.003882009	0.002640729	0.0003588084	0.000282858	0.0003058555	0.0002243134	0.002697987	0.001773132	0.001346444	0.001038534	0.0001386532	0.0001808271	0.0001909272	0.0002168789	0.0006251393	0.000546081	0.0002962025	0.0005856565	0.0002037344	0.0002120684	0.0002044761	0.0002098667
1210.091	0	0.6007415	0.6287739	1.915575	1.341505	0.1574239	0.1387595	0.1107018	0.07660261	1.333204	0.8604662	0.6589505	0.5082751	0.06726525	0.03859912	0.02357467	0.03407245	0.2766294	0.207348	0.08761284	0.249098	0.04163996	0.07464384	0.06617745	0.06058422
1210.092	0	0.001190495	0.001361081	0.003841967	0.002722972	0.0003713055	0.000317535	0.0002978666	0.0002172567	0.002692079	0.001757063	0.001382656	0.001014	0.0001589608	0.0001016012	0.0001662888	0.0001206401	0.0006260654	0.0005247859	0.0001920822	0.0005224671	0.000152799	0.0002318942	0.0002088337	0.0001882895
1210.093	0	0.001261646	0.001312414	0.003829352	0.00273371	0.0004118879	0.0003285677	0.0002749492	0.0002469604	0.002740823	0.001741996	0.001363343	0.001087911	0.0002350363	0.000187701	0.0001382645	0.0002349098	0.0006906546	0.0004955366	0.0002137781	0.0005667061	0.0002113929	0.0001834797	0.0001763757	0.0002140711
1210.190	0	0.001456715	0.001324584	0.003876029	0.00263971	0.0003734773	0.0002887006	0.0002907355	0.000201192	0.002803769	0.001678738	0.001392993	0.001044858	0.0002143052	0.0001454261	0.0001256334	0.0001848243	0.0005469952	0.0005074317	0.0002510822	0.0006500848	0.0001207141	0.000136791	0.0002120216	0.0002405055
1210.191	0	0.6184256	0.5967076	1.924238	1.356138	0.1668539	0.1209757	0.114133	0.08195055	1.370206	0.8412583	0.6818918	0.4999026	0.05607733	0.05621785	0.02231388	0.02507774	0.2489472	0.2149139	0.08473826	0.2771497	0.04141211	0.0596088	0.08454299	0.05695049
1210.192	0	0.001252485	0.001330452	0.003833715	0.002722791	0.0003890189	0.0002922599	0.0002655451	0.0002528325	0.002732277	0.001735014	0.001388997	0.001059904	0.0001350251	0.0001655294	0.000169996	0.0001501425	0.0004940093	0.0005161818	0.0002289985	0.000624561	0.0001763709	0.0001825464	0.000249684	0.0002187284
1210.193	0	0.001319333	0.001246585	0.003862727	0.002728888	0.0004443109	0.0003094835	0.0002505094	0.0002276324	0.002824864	0.001745613	0.001478555	0.001037395	0.0001558345	0.0001525455	0.0002152779	0.0001323599	0.0004724076	0.000529151	0.0002528309	0.0005731168	0.0001549529	0.0002521947	0.0001877202	0.0001599058
1210.290	0	0.001644195	0.001258821	0.00411733	0.003086701	0.0004941374	0.0003230141	0.0003469877	0.0002345044	0.002993774	0.001819307	0.001525147	0.0009674983	0.0001912691	0.0001967703	0.0001338939	0.0002194372	0.0006799628	0.0004738842	0.0003861169	0.0005510813	0.0001336323	0.0002136013	0.0002573804	0.0001863873
1210.291	0	0.6850981	0.6192455	2.038143	1.511026	0.188925	0.1301891	0.1129079	0.08884612	1.472379	0.8874887	0.7463055	0.5107233	0.065713	0.06330995	0.02641271	0.03625571	0.2787575	0.2107008	0.1497589	0.2556519	0.05125595	0.08518086	0.08560907	0.04486431
1210.292	0	0.001433032	0.001243665	0.004053547	0.002990951	0.0004398518	0.0003233057	0.0002775063	0.0002881818	0.002998168	0.001824059	0.001454796	0.001009831	0.0001592009	0.0001788228	0.0001614738	0.0001196164	0.0006698612	0.0004002869	0.0003662937	0.0005322908	0.0002064855	0.000208236	0.0002593674	0.000239692
1210.293	0	0.001409224	0.001262051	0.004142658	0.00310678	0.0004273692	0.0003056614	0.0003412427	0.000273029	0.003037153	0.001815211	0.001515862	0.001133504	0.0002067297	0.0002026811	0.0001992655	0.0001933609	0.0006045302	0.0005139614	0.0002932388	0.000618483	0.0002222975	0.0002587731	0.0002002196	0.0002206274
1210.390	0	0.001704765	0.001246984	0.004154188	0.003351813	0.0004715943	0.0002885244	0.0002860604	0.0003323677	0.003200392	0.001927534	0.001587236	0.001050764	0.0001523801	0.0002102475	0.0001776861	0.0001599033	0.0007310899	0.0004288261	0.0005685737	0.0004956232	0.0001723697	0.000191289	0.0003163686	0.0002180646
1210.391	0	0.769186	0.5963094	2.07997	1.662736	0.1880724	0.1368405	0.1234967	0.09393897	1.547665	0.9386587	0.812427	0.5122678	0.06899368	0.0456723	0.04600866	0.03063892	0.3193819	0.1760011	0.2246419	0.2222857	0.04123681	0.06888566	0.1033972	0.03595142
1210.392	0	0.00159489	0.001292744	0.004140966	0.003269182	0.0004099328	0.0003364076	0.0003730169	0.0002254705	0.003102369	0.001924421	0.001641568	0.001048405	0.0001607623	0.0001950801	0.0002222587	0.0001992054	0.0006155087	0.0003694971	0.0004969567	0.0005312453	0.0001473293	0.0002037118	0.0003110761	0.0002193339
1210.393	0	0.001626804	0.001254065	0.004214467	0.00334927	0.0004802228	0.000355206	0.000354462	0.0002444468	0.003104721	0.001939135	0.001660371	0.001073444	0.000168078	0.0001382858	0.0001869714	0.0001776638	0.0006187265	0.0003822417	0.0004814638	0.000428869	0.0001732743	0.0001833037	0.0002773572	0.0001330721
1210.490	0	0.001816995	0.00108545	0.004075152	0.003399741	0.0004755266	0.0003698531	0.0003469183	0.0002632062	0.003169026	0.001983389	0.001703211	0.001081448	0.0001656085	0.0002111846	0.0001886691	0.0001863929	0.0007509589	0.0003355986	0.0006922996	0.0003970515	0.0001235755	0.0002412929	0.0003173119	0.00017642
1210.492	0	0.8359826	0.5104367	2.027028	1.689667	0.1980977	0.1366893	0.1352958	0.107787	1.565925	0.9737968	0.8513227	0.5321269	0.06785193	0.05598302	0.05376267	0.05602131	0.3566163	0.1514466	0.2877577	0.1793501	0.03699591	0.08054377	0.1236737	0.03312454
1210.492	0	0.001706716	0.001096506	0.004049511	0.00333413	0.0004433907	0.0003482648	0.0003443456	0.0002968545	0.003187254	0.002032366	0.001723056	0.001114041	0.0001756023	0.0001614492	0.0001930104	0.0001547635	0.0006790189	0.0003243998	0.0005833304	0.0004499561	0.0001513026	0.0002404068	0.0002571293	0.0002181565
1210.493	0	0.00175336	0.001077878	0.004124703	0.003498288	0.000436531	0.0003285177	0.0002953645	0.0002814211	0.003179699	0.001910344	0.001732432	0.001108021	0.0002453022	0.0001624425	0.0001463274	0.0002185003	0.0006996576	0.0003056923	0.0005834254	0.0004605093	0.0001684429	0.000257142	0.0003454913	0.0002011814
1210.590	0	0.001866646	0.000880939	0.003832043	0.003293258	0.0004485313	0.000284442	0.0003163568	0.0003133183	0.003227098	0.001956772	0.001765055	0.001150396	0.0001423035	0.000185358	0.0002377054	0.0001525893	0.0007770649	0.0002682693	0.0007689504	0.0003745965	0.0001229498	0.0001663194	0.0003489097	0.0001851036
1210.591	0	0.8535766	0.4188389	1.90996	1.62544	0.2035016	0.1105309	0.1297669	0.09511677	1.58792	0.9572938	0.848529	0.5426974	0.05665905	0.05323762	0.04822599	0.05164643	0.3532751	0.1249004	0.3204879	0.137024	0.03942596	0.05411872	0.1166564	0.03816815
1210.592	0	0.001748134	0.0008671682	0.003815459	0.003315539	0.0004860733	0.0003306823	0.0002649138	0.0002569648	0.003186863	0.001912844	0.001671751	0.001091652	0.000173339	0.0001215126	0.0001317641	0.0002302881	0.0007885349	0.0003429573	0.0006574212	0.000358596	0.0001744364	0.0002394204	0.0002676894	0.0001511289
1210.593	0	0.001743878	0.0008528897	0.003911445	0.003272046	0.0004905568	0.0002644512	0.0003865162	0.0003171164	0.00318214	0.001920494	0.001746999	0.00116506	0.0001461667	0.0001774961	0.0001576299	0.0002677606	0.0007408288	0.0003020845	0.000646747	0.0003385048	0.0001106813	0.0002453785	0.000270845	0.0001338929
1210.690	0	0.001988763	0.001008822	0.004217595	0.003647853	0.0004740167	0.0003601262	0.0003145065	0.0002593458	0.003519011	0.002064867	0.001883512	0.001312404	0.0001961221	0.0001788443	0.000197068	0.000182849	0.0007883848	0.0004252203	0.0008789824	0.000495605	0.0001579001	0.0001644216	0.0003414786	0.0002091126
1210.691	0	0.8929125	0.5098356	2.046407	1.774472	0.2223686	0.1473905	0.1387131	0.09672062	1.71925	1.03095	0.9443778	0.6045068	0.03272016	0.08519886	0.04370466	0.04391874	0.3331568	0.1732149	0.3955504	0.1861697	0.04480435	0.04958487	0.1057905	0.05255581
1210.692	0	0.001815752	0.0009894079	0.0041428	0.003589191	0.0004938953	0.0003433827	0.0003863542	0.0002385583	0.003473624	0.002087947	0.00194915	0.001286472	0.0001801701	0.000216423	0.0001632332	0.0001856765	0.000721694	0.0004301917	0.0008255819	0.000404266	0.0002325124	0.0001829151	0.0003018248	0.0002123156
1210.692	0	0.001806061	0.00107292	0.004173642	0.003651724	0.0004688919	0.0002883536	0.0003947928	0.0002999031	0.003519494	0.002078418	0.001920587	0.001237036	0.0001211329	0.0002283157	0.000213999	0.0001668442	0.0007238261	0.0003537958	0.0008770302	0.0003957077	0.0001730346	0.0001541264	0.0002714342	0.000111378
1210.790	0	0.001875072	0.001175421	0.004279991	0.003571322	0.0004353919	0.0003563887	0.0002956433	0.0003037307	0.003519654	0.002036976	0.001868699	0.001273496	0.0001627818	0.0001073732	0.0001678646	0.0001988722	0.0007286518	0.0004432163	0.000912997	0.0005287718	0.0001576106	0.0002103666	0.000308718	0.0001408969
1210.791	0	0.8913667	0.547501	2.113275	1.781854	0.195337	0.1558046	0.1268731	0.1128457	1.720264	1.002637	0.9054557	0.6303306	0.03578697	0.05981533	0.04172403	0.04040705	0.3018889	0.1989019	0.3748757	0.2153283	0.07615561	0.07936145	0.08463879	0.05045701
1210.792	0	0.001847009	0.001100375	0.004171663	0.003493648	0.0004491663	0.0003540009	0.000395797	0.0002822957	0.003419204	0.002030221	0.001899466	0.001283297	8.51835e-05	0.0001762254	0.0002118739	0.0001995344	0.0007062375	0.000421326	0.0008505188	0.0004679464	0.0002415458	0.0002264609	0.0002217394	0.000138292
1210.793	0	0.001814576	0.001050269	0.004272871	0.003629806	0.000440394	0.0003458886	0.0002654136	0.0003623224	0.003527189	0.002034398	0.001839185	0.001373132	0.0001580643	0.0001619755	0.0001624536	9.638279e-05	0.0006955881	0.0003909861	0.0008211762	0.0005425049	0.0002277737	0.0001523321	0.0002818027	0.0001738852
1210.890	0	0.001954708	0.001054025	0.00435571	0.003450401	0.0004250772	0.0004614503	0.0003851389	0.0002594894	0.00347247	0.002030616	0.001711371	0.001265446	0.0001601277	0.0001839737	0.0002238685	0.0001415136	0.0006519079	0.0004470534	0.0005728726	0.0005090685	0.0001961186	0.0001869316	0.0002390665	0.0001260697
1210.891	0	0.8843706	0.5335435	2.109259	1.712668	0.1924644	0.1802876	0.1420822	0.1148048	1.687325	0.9535836	0.8411461	0.6284304	0.03714919	0.06076361	0.05533483	0.03640976	0.3119588	0.2025545	0.3120309	0.2325116	0.08660377	0.08112461	0.07657052	0.05250835
1210.892	0	0.001814495	0.001064673	0.00425172	0.00342941	0.0005241699	0.0004387349	0.0003767794	0.0002620669	0.003471801	0.001957462	0.001691951	0.001259577	0.000136691	0.0001806053	0.0001674387	0.0001549218	0.0007022029	0.0004493566	0.0006775912	0.0004922539	0.0002227592	0.0002211665	0.0003038	0.0001696296
1210.893	0	0.001838676	0.001042108	0.004330687	0.003542633	0.0004864834	0.0004118127	0.0003976476	0.0002986638	0.003527727	0.001988833	0.00182493	0.001270032	0.0001963211	0.0001728662	0.0001650133	0.0001696924	0.0007255548	0.0004624832	0.0006966696	0.0005450549	0.0002101756	0.0002756234	0.0002778953	0.0001357711
1210.989	0	0.001884268	0.001137142	0.004464245	0.003517218	0.0004653423	0.0004062477	0.0003480336	0.0002310166	0.00354074	0.002039652	0.00170404	0.001262185	0.0001470464	0.0001553853	0.0002169279	0.0001537807	0.0007327172	0.0004789816	0.000585678	0.0005116289	0.0002284339	0.0001875999	0.0002875253	0.0001233919
1210.989	0	0.8855235	0.5607783	2.163386	1.704581	0.2017713	0.1743829	0.1419164	0.115121	1.705185	0.9905206	0.8350789	0.622891	0.05464566	0.06183901	0.06916261	0.051815	0.3110016	0.2351556	0.2807861	0.2506514	0.09150562	0.07918915	0.08620766	0.06059493
1210.989	0	0.001775741	0.0009892683	0.00437726	0.003321037	0.0004874773	0.0003465778	0.0003933386	0.000293494	0.00345427	0.002054058	0.001754463	0.001287187	0.0001499245	0.0001526346	0.0001843883	0.0001940217	0.0006645561	0.0005363735	0.0005554321	0.0005227256	0.0001767332	0.0002030969	0.0001880516	0.0001367872
1210.990	0	0.001819486	0.0009801445	0.004463153	0.003380076	0.0004905343	0.0004107646	0.0003393716	0.0002857567	0.003546871	0.002078704	0.001720895	0.00134776	0.0001928172	0.0002004215	0.0001895166	0.0002236134	0.0006863365	0.000516567	0.0005607944	0.0005278628	0.0001976087	0.0002406074	0.0002963844	0.0001855081
1211.090	0	0.001845522	0.001245057	0.004677639	0.003557238	0.0004892114	0.0003775628	0.0003637954	0.0002636551	0.003707405	0.002251343	0.00184375	0.001356927	0.0001533502	0.0001782789	0.0001210985	0.0001428245	0.0007021523	0.000726382	0.0004905528	0.000451827	0.0001943695	0.0002506708	0.0002537954	0.0001652208
1211.091	0	0.8696319	0.6079068	2.261839	1.801189	0.1945566	0.1555497	0.137957	0.1086701	1.781336	1.054296	0.8690192	0.6178264	0.0596772	0.07996878	0.04898261	0.04562583	0.3311582	0.2951731	0.2682288	0.2402303	0.08596201	0.07219311	0.1052164	0.05417209
1211.092	0	0.00172921	0.001179621	0.004624943	0.003585432	0.0004479026	0.0004106677	0.000343343	0.0003256808	0.003601565	0.002191432	0.001774564	0.001334503	0.0001441714	0.0001751435	9.571355e-05	0.0001366416	0.0006878676	0.0007387998	0.0005358277	0.0005165056	0.0002346996	0.0002326499	0.0002915854	0.0002283648
1211.093	0	0.001820938	0.001090044	0.00465122	0.00357831	0.0004467864	0.0003953698	0.0003066555	0.0002628271	0.003632295	0.002169631	0.001766205	0.001356619	0.0001575071	0.000180584	0.0001531867	0.0001901097	0.0007557947	0.000614969	0.0005387658	0.0005828981	0.0001878167	0.0002058411	0.0002328844	0.0002585897
1211.190	0	0.001860913	0.001271794	0.004685436	0.003614965	0.0004729401	0.0003788398	0.0003436571	0.0002843578	0.003610792	0.002226607	0.001906033	0.001267518	0.0001887645	0.0001790892	0.0001581608	0.0002134135	0.0007427473	0.0006866552	0.0004067466	0.000483644	0.0001911388	0.0002734784	0.0002802234	0.0001589423
1211.191	0	0.8644819	0.6317296	2.274849	1.810176	0.1929358	0.1606203	0.1181525	0.105682	1.744254	1.066481	0.8733547	0.6035683	0.05385768	0.07719699	0.04816263	0.05118048	0.3398264	0.3136307	0.2217833	0.2276894	0.07759923	0.08076915	0.1018847	0.07187936
1211.192	0	0.001718932	0.001186465	0.004604834	0.003603551	0.000459637	0.0003757518	0.0002427686	0.0003507037	0.003580248	0.002191308	0.00185368	0.001388349	0.0001344397	0.0001742271	0.0002621711	0.0001634155	0.0007496451	0.0006588907	0.0003662705	0.0004066651	0.0001709097	0.0002202982	0.0002024402	0.0001980688
1211.193	0	0.001737375	0.001172147	0.004665902	0.003638326	0.0004808298	0.0003372203	0.0002670308	0.0002274166	0.003617339	0.002260202	0.00183751	0.00133804	0.0001500536	0.0001719931	0.0001750977	0.0001626989	0.0007078014	0.0007051809	0.0004035278	0.0005032667	0.0002223237	0.0002520035	0.0002775307	0.0002249561
1211.290	0	0.001827759	0.001328199	0.004587752	0.003625875	0.0004596312	0.0003789611	0.000285079	0.0002762476	0.003526602	0.002287579	0.001930221	0.00128534	0.000111992	0.000159463	0.0002098287	0.0002106932	0.000813297	0.0008307306	0.0004263977	0.0004700006	0.0001745213	0.000303848	0.0003353872	0.0001805787
1211.291	0	0.8319759	0.6467733	2.262836	1.783718	0.1940562	0.1768879	0.1113177	0.09236588	1.715502	1.129239	0.8864742	0.5852608	0.05720208	0.05326149	0.05769322	0.06130816	0.3448064	0.3248272	0.1928187	0.2391442	0.06564408	0.08420883	0.1002895	0.0720322
1211.292	0	0.00173679	0.00127911	0.004647223	0.00358687	0.0004092184	0.000393462	0.000325273	0.0003346319	0.003483434	0.002402468	0.001907274	0.001322046	0.0001882547	0.0001507048	0.0002087847	0.0001747416	0.0007358332	0.0007063163	0.0004811338	0.0004081571	0.0002343393	0.0001924756	0.0003074642	0.0001316946
1211.293	0	0.001710243	0.001295876	0.004707535	0.003577431	0.0004494637	0.0003820361	0.0003609668	0.0003310499	0.003538513	0.002318485	0.001902371	0.001321276	0.0001906994	0.0001448179	0.0001975314	0.0001774108	0.0007677381	0.0007494461	0.0003662259	0.0004592716	0.0001577203	0.0002731617	0.0002431411	0.0001530475
1211.390	0	0.001745923	0.001413433	0.004568405	0.003501136	0.0004720275	0.0004300964	0.000325958	0.0002747287	0.003439445	0.002521015	0.001915204	0.00124659	0.0001748216	0.0001867652	0.0002382643	0.0002021288	0.0006251233	0.0006864296	0.0005096729	0.0005508768	0.0001544883	0.0001985414	0.0002604707	0.0001643157
1211.391	0	0.7999744	0.6837905	2.21635	1.750496	0.1941639	0.1727093	0.1181746	0.09434284	1.701801	1.187193	0.9170938	0.5616136	0.0720416	0.06075987	0.07345717	0.07200861	0.3324372	0.324527	0.214352	0.2915494	0.07231121	0.09483814	0.08289547	0.05754798
1211.392	0	0.001685511	0.001368527	0.00454821	0.003444532	0.0004412859	0.0004043793	0.0003138031	0.0002405215	0.003463707	0.002470656	0.001912389	0.001229734	0.0001650081	0.0001864585	0.0002266013	0.0001857451	0.0006851125	0.0006652352	0.0004888354	0.0005549852	0.0001650453	0.0002268366	0.0002929803	0.0001957238
1211.393	0	0.001630815	0.00132334	0.004475016	0.003512075	0.0004274989	0.0004346876	0.0003157902	0.0002705517	0.003478437	0.002512288	0.001902592	0.001205473	0.0001922333	0.0001140503	0.0002044097	0.0001907225	0.0007149835	0.0006357857	0.0005490544	0.0005741332	0.0002005296	0.000220561	0.0002948319	0.0001436078
1211.490	0	0.001740753	0.001538931	0.004386199	0.003378889	0.0004642665	0.0004321264	0.0003117116	0.0002177408	0.003534647	0.002564204	0.001936776	0.001140413	0.0001945071	0.0001582695	0.0002014399	0.0002540398	0.0006198282	0.0005461634	0.0006108932	0.0007472631	0.0002147582	0.0001507747	0.0002870111	0.000216287
1211.491	0	0.7853163	0.6969934	2.155916	1.703311	0.2077369	0.1779614	0.1280658	0.0840481	1.707167	1.222105	0.9429121	0.5244395	0.05279687	0.04706634	0.0831624	0.06309746	0.2895295	0.2842884	0.2707623	0.3635826	0.0671825	0.06497667	0.08607826	0.05990843
1211.492	0	0.001613784	0.001427752	0.004355082	0.003359196	0.000483461	0.0004377112	0.0003480838	0.0002145716	0.003470141	0.002501204	0.001920385	0.001089647	0.0001444929	0.0002142738	0.0002008907	0.0001851473	0.0005664426	0.000713433	0.0005122611	0.00069761	0.0001431193	0.0002721877	0.0002366126	0.0002310249
1211.493	0	0.001659356	0.001449922	0.004449646	0.003454188	0.0004952372	0.0004175949	0.0002891116	0.0002132367	0.003525503	0.00252696	0.001966805	0.001043412	0.0001420351	0.0001519877	0.0002867941	0.0001806364	0.0006187774	0.0005697945	0.0005811866	0.0007098336	0.000169014	0.000184125	0.0002301251	0.0001816729
1211.590	0	0.001725592	0.001506621	0.004575524	0.00349007	0.0004620422	0.0003870975	0.000312905	0.0002388209	0.003660389	0.002573524	0.002042857	0.0009999454	0.0001178952	0.0001562504	0.0003397266	0.0001849544	0.0005518894	0.0006738189	0.0006688405	0.0008950316	0.0001598344	0.0002014295	0.0002218074	0.0002391367
1211.591	0	0.8053078	0.7176041	2.290782	1.782239	0.2014028	0.168956	0.1112397	0.08292536	1.81426	1.270545	0.9910471	0.5216867	0.04223852	0.04622253	0.1022376	0.06583024	0.2843929	0.3073143	0.2863328	0.4536781	0.04662178	0.05290489	0.08252824	0.0711995
1211.592	0	0.001689921	0.001405064	0.004611734	0.003539869	0.0005074639	0.0003788156	0.0002697322	0.0002616834	0.003740027	0.002588909	0.002032155	0.001026785	0.0001505656	0.0002185498	0.0002636938	0.0002234997	0.0006108723	0.0006934721	0.0006663036	0.0009741398	0.0001193	0.0002149091	0.0002223188	0.0002167438
1211.592	0	0.001655294	0.001477136	0.004627616	0.003577927	0.0004509219	0.0003580402	0.000306596	0.0002687589	0.003664938	0.002590978	0.002019701	0.001133393	0.0001367791	0.0001168864	0.000240447	0.000149644	0.0005941055	0.0005985388	0.0005672666	0.0009645487	0.000186085	0.0001741075	0.0002032279	0.0002400829
1211.690	0	0.001880138	0.001593202	0.004629223	0.003607108	0.0005132622	0.0004131625	0.0003266876	0.0002261598	0.003712711	0.002506087	0.002109423	0.001021393	0.0001391888	0.0001860791	0.0002186414	0.0002668349	0.0005465076	0.0007104539	0.0005750195	0.001014103	0.0001379308	0.0001603129	0.0001966375	0.0001651419
1211.691	0	0.8224146	0.749942	2.29706	1.784147	0.196129	0.158563	0.128596	0.07751415	1.799558	1.231777	1.033316	0.4984368	0.04638242	0.04967867	0.09242479	0.06728267	0.2570725	0.3177343	0.2853732	0.4837949	0.04847606	0.05010256	0.07589998	0.06403547
1211.692	0	0.00169825	0.001512576	0.004686447	0.003536405	0.0004747888	0.0004100934	0.0003829224	0.0002657884	0.003649288	0.002529097	0.002105275	0.001042324	0.0001540974	0.0002038649	0.0002230879	0.0002271031	0.0005195609	0.0006371979	0.0005838835	0.000992753	0.0001829887	0.0001800194	0.0001961947	0.0002134768
1211.693	0	0.001709583	0.001542233	0.004623772	0.003635075	0.0004935083	0.0003761999	0.0003269252	0.0002390513	0.003700668	0.002517162	0.002102675	0.001067024	0.0001914567	0.0001837007	0.000228615	0.0002835389	0.0005184552	0.0007120686	0.000634281	0.0009522498	0.0001773633	0.0001372158	0.0002056341	9.72584e-05
1211.790	0	0.00174642	0.001746339	0.004503517	0.003532628	0.0004641957	0.0003858762	0.0003390715	0.0002300898	0.003617681	0.002373092	0.002088896	0.0009786796	0.0001600258	0.0002051964	0.0002414383	0.0002644752	0.0006448341	0.0007297698	0.0004717946	0.0009333477	0.0002080783	0.000200515	0.0001978383	0.000162478
1211.791	0	0.8132637	0.8263065	2.254313	1.772287	0.1961022	0.173674	0.1351833	0.08593765	1.77487	1.181465	1.045403	0.4705053	0.04996738	0.05201708	0.07704562	0.09479581	0.27022	0.3294541	0.2406354	0.4618255	0.07096076	0.0573348	0.08684448	0.05191435
1211.792	0	0.001659114	0.001720779	0.004574232	0.003525791	0.0004492782	0.0004028465	0.000308791	0.0002619439	0.0035647	0.002373214	0.002095903	0.0009917517	0.0001636842	0.00020193	0.00018363	0.0002701075	0.0005750611	0.0006535175	0.0004921748	0.0008359497	0.0002022276	0.0002055682	0.0002289513	0.0001273556
1211.793	0	0.001628355	0.001763454	0.004533188	0.003496596	0.0004840722	0.0003972159	0.0003601975	0.0002193929	0.003607952	0.002396129	0.002089846	0.0009950103	0.0001424818	0.0001757382	0.0002566252	0.0002534759	0.0005487064	0.0006760613	0.0005155374	0.0009709919	0.0001917037	0.0001916124	0.0002026867	0.0001502741
1211.890	0	0.001584204	0.001755008	0.005035179	0.003988823	0.0005123497	0.0004221503	0.0004134847	0.0002044524	0.00404747	0.002552933	0.002305833	0.0008724686	0.000151636	0.0002022719	0.0002586078	0.0002760804	0.0007115813	0.000748982	0.0003922123	0.0008093975	0.0002429375	0.0002441026	0.000232089	0.0001637222
1211.891	0	0.7541584	0.7941303	2.464568	2.01242	0.2215411	0.2039108	0.1500725	0.09033729	1.970433	1.306037	1.160459	0.4525014	0.05249507	0.07475126	0.07865849	0.08829353	0.317413	0.3777957	0.1510692	0.3979909	0.0628089	0.07764772	0.1087958	0.04384098
1211.892	0	0.001516106	0.001671256	0.004960474	0.004053525	0.00049041	0.0004377645	0.000363109	0.0002506169	0.004050656	0.002613981	0.002384698	0.001038642	0.0001505866	0.0001898986	0.0002745839	0.0002851366	0.000599979	0.0007023408	0.0003724606	0.000788411	0.00021734	0.0001995815	0.0002743035	0.0001508902
1211.892	0	0.001532869	0.001593715	0.00499457	0.004073726	0.0005306957	0.0003840948	0.0003473783	0.0002006956	0.004017118	0.002617982	0.002392571	0.0009972695	0.0001357814	0.0002235174	0.0002575232	0.0002367146	0.000570795	0.0007298544	0.0004017375	0.0008875898	0.0001056721	0.0001863108	0.000265957	0.0001461207
1211.990	0	0.001464224	0.00157677	0.005224997	0.004386718	0.0005335716	0.0005366258	0.0004794238	0.0002310569	0.004588714	0.002942517	0.002667353	0.0009783922	0.0002528448	0.0001863814	0.0002405916	0.0002368402	0.0007238476	0.0009116377	0.0004759182	0.0005824593	0.0001607875	0.0002541151	0.000297345	0.0002152955
1211.991	0	0.7146683	0.7188632	2.55673	2.174994	0.2538833	0.2237256	0.191603	0.08013209	2.227973	1.455879	1.317101	0.4296305	0.07232582	0.1035361	0.06272353	0.08613635	0.3225012	0.4145264	0.1574135	0.3012374	0.05842911	0.09380124	0.09843319	0.04799364
1211.992	0	0.001366448	0.001463311	0.005251736	0.004494192	0.0005825181	0.0004558578	0.0004453175	0.0002675734	0.004512853	0.00281087	0.002666756	0.0009561902	0.0001806653	0.0002148532	0.0001682075	0.0002551242	0.0006848055	0.0008568284	0.0003928348	0.0006468231	0.0001145527	0.0003069929	0.0002815916	0.0001423387
1211.992	0	0.001381294	0.001444686	0.005254608	0.004400453	0.000569856	0.0004749475	0.000435318	0.0002392998	0.004622294	0.002921011	0.002660339	0.0009788885	0.0002975805	0.0002623701	0.0001736537	0.000217218	0.0006573566	0.0008065998	0.000439463	0.0006283067	0.0001143478	0.0002473876	0.0003276622	0.0001673391
1212.091	0	0.001455908	0.001598872	0.004899387	0.004216753	0.0005754551	0.0005197459	0.000419139	0.0002281243	0.004442201	0.002808682	0.002532198	0.0009544238	0.0001797755	0.0002065869	0.0002542767	0.0002540624	0.0008691208	0.0009622029	0.0006463967	0.0005767102	0.0002174656	0.0002594153	0.000231539	0.0001413622
1212.092	0	0.6973973	0.7325096	2.411932	2.088028	0.263943	0.246989	0.1686203	0.07485263	2.139326	1.408954	1.230785	0.4135414	0.06511977	0.1032006	0.0634537	0.08617229	0.3649814	0.4133867	0.2479284	0.2409772	0.06008205	0.1148821	0.1133493	0.03828118
1212.094	0	0.00139172	0.001496239	0.004864567	0.004139308	0.0005554625	0.0005728071	0.0003821294	0.000228964	0.004343535	0.002833473	0.002512202	0.0009570876	0.0001656237	0.0002088056	0.0002606938	0.0002134376	0.0007817118	0.0008323534	0.0004829393	0.0004690575	0.0001719461	0.0002736394	0.0003273121	0.0001486337
1212.095	0	0.001431674	0.001497309	0.004916966	0.004314536	0.0005438613	0.0005111847	0.0004078554	0.0003132143	0.004374132	0.002767384	0.002572736	0.0009663137	0.000226057	0.000241066	0.0002281998	0.000189196	0.000856137	0.0008552398	0.0005829174	0.0004604297	0.0001593949	0.0003160225	0.000303881	0.0001399365
1212.190	0	0.001279286	0.00141206	0.004265215	0.003494972	0.0004972941	0.0004933715	0.0004229907	0.0002503564	0.003927077	0.002542918	0.002227899	0.0009924551	0.0002350106	0.0002070646	0.000224688	0.0002387282	0.0009120025	0.0007196595	0.0006359601	0.0004210992	0.0001698417	0.000305628	0.0003200001	0.0001198274
1212.191	0	0.6057982	0.6431751	2.057095	1.719473	0.2272286	0.2189417	0.1384729	0.09615261	1.914404	1.262458	1.049868	0.4322397	0.07570792	0.07597464	0.07149396	0.0717051	0.4164191	0.3704094	0.3229484	0.1799591	0.06903633	0.1272385	0.1191538	0.04057737
1212.192	0	0.001184293	0.001267346	0.004083601	0.003552423	0.0005357196	0.0004363397	0.000317601	0.0003315802	0.003919081	0.002491871	0.00211342	0.0009200214	0.0001654909	0.0001640546	0.0001892341	0.0002171612	0.000906125	0.0006930897	0.0006508995	0.0005264125	0.0001316715	0.0002471985	0.0003528692	0.0002235822
1212.192	0	0.001273875	0.00139474	0.004146897	0.003504131	0.0005157876	0.0005757693	0.00034819	0.0002384861	0.003958215	0.002608489	0.00218868	0.0009399939	0.0001735074	0.0002815496	0.0002409789	0.0002232979	0.0009494224	0.0008105084	0.0006545747	0.0004183521	0.0001719434	0.0002609096	0.000216462	0.0001899799
1212.290	0	0.001252902	0.00121086	0.003704318	0.002931273	0.0004468646	0.0004887695	0.0003926387	0.000343014	0.00351784	0.002477995	0.001994733	0.00104825	0.000192416	0.0001752506	0.0002505248	0.0002226303	0.000931648	0.0006832984	0.0007798687	0.0005041819	0.0002073357	0.0002340858	0.0003018064	0.0002143893
1212.291	0	0.5596184	0.5696219	1.811847	1.454523	0.1977993	0.2280903	0.1475468	0.1107728	1.725188	1.211185	0.9506815	0.4550136	0.0850945	0.04957711	0.08593732	0.04952101	0.4080022	0.2915575	0.3626798	0.1466684	0.08738796	0.09926349	0.1261157	0.05376447
1212.292	0	0.001077933	0.001176767	0.003638285	0.002867523	0.0004945562	0.0005157605	0.0003753395	0.0002226837	0.003511689	0.002469981	0.001999062	0.0009218648	0.0001653004	0.0001601116	0.0002509818	0.0001980597	0.0009031436	0.0005643902	0.0007134166	0.0003784447	0.0002641078	0.0002953385	0.0002335081	0.0001357945
1212.293	0	0.001170146	0.001155425	0.00369138	0.002904594	0.0004781896	0.0004224077	0.0003291913	0.0002586944	0.003604811	0.00248226	0.001936598	0.0009179485	0.0001834272	0.000239376	0.0001945685	0.0001359496	0.0008967205	0.0006607633	0.0007573605	0.0002624772	0.0002068364	0.0002883398	0.0002724261	0.0001225618
1212.390	0	0.001221588	0.001149022	0.003418848	0.002719095	0.0004334863	0.0004576551	0.0003571568	0.0002766415	0.003461961	0.002411964	0.001886609	0.0009078166	0.00024062	0.0001762898	0.0002915924	0.0001855826	0.0009120569	0.0006049172	0.0007115535	0.0003391692	0.0002314819	0.0002442722	0.0002128842	0.000114516
1212.391	0	0.5495651	0.5257037	1.700207	1.357477	0.195005	0.1978037	0.1465624	0.09911303	1.680817	1.164556	0.8930256	0.4206395	0.08752522	0.04663246	0.08653981	0.05394868	0.4139542	0.2223586	0.3436309	0.1855125	0.09552301	0.09841542	0.09325581	0.05445398
1212.392	0	0.001137585	0.001037349	0.003372959	0.002763483	0.0004632169	0.0004329254	0.0003614527	0.0002694494	0.003441551	0.002337419	0.001853236	0.0008715314	0.0002570542	0.0002025201	0.0002375929	0.0001928698	0.000789888	0.000522904	0.0007099725	0.0004282963	0.0002275812	0.0002180079	0.000254	0.0002203076
1212.393	0	0.001140365	0.001170891	0.003507037	0.002746122	0.0004324958	0.0005163639	0.0003415432	0.0002270625	0.00347662	0.002415438	0.00183699	0.0009595813	0.0002163746	0.0001989185	0.0001623647	0.0002134691	0.000788465	0.000467986	0.0006667062	0.000395593	0.0001542456	0.0002551096	0.0002690457	0.0002010379
1212.489	0	0.001182315	0.001005908	0.003409903	0.002711887	0.0004586389	0.0004026431	0.0002827558	0.0002553044	0.003548915	0.002335552	0.001766763	0.0008583961	0.0002238251	0.0001339834	0.0002282418	0.0002108062	0.0009837844	0.0005150958	0.0006891036	0.0005852145	0.0001632488	0.000217392	0.0001892949	0.0001923166
1212.489	0	0.5294146	0.4749233	1.704346	1.377932	0.1894583	0.1780138	0.1213194	0.09963749	1.724002	1.149633	0.861882	0.4066536	0.07687041	0.03632662	0.07636634	0.04544876	0.4094411	0.1926258	0.3159236	0.2323776	0.05941359	0.08403205	0.07188898	0.06075184
1212.490	0	0.001137015	0.001006444	0.003405101	0.002686931	0.0004232717	0.000439701	0.0002866225	0.0002534978	0.003465163	0.002299307	0.001751372	0.000901006	0.0002006128	0.0001293107	0.0001819773	0.0001818784	0.0008768041	0.0004560087	0.0006753464	0.0004457668	0.0001958769	0.0002038108	0.0001923368	0.0001419819
1212.490	0	0.001113646	0.0009487146	0.003457832	0.002713817	0.0004436715	0.0003860968	0.000289227	0.0001954938	0.003483137	0.002391531	0.001779592	0.0007763663	0.000195882	0.0001541047	0.0001750517	0.0002148744	0.0008746229	0.0003684647	0.0006387382	0.0004916479	0.0001798733	0.0002124251	0.0001880522	0.0001968351
1212.590	0	0.001045683	0.000884582	0.003282155	0.002577763	0.0004397006	0.0004110173	0.0002885613	0.0002601392	0.003465696	0.002255664	0.001701571	0.0007954877	0.0002029816	0.0001732118	0.0002138311	0.0002124036	0.0008175096	0.0003742787	0.0005619163	0.0005301008	0.0001357064	0.0001371771	0.0002390049	0.0002076789
1212.591	0	0.4663912	0.4073798	1.608368	1.290787	0.1915918	0.1499217	0.1169591	0.09453056	1.708612	1.091762	0.8267336	0.3927042	0.07517693	0.04429515	0.04944227	0.06041276	0.3682549	0.1587393	0.2356455	0.2190773	0.03821611	0.06472174	0.07887596	0.03994648
1212.592	0	0.001049613	0.0009158996	0.003176192	0.002540169	0.0004138936	0.000335074	0.0002854829	0.0002551813	0.003440878	0.00215797	0.001666591	0.0007856383	0.000208714	0.0001199264	0.0001540347	0.0001879186	0.0008453868	0.0003825705	0.000490574	0.0004575091	0.0001366529	0.0001773014	0.0001897007	0.0001752232
1212.593	0	0.0009441711	0.0009119153	0.003198605	0.002669349	0.0004361539	0.0004028132	0.0003123775	0.0002503237	0.003511323	0.002301361	0.001747579	0.0008336994	0.0002262895	0.0001436503	0.0001880814	0.0001680432	0.000879861	0.0003931708	0.0005139531	0.0004017812	0.0002282697	0.0002094318	0.0001933004	0.0001485869
1212.690	0	0.000927888	0.0007655715	0.003057069	0.00221239	0.0004280332	0.0003019949	0.0002536965	0.000264202	0.003235088	0.002049974	0.001543924	0.0007367719	0.0002128108	0.0001605313	0.000178974	0.0001750965	0.0008076958	0.0004317007	0.0004556347	0.0004243052	0.0002041105	0.0001728078	0.0001613679	0.0001431117
1212.691	0	0.413838	0.3729772	1.486184	1.117254	0.173092	0.1452011	0.1091235	0.08548515	1.601531	1.018894	0.7778236	0.3609596	0.07186648	0.06167103	0.04284484	0.05710995	0.3352699	0.188815	0.188457	0.2044191	0.06554587	0.05540372	0.06788457	0.03964277
1212.692	0	0.0009141841	0.0007211241	0.002979111	0.002223263	0.0003891945	0.000348597	0.0002847719	0.0002016167	0.003263366	0.002050177	0.001578819	0.0007479998	0.0002010211	0.0001367847	0.0001883529	0.0001406406	0.0006749725	0.00034242	0.0004662332	0.0004895569	0.0001330945	0.0001241924	0.0003051477	0.0002185907
1212.693	0	0.0009009446	0.0007548212	0.003058053	0.002195252	0.0004095924	0.0003326197	0.0002605283	0.0002149012	0.003174322	0.00211456	0.001574903	0.0007377673	0.0001951005	0.0002254553	0.0001483872	0.0001687336	0.0007116806	0.0004598402	0.0003737821	0.0004930274	0.0002163142	0.0001875849	0.0001863376	0.0002050279
1212.790	0	0.000921079	0.0005962057	0.002889042	0.002075704	0.0004442597	0.0003402311	0.0002403025	0.0001832913	0.003147054	0.00209517	0.001529608	0.0007366887	0.0001772891	0.000200767	0.0001225249	0.0001768508	0.0006785663	0.0005529928	0.0005483039	0.0004564339	0.0001740578	0.0001703397	0.000196981	0.0001596939
1212.791	0	0.4122186	0.3181665	1.442756	1.025297	0.1709309	0.1445253	0.1041652	0.05628246	1.534623	1.004693	0.7508683	0.3353626	0.06736803	0.06213839	0.03744557	0.05627648	0.2932674	0.2490918	0.2336445	0.1778573	0.06029286	0.06417413	0.06212282	0.02973978
1212.792	0	0.0009013263	0.0006754955	0.002933814	0.002026036	0.0003861477	0.0003565231	0.0002893464	0.00017084	0.003126847	0.002047939	0.001458516	0.0007113523	0.0001481852	0.0002234136	0.0001790169	0.0001464833	0.0005935603	0.0005492209	0.0005534565	0.0003053931	0.0001866778	0.0001749705	0.0002607753	9.295053e-05
1212.792	0	0.0008120119	0.0006609429	0.002875981	0.002062795	0.0003706028	0.0003305594	0.0002224359	0.0002374636	0.00312572	0.002055993	0.001504228	0.0007055852	0.0001884461	0.0002199409	0.0001789817	9.36744e-05	0.0005761982	0.0005487461	0.0005255115	0.0003321373	0.0001758793	0.0001958311	0.0002239261	0.0001959282
1212.890	0	0.001209132	0.0006407033	0.003280091	0.002424771	0.0004521762	0.0003371379	0.0004061582	0.0002499018	0.003345207	0.002229078	0.00163223	0.0008214122	0.0001642388	0.0001579498	0.0002179716	0.0002398729	0.0006129546	0.0006470535	0.0006383996	0.0002773405	0.0001666078	0.0002044263	0.0002463845	0.0001747382
1212.891	0	0.5249731	0.2842242	1.654798	1.193494	0.1859129	0.1503903	0.1230538	0.07464966	1.655003	1.08944	0.8058285	0.3868774	0.05365389	0.05624854	0.0513914	0.07078768	0.2935959	0.2864246	0.2718307	0.1578636	0.04739052	0.08903461	0.09512911	0.034526
1212.892	0	0.001049809	0.0005904993	0.003365562	0.002397284	0.0004434611	0.0003700342	0.000262638	0.0002137135	0.003412349	0.002162661	0.001545653	0.0007320141	0.0001601025	0.0002031065	0.0001808181	0.0001840212	0.0005614768	0.0006595502	0.0005485825	0.0003680182	0.0001765336	0.0003373482	0.0002012689	0.0001917534
1212.893	0	0.001108244	0.0006600514	0.003389005	0.0024333	0.0004043635	0.0003365679	0.0003229418	0.0001830129	0.003330515	0.002211283	0.00168289	0.0007228504	0.0001570235	0.000167594	0.0001873076	0.0001903087	0.0005917809	0.0006280841	0.000587756	0.0004571565	0.0002113362	0.0002936382	0.000358035	0.0002024638
1212.990	0	0.001374005	0.0006240413	0.003716865	0.002782506	0.0004296324	0.0003597025	0.0003279264	0.0002258779	0.003438499	0.00229829	0.001605828	0.000863824	0.0002202668	0.0001803872	0.0001432105	0.0001344588	0.0006569206	0.0006042774	0.0005742291	0.000469892	0.0002003831	0.0002276994	0.0002607274	0.0002098508
1212.991	0	0.6595883	0.2866441	1.830982	1.379842	0.208845	0.1589561	0.12714	0.08814478	1.719867	1.142608	0.8008713	0.4100649	0.05084812	0.05442536	0.03974969	0.05734129	0.2850333	0.2822353	0.2549514	0.1832027	0.04260149	0.08575659	0.09817946	0.03193902
1212.992	0	0.001336055	0.0006598827	0.003642118	0.002748221	0.0004202892	0.000424481	0.0002864447	0.0002585758	0.003376135	0.002334569	0.00155746	0.000846722	0.0001572745	0.0002560431	0.0002170672	0.0002719539	0.000635848	0.0005697473	0.0005863219	0.00040432	0.0001569592	0.000285765	0.0002908878	0.0001638906
1212.992	0	0.001458063	0.0006395049	0.00368167	0.002823631	0.0004673979	0.0003899337	0.000344541	0.0002724295	0.00345943	0.002344796	0.001678644	0.0008595513	0.0001844547	0.0002421415	0.0002143337	0.0001591181	0.0005775101	0.000642077	0.0005190004	0.0004595454	0.0002073673	0.0001874384	0.0002813067	0.0001897796
1213.090	0	0.00123928	0.0005171047	0.003327386	0.002385602	0.0004227478	0.0003614484	0.0002486273	0.0002082038	0.002954556	0.001898211	0.001289434	0.000788072	0.0001617993	0.0001645178	0.0001866924	0.0002296584	0.0006813955	0.0004756313	0.0005976798	0.0005646552	0.0002180975	0.0002073984	0.0002288809	0.0001394532
1213.091	0	0.6000738	0.2205246	1.649204	1.209763	0.2062497	0.1476396	0.1079722	0.08050326	1.4504	0.9324626	0.6495536	0.3628751	0.06017908	0.0585317	0.05564078	0.06124559	0.2830959	0.2569321	0.2547882	0.2480976	0.07135863	0.09993041	0.07625914	0.02145506
1213.092	0	0.001233461	0.0005212413	0.003247456	0.002358895	0.0005124943	0.0003671115	0.0002520853	0.0002495309	0.002959812	0.001925586	0.001320772	0.0007232007	0.0001678041	0.0002123039	0.0001583473	0.0001848932	0.000583527	0.0005057449	0.0005102832	0.0005511065	0.000182116	0.0002024405	0.0002526333	0.0001761542
1213.092	0	0.001228689	0.0005126858	0.003310423	0.002551095	0.0004340651	0.0003365458	0.0002701984	0.000229184	0.002943608	0.001847442	0.001310085	0.0007030553	0.0001771483	0.0001750643	0.0001830201	0.000171851	0.0005959502	0.0005889603	0.0005949387	0.0005014387	0.0001928052	0.0002654171	0.0002836895	9.928858e-05
1213.190	0	0.0005997276	0.0003957589	0.001585512	0.001207038	0.0002188166	0.0002954625	0.0001983618	0.0002278969	0.001228802	0.0008089126	0.0006320788	0.0006947747	0.0001680065	0.0001664405	0.0001629355	0.0002067489	0.0004617844	0.0003921204	0.0003181118	0.0004407186	0.0001763292	0.0002549762	0.0001717175	0.0001956271
1213.191	0	0.2541249	0.1833592	0.7811239	0.6127989	0.08926889	0.107389	0.07348541	0.07624662	0.5906681	0.3722887	0.319833	0.3280936	0.06318233	0.02673883	0.03585649	0.03195077	0.2106627	0.1539731	0.1599507	0.1512884	0.03851642	0.064994	0.06331882	0.03271111
1213.192	0	0.0005607026	0.0003739118	0.001581643	0.001317897	0.0002209671	0.0002744666	0.0002411865	0.0002393902	0.001193592	0.0008013431	0.0006845787	0.0006800173	0.000181707	9.553983e-05	0.000182154	0.0001751473	0.0004490741	0.0003306454	0.0003798816	0.0003069865	0.000165223	0.0002395406	0.0002366783	8.78326e-05
1213.193	0	0.0005287671	0.000397013	0.001621076	0.001292678	0.0002462974	0.0002861113	0.0002620018	0.0002189271	0.00122318	0.0007642751	0.0007424445	0.0007041886	0.0001887767	0.0001555671	0.0002130544	0.0001037125	0.0004672508	0.000337083	0.0003511151	0.0003515081	0.0001180683	0.0002357635	0.0001808436	0.0001540267
1213.290	0	0.0005913892	0.0004248073	0.001582098	0.001231214	0.0003058549	0.0001614789	0.0001647844	0.0002321124	0.001117563	0.0006249058	0.0004787591	0.0008661843	0.0002110441	0.0001423684	0.0001406338	0.0001515825	0.0005484493	0.0003906236	0.0002819749	0.0004406817	0.0001365598	0.0001522852	0.0002321566	0.0001266316
1213.291	0	0.2380418	0.1835639	0.7680926	0.5934857	0.1007538	0.05392957	0.04648129	0.05913513	0.5496666	0.2928706	0.2358276	0.3731088	0.06886935	0.03560356	0.02553191	0.03045281	0.2334506	0.1547517	0.09110801	0.200931	0.04090341	0.04240701	0.06167228	0.04450465
1213.292	0	0.0004406714	0.0004204214	0.001513838	0.001179123	0.000195428	0.0002280085	0.0001942876	0.0001854698	0.001050398	0.0006759038	0.0005511774	0.0006806442	0.0002440867	0.0001653223	0.0001494254	0.0001015083	0.0004556725	0.0003687852	0.0003046264	0.000401327	0.0001414388	0.000156748	0.0002357473	0.000157273
1213.292	0	0.0004756415	0.0003472967	0.001547539	0.001242759	0.0002225814	0.0001735492	0.0001984582	0.0001750947	0.001135835	0.0006311334	0.0005844273	0.000811369	0.0001658683	0.0001518346	0.0001342129	0.0001653785	0.0005064449	0.0004302732	0.0003049112	0.0004349859	0.0001469302	0.0002477345	0.0001864651	9.953848e-05
1213.390	0	0.001232324	0.0006840088	0.003349581	0.002625334	0.0003382741	0.0002598377	0.0002279589	0.000287783	0.002629343	0.001584654	0.001144538	0.0008700077	0.0001913437	0.0001563202	0.0001852914	0.0001893038	0.0006137111	0.0005402927	0.0004370925	0.0008888854	0.00020986	0.0002052336	0.000245777	0.0001431123
1213.391	0	0.5565063	0.2798015	1.672864	1.301552	0.1435429	0.1172277	0.08251464	0.0961736	1.293207	0.7991345	0.5358225	0.3949442	0.0678273	0.06716093	0.06737092	0.06155675	0.2859409	0.233772	0.1426608	0.4047458	0.05740735	0.06720837	0.07634151	0.03561982
1213.392	0	0.001078074	0.0005647118	0.003358111	0.002548103	0.0003059367	0.0003320484	0.0002622241	0.0002304175	0.002542509	0.001703834	0.001050117	0.0008585237	0.0001850738	0.000231657	0.0001431786	0.0001996214	0.0006224615	0.0005070029	0.0003774404	0.0008135987	0.000188137	0.0002097122	0.0002299583	0.0002124254
1213.392	0	0.001079159	0.0005551763	0.003393136	0.002642517	0.0003607885	0.0002916128	0.0002430386	0.0002919542	0.002601401	0.001630606	0.001122554	0.000950395	0.0001484555	0.0001501097	0.0002255012	0.000229275	0.0006521569	0.0005067192	0.0003825848	0.0008172464	0.0002042765	0.0002336822	0.0002153244	0.0001389729
1213.490	0	0.001166863	0.0007444891	0.00336938	0.002590962	0.0003887037	0.0003223731	0.0002612993	0.0003166847	0.002856529	0.001787113	0.001122565	0.0008462123	0.0001867162	0.0001677656	0.000166097	0.0001896489	0.0006408137	0.0004415323	0.000586949	0.0007675517	0.0001739717	0.0001676287	0.0001874455	0.0001461855
1213.491	0	0.5257536	0.3309504	1.662594	1.317086	0.1762409	0.1236219	0.09290696	0.08643789	1.402182	0.8625667	0.5816589	0.4216425	0.07333067	0.062639	0.0614362	0.05929723	0.288395	0.2228097	0.2138851	0.3742728	0.06273166	0.06928104	0.07425618	0.02762987
1213.492	0	0.001093694	0.0007418298	0.003320193	0.002577068	0.000388097	0.0002698378	0.0002707199	0.0002376672	0.002780156	0.001714251	0.00120469	0.0007293792	0.0001726723	0.0001851065	0.0001471421	0.000191401	0.0006534073	0.0004483348	0.0004209587	0.0007475278	0.0002220839	0.0002170536	0.0001992788	0.0002233924
1213.493	0	0.001097987	0.0007371944	0.003395583	0.002651606	0.0003620222	0.0002688455	0.0002552832	0.0002423275	0.002762286	0.00170705	0.00115717	0.0009349709	0.000150821	0.0001737059	0.0001720216	0.0002915728	0.0005931412	0.0005206578	0.0004182231	0.0008462494	0.0001653961	0.0002377151	0.0002238208	0.0001500844
1213.590	0	0.001026683	0.0009655434	0.002673141	0.002059427	0.0003203805	0.0003287652	0.0001925502	0.000326079	0.002172332	0.001349151	0.0009358366	0.00100831	0.0001342216	0.0002535216	0.0002755423	0.0001747784	0.0006178462	0.0005940924	0.0006895758	0.0007094138	0.0001382481	0.0001463874	0.0002093969	0.0001555801
1213.591	0	0.4606725	0.4066666	1.335405	1.04106	0.1348477	0.1270489	0.07270807	0.07985043	1.084904	0.6788741	0.4549213	0.4442729	0.02915063	0.08882603	0.06611488	0.04893619	0.2676639	0.2488159	0.2689549	0.3277927	0.0521479	0.04931803	0.06463447	0.0356558
1213.592	0	0.0009390874	0.0008880693	0.00271484	0.002034021	0.0003292741	0.0003154361	0.0002127932	0.000218153	0.002197203	0.001368869	0.0009221451	0.000895864	0.0001123112	0.0002315187	0.0001913027	0.0002228379	0.0005424562	0.0004745052	0.0005110799	0.0006843554	0.0001892555	9.408109e-05	0.0001914466	0.0001880664
1213.593	0	0.0009801428	0.0008120539	0.002659274	0.00205859	0.0003412269	0.0002473718	0.0002209824	0.0002320156	0.002230054	0.001275576	0.001013374	0.0009047425	0.0001418891	0.000221316	0.0002367482	0.0002066433	0.0005724031	0.0005213649	0.0005719273	0.0006546064	0.0001392531	0.000189061	0.0001879809	0.000147412
1213.690	0	0.0006141857	0.0006965618	0.001398288	0.00102418	0.0001656983	0.0002125009	0.0002182566	0.000234555	0.0008724103	0.0007855036	0.0006110378	0.0007165061	0.0001152021	0.0001638315	0.00016628	0.0001677231	0.0006714907	0.0004439108	0.0005201646	0.0005093857	0.0001267545	0.0001274462	0.0001526752	0.0001238328
1213.691	0	0.2319155	0.3171889	0.6433656	0.4805152	0.06100469	0.07025492	0.04944483	0.05672642	0.448752	0.3780039	0.2649955	0.3028811	0.05107281	0.04209654	0.04853632	0.04258092	0.2750896	0.1909567	0.2257468	0.2480602	0.05747429	0.02923796	0.03438576	0.02891293
1213.692	0	0.0004750746	0.0006808765	0.001301142	0.0009887015	0.0002026764	0.0002605042	0.0001575517	0.0002077046	0.0009539624	0.0008076646	0.0006261434	0.0006684188	0.0001280841	0.0001780066	0.0001920475	0.0001785362	0.0005699623	0.0004058815	0.0004489948	0.0005616631	0.0002011952	0.0001351157	0.0001484374	0.000176452
1213.692	0	0.0004941847	0.0006266907	0.001323869	0.0009929079	0.000213552	0.000177147	0.0002046536	0.0001653943	0.000957679	0.0007957278	0.0005963282	0.0005929498	0.0001192766	0.0001379039	0.0002819979	0.0001603506	0.0006027684	0.0003360327	0.0004539847	0.0005702775	0.0002151381	8.122178e-05	0.0001525307	0.0001608479
1213.790	0	0.0006580276	0.0008510171	0.00154008	0.001207965	0.0001944721	0.0001937041	0.0001914464	0.0002143297	0.001041938	0.0009012769	0.0007235616	0.0006789244	0.0001931066	0.0001471896	0.0001189056	0.0001206263	0.0005630075	0.0003823013	0.0005224785	0.000499968	0.0001871364	0.0001033286	0.0002217927	0.0001167684
1213.791	0	0.2453604	0.3687078	0.7802915	0.5769909	0.07376445	0.0733649	0.0494539	0.05741176	0.4939542	0.4454831	0.310986	0.3146231	0.05108984	0.04406811	0.04452169	0.04763581	0.2609436	0.1822204	0.2170065	0.2639587	0.05492975	0.03867516	0.04388468	0.02994753
1213.792	0	0.0005415205	0.000820472	0.001586794	0.001286855	0.0001817482	0.0002335703	0.0002075503	0.0002590777	0.0009819988	0.0009288842	0.0006167513	0.0006781729	0.0001824029	0.0001795772	0.0001412517	0.0001559613	0.0005483172	0.0003355336	0.000489807	0.000621521	0.0001374555	0.0001536609	0.0002003713	0.0002032908
1213.793	0	0.000538565	0.000775947	0.001573258	0.001129064	0.000233897	0.0001824998	0.0001829878	0.0002368325	0.001066298	0.0008929734	0.0007729821	0.0007497194	0.0001662859	0.0001644728	0.0002120656	0.0002612914	0.0005137832	0.0004362349	0.000519534	0.0005694004	0.0001531213	0.00015892	0.0001534825	0.000121489
1213.890	0	0.001054767	0.001157284	0.00282616	0.002187597	0.0002695274	0.0002753518	0.0002492915	0.0001927954	0.0017419	0.001422114	0.0009395477	0.0008266716	0.0001987145	0.0002382417	0.0001644036	0.0001937529	0.0005389734	0.0004811284	0.0004873474	0.0003595722	0.0001663044	0.0001892325	0.0002263172	0.0001586884
1213.891	0	0.4467725	0.5376527	1.425318	1.096042	0.1015628	0.1330477	0.08569681	0.07006661	0.8741342	0.7102326	0.4602196	0.3876417	0.04319588	0.07615663	0.03889594	0.03147571	0.2217641	0.2554028	0.2125339	0.1329232	0.03689803	0.06284005	0.06701939	0.03545941
1213.892	0	0.0008567157	0.001123551	0.002890565	0.002266023	0.0002924512	0.0003212324	0.0002512498	0.0001948139	0.001819269	0.001476776	0.001019472	0.0008208856	0.0001451367	0.0002417035	0.0001510266	0.0001347418	0.0004705482	0.0005644691	0.0004113705	0.0002969428	0.0001779903	0.000211623	0.0001959392	0.0001822272
1213.892	0	0.0009781266	0.001134455	0.002893338	0.002177828	0.0002966409	0.0003808148	0.0002667879	0.00018095	0.001827916	0.001483226	0.001021554	0.0008125834	0.0001692964	0.0002193834	0.0001489648	0.0001705662	0.0004992953	0.0005910893	0.0004772224	0.0003079643	0.0001450798	0.0002353453	0.0002092688	0.0001625514
1213.990	0	0.0009460149	0.001225502	0.002349795	0.001734762	0.0002214483	0.0002428109	0.0002831262	0.0002306466	0.001338663	0.0011933	0.0009518921	0.000704662	0.0001883112	0.0002243151	0.0001627861	0.0001660773	0.0004449067	0.0005394407	0.0003994787	0.0004536843	0.0001326042	0.0002056236	0.0001272748	0.000215746
1213.991	0	0.4070583	0.538821	1.168533	0.860715	0.09717361	0.1222522	0.07221544	0.05906565	0.660553	0.6068461	0.4558211	0.3290122	0.05365152	0.05501155	0.04706239	0.05095814	0.2096587	0.2112474	0.1843543	0.1974769	0.06435708	0.07347958	0.03848652	0.05105149
1213.992	0	0.0008742425	0.001120891	0.002271113	0.001669041	0.000241691	0.0003009374	0.0002243616	0.0002399646	0.001360207	0.001216167	0.001027472	0.0007583005	0.0001266564	0.000157588	0.0002779373	0.0001746339	0.0004644589	0.0004158465	0.0003744818	0.0004592265	0.0001741654	0.0001611211	0.0001432362	0.0002127024
1213.993	0	0.0009001288	0.001101302	0.002388395	0.001722513	0.0002411235	0.0003082698	0.0002281907	0.0002459754	0.001325211	0.001236726	0.0009724772	0.0007583116	8.706937e-05	0.0001683727	0.0001785806	0.0001602598	0.000470666	0.0004606728	0.0003770424	0.0003939573	0.0001916383	0.0002332847	0.0001578712	0.0002097336
1214.089	0	0.0008352278	0.001029181	0.001682109	0.001304019	0.0002078769	0.0002270234	0.000202127	0.0002470206	0.0009518048	0.0009120552	0.0007623383	0.0005584552	0.0001943016	0.0001904172	0.0001174729	0.0002202096	0.0004438688	0.0003639386	0.000258972	0.0005322079	0.0001416767	0.0001681714	0.0001610807	0.0001638999
1214.089	0	0.3492379	0.4699948	0.8333709	0.6075838	0.06650072	0.09590708	0.0726477	0.05725477	0.4563259	0.4735904	0.3871697	0.2481849	0.05766749	0.04541493	0.033573	0.04343278	0.2083067	0.1514488	0.1100348	0.2167305	0.04218919	0.04792771	0.03122703	0.02847619
1214.090	0	0.0007014574	0.0009851607	0.001659673	0.001265139	0.0002590788	0.0002587847	0.0002644309	0.0001758717	0.0009723197	0.001038131	0.0008553418	0.0004770265	0.0001124079	0.0001569902	0.0001551518	0.0001665078	0.0004218588	0.0002900593	0.0002534092	0.0004717143	0.0001376221	0.0001659084	0.0001466598	0.0001396274
1214.090	0	0.0007407227	0.0009587044	0.001778204	0.00121545	0.000186662	0.0002648679	0.0001744626	0.0002090654	0.0009348471	0.001021549	0.0007799494	0.0006130809	0.0001324572	0.000199808	0.0001385478	0.0001945761	0.0004361871	0.0003980174	0.0002252208	0.0005157751	0.0001550268	0.0002498718	0.0001098785	0.0001337478
1214.190	0	0.001057031	0.001299895	0.002138429	0.001567682	0.0002500547	0.0002685009	0.0001781631	0.0001547176	0.001352424	0.001120439	0.0009363122	0.0005287456	0.0001756303	0.000153002	0.0001621563	0.0001922939	0.000369543	0.000358153	0.0003759976	0.000467845	0.0001416071	0.000183586	0.0001852377	0.0001890491
1214.191	0	0.4505656	0.5722499	1.071932	0.7846864	0.09226728	0.09279625	0.08438685	0.04497193	0.6633439	0.558851	0.4752779	0.2481378	0.06229055	0.02858368	0.0502155	0.05093828	0.1685328	0.1360087	0.1290928	0.2304269	0.04047661	0.0528849	0.04534371	0.0550384
1214.192	0	0.0009133451	0.001137815	0.002127954	0.001564533	0.0002689529	0.0002865967	0.0002270349	0.0001764546	0.00136757	0.001119451	0.0009560241	0.0005544719	0.0001701638	0.0001843233	0.0002586204	0.0002008933	0.0003971892	0.0002960926	0.0003617113	0.00052703	0.0001023315	0.000183651	0.0001167156	0.0001639407
1214.192	0	0.0009453864	0.001210809	0.002247352	0.001635098	0.0002453098	0.0002178969	0.000267303	0.0003332603	0.001376369	0.001107664	0.001024834	0.000599876	0.0001860774	0.0001041209	0.0002046165	0.0001857893	0.0003851476	0.0004325656	0.00038446	0.0005135461	0.0001760345	0.0002603618	0.0001574677	0.0001875642
1214.290	0	0.001168974	0.001307302	0.002455654	0.001926208	0.0002609866	0.0002746457	0.0002208199	0.0001898521	0.001720958	0.00135347	0.001042137	0.0005918417	0.0001422888	0.0001728468	0.0001543031	0.0002027495	0.0003619342	0.0002845404	0.0004345531	0.0004243442	0.0001867642	0.000130975	0.0001739891	0.0001762803
1214.291	0	0.4993895	0.6000406	1.232499	0.9573336	0.1050388	0.09454142	0.08860622	0.03630798	0.832693	0.6389776	0.5187033	0.2698161	0.04127107	0.03621235	0.05157957	0.04362029	0.1560278	0.09723377	0.2087353	0.2023682	0.04398739	0.03103158	0.06224815	0.05059784
1214.292	0	0.001057813	0.001175409	0.002442709	0.00185067	0.0002744999	0.0002861521	0.0002119163	0.0001265072	0.001684937	0.001384291	0.001047692	0.0005735941	0.0001260372	0.0001585555	0.0002615064	0.0001825167	0.0003335321	0.0002390282	0.0005304117	0.0004686044	0.000166954	0.000161415	0.0002096509	0.0001434077
1214.292	0	0.001093178	0.001235104	0.002485992	0.001925577	0.0002597526	0.0002339852	0.0002323118	0.000218455	0.001670967	0.001293155	0.001038418	0.0005890778	0.0001398956	0.0001559073	0.0001973143	0.0001675384	0.0003111178	0.0002099238	0.0004494177	0.0003586154	0.0001404829	0.0001203244	0.0002473499	0.0001618359
1214.390	0	0.001228342	0.001230968	0.002339238	0.001829626	0.0002482029	0.0002918229	0.0003045235	0.0001916665	0.001604494	0.001254611	0.001018069	0.0005441315	0.0001592555	0.0001406448	0.0001845174	0.0001964892	0.0003092327	0.0003174153	0.000530223	0.0004130413	0.0001325875	0.0001430302	0.0002294853	0.000175865
1214.391	0	0.4954768	0.5612789	1.149648	0.8898176	0.1190551	0.0824939	0.09644436	0.03986409	0.7810252	0.5905995	0.4740965	0.2474347	0.05203028	0.03716578	0.05254352	0.03918144	0.1282426	0.1150706	0.2283187	0.2011665	0.03927954	0.04026541	0.06656151	0.04245164
1214.392	0	0.0009973347	0.001153667	0.002251682	0.001794968	0.0003318154	0.0002321321	0.000268457	0.0001304327	0.001614261	0.001203716	0.001007169	0.0004324555	0.0001351352	0.0001202307	0.0002110606	0.0001350639	0.0003087306	0.0002756484	0.0004917882	0.0003626267	0.0001419932	0.000146139	0.0002372325	0.0001470728
1214.392	0	0.0009619898	0.00114112	0.002316408	0.001820123	0.0002991541	0.0002487368	0.000250376	0.000146549	0.001591144	0.001266114	0.0009851348	0.0004843315	0.0002093012	0.0001929875	0.0001609356	0.0001866646	0.0003209563	0.0003503707	0.0006208195	0.0004264917	0.0001607359	0.000156076	0.0002863521	0.0001741774
1214.490	0	0.00118043	0.001220275	0.002265612	0.00173688	0.0002672713	0.0002593148	0.000240801	0.0002446819	0.001472889	0.001203059	0.0008503908	0.0006417332	0.0001830985	0.00013344	0.0001757824	0.0001231044	0.0002649003	0.0003580872	0.0005630599	0.0004021977	0.0001410962	0.0001986083	0.0002189767	0.0001660169
1214.491	0	0.5108607	0.5318428	1.07822	0.8382938	0.09184831	0.0844192	0.08756144	0.04044992	0.7266608	0.5583439	0.4127719	0.2362326	0.04996603	0.0370179	0.0467555	0.028573	0.09727664	0.159491	0.247718	0.1987107	0.03594563	0.0419865	0.07300019	0.03716587
1214.492	0	0.00105257	0.001128902	0.002232248	0.001712829	0.0002040712	0.0002334992	0.0002160299	0.0001958328	0.001491931	0.001119231	0.0008439485	0.0004959582	0.0002012592	0.0001279165	0.0002485319	0.0001776531	0.0002467707	0.0003273395	0.0004912444	0.0003861653	0.0002402951	0.0001300306	0.0002093488	0.0001890126
1214.492	0	0.001065256	0.001072456	0.002272821	0.001762756	0.0003182959	0.0003075032	0.0002464677	0.0002131084	0.00156599	0.001164133	0.000818841	0.0005484739	0.0001926085	0.0001471663	0.0001834432	0.0001292526	0.0002723755	0.0003110053	0.0005426154	0.0004154662	0.0001448655	0.0001558063	0.0002277603	0.0001555024
1214.590	0	0.001272663	0.001152632	0.00226755	0.001739729	0.0002712993	0.0002673857	0.0002162371	0.000203296	0.001456698	0.001169199	0.0007984769	0.0005210662	0.0001407679	0.0001744653	0.0002029151	0.0002128465	0.0003109683	0.0004729967	0.0005841908	0.0004618936	0.0001735801	0.0001725959	0.0002088992	0.0001910582
1214.591	0	0.5637136	0.5188941	1.082817	0.8627527	0.09455874	0.08659542	0.07352881	0.0559305	0.726116	0.5618885	0.3544049	0.2533029	0.04943543	0.05332849	0.05437474	0.04035386	0.09185848	0.2054727	0.2506766	0.1866967	0.03573871	0.03240133	0.07087851	0.03612393
1214.592	0	0.001152358	0.001097547	0.002201203	0.001670213	0.0002755213	0.0002573299	0.0002579899	0.0002292599	0.00149501	0.001173496	0.0007491396	0.0005714406	0.0002096535	0.0001526123	0.0002295709	0.0001588237	0.0002747773	0.0004292689	0.0005364164	0.0003835822	0.0001537533	0.0001096647	0.0002211572	0.0001635632
1214.592	0	0.001083946	0.0010373	0.002285384	0.001810119	0.0002592353	0.0002259661	0.0002349374	0.0002049614	0.001510187	0.001188362	0.0007337771	0.0005776229	0.0001960622	0.0002046384	0.0001828619	0.0001794346	0.0002530792	0.0004504014	0.0005011785	0.0004762842	0.000139659	0.0001265338	0.0002028884	0.0001317388
1214.690	0	0.001457854	0.001112993	0.002557194	0.002021446	0.000284387	0.0003448212	0.0002879551	0.0002312526	0.001753376	0.001395935	0.0006946405	0.0006782584	0.0001517063	0.0001731206	0.000117667	0.0001987973	0.0002423118	0.0005436848	0.0003902999	0.000553395	0.0001647775	0.0002285847	0.0002157823	0.0002489177
1214.691	0	0.6535857	0.5563903	1.238044	0.9991157	0.1178641	0.1070258	0.0865389	0.07065227	0.8511507	0.6461857	0.3315595	0.3057838	0.04276828	0.05206669	0.05311414	0.04487438	0.09732751	0.2399428	0.1956374	0.2083309	0.04081853	0.04228955	0.07567323	0.0384743
1214.692	0	0.001381676	0.001152676	0.002488568	0.002056563	0.0003123281	0.0002485859	0.000199743	0.0002306222	0.00172053	0.00131219	0.000723461	0.0006497866	0.0001415695	0.000183732	0.0001814431	0.0002186079	0.0003206785	0.0004745095	0.000452653	0.0005502722	0.0001836867	0.0001795274	0.0002656703	0.0002355018
1214.692	0	0.001308108	0.001123245	0.002504832	0.00209896	0.0002897091	0.0002287583	0.0002081716	0.0002237902	0.001698286	0.001281601	0.0006946454	0.0006131513	0.0002070432	0.0001794275	0.0002259883	0.0001302903	0.0003076798	0.0005039032	0.0004397477	0.0004951852	0.0001610345	0.0001467153	0.0002357974	0.0001480464
1214.790	0	0.001568243	0.001117526	0.002644333	0.002085273	0.0002673491	0.0002764445	0.0002452722	0.00024006	0.00183988	0.001281288	0.0006764059	0.0007597499	0.0001057267	0.000108156	0.0001533317	0.0001570741	0.0003648679	0.0005221446	0.0003506756	0.0005566201	0.0001808441	0.0001380242	0.0003367427	0.0001338976
1214.791	0	0.6919226	0.5425873	1.304466	1.013066	0.1174231	0.1033766	0.07977081	0.07403159	0.8982479	0.6181866	0.3211237	0.3313422	0.03916639	0.043744	0.04717038	0.04060168	0.1099188	0.2377	0.128788	0.2616419	0.04431095	0.03046108	0.08097808	0.04146498
1214.792	0	0.001449292	0.001106343	0.002557853	0.002013079	0.0002818539	0.0002404296	0.0002336941	0.0002073963	0.001829935	0.001294622	0.0006829967	0.0006740188	0.0001181947	0.0001539134	0.0001741967	0.0001687642	0.0002958381	0.0006221837	0.0003160632	0.0005921376	0.0002134286	0.0002101536	0.0002990872	0.0001575132
1214.792	0	0.001476952	0.001057683	0.002688582	0.002071728	0.0003161243	0.0002201748	0.0002149408	0.0002436357	0.001869266	0.001356186	0.0006724909	0.0006729135	0.0001619952	0.000206954	0.000161917	0.0001542064	0.0002843281	0.0005421041	0.0002197202	0.0005725946	0.0001532661	0.0001372442	0.0001937765	0.000141415
1214.890	0	0.001604165	0.001131318	0.002929736	0.002195751	0.0003243368	0.0002469045	0.0002769637	0.0002653361	0.001998743	0.001310125	0.0007438051	0.0008094282	0.0001149676	0.000187659	0.0001837076	0.0001775664	0.0002956278	0.0005560447	0.0002838076	0.0007014515	0.0002106072	0.0001307261	0.0002295835	0.0001439572
1214.891	0	0.7336585	0.5667299	1.460311	1.094137	0.1383997	0.1087141	0.07558161	0.07896184	0.9939882	0.621707	0.3424235	0.3610248	0.04624752	0.05026925	0.05108318	0.03439244	0.1019124	0.2677221	0.09744269	0.3048583	0.06447016	0.04549317	0.08795711	0.03001476
1214.892	0	0.001462406	0.00115837	0.002873047	0.002175908	0.0002975686	0.0002996508	0.0002056053	0.000221787	0.002041548	0.001370899	0.0006916392	0.0008153767	0.0001649286	0.0002005186	0.0001675966	0.0001612465	0.0002665523	0.0005438042	0.0002135015	0.0006437648	0.0002172782	0.0001606491	0.0002443271	0.0001934698
1214.892	0	0.001571221	0.001155875	0.002954996	0.002173583	0.0003872643	0.0002902454	0.000268966	0.0002472442	0.00210751	0.001233246	0.0006985386	0.0007279917	0.0001593186	0.0001743137	0.0001595404	0.0001495508	0.0002472992	0.00062394	0.0002439927	0.0006578792	0.0002188558	0.0001986755	0.0001833414	0.0001500394
1214.990	0	0.001507746	0.0009926783	0.002479766	0.001882695	0.0002921213	0.000309754	0.0001816802	0.0002464646	0.001545457	0.0009343995	0.0004647712	0.0007814698	0.0001460223	0.000145156	9.758935e-05	0.0001677665	0.0003429661	0.0005158683	0.0003252771	0.0007094415	0.000160907	0.0001530819	0.0002158363	0.0001149244
1214.991	0	0.6786928	0.4433322	1.233515	0.9196494	0.1212381	0.1021213	0.05684396	0.08290773	0.7733725	0.46	0.2406066	0.3675814	0.0457272	0.05011978	0.04554734	0.03298329	0.1308065	0.2190551	0.1445395	0.305281	0.02465199	0.04052878	0.05921884	0.03558213
1214.992	0	0.001384573	0.0009167198	0.002459324	0.001820493	0.0003128415	0.0002114492	0.0001809066	0.0002638831	0.00162772	0.0009312954	0.0004609924	0.0007630711	0.0001793779	0.000204964	0.0001615082	0.0001300023	0.0003234953	0.0005406151	0.0003661662	0.000687497	0.0001430433	0.0001902876	0.0002265711	0.0001514564
1214.992	0	0.001429986	0.000886262	0.002539441	0.00190309	0.0002594576	0.0002431059	0.000184085	0.0002599153	0.001643872	0.0009227172	0.00055649	0.0007759187	0.0002128524	0.0002199271	0.0001950518	0.0001616179	0.0002542111	0.0005254942	0.0003358114	0.0006483092	0.0001202123	0.0001828648	0.0001696043	0.0001048932
1215.090	0	0.00125385	0.0008244317	0.00203695	0.00153785	0.0002335625	0.0002306905	0.0001507486	0.0002249689	0.001224658	0.0007349069	0.0004289998	0.0008368196	0.0002085464	0.0001656713	0.0001579896	0.0002055577	0.000400956	0.0004620698	0.0004784963	0.0006467624	0.0001654569	0.0001480821	0.0002173723	0.0001326627
1215.091	0	0.5640208	0.3882029	1.023306	0.7753341	0.1000223	0.0745953	0.04198974	0.08549321	0.6120768	0.333293	0.2165051	0.3860182	0.06333259	0.04725726	0.0352969	0.03972777	0.155667	0.1852421	0.1760071	0.2971505	0.04136857	0.03802531	0.04140542	0.0362113
1215.092	0	0.001114617	0.0008326665	0.00201577	0.001519621	0.0002827133	0.0002455929	0.0001801739	0.0002632448	0.001235856	0.0006615413	0.0004793366	0.0008039167	0.0001600389	0.0001923047	0.0002381538	0.0001488098	0.0003953688	0.0004122411	0.0004071221	0.0005570947	0.0001823549	0.0001420392	0.0002261011	0.0001574408
1215.092	0	0.001177492	0.0007991406	0.002122405	0.001586784	0.0002847425	0.0001725061	0.0001504175	0.0002813582	0.001242073	0.0006583895	0.0004696814	0.0007968134	0.0001547589	0.0001784861	0.0001534995	0.000152228	0.000294767	0.0003972916	0.0005004951	0.000572491	0.0001213373	0.0001413444	0.0001858744	0.0001665375
1215.180	0	0.00129066	0.0007013403	0.002182693	0.001691322	0.0002607549	0.0001537281	0.0001944507	0.0002654214	0.001225935	0.0006802478	0.0006675412	0.0008344601	0.0001555466	0.0001559679	0.0001767081	0.0001586149	0.000364259	0.0005024904	0.0006419688	0.0005856753	0.0001745587	0.0001460561	0.000142105	0.0001464438
1215.181	0	0.5359121	0.3328746	1.103551	0.8551882	0.09690088	0.07640616	0.05622161	0.08500695	0.5989596	0.3655995	0.3076767	0.4030351	0.0577647	0.04787937	0.03693721	0.0451669	0.127126	0.1917236	0.2201972	0.2868806	0.03831747	0.04345132	0.05363155	0.03532272
1215.182	0	0.001056786	0.0007214433	0.00211862	0.001756255	0.0002232306	0.0002210384	0.0001530527	0.0002916537	0.001220773	0.0008091022	0.0005949197	0.0008726376	0.0001864734	0.0001922244	0.0001065285	0.0001658236	0.0003751473	0.0004432586	0.0004479264	0.000549216	0.0001862726	0.0001895686	0.0001931005	0.0001185897
1215.183	0	0.001106074	0.0006934233	0.002277524	0.001738846	0.0002521018	0.0001983683	0.0002063282	0.0002723156	0.001224512	0.0007574682	0.0006380058	0.0007780128	0.0001612825	0.0002241187	7.686506e-05	0.0001286222	0.0003183945	0.0004226309	0.0004627492	0.000599154	0.0001241464	0.0001708777	0.0001573356	0.0001618861
1215.281	0	0.001213974	0.0006347608	0.00227041	0.001865823	0.0002688102	0.0001723087	0.0002102164	0.0003185516	0.001280531	0.0008200481	0.0007825568	0.0008480118	0.0001615346	0.0001509142	0.0001701353	0.0001444535	0.0003226692	0.0005140114	0.0006419995	0.0004208722	0.0001760152	0.0001846366	0.000202215	0.0001438513
1215.282	0	0.5132104	0.2810115	1.135143	0.9067226	0.08382262	0.06288854	0.07177178	0.07241373	0.6009111	0.4009175	0.3850604	0.3818255	0.03723749	0.04476263	0.02732836	0.03563774	0.1232241	0.1933561	0.246053	0.2505707	0.03608995	0.03680651	0.05549831	0.02436372
1215.282	0	0.001123677	0.0005793415	0.00228998	0.001729118	0.0002343533	0.0001708772	0.0002714115	0.0001935786	0.001257685	0.0007792857	0.0007956814	0.0007966031	0.0001533855	0.0001299735	0.0001087619	0.0002061889	0.0003068722	0.0004532994	0.0005806248	0.0005795414	0.0001654572	0.0001617744	0.0001934444	0.0001176901
1215.283	0	0.001030698	0.0006192456	0.0022965	0.001819577	0.0002346622	0.0001433741	0.0002131657	0.0001834889	0.001259232	0.0008376422	0.0007888637	0.0008152588	0.0002075756	0.0001798229	0.0001271685	0.0001724868	0.0002472366	0.0003440458	0.0004993194	0.0004713252	0.0001290004	0.0001210473	0.0002046124	0.0001461657
1215.390	0	0.00124185	0.0006066388	0.002344714	0.001918209	0.0002277567	0.000193607	0.0002128358	0.0001756906	0.001299896	0.0009840055	0.0008719814	0.0007791471	0.0001604661	0.0002107531	0.0001603007	0.0002538763	0.0003565893	0.0004574196	0.0006762289	0.0003940804	0.0001575362	0.0001231647	0.0002112343	0.0002049931
1215.391	0	0.5189628	0.2567118	1.15898	0.9446896	0.07853074	0.06847945	0.08072079	0.061482	0.6188806	0.4463382	0.4531126	0.3627916	0.04048299	0.04942426	0.04204581	0.03702127	0.1397953	0.1886434	0.2737948	0.2020677	0.05302183	0.03692215	0.05180528	0.02976088
1215.392	0	0.001135938	0.0005345573	0.002303075	0.001909865	0.0002387606	0.0001425186	0.0002036182	0.000186231	0.00128931	0.0008811258	0.0008690057	0.0007797111	0.0001514512	0.0001905502	0.0001247419	0.0001954823	0.0002554875	0.0004307016	0.0005767202	0.0004194809	0.0001564419	0.0001439845	0.0001772989	0.0001812644
1215.393	0	0.001112158	0.0005793422	0.002279221	0.001937087	0.0002201498	0.0002075873	0.0002366508	0.0002172893	0.001308631	0.0008882693	0.0009141362	0.0007665658	0.0001301698	0.0001812222	0.0002180006	0.0001895951	0.0003403849	0.0004880479	0.0005802625	0.0004858557	0.0001520594	0.0001711794	0.0001544576	0.0001392711
1215.480	0	0.001229258	0.0005967035	0.002401335	0.0018895	0.0002551931	0.0002090029	0.0002903451	0.0001869878	0.00134608	0.00103378	0.001008261	0.0006632728	9.51903e-05	0.0001806563	0.0001477125	0.0001934319	0.0002550097	0.0004842416	0.0006902349	0.000279891	0.0001840211	0.0001593193	0.0001515218	0.0001776212
1215.481	0	0.5370663	0.266898	1.176554	0.9596542	0.07450809	0.06823902	0.08410384	0.05343011	0.6417805	0.486728	0.5010312	0.3436856	0.03614335	0.05488063	0.04552906	0.03066696	0.1188359	0.1918068	0.2930644	0.1460838	0.04536569	0.03854043	0.05478012	0.02436618
1215.482	0	0.001109861	0.0005809152	0.002346439	0.001883916	0.0002253018	0.0002387755	0.0002578923	0.0002519291	0.001324286	0.001005949	0.0009941417	0.0007497646	0.0001230272	0.0001724963	0.0001878972	0.0001170924	0.00026696	0.0004744561	0.0006331857	0.000274903	0.000174154	0.0001612794	0.0001463625	0.0001519295
1215.482	0	0.001124246	0.0005578406	0.002410122	0.001972062	0.0002575207	0.0001988862	0.0002847773	0.0001669305	0.001366899	0.0009812129	0.001049155	0.0006878108	0.0001655519	0.0002193297	0.0002465616	0.0002042737	0.0002835956	0.0004459588	0.0006014579	0.0003829394	0.0002553857	0.0001349971	0.0001502171	0.0002492165
1215.580	0	0.001274408	0.0007597557	0.002502101	0.002024211	0.0002974983	0.0001908188	0.0002661389	0.0002339867	0.001377986	0.001008575	0.001057225	0.0006607313	0.0001479408	0.0001963586	0.0002113968	0.0001337746	0.0002344702	0.0004375373	0.0005597486	0.0003248891	0.0001864472	0.0001657518	0.0001893529	0.0002068115
1215.581	0	0.5616414	0.3161741	1.215723	0.9863727	0.08279048	0.07628256	0.0840735	0.05728435	0.6556528	0.5164623	0.5291206	0.3436777	0.0289524	0.06995907	0.04202869	0.03517732	0.09590922	0.2093804	0.2740676	0.101183	0.04847988	0.05603122	0.05952473	0.03499355
1215.582	0	0.001146157	0.0007083192	0.002424175	0.001975441	0.0002226728	0.000248084	0.0002972625	0.0002337256	0.00128765	0.00105467	0.001132856	0.0007274009	0.0001479814	0.000208748	0.0001896152	0.0001169992	0.0003178483	0.0004058879	0.0005329213	0.0003463491	0.0002534805	0.000170952	0.0001708785	0.0002289057
1215.582	0	0.001204978	0.0006186458	0.002470274	0.001907068	0.0002519023	0.0001863128	0.000224214	0.0001829666	0.001297051	0.00108111	0.001112967	0.0007243661	0.0001514699	0.0002592095	0.0001820772	0.0001371219	0.0003249555	0.0005069587	0.0005855008	0.0002410368	0.0001701534	0.000150679	0.0002156983	0.0001552791
1215.680	0	0.00121944	0.0007948779	0.00219403	0.001757017	0.0002263385	0.0002262898	0.0002041189	0.0001737622	0.001212701	0.0009484701	0.001094036	0.0006941975	0.0001245438	0.0001677445	0.000151154	0.0001185723	8.963883e-05	0.0004640469	0.0004674979	0.0001833258	0.0001798081	0.000113185	0.0001609688	0.0001354124
1215.681	0	0.5272337	0.3433914	1.084676	0.905172	0.07897125	0.07469381	0.0867834	0.06019612	0.5753753	0.4653674	0.5037911	0.3126416	0.02728232	0.05599758	0.03250111	0.03297176	0.05162971	0.1928142	0.2246413	0.0768894	0.03918071	0.05090834	0.06562538	0.03795442
1215.682	0	0.001038833	0.0007362863	0.002195015	0.001833289	0.0002122034	0.0002106082	0.0002662732	0.000179245	0.001216014	0.0009303197	0.00105198	0.0006578525	0.000121738	0.0001927556	0.0001603577	0.0001582852	0.0001612707	0.0004425686	0.0005302316	0.0002342501	0.0001591559	0.0001749676	0.0002292749	0.0001722411
1215.682	0	0.001063666	0.0006806992	0.002245715	0.001843859	0.0002033731	0.0002000708	0.0002146053	0.0002696063	0.001163101	0.0008804361	0.001017661	0.0006707459	0.0001299282	0.0001389192	0.0001959526	0.0001648264	0.0001600848	0.0004138692	0.0004877489	0.0002146002	0.0001342204	0.0002261072	0.0001744532	0.0001601012
1215.780	0	0.001239821	0.0009257764	0.001934004	0.001759025	0.0003056916	0.0001960783	0.0002345378	0.000184353	0.001082274	0.0008513221	0.0009530698	0.0005527852	0.0001255067	0.0002168195	0.0001751733	0.0001225752	0.0002184353	0.0004795538	0.0003588873	0.0002268559	0.0001757019	0.0001634241	0.0002476199	0.0001783133
1215.781	0	0.5267936	0.3913165	0.9670052	0.8323107	0.08333503	0.07070609	0.07514944	0.04568292	0.5067662	0.4262745	0.4514218	0.2709621	0.02161479	0.05728894	0.03076564	0.04046253	0.06184491	0.1860358	0.1551008	0.08703814	0.04945325	0.04009292	0.06539651	0.04281121
1215.782	0	0.001127844	0.0007846403	0.001975795	0.001648149	0.0002461598	0.000244222	0.0002800169	0.0002167373	0.001075225	0.0008995218	0.001017912	0.0005765184	0.0001370115	0.000180933	0.0001314068	0.000178506	0.0001338339	0.0003836252	0.0003114313	0.0003099397	0.0001468295	0.0001353556	0.0002110521	0.0002103198
1215.782	0	0.001077801	0.0007879048	0.001981828	0.001676717	0.0002221772	0.0001957682	0.0002502502	0.0001661933	0.001069239	0.0008845974	0.0009302326	0.0005742759	0.0001444026	0.0002227086	0.0001454253	0.0001139494	0.0001599074	0.0004471699	0.0004329036	0.0002159708	0.0002260891	0.0001720328	0.0001835873	0.000127992
1215.880	0	0.0011732	0.0009868953	0.001776447	0.001513909	0.0002054333	0.0002359924	0.0001751788	0.0001853889	0.0009623887	0.0008288294	0.0008111695	0.0006077255	0.0001113405	0.0002131725	0.0001919326	0.000248758	0.0002654073	0.0005227959	0.0002893168	0.0001979906	0.0001729611	0.0002188991	0.0002147385	0.000140935
1215.881	0	0.5296859	0.4378393	0.869024	0.7705785	0.07289266	0.05935517	0.05486969	0.04013792	0.4532637	0.3663876	0.3926185	0.2353889	0.02720555	0.05879813	0.02802567	0.03648992	0.1068493	0.1925522	0.09758601	0.08889394	0.04439028	0.04360456	0.05820891	0.04056519
1215.882	0	0.00109554	0.0008520538	0.001734663	0.001525614	0.0001901691	0.0001767468	0.0002028854	0.0002008847	0.0009654255	0.0007158294	0.0008123794	0.0005141451	0.0001028313	0.0001978829	0.0001601361	0.0002104326	0.0002389594	0.0003867624	0.0002250118	0.0002044401	0.0001610245	0.0001487058	0.000120027	0.0001538491
1215.882	0	0.001117733	0.0009542705	0.001724921	0.001540635	0.0002077881	0.0001888905	0.0002243932	0.0001381302	0.0009420266	0.0008475101	0.0008274776	0.000473232	0.0001121704	0.0002309997	0.0001276196	0.0001873375	0.0002694682	0.0004568105	0.0002200134	0.0002039322	0.0001733234	0.000189706	0.0002235304	0.0001120757
1215.980	0	0.001318747	0.001115736	0.001829095	0.001673429	0.0001945663	0.000185855	0.0001836377	0.0002020536	0.001004627	0.0007148978	0.0007748901	0.0005735517	0.0001081315	0.0002073569	0.0001026027	0.000121089	0.0003180848	0.0005195878	0.0002444285	0.0001826229	0.0001368823	0.0001450839	0.0001773499	0.0001917892
1215.981	0	0.5748884	0.5062605	0.9053194	0.7900052	0.07267961	0.05425534	0.05222034	0.05064938	0.478651	0.3469592	0.3664838	0.2489212	0.03102359	0.0580869	0.03599682	0.03219838	0.1551913	0.228609	0.07812624	0.07511766	0.06180713	0.04531846	0.04606005	0.02854384
1215.982	0	0.001204018	0.001028093	0.001796757	0.001613407	0.0001961329	0.0002286739	0.0001613516	0.0001941697	0.0009313465	0.000736299	0.000712949	0.0004991267	0.0001273301	0.0001952904	0.0001264421	0.0001932332	0.000306891	0.0004466405	0.0001732968	0.0002558094	0.0002072061	0.0001395827	0.0001323973	0.0002049507
1215.982	0	0.001205103	0.001050624	0.001831654	0.001568188	0.0001703225	0.0001770416	0.000194072	0.0001712689	0.0009658414	0.0007443286	0.0008061931	0.0005287067	8.471311e-05	0.0001882473	7.77135e-05	0.0001355887	0.0003363243	0.0004596328	0.0001468241	0.000203418	0.000166181	0.0002197896	0.0001439912	0.0001629366
1216.080	0	0.001393465	0.001227115	0.001794416	0.001567066	0.000205626	0.0001587539	0.0002110307	0.0002013987	0.0009960289	0.000625333	0.0007227575	0.0004944483	0.0001170303	0.0002148912	0.0002141506	0.0001229878	0.0004334929	0.0005870139	0.0003726844	0.0002294641	0.0001678316	0.0001818876	9.655518e-05	0.0001618668
1216.081	0	0.6029274	0.5319366	0.8867287	0.7692537	0.07028856	0.04419914	0.05029502	0.04963626	0.4698295	0.3097066	0.3172161	0.239015	0.0343516	0.06362189	0.04228546	0.02794633	0.1900209	0.2585645	0.1031559	0.08040865	0.0498575	0.04721887	0.03176768	0.02690515
1216.082	0	0.001278638	0.001140773	0.001776826	0.001551508	0.0001804375	0.0001825025	0.0001597062	0.0001804183	0.000946001	0.0007086964	0.0006690438	0.0005057408	0.0001547097	0.0002380262	0.0001861161	0.0001012837	0.0004457807	0.0006189792	0.0002452703	0.0002232225	0.0001820907	0.0001564751	0.0001370315	0.0001360645
1216.082	0	0.001292895	0.001121202	0.001793573	0.00161364	0.0002103938	0.0002014384	0.000195679	0.0001777709	0.000979795	0.0006580862	0.0006803053	0.0005162001	0.0001970169	0.000206169	0.0002008598	0.0002626429	0.0004247902	0.0005690328	0.000287382	0.0002684368	0.0001894771	0.0001779968	0.0002194375	0.0001756658
1216.180	0	0.001420767	0.001118753	0.001652103	0.001407324	0.0002052338	0.0001568392	0.000194344	0.00018976	0.0008362935	0.000534553	0.0005633115	0.0005317603	0.0001145289	0.0002196228	0.000126806	0.0001756687	0.000448003	0.000577836	0.0002836487	0.0003170445	0.000149775	0.0001728397	0.0001716718	0.0001324589
1216.181	0	0.5994202	0.5191629	0.8220401	0.7036502	0.06311381	0.04753433	0.04172194	0.05911886	0.4194405	0.2431469	0.2500271	0.2216231	0.03358778	0.04904398	0.03561449	0.03132693	0.2012953	0.2448358	0.1114188	0.09881318	0.03593378	0.03880178	0.02496831	0.01923803
1216.182	0	0.001189775	0.001064263	0.001598074	0.001356829	0.0002011133	0.000190705	0.0001571107	0.000228267	0.0008786412	0.0004959594	0.0004696137	0.0005336896	0.0001255054	0.0001822916	0.0001450615	0.0001193745	0.0004008475	0.0005318091	0.0002605787	0.0002986693	0.0001716801	0.000180145	0.0001698103	0.0001728445
1216.182	0	0.001254391	0.001060986	0.001711715	0.001403639	0.0001952413	0.0001587736	0.0002413594	0.0002334204	0.000888239	0.0005150948	0.0005989528	0.0004770646	0.0001012352	0.0001543512	0.0001892955	0.0001231959	0.0004338704	0.0005559069	0.000401399	0.0002746639	0.0001229902	0.0001652778	0.000180036	0.0001021407
1216.280	0	0.001319399	0.00113742	0.001630129	0.001315558	0.0002272154	0.000231259	0.0002341428	0.0001410633	0.0008234631	0.0004463228	0.0004563958	0.0004160774	7.842557e-05	0.0001595558	0.0002125766	0.0001917863	0.0004256272	0.0004607455	0.0003478126	0.0003329887	0.0001303793	0.0001308692	0.0001427245	0.0001358217
1216.281	0	0.5835326	0.5144919	0.7749646	0.6580461	0.05133295	0.04165963	0.04042667	0.04926354	0.3816323	0.1935045	0.1999519	0.2080608	0.02215756	0.04893958	0.03198764	0.03515639	0.1860784	0.2245907	0.1183049	0.122175	0.02981508	0.02818412	0.02477712	0.01649927
1216.282	0	0.001262146	0.001031777	0.001541762	0.001262106	0.000186128	0.0001256878	0.0001273526	0.0001787973	0.0008082939	0.000392673	0.0004156091	0.0004504598	0.0001245073	0.0001531542	0.0001350878	0.0001165205	0.0003679858	0.0004762173	0.0003378773	0.0003535279	0.0001176109	0.0001212666	0.0001782016	0.0001250246
1216.282	0	0.001209589	0.001044356	0.001506509	0.00134264	0.0001568153	0.0001642746	0.0001851145	0.000133676	0.000806445	0.0004794798	0.0004800524	0.0004182245	9.448251e-05	0.000162226	0.0001557545	0.0001388107	0.0004490135	0.0005468904	0.0003039136	0.0002778132	0.0001424714	0.0001293604	0.0001726874	0.000187294
1216.380	0	0.001562902	0.001295354	0.002009092	0.001612943	0.0002229441	0.0001926226	0.0001849852	0.0001820878	0.001174922	0.0006845144	0.0006162024	0.0006572375	0.0001317938	0.0001934779	0.0002177956	0.0001889556	0.0004185155	0.0006617367	0.0005482483	0.0003797519	0.000110819	0.0001415405	0.000215746	0.0001074772
1216.381	0	0.7048653	0.5795593	0.9561534	0.8098134	0.0841742	0.04850795	0.05182887	0.05293487	0.5563995	0.3102603	0.2681683	0.29414	0.04018637	0.06749389	0.04058512	0.04727347	0.1955408	0.3033946	0.1835832	0.1844591	0.03241856	0.03100988	0.03512186	0.01583533
1216.382	0	0.001481824	0.001257021	0.001894734	0.001639123	0.0002395653	0.0002431652	0.0001818744	0.0001957824	0.001140043	0.0006436058	0.0005636977	0.0006713384	0.0001268019	0.0002259954	0.0002121272	0.0001502308	0.0003828327	0.0006871969	0.0004935418	0.0003901976	0.0001719639	0.0001347297	0.0002121827	0.0001023777
1216.382	0	0.001526407	0.001222813	0.001936381	0.001651072	0.0002404603	0.0001463763	0.0002331154	0.0002043304	0.001140116	0.0005874713	0.000555261	0.0006486445	0.0001417564	0.0002152021	0.0001887775	0.0001585752	0.0003644856	0.0006302467	0.0004456369	0.0004707213	0.0001683998	0.000103261	0.0001729226	0.0001201819
1216.480	0	0.001717315	0.001391775	0.00223667	0.00188323	0.0002578718	0.0002001257	0.000125278	0.0001740257	0.001416358	0.0008453663	0.0006686074	0.0008057468	0.0001165059	0.0001997011	0.000166148	0.0002219078	0.0004763489	0.0006569609	0.000448423	0.0005475524	0.0001877874	0.0001955261	0.0002099148	8.272001e-05
1216.481	0	0.7887464	0.6723982	1.096712	0.9356266	0.1128523	0.06182149	0.05889679	0.05295973	0.7004138	0.3903322	0.3432399	0.3524091	0.04215244	0.06859047	0.05040377	0.04503814	0.192636	0.2859692	0.1823755	0.227824	0.04297547	0.02575618	0.04662533	0.03249942
1216.482	0	0.001647557	0.001355807	0.002231525	0.001796905	0.0002836378	0.0002015563	0.0001300503	0.0001843447	0.001358709	0.0008082019	0.0005974071	0.0007135967	0.0001848283	0.0001934537	0.0001833381	0.0001429838	0.0004681205	0.0005507099	0.0003937899	0.0004569933	0.000152315	0.0001358687	0.000183342	0.0001124416
1216.482	0	0.001654211	0.001370088	0.002218065	0.001871577	0.0002436325	0.000149901	0.0002342629	0.00021079	0.001435722	0.0008285518	0.0007658761	0.0007319877	0.0001564389	0.0002936677	0.0001478269	0.000162409	0.0004211986	0.0006110935	0.0003808525	0.0005577131	0.0001572972	0.0001423419	0.0001845128	0.0001956922
1216.580	0	0.001687897	0.001583831	0.002401781	0.002028274	0.0002561206	0.0002034201	0.0001822612	0.0001316187	0.001529327	0.0008670767	0.0008540101	0.0008046461	0.0001228146	0.0001994521	0.0001577909	0.0002747612	0.0004805301	0.0005220883	0.0004172104	0.0005284633	0.0001492443	0.000100962	0.0001907267	0.0001842428
1216.581	0	0.7859701	0.7345343	1.194361	1.024844	0.1091765	0.07942009	0.06284118	0.06060616	0.7772835	0.4159397	0.3910501	0.367265	0.02719558	0.05649516	0.04306955	0.04700104	0.2037925	0.2309894	0.1661129	0.2372204	0.04946349	0.02463013	0.05992196	0.0391699
1216.582	0	0.001605922	0.001534966	0.002417561	0.00198977	0.0002909146	0.0002431596	0.0002383174	0.0002589557	0.001612727	0.0008174027	0.0007788776	0.0008056316	0.0001365755	0.0001297922	0.000166361	0.0001638379	0.0004293189	0.0005248276	0.0003969876	0.0005605887	0.0001780485	0.0001689328	0.0002506182	0.0001593488
1216.582	0	0.001589282	0.001461207	0.002470811	0.002054067	0.000235723	0.0001903558	0.0002054416	0.0002311584	0.001548759	0.000828581	0.0007913415	0.0008070023	0.0001620125	0.0001568686	0.0001642309	0.000217681	0.0005670113	0.0005228435	0.0003627902	0.0005156585	0.0001755258	0.0001307589	0.0001353398	0.0002141541
1216.680	0	0.001678845	0.001589996	0.002516542	0.001974616	0.000245105	0.0002129181	0.0002139867	0.0001935761	0.001493977	0.0007794362	0.0008551925	0.0007284024	0.0001222143	0.0001468213	0.000147412	0.0001960062	0.0004826171	0.0004386298	0.0003717387	0.0004810811	0.0002109805	0.0001883555	0.0002103368	0.0001344578
1216.681	0	0.7389251	0.767247	1.206268	0.9883189	0.1040357	0.08258677	0.05875638	0.06195931	0.7422216	0.3900968	0.4195169	0.3461488	0.0519746	0.04331861	0.04378846	0.04241341	0.2213922	0.1849429	0.1828035	0.2072982	0.06622312	0.04089888	0.05948991	0.03089862
1216.682	0	0.001485884	0.001605077	0.002493826	0.00189881	0.0002588102	0.0001989095	0.0002849946	0.0001703953	0.001515196	0.0007842509	0.0008699817	0.0007389151	0.0001826069	0.0001571182	0.0001325376	0.0001836972	0.0004467	0.0003983154	0.0004159989	0.0005238414	0.0002203398	0.0002229586	0.0002557907	0.0002395607
1216.682	0	0.001516949	0.001634807	0.002476662	0.001977735	0.0003046938	0.000202525	0.0002320156	0.0002386944	0.001510296	0.000832062	0.000864677	0.0007109801	0.0001366517	0.0001274501	0.000157742	0.0001630202	0.0004689274	0.0004975766	0.0004235678	0.0005236053	0.0001921585	0.0002330132	0.0001644097	0.0001931936
1216.780	0	0.001537311	0.001582786	0.002529148	0.002058921	0.0002834935	0.0002625042	0.0001743649	0.000278401	0.001584712	0.0009462915	0.0009293346	0.0007874705	0.0001847496	0.0001895739	0.0002696384	0.0001385746	0.0005563696	0.0003478784	0.0005189387	0.0003442057	0.0002546178	0.0001742652	0.0002277752	0.0002146654
1216.781	0	0.6875135	0.7432936	1.266743	1.002127	0.1136484	0.07445434	0.06844941	0.0628838	0.7533258	0.4142963	0.4691391	0.3194086	0.04586972	0.04184867	0.05148606	0.04412369	0.2232433	0.1553973	0.1944232	0.1892582	0.07314188	0.05184483	0.05945812	0.03452902
1216.782	0	0.00140036	0.001563197	0.002575827	0.002074729	0.0002819988	0.0002210802	0.0002182627	0.0001964986	0.001552318	0.0008280184	0.0009597166	0.0006492613	0.0002028113	0.000239384	0.0001739765	0.0001486075	0.0004993212	0.0003960472	0.0004520706	0.0004048066	0.000162356	0.0002147473	0.0001870003	0.0001430337
1216.782	0	0.001430218	0.001578987	0.002648607	0.001986865	0.0002530172	0.0002050164	0.0002011576	0.000197242	0.001566732	0.0008458398	0.0009129875	0.0007006388	0.0001803283	0.000142724	0.0001912089	0.0001767439	0.00049156	0.0003797098	0.0003854492	0.0004778259	0.0001825213	0.0002467028	0.0001661391	0.0001560357
1216.880	0	0.001538533	0.001667743	0.002850147	0.002282532	0.0002597755	0.0002004396	0.0002233061	0.0002412663	0.001680496	0.001033094	0.001119473	0.000701852	0.0001430953	0.0001925363	0.0001859377	0.0002086221	0.0005766973	0.0003412256	0.0004681488	0.0003789466	0.0002213634	0.0001198615	0.0002706086	0.0001562121
1216.881	0	0.6765293	0.7714069	1.424809	1.141627	0.119925	0.08348487	0.07448686	0.07199926	0.8188036	0.4928778	0.566281	0.3243471	0.04228879	0.03067622	0.05515125	0.04073486	0.2402129	0.1309455	0.2045416	0.1490082	0.07067934	0.05034735	0.06373093	0.03573644
1216.882	0	0.001354539	0.001528317	0.002829301	0.002208848	0.0002922204	0.0002019673	0.0001703726	0.0001849549	0.001689913	0.00103205	0.001171285	0.0006746359	0.0001349152	0.0001893861	0.0001630504	0.0001772661	0.0005033589	0.0003579223	0.0004805509	0.0003595329	0.0001674329	0.0001731128	0.0002134723	0.000173716
1216.883	0	0.001375118	0.001536445	0.002824473	0.002296922	0.0002757895	0.0001974854	0.0002433133	0.0001890665	0.00167398	0.001093368	0.001193251	0.0006947509	0.0001953577	0.0001552378	0.0001421646	0.0001588895	0.0004705933	0.0002923095	0.0004161855	0.0004168207	0.0001605169	0.0001311879	0.0001897481	0.0002116106
1216.980	0	0.001409441	0.001623001	0.002849125	0.002231512	0.0003433939	0.0002131116	0.0002070717	0.0002520823	0.001676452	0.001109605	0.00112774	0.0007057204	0.0001329078	0.000139218	0.0001930231	0.0002412297	0.0004297841	0.0002172337	0.0004927912	0.0003015603	0.0001587985	0.0001602368	0.0001577235	0.0001575227
1216.981	0	0.6297876	0.7587098	1.425705	1.129374	0.1130633	0.09435835	0.08002651	0.06603731	0.8027204	0.5443962	0.5923327	0.3103809	0.04835112	0.03234188	0.05484215	0.05418338	0.2129795	0.09706177	0.2186076	0.1031802	0.06801653	0.05803589	0.05919427	0.02424888
1216.982	0	0.00137467	0.001531011	0.002853231	0.00220312	0.0002890548	0.0002988222	0.0002695725	0.0001827196	0.001626189	0.001103285	0.001248285	0.0006898178	0.0001530521	0.0001396442	0.0001902624	0.0001951863	0.0004473356	0.0002851276	0.0004555602	0.0002914338	0.0001302182	0.000183447	0.0001921236	0.000143957
1216.982	0	0.001241329	0.001599406	0.002901184	0.002186526	0.0002561205	0.0003003758	0.0002638664	0.0001880528	0.001684027	0.001124083	0.001279965	0.0007158639	0.0001558548	0.0001262213	0.0002076812	0.0002126195	0.0005095932	0.0002218598	0.000441349	0.0003067146	0.0001939053	0.0001625301	0.0002193721	0.0001695864
1217.080	0	0.001348915	0.001475468	0.002600709	0.002108021	0.0002807926	0.0002363013	0.0002698177	0.0002541843	0.001418634	0.001106414	0.001215279	0.0005621206	0.0001219386	0.0001818251	0.0001609797	0.0001687865	0.0003247921	0.0002490068	0.0005470336	0.0002957984	0.0002124608	0.0001511571	0.0002127308	0.0001310582
1217.081	0	0.5894263	0.6771307	1.291578	0.9938561	0.1209578	0.08242902	0.08209342	0.06409041	0.7110409	0.525249	0.5970901	0.2869812	0.03116194	0.04029498	0.07153673	0.03671022	0.1588497	0.1047493	0.2117289	0.08501179	0.05322308	0.05722553	0.05349685	0.02547239
1217.082	0	0.00121529	0.00139711	0.002616917	0.002038692	0.0003373311	0.0002436237	0.0002541235	0.0002351307	0.001448728	0.001074914	0.001163721	0.0005529958	0.0001228801	0.0001459293	0.0001604392	0.0001461708	0.0003452666	0.0003426463	0.0003873494	0.0002135149	0.0001790911	0.000265568	0.0002044939	0.0001739215
1217.082	0	0.001207073	0.001394203	0.002698667	0.001992006	0.0002869702	0.0002100176	0.0002457731	0.0001390704	0.001475347	0.001081998	0.001222865	0.0005724443	0.0001589035	0.0001674542	0.0002113554	0.0001726135	0.000430582	0.0003042403	0.0004261697	0.0002008812	0.0001252538	0.0002237644	0.0001815892	0.000157481
1217.180	0	0.001219561	0.001325055	0.002279331	0.001807171	0.0002953353	0.0002434838	0.000257346	0.0001754391	0.001299273	0.001056633	0.001243851	0.0005895519	0.0001443594	0.0001595667	0.0002451707	0.0001444616	0.0002460768	0.0002365599	0.000462604	0.0002992801	0.0001666053	0.0001423433	0.0001817672	0.0001800404
1217.181	0	0.5796341	0.6002692	1.160625	0.8921136	0.1078903	0.09417847	0.08001296	0.05045081	0.6505116	0.5339539	0.6015447	0.2776769	0.03778251	0.05324372	0.06639766	0.0364987	0.117498	0.1280054	0.2049773	0.08711454	0.05414715	0.05486028	0.04019619	0.03458784
1217.182	0	0.001152911	0.001232352	0.002339964	0.001794397	0.0002630212	0.0002130149	0.0002541568	0.0001965008	0.001254743	0.001073938	0.001202506	0.0005770426	0.0001424457	0.0002159128	0.000195549	0.0001348038	0.0003331628	0.0003211567	0.0004536229	0.0002793509	0.0001654957	0.0002189663	0.0002106181	0.0001607118
1217.182	0	0.001262824	0.001281057	0.002380785	0.001855551	0.0002869516	0.000205201	0.0002577058	0.0002024354	0.001322361	0.001072908	0.001263471	0.0005966474	0.0001952287	0.0001822017	0.0002176783	0.0001330918	0.0002317016	0.0003002221	0.0004845113	0.0001898703	0.0001723794	0.0001700848	0.000239195	0.0001648621
1217.280	0	0.001386719	0.001259213	0.002310331	0.001821402	0.0002716	0.0003093909	0.0002615718	0.0002045048	0.001460385	0.001271757	0.001331739	0.0006340483	0.0001217053	0.0001603113	0.0001842768	0.0001472	0.0001804649	0.0003201614	0.0004014141	0.0002264789	0.0001988853	0.0001625544	0.0002023771	0.0001413774
1217.281	0	0.6218072	0.5721509	1.14838	0.9173551	0.1117659	0.1014524	0.08732434	0.04983061	0.6958548	0.6036039	0.6303048	0.2971247	0.05074304	0.04894467	0.06934294	0.02993747	0.09437171	0.1319434	0.1772526	0.08564536	0.0681557	0.0524528	0.05118115	0.04114832
1217.282	0	0.001229991	0.001206844	0.002325255	0.001845893	0.0002380454	0.0002954842	0.0002168577	0.0002156907	0.001332149	0.001293219	0.001301617	0.0006708436	0.0001151441	0.0001831988	0.0002825785	0.0001086155	0.000240486	0.0003311447	0.0003787732	0.000280712	0.0002532193	0.000164371	0.0001748444	0.0002239764
1217.282	0	0.001275416	0.001241636	0.002322616	0.001879546	0.000278525	0.0003040686	0.0002337284	0.000165263	0.001390093	0.001293776	0.001257743	0.0007029325	0.000166902	0.0002163046	0.0001664434	0.0001785596	0.0002063914	0.0002876523	0.0003516316	0.0003120297	0.0002181287	0.0001738548	0.000165037	0.0001804394
1217.380	0	0.001455501	0.001087462	0.002387814	0.0019201	0.0003063247	0.0002476298	0.0002763003	0.0001586874	0.00156016	0.001286402	0.001418726	0.000622144	0.000172002	0.0001706033	0.0002054934	9.605175e-05	0.0002412958	0.0003825419	0.000274256	0.0002711163	0.0001990874	0.0001456298	0.0002258833	0.0001720348
1217.381	0	0.6658759	0.5077052	1.178184	0.9812539	0.1030658	0.1140365	0.08667534	0.05071439	0.742879	0.6515773	0.6539079	0.3122268	0.04866067	0.04906561	0.06398529	0.01942388	0.07858512	0.1845023	0.1479807	0.1088978	0.06673654	0.04032577	0.0611214	0.04215069
1217.382	0	0.001375446	0.0009948461	0.002367665	0.001994876	0.0003106644	0.0002482892	0.0002858431	0.0001776974	0.001470314	0.001321387	0.001318647	0.000677473	0.0001070999	0.0001709753	0.0001740523	0.0001984622	0.0001785003	0.0004090304	0.0003270513	0.0002765169	0.0001605883	0.0001782491	0.0002197034	0.0001713753
1217.382	0	0.001288903	0.001053282	0.002366948	0.001947685	0.0002443181	0.00025682	0.0002064504	0.0001660824	0.00150067	0.001338562	0.001316125	0.0006368424	0.0001751148	0.0001819248	0.0001801392	0.0001654013	0.0001802413	0.0004141769	0.000349157	0.0002065662	0.000212495	0.0001566578	0.0001830135	0.0001423216
1217.480	0	0.001457441	0.0008916008	0.002225895	0.001779628	0.0002746984	0.0002661049	0.0002724559	0.0002009348	0.001408289	0.001253209	0.001217173	0.0005996176	0.0001373069	0.0001665675	0.0001819526	0.0001530915	0.0003877008	0.0005503081	0.0003804173	0.0002838291	0.0002353799	0.0001947359	0.0001714065	0.0001376897
1217.481	0	0.642047	0.4005539	1.081002	0.9077505	0.1231068	0.1021445	0.08797801	0.05674388	0.7012741	0.6006089	0.5940045	0.3021792	0.05106806	0.05635299	0.06179286	0.0163298	0.1338094	0.2060612	0.1755056	0.1166924	0.07452683	0.05220937	0.07535124	0.05242298
1217.482	0	0.001300007	0.0008656451	0.002073077	0.001838823	0.0003099082	0.0002786178	0.0001949972	0.0002506967	0.001414198	0.001193581	0.001192576	0.0007242746	0.0001847693	0.0001929119	0.0002051408	0.0001128652	0.0003406258	0.0004420675	0.0004387631	0.0003177429	0.0001830317	0.0001361327	0.0002485878	0.0002363997
1217.482	0	0.001321074	0.0008434278	0.002167872	0.001849473	0.000262352	0.000262229	0.0002480229	0.000228285	0.001384709	0.001166138	0.001182584	0.0007209313	0.0001571615	0.0001489679	0.0001671094	0.0001202295	0.0003578825	0.0004112146	0.0003148239	0.0002523114	0.0002543793	0.0001803244	0.0002032881	0.0001471535
1217.580	0	0.001392511	0.000700188	0.001938738	0.001622956	0.0002601411	0.0002728572	0.0002145742	0.0001536336	0.001306135	0.001098569	0.001013212	0.0005903623	0.0001341093	0.0001796476	0.0002198628	0.0001357299	0.0003793007	0.0004489992	0.0005155871	0.0002888647	0.0002435022	0.0001539652	0.0002943524	0.0002044034
1217.581	0	0.5818083	0.2938546	0.9499896	0.787202	0.1061744	0.1045453	0.08247426	0.06090607	0.6217357	0.525221	0.4977688	0.2836609	0.04232376	0.05536573	0.06510054	0.02745591	0.158429	0.1956047	0.2049091	0.1129822	0.06690112	0.05319537	0.0736122	0.0414383
1217.582	0	0.001194315	0.0006518768	0.001964643	0.001548537	0.0002142671	0.0002383887	0.0002315879	0.0001869662	0.001261375	0.001063767	0.0009629649	0.000625726	0.0001571223	0.0001913549	0.0002228021	0.0001397284	0.0002933041	0.0004246045	0.0004354283	0.0002795682	0.0001856661	0.000225793	0.0002296558	0.0001386781
1217.582	0	0.001207763	0.0006619569	0.001965985	0.001570873	0.0002974392	0.0002625862	0.0002802952	0.0001543302	0.001294013	0.001079991	0.001050338	0.0005721156	0.0002374697	0.0001548159	0.0002141369	0.0001599284	0.000389493	0.0003977293	0.0004636989	0.0002849402	0.0002456215	0.0001781189	0.0002253412	0.0001465369
1217.680	0	0.001265146	0.0005695534	0.001835478	0.001481417	0.0001993886	0.0002047951	0.0001929701	0.0002054192	0.001204097	0.0009454615	0.0008722995	0.0005357353	0.0002007171	0.0001018175	0.0002055962	0.0001066557	0.0004636475	0.0004756837	0.0006026691	0.0002909347	0.0001848503	0.0001776683	0.0002227426	0.0001387762
1217.681	0	0.5521756	0.2295486	0.8912426	0.7244916	0.09245625	0.08971688	0.05774136	0.05652144	0.5673306	0.4689457	0.4085827	0.2636166	0.05021463	0.05605368	0.06948479	0.02525611	0.1843505	0.1963152	0.2313459	0.1389902	0.04412344	0.05235975	0.06540078	0.04030405
1217.682	0	0.001109042	0.0004938179	0.001715899	0.001436685	0.0002660234	0.0002481301	0.0001551762	0.0001491723	0.00116885	0.0009553109	0.0009001138	0.0004998162	0.0002005941	0.0002600023	0.000251725	0.0001863834	0.0003927854	0.0004606516	0.0004976626	0.000394028	0.0001147005	0.0001658636	0.0002115268	0.0001751437
1217.682	0	0.001146196	0.000457118	0.001791073	0.001438619	0.0002885158	0.0001952729	0.0002474034	0.000214689	0.001134313	0.0009502252	0.0009320158	0.0005569934	0.0001719199	0.0001970491	0.0003062109	0.0001842691	0.0004139172	0.0005012724	0.0004906616	0.0003443374	0.0001329174	0.0002484188	0.0002082806	0.0001442655
1217.780	0	0.001408963	0.0005992081	0.002084111	0.001626642	0.0002552394	0.0002516593	0.0001620178	0.0002021301	0.001290654	0.001049406	0.0008321961	0.0005477307	0.0002143316	0.0001507817	0.0001908091	0.0001477899	0.0004917393	0.000584183	0.0006758737	0.0003071261	0.0001298972	0.0002167642	0.0002325117	0.0001904178
1217.781	0	0.6098764	0.2408127	0.9991294	0.8190743	0.08589208	0.08630238	0.05723434	0.04497595	0.6216698	0.4998137	0.4066338	0.2624186	0.04005543	0.0682719	0.06187663	0.026056	0.2308599	0.239105	0.260878	0.1455268	0.04530079	0.05360579	0.06622052	0.03428182
1217.782	0	0.001230283	0.0005078167	0.002027657	0.001622868	0.000245743	0.0002173742	0.000136901	0.0001546328	0.001286298	0.0009310162	0.000814	0.0005812092	0.0001808604	0.0001846656	0.0001946379	0.0001284832	0.0005169025	0.0005307973	0.0005800435	0.000385542	0.000161369	0.0002014674	0.0001805024	0.000215257
1217.782	0	0.001292844	0.0005111007	0.001950148	0.001690883	0.0002250095	0.0002367076	0.0001774263	0.0001998251	0.001263452	0.0009860043	0.0009101004	0.0005484663	0.0001828142	0.0001762124	0.00018726	0.0001710713	0.0004988472	0.0004993998	0.0006246353	0.0003469329	0.0001693602	0.0001893841	0.0002008902	0.0001136933
1217.880	0	0.001395793	0.000655304	0.00206656	0.001600628	0.0002565377	0.0002042762	0.0001771798	0.0001327801	0.001196428	0.0009776845	0.0007322686	0.0004606702	0.0001380705	0.0001476244	0.0001562435	0.0001505057	0.00049859	0.0005284277	0.0005627784	0.0003154156	9.238351e-05	0.0001978465	0.0002282963	0.00018346
1217.881	0	0.6161986	0.2692885	1.003796	0.8232703	0.08230544	0.07662514	0.05779866	0.04379688	0.58196	0.481384	0.3476156	0.236908	0.04914475	0.05682463	0.04394796	0.02120551	0.2401391	0.2560635	0.2396819	0.135783	0.03499046	0.06392114	0.05561886	0.03041583
1217.882	0	0.001236487	0.0005553008	0.001986754	0.001652531	0.0002598645	0.0002024968	0.0001636283	0.0001876329	0.001223516	0.0009917758	0.0007392235	0.0004778279	0.0001285263	0.0002181185	0.0001963473	0.0001488527	0.000498955	0.0005933797	0.0004466472	0.0003825768	0.0001927473	0.000218343	0.00015971	0.0001763
1217.883	0	0.001263886	0.0006167021	0.002126679	0.001692464	0.0002281067	0.0002326051	0.0002691537	0.0001720668	0.001191246	0.001018398	0.0007467175	0.0005480477	0.0001799549	0.0001756068	0.0001806698	0.0001540841	0.0004721471	0.0005809775	0.0005664689	0.0003429405	0.0001637424	0.000238721	0.0001978641	0.0001588729
1217.980	0	0.001375411	0.0008008528	0.001837268	0.001492686	0.0002336024	0.0001946981	0.0001728553	0.0001336539	0.001015539	0.0008272938	0.000524889	0.0003897989	0.0001526145	0.0001431558	0.0001894056	0.0001339188	0.0005509865	0.0004671418	0.000474077	0.0003129821	0.0001592479	0.0001853205	0.0002113972	0.0001976733
1217.981	0	0.5856015	0.3528777	0.9185612	0.7394081	0.07569265	0.08073529	0.04461581	0.03586153	0.4996178	0.4000151	0.2568072	0.1753114	0.04265552	0.06240302	0.04375961	0.03298959	0.2187717	0.2275289	0.2038925	0.114956	0.03525444	0.05359491	0.04614427	0.03012294
1217.982	0	0.001270324	0.0007176354	0.001821632	0.001526839	0.0002369288	0.0002296756	0.0002033467	8.027759e-05	0.001086054	0.0008369383	0.0005071773	0.0002635398	0.0001804788	0.000181068	0.0001505772	0.0001827163	0.0005039216	0.0005364114	0.0004867708	0.0003211083	0.0001516452	0.0001890811	0.0002013533	0.0001760871
1217.982	0	0.001205002	0.0007886574	0.001903937	0.00144319	0.0002226132	0.0002548875	0.0001747326	0.000162071	0.001027631	0.0008294446	0.0005893234	0.00038392	0.0001880446	0.0001837364	0.0001251785	0.0001608573	0.0005245662	0.000571537	0.0004961982	0.0002237726	0.0001669189	0.0001843051	0.0001671056	0.0001582714
1218.080	0	0.001291928	0.0008971253	0.002100848	0.001545632	0.0001863066	0.0002310965	0.0002138798	0.0001908947	0.001134068	0.0007729487	0.0005591307	0.0003904824	0.0001684347	0.0001840928	0.000117576	0.000140473	0.0004913425	0.0005057593	0.0004065333	0.0002059113	0.0001495866	0.0002231169	0.0003076654	0.0001298213
1218.081	0	0.5811008	0.4173104	0.9631274	0.7571761	0.07861945	0.07359963	0.04644221	0.04334534	0.5423455	0.3804104	0.2687486	0.1796556	0.05798927	0.05459114	0.0333653	0.03035162	0.2317247	0.2094038	0.1866808	0.08218225	0.03906771	0.05140103	0.05131419	0.02436621
1218.082	0	0.001176234	0.0009218178	0.001869217	0.001471441	0.0002428972	0.0002558097	0.0001632703	0.0001323045	0.001147648	0.0007637189	0.0005514519	0.000369469	0.000204248	0.0001303522	0.0001892168	0.0002110448	0.0005106897	0.0004380556	0.0004734442	0.0002624054	0.0001951644	0.0001710182	0.0002362448	0.0001282106
1218.082	0	0.00124698	0.0008013947	0.001951343	0.001510774	0.0003021316	0.0001850712	0.0001955131	0.0001865244	0.001129953	0.0008035497	0.0006126821	0.000393579	0.0001582473	0.0001758331	0.0001525701	0.0001195224	0.0004919284	0.000499496	0.0004059251	0.00020116	0.0001711275	0.0001562247	0.0002136255	0.0001087064
1218.180	0	0.001914033	0.0009442567	0.003702798	0.003258638	0.0003526202	0.0002753703	0.0002982641	0.0002398807	0.002520344	0.001577142	0.001602158	0.0007798109	0.0001651593	0.0001033387	0.0001399643	0.0002121624	0.0005436566	0.0005253317	0.0004874049	0.0003172545	0.0002029988	0.0001538772	0.0002202615	0.0001830292
1218.181	0	0.8647509	0.4405462	1.848978	1.665123	0.1378635	0.1221064	0.1118119	0.07442356	1.233373	0.7939315	0.7842093	0.3584732	0.06020956	0.03285295	0.03083156	0.04193241	0.2508542	0.2508118	0.2458048	0.09100939	0.07207197	0.06666696	0.09556802	0.05497491
1218.181	0	0.001774497	0.0008664185	0.003714943	0.003245379	0.0003152389	0.0003299234	0.0002408353	0.0002430104	0.002529634	0.001577208	0.001496544	0.0007010253	0.0002028202	0.0001363051	0.0001535397	0.0001328851	0.0005964357	0.0005193871	0.0005163903	0.0002629572	0.0002643358	0.000274043	0.0002586524	0.000215146
1218.182	0	0.001787988	0.0008402875	0.003697704	0.003290458	0.0003690993	0.0002716743	0.0002361775	0.0002017098	0.002541363	0.001602367	0.001538655	0.0007075765	0.0001615404	0.0001179347	0.0001201744	0.0001506125	0.0005095811	0.0005120083	0.0005767423	0.0002240164	0.0001829436	0.0001760551	0.0002834908	0.0001706171
1218.280	0	0.002036525	0.00106287	0.004308921	0.003742991	0.0003925031	0.0003954591	0.0003383183	0.0002923814	0.002751906	0.001889674	0.001774046	0.0008835821	0.0002506598	0.0001694649	0.0001766743	0.0001582751	0.0007188723	0.0005348061	0.0005309765	0.0002889291	0.0002640156	0.0002082646	0.0002546262	0.0002114723
1218.281	0	0.9312166	0.4437113	2.171851	1.888256	0.1747159	0.1582448	0.1331956	0.08513913	1.380232	0.9219989	0.8871462	0.3744296	0.06049153	0.05464665	0.03828836	0.03489858	0.2909008	0.2657082	0.232622	0.09642249	0.1012753	0.1005176	0.1025758	0.04460832
1218.282	0	0.001927015	0.0009104084	0.004314884	0.003680743	0.0004090315	0.0003473143	0.0003337823	0.0002083415	0.002795723	0.001799288	0.001726903	0.0007447939	0.0001647128	0.0001450374	0.0001893049	0.0001150328	0.0005498321	0.0005521151	0.0004880608	0.0002565598	0.0002694825	0.0002210897	0.0002858824	0.000233454
1218.282	0	0.001880737	0.0008224393	0.004357796	0.003782575	0.0003605282	0.000314713	0.0002784824	0.0002303883	0.002841474	0.00185646	0.001746665	0.0008715591	0.0001852857	0.0001478389	0.000153192	0.0002558091	0.0006850997	0.000548493	0.000488344	0.0002825161	0.000276175	0.0002408099	0.0002676695	0.0001953138
1218.380	0	0.001765356	0.001008897	0.003917706	0.003498908	0.0003913981	0.0003156595	0.0002544808	0.0002010502	0.002463563	0.001576315	0.001552483	0.0007050601	0.0001576488	0.0002090085	0.0001507495	0.0001523823	0.0005083112	0.0005831118	0.0003447633	0.000241651	0.0001389068	0.0002486975	0.0002282953	0.0001306517
1218.381	0	0.7938843	0.4893791	1.926166	1.726157	0.160715	0.1459704	0.1069749	0.0623119	1.251509	0.7726011	0.7718931	0.32633	0.04850101	0.06542334	0.04603311	0.0232715	0.229587	0.2661068	0.1542444	0.07030021	0.09054676	0.08142454	0.08628038	0.03001601
1218.382	0	0.00164363	0.001015053	0.003819182	0.003360939	0.0003613066	0.000315673	0.0002813251	0.0001842031	0.002488088	0.001520865	0.00155431	0.0006774423	0.0001592817	0.0001989558	0.0002364807	0.0001780421	0.0004398128	0.0005625501	0.0003671875	0.0002318634	0.0002117656	0.0002397011	0.0001999579	0.0001528132
1218.382	0	0.001550096	0.001036156	0.003885883	0.003417455	0.0003200195	0.0003707046	0.0002389265	0.0001788768	0.002537556	0.001565951	0.001602555	0.0006592404	0.0001819839	0.0002066795	0.0001167322	0.0001447584	0.0005395012	0.0005735677	0.0003652401	0.0002140036	0.0002806294	0.0002230461	0.0002320384	0.0001605401
1218.480	0	0.00155209	0.0011181	0.003724929	0.003356685	0.0002895497	0.000342752	0.0003109507	0.0002158145	0.002558714	0.001561886	0.001601775	0.0007111139	0.0001499874	0.0001621614	0.0002017908	0.0002017437	0.0003449805	0.000624966	0.0003094831	0.0002600501	0.0001690491	0.0002568017	0.0002421814	9.226385e-05
1218.481	0	0.7092545	0.4987574	1.870288	1.692257	0.1552215	0.1222327	0.1128338	0.06559365	1.25537	0.7709976	0.7662996	0.3477412	0.03801075	0.04826485	0.03306015	0.03224922	0.1606716	0.2645221	0.1533503	0.1063688	0.05711455	0.08046809	0.07884044	0.01983307
1218.482	0	0.001465069	0.001062969	0.003687186	0.003311145	0.0003582507	0.0003596566	0.000304183	0.0002011907	0.002597836	0.001532613	0.001564641	0.0007464975	0.0001533678	0.0001692312	0.0001627388	0.000182179	0.0003511669	0.0005741577	0.0002525874	0.0003172576	0.0001747325	0.0002266908	0.0001710703	0.0001288599
1218.482	0	0.001495194	0.001104475	0.003709185	0.003380549	0.0003467708	0.000308205	0.0002608835	0.0002363592	0.002512402	0.00155894	0.001622085	0.0007431965	0.0001594995	0.0001334593	0.0001852755	0.00012221	0.0003265614	0.0005533268	0.0003962453	0.0003278381	0.0002385979	0.0002395518	0.0002061355	0.0001219181
1218.580	0	0.001649537	0.001245081	0.003944536	0.003664279	0.000404101	0.0004160982	0.0003002745	0.0002200239	0.00284801	0.001930472	0.001678137	0.0007956147	0.0002268083	0.0002142697	0.0001685031	0.0001012065	0.0003840562	0.0007197553	0.0004869062	0.0002971678	0.0002445601	0.0002307314	0.0003142458	0.0001622214
1218.581	0	0.7418318	0.5152791	1.992574	1.821284	0.176737	0.1513036	0.1151028	0.07981512	1.413305	0.9499208	0.8328799	0.4017843	0.06136258	0.05245563	0.04321706	0.03981189	0.1374944	0.301664	0.1921112	0.1275656	0.0667561	0.1040965	0.07916825	0.03199325
1218.582	0	0.001584668	0.00114856	0.003959042	0.003542222	0.000462817	0.0003418086	0.0002816575	0.0002064898	0.002847953	0.001937682	0.001629928	0.00070163	0.0001445533	0.0001904947	0.0001827955	0.0001864714	0.0003536859	0.0006469375	0.0004358388	0.0003487779	0.0002168152	0.0002430212	0.0002260508	0.0001208993
1218.582	0	0.001534199	0.001070638	0.004005874	0.003614909	0.0004266325	0.0003251208	0.0002868191	0.0002623122	0.002881416	0.001928323	0.001627047	0.0008583129	0.0001439067	0.0001329367	0.0001295944	0.000192648	0.0003226935	0.0005777175	0.0003911485	0.0003834975	0.000147632	0.000180186	0.0002630918	0.0001969806
1218.680	0	0.001788792	0.001264219	0.004015095	0.003598479	0.0004324595	0.0003516657	0.0002968128	0.0002502205	0.002899037	0.002207127	0.00165113	0.0009123144	0.0002182822	0.0001460344	0.0001256229	0.0001755256	0.00031779	0.0006074674	0.0003762997	0.0004165047	0.0001750159	0.0002154316	0.0002042558	0.0002565845
1218.681	0	0.7963594	0.6031663	2.012263	1.807243	0.1670778	0.1653374	0.1089109	0.07758609	1.417491	1.076119	0.8412905	0.4343368	0.06839078	0.0438294	0.04821406	0.04705468	0.1216588	0.2989694	0.1613925	0.1539928	0.0639359	0.09117786	0.07265066	0.05788382
1218.682	0	0.001645303	0.001155793	0.00394236	0.003568272	0.000409836	0.0003542182	0.0003198573	0.0001793693	0.002863478	0.00212451	0.001792906	0.0008775657	0.0002009008	0.0001769294	0.0002323192	0.0001807321	0.0003383567	0.0007119712	0.0004407779	0.0003424306	0.0001702515	0.0002322759	0.0002637036	0.0001674708
1218.682	0	0.001646968	0.001226417	0.004087018	0.003649057	0.0003910191	0.0003293467	0.0003083605	0.0002459204	0.002872396	0.002184787	0.001757002	0.0008890674	0.000144601	0.0002039256	0.0001514666	0.000156814	0.000293321	0.000676611	0.0004455612	0.0003356627	0.0001693428	0.0002483013	0.0002388999	0.0001821496
1218.780	0	0.001698644	0.001447373	0.003910243	0.003385479	0.0003872273	0.0004088192	0.0002351321	0.0002578276	0.002619333	0.002155688	0.001644442	0.0009464102	0.0001750431	0.0001099558	0.0001642492	0.0002000205	0.0003651244	0.0006089736	0.0002421938	0.0003298707	0.0001261579	0.000177505	0.0001612597	0.0001271408
1218.781	0	0.7742108	0.6825858	1.963557	1.726588	0.1634405	0.1646913	0.1023507	0.07264059	1.314649	1.055978	0.8028501	0.4343957	0.06863763	0.04578531	0.04902607	0.05238879	0.1541957	0.2663302	0.1534876	0.157327	0.06051955	0.07125576	0.06336489	0.05268867
1218.782	0	0.001583722	0.001449614	0.003910673	0.003372843	0.0003754681	0.0004351677	0.0002895192	0.0001826223	0.002587428	0.002112892	0.001637807	0.0009090494	0.0002176234	0.0001511307	0.0002399957	0.0002424899	0.0003113652	0.0005435761	0.0003576184	0.0003369495	0.0001503769	0.0001456023	0.000203156	0.0001397205
1218.782	0	0.001505204	0.001371927	0.003943242	0.003500014	0.0003334171	0.0003700414	0.0002704084	0.0002219455	0.002661728	0.002165826	0.00163608	0.0009095256	0.0002095388	0.000167015	0.000199865	0.0001603393	0.0003567116	0.0005045941	0.0003816038	0.0003356606	0.000185871	0.0001330341	0.0002002427	0.0001985299
1218.880	0	0.001480129	0.00160184	0.003734961	0.003234963	0.0003558368	0.0003552626	0.0002922088	0.0002473304	0.002467598	0.001947807	0.001562078	0.0008692596	0.0001430852	0.0001694044	0.0001859677	0.0001601547	0.0004797737	0.000510854	0.0003751878	0.0003922023	0.0001577322	0.0001694903	0.0002188407	0.0001454853
1218.881	0	0.6967584	0.7093969	1.857676	1.630003	0.1515411	0.1573366	0.1042834	0.07538185	1.220075	0.9980027	0.7630263	0.4161005	0.04901733	0.02228079	0.07106317	0.06378298	0.2104405	0.2183689	0.1659286	0.1776846	0.04783397	0.05812205	0.05383838	0.04593145
1218.882	0	0.001398534	0.001441293	0.003769568	0.003182016	0.0003632055	0.0003622603	0.0002869214	0.0001537551	0.002456458	0.002050353	0.001575869	0.0007795102	0.0001479908	0.0001447606	0.0002439744	0.0001814621	0.0004768696	0.0005249419	0.000408093	0.0003938361	0.0001640014	0.0001688243	0.0002409334	0.0001732729
1218.882	0	0.001464909	0.001496252	0.003806269	0.003225204	0.0003471417	0.0003427522	0.0002826894	0.0002217131	0.002490679	0.002032012	0.001508408	0.0008472648	0.0002020619	0.0001216498	0.0001756213	0.0002075714	0.0004393312	0.0005291969	0.0004321759	0.0003715597	0.000147756	0.000184235	0.00015086	0.0001170408
1218.980	0	0.001425317	0.001493598	0.003635682	0.00315261	0.0002982882	0.0003954866	0.0002606322	0.0002559209	0.002374992	0.002011098	0.001502506	0.0008249546	0.0001767594	0.000163104	0.0001746321	0.0002189614	0.0007001566	0.0005311413	0.0004599762	0.0005248528	0.0002276557	0.0001504043	0.0002667784	0.0001905231
1218.981	0	0.6549682	0.6842554	1.799082	1.58057	0.1408957	0.1438752	0.1014316	0.08665638	1.170088	0.9765857	0.7649113	0.4141844	0.04396889	0.04620968	0.05951805	0.0462538	0.301926	0.2347003	0.1770778	0.1928441	0.0553615	0.04719314	0.05165983	0.03801229
1218.982	0	0.001337869	0.001380215	0.003635816	0.003193224	0.0003035165	0.0003885009	0.0002822525	0.0002475985	0.002438326	0.001958383	0.001599889	0.0008414013	0.0001737513	0.0001661337	0.0002158088	0.0001745602	0.0006290104	0.0005451655	0.0004897308	0.0004645472	0.0001348362	0.0001641725	0.0001951298	0.0001892119
1218.982	0	0.001380391	0.001387672	0.003595752	0.003176016	0.0003078945	0.0003648652	0.0003220993	0.0002380619	0.002349808	0.001972737	0.001544593	0.0008720313	0.0001529297	0.0001704308	0.0002428486	0.0001870623	0.0006381057	0.0005221579	0.000426942	0.0003649807	0.0001216417	0.0001946498	0.0001794803	0.0001676365
1219.080	0	0.001434051	0.001448444	0.003549521	0.003117071	0.0003034558	0.0003715644	0.0002574782	0.0001848802	0.002346272	0.001924923	0.001549779	0.0008042604	0.0001453139	0.0001590424	0.0001766163	0.0002213815	0.0007570186	0.0006560659	0.0003724107	0.0004844545	0.0001520697	0.0002234688	0.0001961608	0.0001236025
1219.081	0	0.6588885	0.665087	1.780992	1.563823	0.1302634	0.143264	0.08780869	0.08025574	1.150325	0.9484023	0.7584389	0.397835	0.04525814	0.04541262	0.04946864	0.04481509	0.3552452	0.2675963	0.1819377	0.2154152	0.0421958	0.05999293	0.05270495	0.03980688
1219.082	0	0.001337663	0.001358438	0.003521558	0.003132707	0.000281273	0.0003616138	0.0002404291	0.0002276901	0.002328837	0.001904594	0.001451637	0.0007908151	0.0001349489	0.0001479577	0.0001526818	0.0001457145	0.0007062269	0.0005933772	0.0004609125	0.0004540231	0.0001275848	0.0001782324	0.000223239	0.0001688196
1219.082	0	0.001438459	0.001367815	0.003555363	0.003199279	0.0003052161	0.0003423258	0.0002070688	0.0002251219	0.002351128	0.001933799	0.001501243	0.0008003096	0.00014283	0.0001971347	0.0002104	0.000196128	0.0007723733	0.0006043337	0.0004217346	0.0004509453	0.0001840458	0.00022342	0.0002259445	0.000125546
1219.180	0	0.001502974	0.001387059	0.003882414	0.003369041	0.000352888	0.0003483093	0.000218681	0.0002436359	0.002502156	0.00206401	0.001536256	0.0007778498	0.0002046161	0.0001343109	0.0001925862	0.0001868801	0.0008571472	0.0006596351	0.0004545985	0.0005136294	0.0001430277	0.0002955306	0.0002376997	0.000144889
1219.181	0	0.6703647	0.6584273	1.918656	1.686943	0.1507876	0.1557423	0.09783488	0.1074246	1.215733	1.024188	0.7782724	0.3884234	0.0394634	0.04080499	0.05591967	0.05177715	0.3717036	0.3039209	0.1761938	0.2307079	0.03674587	0.09252299	0.04630566	0.02670255
1219.182	0	0.001375637	0.001371464	0.003843641	0.00336304	0.0003509174	0.0003898914	0.0002649386	0.0002885166	0.002509397	0.00207041	0.001588244	0.0007631222	0.0001647461	0.0001750297	0.000153239	0.0002123931	0.0008542571	0.0006363551	0.0003596168	0.0004849988	0.0001859402	0.0002715649	0.00016395	0.0001329211
1219.182	0	0.001434855	0.001344069	0.003890916	0.003453986	0.000376835	0.0003466006	0.0002639481	0.0002999953	0.002484476	0.002066133	0.001572452	0.0008081249	0.0001320246	0.0001327624	0.0002438507	0.0001697966	0.0008561343	0.0006281531	0.0003877112	0.0004451249	0.0002184579	0.0002819184	0.0001999747	0.0001795097
1219.280	0	0.001341875	0.001368676	0.003729111	0.00328459	0.000323239	0.0003480318	0.0002997008	0.0003382455	0.002308627	0.00187308	0.001441797	0.0007677514	0.0001271351	0.0001432297	0.0002045289	0.0001736	0.0007863457	0.0006442563	0.0004705297	0.0005596057	0.0001745937	0.0002505694	0.0002652813	0.0001240838
1219.281	0	0.5940817	0.6281901	1.846367	1.646107	0.1380811	0.138241	0.1014152	0.1024711	1.146017	0.9098213	0.7172857	0.3662583	0.05042167	0.04775865	0.03985162	0.05079377	0.3607133	0.3035773	0.1665317	0.2437245	0.0438003	0.07904247	0.06656975	0.02217613
1219.282	0	0.001218377	0.001349166	0.003645705	0.003283419	0.0003741046	0.0002779738	0.0002121642	0.000318681	0.002314519	0.001831525	0.001409602	0.0007891266	0.0001936083	0.0001901605	0.0001011638	0.0002145398	0.0007716641	0.0006533996	0.0003297094	0.0004971217	0.0002096202	0.0002469082	0.0002178118	0.0001931614
1219.282	0	0.001244104	0.001336235	0.003630262	0.003319755	0.0004062511	0.0002988691	0.0002582243	0.0003369594	0.002334585	0.001804468	0.00145582	0.0008297357	0.0001586116	0.0001567003	0.0001666644	0.0002905093	0.0007356733	0.0006794101	0.0003644437	0.0004294939	0.0001494244	0.000251025	0.0002396236	0.000123149
1219.380	0	0.001325062	0.001298453	0.003651643	0.003136828	0.000323754	0.0003059407	0.0002809306	0.0002067479	0.002251265	0.001785076	0.00138072	0.0006521504	0.0001702567	0.0001533351	0.0001224072	0.0001641993	0.000731091	0.000637892	0.0003452405	0.0005751051	0.000147514	0.0002129599	0.0001868849	0.0001576597
1219.381	0	0.5643167	0.5909385	1.809732	1.596297	0.1327557	0.1142608	0.09281074	0.0903874	1.113144	0.8464287	0.6695596	0.3244228	0.04511551	0.05598779	0.04749564	0.04812318	0.330154	0.288053	0.1580147	0.2446697	0.04585039	0.06955691	0.07169871	0.02425594
1219.382	0	0.001164824	0.001190573	0.003679152	0.003168496	0.0003017852	0.000316884	0.0002648315	0.0002620951	0.0022384	0.001818126	0.001364416	0.0007317049	0.0001306507	0.000188657	0.0001973222	0.0001832759	0.00069867	0.0006910147	0.0003479424	0.0004824413	0.0001384655	0.0002343717	0.0002578806	0.0001681078
1219.382	0	0.001132682	0.001232583	0.003667026	0.003238245	0.0002962683	0.0003543495	0.000243569	0.0002151147	0.002261935	0.001726051	0.001335849	0.0006587824	0.0001552256	0.000187131	0.0002035798	0.0002476651	0.0006653479	0.0005919346	0.0003903768	0.0004932474	0.0001293543	0.0002204621	0.0002164927	0.0001739763
1219.480	0	0.001289021	0.00118296	0.003536688	0.002985054	0.0003869069	0.0002725639	0.0002019228	0.0001868284	0.002240434	0.001608241	0.001195199	0.0005502866	0.0001469028	0.0001665623	0.0001628962	0.0001754057	0.0007127664	0.0005815549	0.0004057797	0.0005245232	0.0001518184	0.0001691904	0.0002279415	0.0001300937
1219.481	0	0.5508245	0.5503601	1.758875	1.523684	0.1543092	0.09694821	0.0856147	0.07137091	1.113826	0.7825111	0.6118773	0.2800006	0.04536006	0.04696468	0.04283485	0.04642156	0.3145433	0.2853887	0.1461154	0.2310442	0.04670661	0.07280419	0.06690773	0.03552985
1219.482	0	0.001083926	0.001056322	0.003534692	0.003076171	0.0003965485	0.0002526764	0.0002699452	0.0002101818	0.002210088	0.001597297	0.001251627	0.0006225944	0.0001025414	0.0001617725	0.0001891721	0.0002277784	0.0006890195	0.0005576368	0.0003478486	0.0004674511	0.0001433827	0.0001769343	0.0001893905	0.0001216964
1219.482	0	0.001126939	0.00115142	0.003521724	0.003081271	0.0003973385	0.0002961782	0.0002607652	0.000236741	0.002286661	0.001560289	0.001248183	0.0006546853	0.0001554142	0.0001435562	0.000207972	0.0002163574	0.0006518758	0.0005871882	0.0003890049	0.0005089111	0.0001351549	0.0001918672	0.000235861	0.0001715331
1219.580	0	0.0012772	0.001073074	0.00343025	0.002996318	0.0003512168	0.0003214909	0.0001895155	0.0001974435	0.002190671	0.001545682	0.001124779	0.0005043153	0.0001414836	0.0001839045	0.0001417547	0.0001493729	0.0006926706	0.0006426897	0.0004123783	0.0003714345	0.0001399645	0.000253094	0.0002259826	0.0001085532
1219.581	0	0.5395415	0.4893419	1.718483	1.470837	0.1513781	0.1020561	0.1041528	0.06093896	1.101993	0.7111058	0.5894384	0.242235	0.05365227	0.04671242	0.03173458	0.04140237	0.304108	0.2705438	0.1498934	0.1772242	0.04242282	0.07610573	0.05941166	0.03336342
1219.582	0	0.001121318	0.0009691172	0.003437105	0.002846093	0.0004207208	0.0002559142	0.0002265176	0.0002337981	0.002250675	0.001395047	0.001151308	0.0005349267	0.0002212977	0.0001727231	0.0001935905	0.0001515559	0.0006350786	0.000572069	0.0003342287	0.0003082292	0.0001026191	0.000250046	0.0002650948	0.0001125472
1219.582	0	0.001117395	0.001052073	0.003514455	0.002916674	0.0003311783	0.0002413939	0.0003329751	0.0001997558	0.00220746	0.001478849	0.00128736	0.0003947217	0.0001388814	0.0001933368	0.0001709524	0.0002291283	0.0005899829	0.0005668993	0.0002879229	0.0004244746	0.0001578028	0.0002114413	0.0001843086	0.0001443641
1219.680	0	0.001094638	0.000863138	0.003021272	0.002608826	0.0003260116	0.000249202	0.0002281937	0.0002474035	0.001919909	0.001133623	0.000965544	0.0003574389	0.0001759104	0.0001294738	0.000153699	0.0002710923	0.0006107779	0.00054231	0.0003033866	0.0003241814	0.0001583618	0.0001320895	0.0002061423	0.0001285315
1219.681	0	0.4881199	0.3733342	1.492363	1.290185	0.1511157	0.1053712	0.0972552	0.05698699	0.9379451	0.5609403	0.505288	0.1687549	0.0629835	0.05043572	0.0413008	0.04440328	0.2767812	0.2447019	0.1008008	0.1433356	0.03785916	0.04585548	0.06515717	0.02901683
1219.682	0	0.001050124	0.0007227501	0.002922491	0.00264996	0.0002995801	0.0002585767	0.0002507268	0.0001527674	0.001859841	0.001165043	0.001007103	0.0004294137	0.0001453243	0.0001824586	0.0001282508	0.0001815575	0.000582549	0.0005589409	0.0002509973	0.0003606556	0.0001628956	0.0001787866	0.0002530153	0.0001822665
1219.682	0	0.000966772	0.0008271702	0.00298386	0.002573613	0.0003974939	0.0002551	0.0001978055	0.0001172568	0.001962106	0.001149453	0.001011883	0.000335843	0.0001830582	0.0001739288	0.0002117578	0.0001969765	0.0005807194	0.0005306499	0.0001904184	0.0003055032	0.0001707719	0.0001670078	0.0001781468	0.0001497898
1219.780	0	0.0002768124	0.000141337	0.0001839666	0.0001648428	0.0001288444	0.00013697	0.0001460792	0.0001520646	0.0001757867	0.0001951601	0.0001273085	0.0001498951	9.41649e-05	0.0001490831	0.0001307355	8.052321e-05	0.0001224089	0.000141334	0.0001481195	0.000149062	7.818132e-05	0.0001414466	0.000179963	0.0001378793
1219.781	0	0.02489274	0.02300758	0.05564461	0.05369949	0.0146365	0.01479828	0.01156989	0.008319306	0.05113025	0.0436158	0.02163675	0.01322196	0.01189635	0.01056116	0.009056658	0.009300493	0.0190222	0.01419309	0.01695819	0.02063835	0.01216896	0.01123187	0.009451416	0.007477137
1219.782	0	0.0001321965	0.0001720189	0.0002013142	0.0002335788	0.0001656724	0.0001560613	0.0001525043	0.0002220105	0.0001646687	0.0001641479	0.0001562773	0.0001814013	9.311156e-05	0.0001496627	0.0001334885	0.0001688816	0.0001750807	0.0001471199	0.0001511706	0.0001701109	0.000149005	0.0001519133	0.0001343955	0.0001625001
1219.782	0	0.0001228331	0.0001552483	0.0002050994	0.0002059263	0.0001235793	0.0001254577	0.0001344187	0.0001715131	0.0001536712	0.0002062421	0.0001768144	0.0001658739	7.934979e-05	0.0001268039	0.0001413793	0.0001528233	0.0001213595	0.0001307836	0.0001691216	0.0001687715	0.0001297059	0.0001862613	0.0002038291	0.0001076689
1219.880	0	0.0002389751	0.0001804519	8.864352e-05	0.0001398563	7.750851e-05	0.0001196279	0.0001297029	0.0001135183	9.083908e-05	0.0001422184	0.0001692697	0.0001566868	0.0001582384	9.981797e-05	0.0001208534	0.0001028955	0.0001576831	0.0001456252	0.0001663204	8.214784e-05	0.0001472907	0.000116644	0.0001659442	0.0001312877
1219.881	0	0.0007219988	0.000981137	0.001573552	0.001575386	0.0003384508	0.0002794992	0.0001955149	0.0001627247	0.001580778	0.001307843	0.0007425909	0.0002740897	0.0003189854	0.0001475721	0.0001944737	0.0002727322	0.0007652678	0.0004900448	0.0006888682	0.0005835454	0.0002253892	0.0002010887	0.0002419927	0.0001871237
1219.882	0	0.0001056644	0.0001570682	0.0001220782	0.0001494463	0.000132315	0.0001758304	0.0001438779	0.0001733491	0.0001309943	0.0002415877	0.0001849135	0.0002060841	9.856624e-05	0.0001282748	0.0001842665	0.0001225077	9.813769e-05	0.0001326953	0.0001252544	0.0001418301	0.0001283629	0.0001325575	0.0001057499	9.625506e-05
1219.882	0	0.0001872236	0.0001802774	0.0001169464	0.0001499505	0.0003074023	0.000180665	0.0002086221	0.0001580201	0.0001822106	0.0001681559	0.0001470241	0.0001143497	0.0001603687	0.0002302631	0.0002145866	0.0001576922	0.0001480148	0.0002271369	0.000161157	0.0001464665	0.0002955922	0.000216968	0.0002418124	0.0001699794
1219.980	0	0.0002220345	0.000141816	0.000151029	0.00012449	9.472559e-05	0.0001332769	0.0001269522	0.0001682118	9.237144e-05	0.0001571784	0.000170662	0.0001504522	0.0001549921	0.0001347147	0.0001686163	0.0001315644	0.0001494403	9.622618e-05	0.0001936844	0.0001412908	0.0001491887	0.0001672601	0.0001753611	7.468602e-05
1219.981	0	0.0004304528	0.0007158512	0.001130141	0.001039406	0.0002403883	0.0002379764	0.0001890168	0.0001827314	0.001111005	0.001096945	0.0006903204	0.0003203141	0.0001955652	0.0001765029	0.0001583194	0.0002229429	0.0005211974	0.0003292504	0.000471996	0.0006137465	0.0001995968	0.0001804143	0.0002375268	0.0001876535
1219.982	0	0.0001574916	0.0001081868	0.000149908	0.0001516859	0.0001620818	0.0001244354	0.0001357642	0.0001481494	0.0001196967	0.0001164909	0.0001744977	0.000125416	0.0001340369	0.0001629439	0.0001534484	0.0001400035	0.0001361606	9.330772e-05	0.0001303049	0.0001398293	0.0001153327	7.682338e-05	0.0001412211	0.0001163935
1219.982	0	0.0002368761	0.0001592027	0.00019075	0.000135326	0.0003194573	0.0002609202	0.0002014872	0.000131054	0.000231024	0.0001970773	0.0001827671	0.0001226421	0.0002207424	0.0002872009	0.000165827	0.0001986852	0.0001323793	0.0002057326	0.00014229	0.0001658322	0.0002249271	0.0002147108	0.0001754528	0.0001416505
1220.080	0	0.0001980254	0.0001600528	0.0001401993	0.0001620623	0.0001444719	7.319728e-05	0.0001381034	0.0001841765	0.0001240127	0.0001315972	0.0001307623	0.0001440435	0.0001034424	0.0001393976	0.0001195507	0.0001865982	0.0001192656	0.0001303246	0.0001568493	0.000173285	0.0001171408	0.0001534961	0.0001561533	9.923854e-05
1220.081	0	0.003592119	0.002573794	0.009691105	0.009187518	0.001023295	0.0009979903	0.0007170306	0.000405788	0.007471951	0.006088082	0.004340185	0.001851595	0.0004210856	0.0003610319	0.0003950115	0.0002438588	0.00195879	0.001771795	0.00185165	0.00199847	0.0003268817	0.0004757092	0.0004325917	0.000338252
1220.082	0	0.0001671984	0.0001112511	0.0001207248	0.0001161649	0.0001121502	0.0001412748	0.0001010067	0.0001414405	0.0001346634	0.0001557639	0.0001156691	0.000127801	0.0001438109	0.0001010635	0.000150768	0.0001453341	0.0001291023	0.0001103034	0.0001529541	0.0001859515	0.000166951	9.681934e-05	0.0001669112	0.0001593971
1220.082	0	0.0001540811	0.0001633759	0.0001099927	0.0001519997	0.0001443835	8.703879e-05	0.0001728637	0.0001330297	0.0001021134	0.0001031484	0.0001494705	0.0001506067	0.0001183925	0.0001866266	8.689503e-05	0.0001556231	0.0001413877	0.0001021564	0.0001466151	0.0001052507	0.0001662083	0.0001131582	0.0001225804	0.0001735566
1220.180	0	0.0002325458	0.0002316208	0.0001581234	0.0001676293	0.0001587897	0.0001185367	0.0001364452	0.0001344464	0.0001568197	0.0001724356	0.0001394802	0.0001533869	0.0001163278	0.0001171013	0.0001847572	0.0001247556	0.0002113138	0.0001531923	0.0002136705	0.0001228963	0.0001497844	0.0001398699	0.0001501432	0.0001093471
1220.181	0	0.01865525	0.02626032	0.0451438	0.04135041	0.01490752	0.01447683	0.01398661	0.01246534	0.03786334	0.03479371	0.03074694	0.02310756	0.01344506	0.01319729	0.0129434	0.01088176	0.02435278	0.02278219	0.02327348	0.01986503	0.01324742	0.01339536	0.01311069	0.00974058
1220.182	0	0.0001029377	0.0001631651	0.0001325774	0.0001884599	0.0001188574	0.0001127825	0.0001347449	0.0001936639	7.628592e-05	0.0001284281	0.0001356933	0.0001939407	9.353608e-05	0.0001023099	0.0001564931	0.0001555203	0.0001258529	0.0001829202	0.0001180633	0.0001244045	0.000149383	0.0001474941	0.0001094461	0.0001303819
1220.182	0	0.0001171003	0.0001541334	0.0001501638	0.0001211341	0.000136973	8.867238e-05	0.0001965501	0.0001106306	0.0001620352	0.0001659614	0.0001363508	0.0001293923	9.039414e-05	0.0001134959	0.0001894482	0.0001524604	0.0001047705	0.0001868007	0.0001284878	0.0001426228	8.43762e-05	0.0001574223	7.777664e-05	0.0001481635
1220.280	0	0.0002837571	0.0001811327	0.0002170541	0.0001445262	0.0001116361	0.0001256912	0.0001994799	0.0001866978	0.0001525417	0.0001126583	0.0001715435	0.0001930911	0.000122193	0.0001555881	0.0001528434	0.0001434381	0.0001559225	0.0001218134	0.0001834399	0.0001807983	0.0001339564	0.000143677	0.0001673905	0.0001220803
1220.281	0	0.02102334	0.03054134	0.04784565	0.04372925	0.01596141	0.01565484	0.01532274	0.01363402	0.04103555	0.03786976	0.03452823	0.02669746	0.0137866	0.01379621	0.01361703	0.01140125	0.02823537	0.02705515	0.02754143	0.02257659	0.01473538	0.01492807	0.01447913	0.01056441
1220.282	0	8.856821e-05	0.0001167967	0.0001607831	0.0002293157	0.0001339746	0.0001051972	0.0001409932	0.0001544417	0.0001193147	0.0002125988	0.0001659762	0.0001455895	0.0001106425	0.0001074325	0.0001702983	0.0001412156	0.0001314145	0.0001441982	0.0001714432	0.0001282363	0.0001366239	0.0001348976	0.0001224613	0.0001245535
1220.282	0	9.602263e-05	0.0001978673	0.0001576803	0.0002081471	0.0001382841	0.0001665067	0.000153311	0.0001347336	0.0001599051	0.0001724523	0.0002067507	0.0002182893	0.0001992221	9.419416e-05	0.0001004821	0.000188346	0.00014629	0.000163434	0.0001441705	0.0001168902	0.0001450033	0.0001507332	0.0001630603	0.0001357771
1220.380	0	0.0002254719	0.0001939497	0.0001027946	0.0001648475	9.666487e-05	7.917449e-05	0.0001235708	0.0001884974	0.0001199099	0.0001402231	0.0001466253	0.0001455685	0.0001029251	0.0001710892	0.0001060235	0.0001567037	0.0001375056	0.0001429311	0.000166254	0.0001598677	0.0001174546	8.342592e-05	0.0001645033	0.0001258886
1220.381	0	0.01059964	0.01502771	0.02816107	0.0253654	0.01024664	0.01005275	0.009574008	0.008399507	0.02233564	0.02018409	0.01727465	0.01221056	0.009202815	0.009125882	0.009061689	0.00750845	0.01262303	0.01203705	0.01303224	0.0106199	0.00914212	0.009362584	0.009123067	0.006747973
1220.382	0	0.0001127478	0.0001424401	0.0001661324	0.0001478092	0.0001609363	0.0001547717	0.0001466348	0.000138602	0.0001895565	0.0001359927	0.000152448	0.0001075271	0.0001161232	9.242935e-05	0.0001348369	0.000113447	0.0001254022	0.0001150721	0.0001509254	0.0001517732	0.0001038264	0.0001375687	0.0001200218	0.0001822779
1220.382	0	0.0001291222	0.0001670057	0.0001566535	0.0001635025	0.0001271762	0.0001463514	0.000150185	0.0001497679	0.0001451521	0.000116522	0.0001535183	0.0001274981	0.0001103579	0.0001182979	0.0001089154	0.0001218468	0.0001251853	0.0001195472	0.0001210885	8.474585e-05	0.0001383591	0.0001235573	0.0001421977	8.498833e-05
1220.480	0	0.0002180725	0.0001832367	0.0001253687	0.0001736738	0.0001096639	0.0001468311	0.0001675926	0.0001086977	6.843383e-05	0.0001829794	0.0001740493	0.0001263646	0.0001026998	0.0001220431	0.0001504041	0.0001451811	0.0001060374	0.0001302093	0.000160321	0.0001803911	8.019274e-05	0.0001000043	0.0001150162	0.0001466557
1220.481	0	0.004028372	0.004331083	0.01169247	0.01008155	0.0009733948	0.0008963199	0.0007249921	0.0003590695	0.008644375	0.006986678	0.005125967	0.00254009	0.0003733075	0.0005447769	0.0004939772	0.0003636983	0.002794851	0.002782948	0.003095471	0.002974271	0.0004175263	0.0004395846	0.0004629678	0.0002157228
1220.482	0	0.0001032057	0.0001055887	0.00011965	0.0001195327	0.0001651563	0.0001287335	0.000136544	0.00017564	0.000173555	0.0001428064	0.0001315862	0.0001905188	0.0001088521	0.0001132083	0.0001243976	0.0001273103	0.0001070891	0.0001226423	0.0001360069	0.0001417597	0.0001160168	0.000100511	0.0001291678	0.0001279006
1220.482	0	0.0001349845	0.0001283304	0.0001303057	0.0001536198	0.0001094386	0.0001508765	0.000173877	0.0001529907	0.0001224376	0.000175527	0.0001660562	0.0002036165	0.000111962	0.0001091323	0.0001430461	0.0001187724	0.0001080408	8.800767e-05	0.0001423369	0.000200286	0.0001030604	0.000127576	0.0001330578	0.0001582036
1220.580	0	0.0002469325	0.0002336493	0.0001920994	0.0001387473	0.0001775673	0.000147775	0.0001616694	8.964288e-05	0.0001865885	0.0001469612	0.0001880378	0.0001246293	0.0001249141	0.0001325592	7.993995e-05	0.0001836056	0.0001638478	0.0001456349	0.0001484505	0.0001451843	0.0001176462	9.234825e-05	0.0001552058	0.0001425051
1220.581	0	0.02826934	0.04192806	0.0621482	0.05428301	0.0176602	0.01585915	0.01554363	0.01384489	0.04829873	0.0469791	0.04662657	0.0367431	0.01609361	0.01519079	0.01438343	0.01233556	0.03800438	0.04162365	0.04179864	0.03041142	0.01492866	0.01471603	0.0145637	0.01134961
1220.582	0	0.0001228261	0.0002148681	0.0001778117	0.0002089094	0.0001288498	0.0001642166	0.0001068875	0.0001816856	0.0001469203	0.000157146	0.0001873648	8.785366e-05	0.0001046035	0.0001005357	0.0001831259	0.0001419819	0.0001153193	0.0001483103	0.0001669789	0.0001278265	0.0001474461	0.0001613939	0.0001420027	0.0001923723
1220.582	0	0.0001545087	0.0001324128	0.0001762992	0.0001704539	0.0001569889	0.0001246248	0.0001573653	0.0001485149	0.0001862642	0.0001525562	0.0002122829	0.0002037164	0.0001387772	0.0001424354	0.0001800825	9.789353e-05	0.0001201003	0.0001243285	0.0001423728	0.0001744531	9.226519e-05	9.051319e-05	0.0001719385	0.0001619522
1220.680	0	0.0007491541	0.0005707948	0.00133525	0.00124291	0.0002873122	0.0001954412	0.0001333033	0.000178603	0.00107562	0.0009751699	0.0005848994	0.0003392307	0.0001065519	0.0001816383	0.0002383267	0.0001810692	0.000584031	0.0005253125	0.000366961	0.0005746206	0.0001439249	0.000140636	0.0001627972	0.0001759265
1220.681	0	0.2931265	0.2223522	0.6406886	0.5845585	0.07174697	0.07505963	0.03699211	0.0501627	0.4941631	0.4910895	0.2883822	0.1653393	0.03795545	0.05162487	0.05161979	0.04454259	0.2434243	0.26549	0.150834	0.2518644	0.05520952	0.04698811	0.04665927	0.03371069
1220.682	0	0.0005934386	0.0005452082	0.00129398	0.001138178	0.0001879866	0.000246567	0.0001571626	0.0002366793	0.001025022	0.00104603	0.0006086003	0.0004150497	0.0001220914	0.000205532	0.0001882426	0.0001927101	0.00051253	0.0006099948	0.0003225777	0.0005207377	0.0002078861	0.0001412371	0.000204686	0.0001339849
1220.682	0	0.0006154516	0.000456493	0.001361307	0.001168513	0.0001923408	0.0002150444	0.0001808265	0.0002032585	0.0009914841	0.001024546	0.0006520392	0.000425648	0.0001225346	0.0002259142	0.0002148198	0.0001476871	0.0005109124	0.0006063746	0.0003037594	0.0005133148	0.0001484811	0.0001734458	0.0001118077	0.0001581533
1220.780	0	0.001243551	0.0006948402	0.002546124	0.002184219	0.0002813245	0.0002441961	0.0001690377	0.0001628086	0.001908678	0.001391173	0.0006264715	0.000587482	0.0001406164	8.452055e-05	0.0002172019	0.0001376194	0.0007423555	0.0007067434	0.0002584523	0.0005476343	0.0001414395	0.0001389709	0.0002403939	0.0001835711
1220.781	0	0.5771848	0.2836572	1.284413	1.078152	0.1248869	0.09295399	0.04994416	0.05722531	0.9581927	0.6946668	0.3158902	0.3001188	0.03741459	0.01624772	0.04625051	0.04168852	0.3452483	0.3175035	0.1371269	0.2250791	0.0471574	0.04409577	0.05229081	0.02003709
1220.782	0	0.001177988	0.0005757029	0.002644251	0.0021869	0.0002640862	0.0002502981	0.0002251884	0.000196815	0.001922548	0.001475461	0.0007074937	0.0006302841	0.0001517579	0.0001290167	0.000203751	0.0001751878	0.0006706374	0.0006675506	0.0002797984	0.0004655332	0.0001162748	0.0001782934	0.0001598474	0.0001524653
1220.782	0	0.001230592	0.0006526316	0.002598918	0.002140709	0.000311054	0.000222546	0.0002066837	0.000174023	0.001892185	0.001417633	0.0006434765	0.0006173925	0.0001993211	0.0001817877	0.0001589556	0.0001626947	0.000752729	0.0006219963	0.0003091563	0.000506511	0.0002049958	0.0001520544	0.00021248	0.0001407916
1220.880	0	0.001257154	0.0007975385	0.003010081	0.002561553	0.000326209	0.0002627318	0.0002242126	0.0002300312	0.002128797	0.001501914	0.0007929645	0.0006630506	0.0001517348	0.0001837853	0.0002159827	0.0001999773	0.0006746697	0.0006713101	0.0003228621	0.0005336176	0.0001840754	0.0002217437	0.0002219156	0.0001596885
1220.881	0	0.5714513	0.3555502	1.485421	1.246462	0.1237135	0.1048182	0.07862607	0.06158126	1.046554	0.7290299	0.3894727	0.3211619	0.03769463	0.04840387	0.04932377	0.03343119	0.306516	0.3149634	0.1153751	0.2163357	0.04985837	0.06636327	0.05313396	0.02754748
1220.882	0	0.001191026	0.000737323	0.002898982	0.002445624	0.0003260518	0.0002390193	0.0001572833	0.0002128007	0.00210762	0.001461134	0.000786918	0.0006317727	0.0001845544	0.0001421624	0.0001692227	0.0001560151	0.0006636501	0.0006789663	0.0003118206	0.000453567	0.0001369342	0.0002362366	0.0001337222	0.0001245419
1220.882	0	0.001193938	0.0007237014	0.002963391	0.002496213	0.0003069039	0.0002726399	0.0002053281	0.0002267489	0.002082571	0.001496416	0.0008604135	0.0007093072	0.0002267729	0.0001874728	0.0001668169	0.0001001415	0.0006693215	0.000673885	0.0002923092	0.0004764017	0.0001509809	0.000234619	0.0001852846	0.0001335751
1220.980	0	0.00130069	0.001022441	0.003488204	0.002836033	0.0003157497	0.0002865683	0.0002224659	0.0002007873	0.002356293	0.001565034	0.000994922	0.0007144109	0.0001364252	0.000160339	0.0001991372	0.0001360233	0.0005474113	0.0006181782	0.0004611918	0.0004701504	0.0002023825	0.0002101681	0.0001479048	0.0001736132
1220.981	0	0.5959235	0.4391358	1.728782	1.4103	0.1443165	0.1065755	0.07841629	0.06103076	1.160149	0.7619092	0.4860929	0.3461339	0.04059581	0.03673267	0.03776723	0.03803251	0.2585141	0.2908208	0.1654165	0.2273574	0.0622337	0.06282321	0.05008478	0.03024536
1220.982	0	0.001212641	0.0009601271	0.00343388	0.002805557	0.0003230007	0.0003071395	0.0002517233	0.000181016	0.002312454	0.001528142	0.001128199	0.0007492098	0.000135488	0.0001601524	0.0001126079	0.0001987906	0.0005291272	0.0006401297	0.0003579089	0.0005004079	0.0001653036	0.0001416433	0.0001705148	0.0001509573
1220.982	0	0.001230693	0.0008508869	0.003495061	0.002814184	0.0003422111	0.0003357648	0.0002993503	0.0002044762	0.002323214	0.001610152	0.001027494	0.0007712799	0.0001255302	0.0001458442	0.0001433244	0.0002052846	0.0005948061	0.0006527774	0.0003687667	0.0005379254	0.0001594781	0.0002174508	0.000158997	0.0001913994
1221.080	0	0.001567087	0.001284926	0.004418966	0.003398469	0.0003801669	0.0003304298	0.000293943	0.0002785154	0.002756047	0.002082833	0.001446577	0.0008743485	0.000188336	0.0001693941	0.0001183706	0.0001863372	0.0006076669	0.0005791242	0.0005575052	0.0004527972	0.0002256749	0.0002377237	0.000227055	0.0001930304
1221.081	0	0.7286619	0.5996358	2.211838	1.728797	0.1936514	0.1394704	0.1217012	0.09020461	1.390733	1.014917	0.7368313	0.4272179	0.06378913	0.05803124	0.05055641	0.04699769	0.2825463	0.2628839	0.2432369	0.2217002	0.07987899	0.06908661	0.07590685	0.03610475
1221.082	0	0.001503058	0.001239332	0.004372574	0.003467112	0.000448599	0.0003179169	0.0002767983	0.000224766	0.002775235	0.00199799	0.001460693	0.0008156244	0.0001711065	0.000163814	0.0001623284	0.0001875867	0.0006153041	0.0005117072	0.0005663898	0.0003631696	0.0001805781	0.0002399173	0.0003139745	9.127287e-05
1221.082	0	0.001528052	0.001215864	0.004442968	0.003434372	0.0004125796	0.0003651256	0.0003025821	0.00021686	0.002805607	0.002056809	0.001489021	0.0007781431	0.0001543451	0.0001290875	0.000179725	0.000228081	0.0006210994	0.0005767807	0.0005185552	0.0004986159	0.0001898746	0.0001720504	0.0001657311	0.0001459604
1221.180	0	0.001597057	0.001467092	0.00455034	0.003543685	0.0004498854	0.0003425105	0.0002514767	0.0002390155	0.002975089	0.002112247	0.001524365	0.0008606874	0.0001960915	0.0001565919	0.0001498155	0.0001752745	0.0005817563	0.0005599849	0.000646512	0.0003838713	0.0002061149	0.0001868592	0.0002239455	0.0001452791
1221.181	0	0.7120232	0.6870135	2.28073	1.778713	0.2017669	0.1459386	0.1258445	0.08951868	1.468183	1.053181	0.7817178	0.456703	0.07360953	0.07181769	0.04679967	0.05502038	0.257581	0.292077	0.2683819	0.1681409	0.05988785	0.07153744	0.08002955	0.0336309
1221.182	0	0.001541083	0.001424516	0.004572878	0.003509098	0.0004674115	0.0003364105	0.0003687163	0.0002464466	0.002943494	0.002117822	0.001672882	0.0008432644	0.000179348	0.0002464998	0.0001688857	0.0001662981	0.0005238921	0.0005954419	0.0006839186	0.0003145675	0.0002106536	0.0002297825	0.000222495	0.0001501584
1221.182	0	0.001504669	0.001357862	0.004571489	0.003559239	0.0004373771	0.0003248652	0.0003265052	0.0002592793	0.002981825	0.002183685	0.001573034	0.0008704198	0.0002319076	0.0001959363	0.0001418614	0.0001466127	0.0005838519	0.0006041668	0.0006415933	0.0004081378	0.0001852182	0.0002036808	0.000234561	0.0001914587
1221.280	0	0.00149806	0.001526446	0.004277626	0.003327787	0.0004370213	0.0003050368	0.0002532999	0.0001963033	0.002805882	0.001919538	0.001426615	0.0008561148	0.0001841531	0.0001814193	0.0002191355	0.0001884331	0.000447784	0.0006461584	0.0006828832	0.0003563334	0.0001788148	0.000208105	0.0002348273	0.0001273444
1221.281	0	0.6685101	0.7237579	2.13492	1.698495	0.1882972	0.1390908	0.1226982	0.08718575	1.392323	0.9437973	0.6811206	0.4580801	0.07034484	0.06692856	0.06606206	0.05143045	0.1950709	0.296614	0.2790585	0.15361	0.05562724	0.06217496	0.08863466	0.02576271
1221.281	0	0.001450997	0.001561864	0.004323855	0.003425307	0.0004293535	0.0003216311	0.0002979567	0.0002525066	0.002817062	0.001875089	0.001442033	0.0009227748	0.0001970251	0.0001911456	0.0001844002	0.0002419185	0.0004718153	0.0006393567	0.0006680307	0.0004005741	0.0002158808	0.0001905247	0.0002540178	0.0001810383
1221.282	0	0.001445532	0.001510253	0.004358829	0.003460862	0.0003774409	0.0003485891	0.0003456788	0.0002284517	0.002819817	0.001946717	0.001404623	0.000869629	0.000202821	0.0001709322	0.0001909407	0.0001606526	0.0003947669	0.0005921725	0.0006866596	0.0003853847	0.0001736487	0.0001807901	0.0002501842	0.0001558126
1221.380	0	0.001648761	0.001812468	0.00439166	0.003520703	0.0004416527	0.0003210114	0.0002675841	0.0001941505	0.002861905	0.001922942	0.001340027	0.0009868255	0.000207881	0.0001582931	0.0001410399	0.0002115762	0.0004830318	0.0006363822	0.000749981	0.0005625819	0.0002321245	0.0002124645	0.0002967356	0.0001647916
1221.381	0	0.7003639	0.7996414	2.177754	1.742747	0.1523804	0.1439867	0.1144881	0.0727016	1.390857	0.9520113	0.658484	0.4730233	0.07861474	0.06161027	0.05681219	0.04670219	0.2143061	0.3199812	0.3243111	0.2078353	0.06418181	0.07572522	0.09910671	0.04624823
1221.382	0	0.001471836	0.001585391	0.004381562	0.003473608	0.0003550882	0.000371754	0.0002299368	0.0002702686	0.002823372	0.001934999	0.001338876	0.0009735855	0.0002361875	0.0001912548	0.0001696531	0.000199739	0.0004012773	0.0006561149	0.0007214604	0.0005140245	0.0001616639	0.0002893756	0.0002176273	0.0001778739
1221.382	0	0.001479684	0.001682102	0.004374066	0.003525912	0.0004240573	0.0003107089	0.000295745	0.0002217013	0.002855127	0.002008039	0.001383952	0.0009054092	0.0002169637	0.0002116014	0.0002538171	0.0001779034	0.0004095338	0.0005930476	0.0007945846	0.0004448041	0.0001600993	0.0001901396	0.0002905387	0.0001189457
1221.480	0	0.001726404	0.00188525	0.004574029	0.003579907	0.0004454126	0.000367328	0.0002971246	0.0002634654	0.002990925	0.002113199	0.001306207	0.0009800815	0.0002318298	0.0001872657	0.0001803425	0.0001656795	0.0005426932	0.0006495856	0.0008642492	0.0005484231	0.0001803085	0.0002433827	0.0002880881	0.0001640639
1221.481	0	0.7503456	0.8698497	2.249424	1.789096	0.2138586	0.1553517	0.1109226	0.0827685	1.455024	1.001212	0.6456445	0.4800883	0.06355816	0.07067207	0.0422954	0.05592476	0.2419336	0.3277099	0.3732676	0.2502608	0.05034623	0.0754691	0.09457581	0.05565346
1221.482	0	0.001624604	0.00178076	0.004472327	0.003566462	0.0005176839	0.0004072031	0.0002517714	0.0001963715	0.002913343	0.002079853	0.001333299	0.0009064244	0.0002320051	0.000159179	0.000202578	0.0001731944	0.0005236142	0.0006081534	0.0008041695	0.0005081384	0.0002183348	0.000180318	0.0002238593	0.0001821313
1221.482	0	0.001567179	0.00186469	0.004535839	0.003695517	0.0005104028	0.0003762643	0.0002660227	0.0002253928	0.002966222	0.002061926	0.001356051	0.0009416166	0.000165943	0.0002145938	0.0001551281	0.0001883496	0.0004450869	0.0007078155	0.0009044568	0.0005324705	0.0002094072	0.0002393208	0.0002944749	0.0002082802
1221.580	0	0.0008412981	0.0006734222	0.0009744843	0.0009653809	0.0002054827	0.0001650793	0.0001581669	0.0001261169	0.00075688	0.0006750001	0.0005348873	0.0003783675	0.0001086459	0.0001655202	0.0001546077	0.0002342525	0.0004108607	0.0004289983	0.0003820695	0.0004969378	0.0001110433	0.0002416862	0.0001526712	0.000146947
1221.581	0	0.3151485	0.3586153	0.4899611	0.4611335	0.06790396	0.0660049	0.04654762	0.04874783	0.3616502	0.3273011	0.2565274	0.1885124	0.04124311	0.03155736	0.02956086	0.03939824	0.1973053	0.1881321	0.1913752	0.1984176	0.03943229	0.05011986	0.04938426	0.02362158
1221.582	0	0.0006501652	0.0007281633	0.001011273	0.0008756171	0.0002024744	0.0002043637	0.0002324189	0.0001838185	0.0008126119	0.0006686626	0.0005509404	0.0004490341	0.0001986162	0.000179512	0.000171578	0.0001771993	0.0004278077	0.0004123489	0.000377369	0.0004416907	0.0001283536	0.0001458024	0.0001276233	0.0001769008
1221.582	0	0.0006787293	0.0006898477	0.001092528	0.0009155546	0.0002020195	0.0001704037	0.0001703836	0.0001769175	0.0007986901	0.0007266626	0.00059306	0.0004165969	0.000207131	0.0001846062	0.0001836002	0.0001305957	0.0004341844	0.000468245	0.0004820222	0.0003777218	0.0001827976	0.0001887972	0.0002211291	9.805754e-05
1221.680	0	0.0005224495	0.0004544054	0.0004767323	0.0003512369	0.000187492	0.0001954274	0.0001618016	0.0001856419	0.0005083617	0.0004892487	0.000396079	0.0003801951	0.0001447752	0.0001628451	0.0001347644	0.0001347859	0.0003825129	0.0004543351	0.0003507889	0.0003697189	0.0001201696	0.0001284254	0.0001405175	0.0001245252
1221.681	0	0.1808817	0.1708582	0.2000067	0.1861927	0.02736421	0.02809593	0.02813821	0.02587182	0.2059405	0.1995055	0.1871268	0.1573754	0.02763671	0.02772414	0.02764656	0.02358186	0.1870684	0.1872377	0.1795152	0.1450154	0.02033956	0.02086924	0.02064081	0.01554655
1221.682	0	0.0005151124	0.00040938	0.0005019903	0.0004386721	0.0001437529	0.0001258637	0.0001130047	0.0001430776	0.0004111502	0.0004339823	0.0003972222	0.000408622	0.0001581905	0.0001368561	0.0001754953	0.0001820249	0.0004468869	0.0004533129	0.0004977433	0.000321471	0.0001352629	0.0001168105	0.0001305165	0.0001231257
1221.682	0	0.0004470516	0.0004453872	0.0005820712	0.0004509136	0.0001604498	0.0001152811	0.0001253798	0.0001254227	0.0004052939	0.0004902287	0.0004125135	0.0003452179	0.0001695628	0.0001271664	0.0001456105	0.0002058542	0.000481904	0.0004370082	0.0004124751	0.0002576665	0.0001471657	0.0001660822	0.000144659	0.0001235313
1221.780	0	0.0006220719	0.0003760676	0.0004091829	0.0004537957	0.0001794858	0.0001285117	0.0001857875	0.0001309488	0.0004631148	0.0004396006	0.0004601332	0.000342308	0.0001428022	0.0001767652	0.0001348465	0.0001622742	0.0003976646	0.0004641916	0.0003563707	0.0002933862	0.0001096543	0.000174285	0.000157764	0.0001699924
1221.781	0	0.1764142	0.1651534	0.1909783	0.1761449	0.02799438	0.02858718	0.02825479	0.02540735	0.2012823	0.1946725	0.1840633	0.15454	0.03762442	0.03747146	0.03708076	0.03147613	0.1867997	0.186929	0.179054	0.1451639	0.02432992	0.02527194	0.02510505	0.01930444
1221.781	0	0.0004295435	0.0003728846	0.0004381108	0.0004994278	0.0001253958	0.0001349353	0.0001594727	0.0001594603	0.0004365745	0.000469072	0.0003803832	0.0003306969	0.0001468343	0.0001443145	0.0001114431	0.000186271	0.0003768147	0.0003567751	0.0004526089	0.0003140696	0.0001473861	0.000112907	0.0002143871	0.0001983648
1221.782	0	0.0004414792	0.0003591969	0.000455467	0.0004007438	0.0001091097	0.0001411975	0.0001886448	0.0001472316	0.0004341986	0.0004337077	0.000450001	0.000288717	0.0001651756	0.0001809723	0.0001709213	0.0001335292	0.0004546345	0.000383921	0.0004482239	0.0003412416	0.0001544789	0.0001483599	0.0001567327	0.0001696701
1221.880	0	0.0004879879	0.0002491637	0.0002992329	0.0003281611	0.0001407372	0.0001329974	0.0001679289	0.0001282359	0.000318573	0.0002901791	0.0002779758	0.000242975	0.0001496368	0.000192581	0.0001416065	0.000176345	0.000315165	0.0003442007	0.0002296543	0.0002853751	0.0001473666	0.0001327359	0.0001817423	0.0001840758
1221.881	0	0.1255972	0.1178229	0.1338336	0.1231454	0.0277397	0.02798162	0.02787962	0.02546592	0.1286294	0.1244468	0.1187914	0.10022	0.02860308	0.02864388	0.02814007	0.02390849	0.1158379	0.1162512	0.110849	0.09009321	0.02286133	0.02284313	0.02187016	0.01608425
1221.881	0	0.0003127513	0.0002723723	0.0003374667	0.0003419468	0.0001507311	8.512091e-05	0.0001547945	0.0001377875	0.0002642727	0.0002672207	0.0002950254	0.0002828245	0.0001347558	0.0001533039	0.0001324836	0.0001933477	0.0002746647	0.0003025404	0.000227176	0.0002340377	0.0001338754	0.0001533913	0.000173048	0.0001054403
1221.882	0	0.0003253843	0.0003043502	0.0003407861	0.000265169	0.0002207395	0.0003095948	0.0002698472	0.0002696541	0.0002736381	0.0003866026	0.0003289978	0.0002912078	0.0002284994	0.0002798388	0.0003007149	0.0002035293	0.000304975	0.0003097559	0.000285082	0.0002735678	0.0002652903	0.0002520707	0.0002532101	0.0001603492
1221.980	0	0.000264994	0.0001648108	0.0001487082	0.0001751888	0.0001193654	0.0001243309	0.0001313384	0.0002194624	0.0001044522	0.0002183799	0.0001395502	0.0002006688	0.0001035535	0.0001497241	0.000159944	0.0001311662	0.0001614405	0.0001643705	0.0001986381	8.858766e-05	0.0001473107	0.0001421333	0.0001376131	0.0001302438
1221.981	0	0.004133318	0.003010904	0.006744018	0.005692026	0.0007340056	0.0006001925	0.0005620948	0.0003786613	0.006106929	0.004513216	0.003618912	0.001924085	0.0005348461	0.0004176052	0.000376793	0.0002988459	0.002643984	0.002812162	0.002533187	0.002153779	0.0002945578	0.0003063836	0.0003276189	0.0002080882
1221.982	0	0.0001236271	0.0001086552	0.0001469755	0.000177463	9.833334e-05	0.0001213035	0.0001602904	0.0001250485	7.615207e-05	0.0001209119	0.00021265	0.0001045865	9.482158e-05	0.0001546102	0.0001615548	0.0001273161	0.0001132359	0.0001938771	0.0001002824	0.000160848	0.0001072891	0.0001358735	0.0001167878	0.0002215752
1221.982	0	0.0002951801	0.0002730953	0.0002834404	0.0002201103	0.0004652321	0.0006657954	0.0008537726	0.0007582309	0.0002214087	0.0002426283	0.0002136765	0.0003358187	0.0007325291	0.0006247297	0.0006990592	0.0006013127	0.0002659817	0.0002792785	0.0002647901	0.0002146415	0.0008195139	0.0008127392	0.0006350692	0.000439607
1222.080	0	0.0002718484	0.0002303863	0.0001390918	0.0001518403	9.753583e-05	0.0001422414	0.0001295473	0.0002057	0.000113486	0.0001256503	0.0001291625	0.0001398601	9.35824e-05	0.0001209715	0.0001443901	0.000126656	0.0001050197	9.915082e-05	0.0001865019	0.0001401571	9.642226e-05	9.09068e-05	0.0001376506	0.0001475968
1222.081	0	0.003550413	0.002256611	0.005902991	0.004626866	0.0005869369	0.0006439571	0.000499384	0.0003784319	0.005437166	0.00389858	0.003050335	0.001695165	0.0004359902	0.0003560387	0.0002764802	0.0002359201	0.002273664	0.002557369	0.002360444	0.001857991	0.0002110035	0.0003995457	0.0003103662	0.0002470758
1222.082	0	0.0001373664	0.0001131979	0.0001338101	0.0001210844	9.356721e-05	0.000150206	0.0001665544	0.0001168615	0.0001007237	0.0001116559	0.0002195538	0.0001902391	9.864022e-05	0.0001002273	0.0001149749	0.0002005144	0.0001719278	0.0001142015	0.0001075437	0.0001231174	0.0001465682	0.0001966797	0.000116812	0.0001215546
1222.082	0	0.0002608957	0.0003261205	0.0003248881	0.0003445646	0.0006494032	0.0008373853	0.001223411	0.001017667	0.0004403834	0.0002309249	0.0002515071	0.000355827	0.001039763	0.0008768953	0.0009046841	0.0009208596	0.0002387341	0.0003076817	0.0002772484	0.0003098768	0.0009600487	0.001162173	0.000919887	0.0005729954
1222.180	0	0.0002116604	0.0001886734	0.0001342211	0.0001610689	8.686015e-05	8.554826e-05	0.0001192972	0.0001487814	0.0001034859	0.0001259384	0.0001541412	0.000137698	0.0001609163	8.18538e-05	0.0001422292	0.0001457318	0.0001567146	0.0001265396	0.0001223746	0.0001795159	9.057271e-05	0.0001205498	0.0001144863	0.0001385674
1222.181	0	0.01627024	0.01049208	0.02073698	0.0188978	0.00737843	0.006773489	0.006906525	0.005916665	0.01941865	0.01572636	0.01389894	0.0101167	0.006838602	0.006653429	0.006596467	0.005525936	0.01147382	0.01243004	0.01123489	0.00892537	0.006744666	0.006999363	0.006718489	0.004832279
1222.181	0	0.0001154848	7.597778e-05	0.0001567224	0.0001163969	0.000144568	0.0001106718	0.0001352244	0.0001584899	0.0001091703	0.0001072368	0.000141624	0.000171568	0.0001450424	0.0001252041	0.0001614242	0.0001861357	0.0001377976	0.0001613781	0.0001522397	0.0001173204	0.0001639944	0.0002226901	0.0001232709	8.699511e-05
1222.182	0	0.0002640303	0.000311564	0.0003118001	0.0003225275	0.0006616631	0.0007608918	0.0009007102	0.0007195671	0.0003762541	0.0001926742	0.0002358824	0.0003143626	0.0007959074	0.0007079859	0.0006839475	0.0005852777	0.0003155961	0.0002199678	0.0002485411	0.0002396657	0.0007984853	0.0009238592	0.0008302322	0.0005284903
1222.280	0	0.0004070711	0.0001291708	0.000255916	0.0003122668	0.0001155131	0.0001003615	0.0001203603	0.0001469282	0.0002180827	0.0001920599	0.0002021314	0.0002216655	0.0001174083	0.0001472523	0.0001483526	0.0001193779	0.0002464018	0.0002258251	0.0002614025	0.0001763651	0.0001257247	0.0001748577	0.0001735958	0.0001630248
1222.281	0	0.08790106	0.06899895	0.1009325	0.09029191	0.01832575	0.01866345	0.01921516	0.01655063	0.09709944	0.08426057	0.08148631	0.06969191	0.0216988	0.02163307	0.02256534	0.01914075	0.07737879	0.07914683	0.07356188	0.05842327	0.01743142	0.01728695	0.01685573	0.01356145
1222.281	0	0.0002507603	0.0001920218	0.0002845003	0.0002119077	0.0001660522	9.125694e-05	0.0001146963	0.0001232273	0.0003171584	0.0002043726	0.0002052475	0.0002122434	0.0001557269	0.000200742	0.0001571207	0.0001070695	0.0002171584	0.0002240136	0.0002109728	0.0001643249	0.000153414	9.535617e-05	0.0001699957	0.0001264317
1222.282	0	0.0004285195	0.0002796563	0.0004079974	0.0003460011	0.0004973124	0.0007154194	0.0007144554	0.0005799719	0.0002679329	0.0002703685	0.0003345551	0.0003405641	0.0006756217	0.0006484432	0.0005614461	0.0004170154	0.0003144109	0.0003559782	0.0003392987	0.0002933554	0.0006207765	0.0007644882	0.0006006533	0.0004606757
1222.380	0	0.001815815	0.0009778203	0.002983771	0.002669933	0.0003789521	0.0003461961	0.0002491876	0.0003329097	0.00252092	0.001974814	0.001099774	0.0005899482	0.0002142236	0.0002403461	0.0001959218	0.0001964844	0.0005388533	0.0007648345	0.0005485453	0.00059648	0.0001624535	0.0002411501	0.0001852556	0.000168393
1222.381	0	0.778951	0.4523334	1.481822	1.318028	0.1606817	0.1322812	0.08194444	0.06952189	1.243898	0.9588843	0.5206565	0.2839356	0.06381171	0.0663259	0.06406572	0.05528034	0.2444284	0.3773916	0.2547257	0.2592016	0.0600736	0.09633823	0.06191525	0.05544585
1222.382	0	0.001532644	0.0009172344	0.003000431	0.00265266	0.0003498976	0.0003422736	0.0002554686	0.0002511661	0.002484333	0.001909517	0.001006319	0.0006392015	0.0002272349	0.000222155	0.000233905	0.0002028789	0.0004483002	0.00072103	0.0006191869	0.000525604	0.0001385877	0.000256529	0.0002030822	0.0001747442
1222.382	0	0.00164429	0.0009985235	0.003038508	0.002643136	0.0003983951	0.0003140952	0.0002353231	0.0002217433	0.00253396	0.001922189	0.001085909	0.0006235473	0.000217546	0.0002270345	0.0002166826	0.0002104809	0.0004919789	0.0008032678	0.0005692305	0.0005856859	0.0001134046	0.0002940321	0.0002500164	0.0001934096
1222.480	0	0.00188615	0.001496748	0.005062341	0.004273014	0.0003855981	0.0004152992	0.0003676796	0.0003253126	0.003619177	0.002772793	0.002157289	0.001312397	0.0001583115	0.0001763836	0.0002130083	0.000197398	0.0008497153	0.0008446002	0.0007054634	0.0008831419	0.0002088956	0.0002961648	0.000206517	0.0001870612
1222.481	0	0.8605262	0.7179523	2.506311	2.131621	0.1870125	0.199292	0.1445929	0.1247793	1.829872	1.388293	1.05967	0.6982553	0.08351191	0.08632835	0.08683731	0.06494816	0.3916102	0.3844151	0.3586388	0.4111008	0.07367396	0.08771667	0.07559374	0.03924482
1222.482	0	0.001860285	0.001521319	0.004986269	0.004288262	0.0005232263	0.0004519639	0.0003428903	0.0003087189	0.003690616	0.002833439	0.00213691	0.001321206	0.0002079902	0.0002081562	0.000339506	0.0002094986	0.0007937639	0.0007730926	0.0008213726	0.0008434839	0.0002106821	0.0002331708	0.0002369191	0.0001845564
1222.482	0	0.00183986	0.001495589	0.005102187	0.004417833	0.0004492827	0.0004542104	0.0003114203	0.0003444428	0.003684307	0.002815008	0.002124677	0.001310946	0.0001687031	0.0002295158	0.0001962686	0.0001374975	0.0008872843	0.0008132759	0.0007433296	0.0007959067	0.0002179503	0.0002079288	0.0002415727	0.0001862951
1222.580	0	0.001781443	0.001406307	0.005836736	0.004715259	0.0005021732	0.0005955493	0.0004060378	0.0003418745	0.004371022	0.003448371	0.002671804	0.001857763	0.0002670299	0.0002678527	0.000203006	0.0001978773	0.001031032	0.0008568727	0.0007634483	0.0007116548	0.0002238625	0.0002561613	0.0002647702	0.0002149132
1222.581	0	0.7973526	0.6828187	2.858216	2.338164	0.2314255	0.2537751	0.1816967	0.1561115	2.160046	1.71163	1.381631	0.9662403	0.1012249	0.08663027	0.07844653	0.0790567	0.4987165	0.4372457	0.3667171	0.3344694	0.0633754	0.09793413	0.09952453	0.04206487
1222.581	0	0.00172037	0.001351728	0.005814266	0.004764232	0.0005077567	0.000527277	0.0004548998	0.0004168182	0.004305237	0.003515142	0.002843862	0.001845709	0.0001999946	0.0003082975	0.00028886	0.000266946	0.0009653091	0.0008643546	0.0007682171	0.0007316822	0.0001577759	0.0002594537	0.0002929753	0.0001386507
1222.582	0	0.001730416	0.001360995	0.005894955	0.004852896	0.000516123	0.0005907955	0.0003868787	0.0003765423	0.004380265	0.003542042	0.002846246	0.001869044	0.0002820031	0.000347151	0.0002667414	0.0002196973	0.0009890167	0.0009021289	0.0008271038	0.0007402321	0.0001898597	0.0003003447	0.000240661	0.0001061534
1222.680	0	0.001765546	0.001179443	0.005695129	0.004592022	0.0005627656	0.000556353	0.0004326468	0.0003647978	0.00467867	0.00364316	0.002883312	0.001937324	0.0002804828	0.0002721139	0.0002482145	0.0002073427	0.001019998	0.0009304044	0.0007231955	0.0006174015	0.0001782556	0.0002711492	0.0002760613	0.0001246097
1222.681	0	0.7841596	0.5526017	2.829724	2.269837	0.2600767	0.2574301	0.1937233	0.164074	2.288142	1.777618	1.463861	1.021545	0.1102837	0.1128458	0.07545386	0.06801412	0.5288924	0.46411	0.3158992	0.2928087	0.05908103	0.09886839	0.08851882	0.06064689
1222.682	0	0.001728848	0.001202187	0.005831449	0.004602968	0.0005960552	0.0005809227	0.0004359761	0.0003538265	0.004686234	0.003611797	0.002947083	0.00194379	0.000249964	0.0002563073	0.0002364686	0.0002568039	0.001025221	0.0009377173	0.0007066828	0.0006746895	0.0002069277	0.000287832	0.0002624052	0.0001525363
1222.682	0	0.001641283	0.001124867	0.005790245	0.004761491	0.0005477492	0.0005826696	0.0004549231	0.0004224936	0.004660227	0.003650444	0.00298207	0.001967184	0.0002663571	0.0002341601	0.0002238808	0.0002215241	0.00104671	0.0008730618	0.0006897989	0.0007182491	0.0001697352	0.0002150997	0.0002625742	0.0002316486
1222.780	0	0.001758875	0.00103385	0.005747782	0.00462293	0.0005628416	0.0005358896	0.0004375696	0.0003792024	0.004624703	0.003429134	0.002815213	0.002016296	0.000122151	0.0002392612	0.0002178438	0.00016919	0.0009743431	0.0008931685	0.0006197685	0.0007512953	0.0001542936	0.0003438644	0.0001906386	0.0001345923
1222.781	0	0.7949096	0.4640666	2.776276	2.261536	0.2612534	0.2548724	0.1948224	0.1691218	2.294143	1.714025	1.43987	1.061618	0.08787567	0.1137967	0.08570574	0.05510826	0.5286494	0.4645523	0.2486855	0.3662928	0.06336638	0.1181426	0.08432282	0.07101902
1222.782	0	0.001700802	0.0009854769	0.005727152	0.004654583	0.0005851145	0.0005797211	0.0004398406	0.0003599435	0.004692328	0.00346677	0.002935337	0.002061814	0.0002374059	0.0002853978	0.0002482526	0.0002067471	0.0009409841	0.0008763643	0.000604605	0.0007591466	0.0001839951	0.0003179691	0.0002376326	0.000187047
1222.783	0	0.001633065	0.0009895034	0.005738388	0.004734465	0.0005693909	0.0005492618	0.0004239429	0.0004268174	0.004748813	0.003505617	0.00291019	0.002058714	0.0002252897	0.0002696945	0.0002810756	0.0001989448	0.0009877161	0.0008751312	0.0006617321	0.0007779469	0.0001669635	0.0003197845	0.0002874145	0.0002356061
1222.880	0	0.001725527	0.000947146	0.005230616	0.004232603	0.0005338767	0.0004898859	0.0003623819	0.0004603756	0.004257031	0.00292179	0.002330574	0.001794935	0.000173198	0.0002470185	0.0002450341	0.0002504561	0.0008328729	0.0008465044	0.0007239524	0.0008665563	0.0001784605	0.0002854646	0.0001480965	0.0001903652
1222.881	0	0.8096203	0.3851814	2.57581	2.094042	0.2440525	0.2350217	0.1646425	0.1758618	2.102984	1.477386	1.211484	0.9431689	0.06647617	0.1191889	0.09955128	0.08278361	0.4347815	0.4275136	0.3289136	0.399827	0.04491161	0.1284256	0.09787959	0.05316994
1222.881	0	0.001706509	0.0009162314	0.005195315	0.004231968	0.0005392464	0.0004763389	0.0003866925	0.0003908021	0.00425284	0.002983638	0.002485335	0.001731899	0.0001655356	0.0002366692	0.0002014086	0.0002480915	0.0008548669	0.0008369358	0.0006737089	0.0008012554	0.0001911321	0.0003273813	0.0003337149	0.0001530995
1222.882	0	0.00173416	0.0009712887	0.005344572	0.004312482	0.0005279945	0.0004877541	0.0004692842	0.0003635122	0.004338126	0.00306021	0.002576887	0.001770252	0.0002127977	0.0002775359	0.0002742692	0.0002945246	0.0008629359	0.0008781392	0.0007508929	0.0008624861	0.000203683	0.0002953632	0.0002898961	0.0001879078
1222.980	0	0.001683175	0.0008649771	0.004591944	0.003793995	0.0005398055	0.0005341865	0.0003487068	0.0002904047	0.003831861	0.002680522	0.001901969	0.001271125	0.0001261108	0.0002571978	0.0002171742	0.0002365078	0.0008166586	0.0007107257	0.000713358	0.000824008	0.0002086656	0.0003348953	0.0002770231	0.0001784653
1222.981	0	0.7608723	0.3369568	2.231713	1.860931	0.2210217	0.2366101	0.1550308	0.1567534	1.8709	1.309608	0.9256888	0.7169228	0.05924544	0.1216859	0.06700332	0.08066383	0.3738634	0.3194501	0.3125418	0.3738081	0.07317742	0.1193088	0.08624042	0.0446235
1222.982	0	0.001649	0.0007784659	0.004589883	0.003836573	0.0005163915	0.000539634	0.0003753757	0.0003390379	0.00386469	0.002673938	0.001801942	0.001312563	0.0001926707	0.0003043508	0.0002399176	0.0001714175	0.0007847548	0.0006865759	0.0006706965	0.0006929385	0.0002385707	0.0003094016	0.0002450103	0.0001429195
1222.982	0	0.001670632	0.0007787451	0.004657276	0.00387527	0.000498132	0.0005214786	0.0003840593	0.0003731692	0.003895434	0.002679569	0.001925417	0.001372775	0.0001800653	0.0002676361	0.000188113	0.000222499	0.0007902894	0.0006695016	0.0006452911	0.0008063531	0.0002388226	0.0002805193	0.000176306	0.0001027353
1223.080	0	0.001781563	0.0009133184	0.00486637	0.003935808	0.0004852825	0.0005175127	0.0003814633	0.0003006433	0.00416246	0.002866275	0.002027044	0.001496981	0.0002080921	0.0002570998	0.0002261721	0.0002118924	0.0008352701	0.0007601794	0.0008496805	0.0008836723	0.0001907518	0.0002868987	0.0002901012	0.0001599416
1223.081	0	0.7903349	0.3306394	2.346497	1.93004	0.2240691	0.2398937	0.1823554	0.1404679	2.015885	1.377676	0.9898487	0.843046	0.08120196	0.1183395	0.06011316	0.0833796	0.4586211	0.3575619	0.4200385	0.4537347	0.05527867	0.112699	0.1072706	0.07768468
1223.082	0	0.001734732	0.0008698703	0.004879424	0.003975434	0.0005343362	0.0005288959	0.0004651251	0.0003743899	0.004153294	0.002817922	0.002104348	0.001536009	0.0001848112	0.0002473598	0.0001887297	0.0002913325	0.0008598483	0.0007073298	0.0008476967	0.0009348163	0.000143927	0.0003065547	0.0003065668	0.000188703
1223.082	0	0.001721479	0.0009244562	0.004892948	0.004032471	0.0005504317	0.0005465729	0.0003902183	0.000343451	0.004208583	0.002870824	0.002057728	0.001596623	0.0002018298	0.000212681	0.0002231182	0.0002776135	0.0009135759	0.0007442245	0.0008294803	0.0009716208	0.000162568	0.0003209001	0.0002756882	0.0001846673
1223.180	0	0.001801707	0.0008499413	0.005001976	0.00410736	0.0005395109	0.0005362361	0.0004212408	0.0002892509	0.004326726	0.002895861	0.002169978	0.001698682	0.0001914438	0.0002415354	0.0001754042	0.0002456262	0.001001588	0.0008541733	0.0008412943	0.0008421261	0.0001541894	0.0002959821	0.0002106793	0.000237324
1223.181	0	0.7936114	0.3132697	2.421756	2.005057	0.2372817	0.2352743	0.1780642	0.1244205	2.108634	1.402646	1.021293	0.9363202	0.09725193	0.1164651	0.07496432	0.08494177	0.4878606	0.399507	0.4905959	0.404795	0.05504891	0.105893	0.09392723	0.07681724
1223.181	0	0.001722196	0.0007721183	0.004960195	0.004137063	0.0005234092	0.0005892805	0.0003929586	0.0003353754	0.004386295	0.002930076	0.002200458	0.001852712	0.0002661113	0.0002540934	0.0001603946	0.0002549072	0.00103096	0.0008395467	0.0008685543	0.000852055	0.0001907907	0.0003094629	0.0002564725	0.0001806613
1223.182	0	0.001755785	0.0008394406	0.005098687	0.004208503	0.0005603295	0.0005490087	0.0004169622	0.0002925399	0.004402574	0.00299292	0.002150975	0.001715426	0.0002193711	0.000255923	0.0002132106	0.0001843985	0.001073878	0.000899024	0.0009214709	0.0008926371	0.0001879065	0.0003297969	0.0003002409	0.0002270022
1223.280	0	0.001875925	0.001033935	0.004826615	0.00411373	0.0005944949	0.0005484681	0.0003868645	0.0002893811	0.004235964	0.002740844	0.001972669	0.001606995	0.0002531078	0.0002545435	0.0002586599	0.0002308203	0.0009863954	0.0007684901	0.0008936971	0.0006192846	0.0001450304	0.0001886006	0.0002881345	0.0001657697
1223.281	0	0.8060391	0.3931677	2.330524	1.995933	0.2468485	0.2329744	0.1485947	0.1474849	2.031509	1.321972	0.9270705	0.8822489	0.08124627	0.1059122	0.05769975	0.06372488	0.4672164	0.3377341	0.4990823	0.305528	0.06593698	0.08741171	0.1028004	0.07098772
1223.282	0	0.001718477	0.001011862	0.004767023	0.004131775	0.0005792756	0.0004937025	0.0004009201	0.0003651334	0.004156601	0.002737007	0.001971083	0.001615959	0.0001520873	0.0002617101	0.0002018498	0.0002389404	0.0009174739	0.0007234142	0.0008000942	0.0007052269	0.0001718115	0.0002362469	0.0001994604	0.0002260136
1223.282	0	0.001802393	0.0009254399	0.004866361	0.004220274	0.0005703847	0.0005212452	0.000387538	0.0003681857	0.004188605	0.002867837	0.001980291	0.0016856	0.0002091683	0.0002610454	0.0001468628	0.0002083318	0.001055572	0.000812154	0.0008444364	0.0007010371	0.0002671497	0.0002682272	0.0002592858	0.0001590934
1223.379	0	0.001219893	0.001474004	0.002443719	0.001915509	0.0003383632	0.0003078188	0.0002667655	0.0002008381	0.001829799	0.00164595	0.0009037292	0.0004577994	0.0001613319	0.0001999876	0.0001728867	0.0001527229	0.0005421163	0.0003429634	0.0003039824	0.0005823231	0.0001919393	0.0001952427	0.0001976717	0.0001930472
1223.379	0	0.4713825	0.632552	1.173785	0.8955622	0.1434659	0.1180522	0.0838269	0.05663612	0.8909892	0.8225874	0.4616703	0.2011026	0.04103589	0.04261933	0.04853595	0.03759077	0.221846	0.1084276	0.1576755	0.2373285	0.04631628	0.05691504	0.04144204	0.04120768
1223.379	0	0.001073167	0.001356527	0.002442447	0.001873513	0.0003294543	0.0003365356	0.0002312057	0.0002350846	0.00180457	0.00164061	0.0009270588	0.000465563	0.0001582764	0.0001587482	0.0001403727	0.0001587301	0.0005439795	0.000268585	0.0004080635	0.0005757053	0.0001699319	0.0001543931	0.0002056351	0.0001631519
1223.380	0	0.001108008	0.001288421	0.002439372	0.001883429	0.0003358202	0.0003066198	0.0002265401	0.0001923056	0.001868981	0.001727563	0.0009530611	0.0004451401	0.0001711096	0.000228002	0.0001634787	0.0002424277	0.0005551729	0.000316966	0.0004468652	0.000632603	0.0001826868	0.0001533467	0.0001669022	0.0002421966
1223.480	0	0.001359778	0.001499574	0.00266585	0.002054098	0.000343909	0.0003125632	0.000190903	0.0001709688	0.002099362	0.001744111	0.001057786	0.0002884962	0.0002003568	0.0001248823	0.0001214243	0.000184733	0.0005203002	0.0003390619	0.0003650671	0.0004080504	0.0001395828	0.0002097554	0.0002139462	0.0001393867
1223.481	0	0.5470196	0.6642621	1.297626	0.9709505	0.1269751	0.116421	0.08945435	0.03553255	1.016923	0.8546656	0.5353054	0.1829755	0.05467186	0.05033924	0.06092878	0.04803235	0.1955243	0.11267	0.1135393	0.1611679	0.05939602	0.05417862	0.04745172	0.02783385
1223.481	0	0.001162474	0.001375961	0.00266057	0.002056307	0.0003773127	0.0002640896	0.0002004557	0.0001699614	0.002188626	0.001767001	0.001101959	0.0002883144	0.0002447599	0.0002157054	0.000208179	0.0002170944	0.0005210096	0.0003190068	0.0002999573	0.0004454867	0.0001731568	0.0001362777	0.000199822	0.0001402544
1223.482	0	0.001180683	0.001446012	0.002793154	0.002139835	0.0003402212	0.0003292357	0.0002117652	0.0002091198	0.002148145	0.001874311	0.001109521	0.0003197321	0.0001499523	0.0001462258	0.0001888109	0.0001384828	0.0005540583	0.0003481065	0.0003442415	0.0004688801	0.0001637524	0.0002390023	0.0001839776	0.0001288524
1223.580	0	0.001649205	0.001534755	0.003106024	0.002383571	0.0003982192	0.0002926429	0.0002980398	0.0002569814	0.002420093	0.001692424	0.001451847	0.000642477	0.0001229968	0.0001744009	0.0001923896	0.0002432382	0.0006142494	0.0004740676	0.0004250809	0.0002422705	0.0001402287	0.0001575795	0.0001834934	0.0001447354
1223.581	0	0.6954101	0.7137854	1.507686	1.164258	0.1380427	0.1302656	0.1298436	0.05262571	1.187597	0.8394759	0.7110604	0.3234224	0.04213437	0.05054339	0.0691001	0.05762828	0.2660821	0.1701606	0.1411548	0.1009659	0.06411483	0.06502121	0.0407146	0.03483081
1223.582	0	0.001549292	0.001558374	0.003094939	0.002470268	0.0003401508	0.0003586304	0.0002840014	0.0001465942	0.002405384	0.001770561	0.001383536	0.0005282448	0.0001633319	0.0001628072	0.0002245315	0.0001931183	0.0006726146	0.0003906282	0.0003433618	0.0003143644	0.0002460664	0.0001679863	0.0001543641	0.0001485455
1223.582	0	0.001532741	0.001588589	0.003101152	0.002460185	0.000378419	0.000320696	0.0002496142	0.0001375705	0.002506273	0.001775382	0.00134391	0.0005333257	0.000168339	0.0002355334	0.0002006832	0.0001759506	0.0006408492	0.0005012368	0.0003271032	0.0002773874	0.0001471886	0.0002155382	0.0002045625	0.0001647418
1223.680	0	0.001521142	0.001651331	0.002507529	0.002035587	0.0002972011	0.0003321444	0.0001715443	0.0001919092	0.001963941	0.001456802	0.001128155	0.0003064323	8.264425e-05	0.0001874182	0.0001968738	0.0001704119	0.0003958417	0.0004127291	0.000543168	0.0003565055	0.0001556133	0.0001650554	0.0002171978	0.0001600178
1223.681	0	0.6235721	0.7397357	1.189328	0.9814219	0.09892014	0.1276723	0.06692963	0.02294357	0.9225045	0.7272895	0.5442925	0.1351707	0.03481397	0.04385425	0.04472669	0.04216558	0.1371293	0.1877712	0.2011794	0.1358936	0.04181882	0.04925118	0.07207111	0.02742866
1223.682	0	0.001359486	0.001582763	0.002386045	0.002019833	0.00026741	0.0002658592	0.0001752698	0.0001637646	0.001862472	0.001433155	0.001104907	0.0002443293	0.0001637867	0.0001698411	0.0002038593	0.0001724742	0.0003971505	0.0004540264	0.0004206072	0.000392587	0.0001482923	0.0001864383	0.0001902075	0.0001731128
1223.682	0	0.001392445	0.001555561	0.002444552	0.002060333	0.0002738222	0.00028744	0.0002099856	0.0001902293	0.001912249	0.001487006	0.001124726	0.0002624095	0.0001080748	0.0001400289	0.0001493064	0.0001312128	0.0003589587	0.0004801288	0.0004630945	0.0003989338	0.0001155245	0.0001631634	0.0001922425	0.0001626153
1223.780	0	0.002056911	0.001473301	0.004662568	0.003901824	0.0004381974	0.0004557537	0.000360317	0.0003483735	0.003357492	0.002770094	0.002443986	0.001484453	0.0002046202	0.0002445347	0.0002403068	0.0001694889	0.000862411	0.0006326424	0.0008319635	0.0007137684	0.000225049	0.0002638753	0.0002845836	0.0002070997
1223.781	0	0.8883475	0.6742202	2.257017	1.922247	0.1951979	0.2072322	0.1763868	0.1390114	1.641186	1.298101	1.22973	0.8090407	0.06959128	0.0938003	0.1058344	0.0835197	0.3310767	0.3187212	0.3839582	0.3867992	0.07968862	0.09640293	0.1075899	0.07647922
1223.781	0	0.001902948	0.001471219	0.00469509	0.003886562	0.0004313489	0.0004436037	0.0004064248	0.0003231212	0.00335108	0.002704918	0.002408299	0.001487816	0.0002074515	0.0002297071	0.000191726	0.0001660378	0.0007945543	0.0006524811	0.0007757395	0.0007161353	0.0001696508	0.0002175056	0.0002892388	0.000199794
1223.782	0	0.001864246	0.001449355	0.004667489	0.003980943	0.0004308885	0.0004972566	0.0004028596	0.0003400708	0.003335485	0.002741115	0.002368917	0.001492405	0.0001699086	0.0002392066	0.0002468997	0.0002421247	0.0007556346	0.0006783796	0.0007653613	0.0006227429	0.0002169336	0.0002123203	0.0003311127	0.000206285
1223.880	0	0.001762423	0.001423383	0.005317835	0.004569049	0.0005748287	0.0005314769	0.000465279	0.0003489508	0.004050665	0.003543053	0.003092052	0.001991265	0.0002116344	0.0002497794	0.0001766613	0.0002573862	0.0009330129	0.0006365571	0.0008621478	0.0009519838	0.0001659745	0.0002621885	0.0004355162	0.0001457911
1223.881	0	0.7632905	0.6005609	2.599312	2.222345	0.2358686	0.263856	0.2305949	0.1598831	1.97285	1.68729	1.573752	1.016129	0.07965966	0.08850677	0.07211671	0.0944241	0.4325148	0.3080066	0.4085219	0.5195272	0.05127585	0.09488353	0.1442565	0.05068621
1223.882	0	0.00159959	0.001343583	0.005300691	0.004487497	0.0005091537	0.000593018	0.000472132	0.000376693	0.003993599	0.003514849	0.003100814	0.001978519	0.0002510755	0.0001752209	0.0002559778	0.000241994	0.0009858635	0.0005647473	0.0008673854	0.0009714256	0.0001459871	0.0002472685	0.0003608359	0.0001127955
1223.882	0	0.001597093	0.001265626	0.00540703	0.004529632	0.0005283042	0.0005852408	0.0005292137	0.0004159556	0.004074211	0.003583734	0.003166598	0.002007371	0.0002394587	0.0002356186	0.000206586	0.000224499	0.0009964898	0.0006282528	0.0008855595	0.0009922454	0.0002162168	0.0002908164	0.0003465707	0.0002025897
1223.980	0	0.001621049	0.001311795	0.005183641	0.004438369	0.0005807925	0.0005564002	0.0004818985	0.0004066125	0.004283046	0.003529703	0.003169593	0.001899675	0.0002544115	0.000232458	0.0001620882	0.00024632	0.0009607482	0.0005495267	0.0007677134	0.0009009648	0.0002144893	0.0001996263	0.0003635586	0.0001761607
1223.981	0	0.7025697	0.5593887	2.580414	2.160585	0.270024	0.2586482	0.2409954	0.1559181	2.110131	1.70351	1.602138	0.970572	0.08852781	0.08192726	0.07157015	0.07070137	0.4511467	0.2711228	0.3520008	0.4510391	0.05563306	0.0745451	0.1485198	0.07512328
1223.981	0	0.001471034	0.001252084	0.005126619	0.004355471	0.0006091829	0.0005480764	0.0005616797	0.0003913086	0.004272777	0.003471722	0.003193248	0.001905908	0.0002196616	0.0002012986	0.0002238947	0.0001800604	0.0009744563	0.0005365284	0.0006772995	0.0009272447	0.000183958	0.0001769422	0.0003364705	0.0001591288
1223.982	0	0.001540706	0.001256544	0.005301579	0.004410831	0.0005579726	0.0005647779	0.0005840779	0.0004050358	0.004291515	0.003536244	0.003245218	0.001903069	0.0002427305	0.0002158418	0.0001547971	0.0002251302	0.0009335254	0.0005586439	0.0007187407	0.0008633772	0.0001550518	0.0001995076	0.0003604743	0.0001686852
1224.080	0	0.001516	0.001193766	0.005197431	0.004331438	0.0006158709	0.0005583008	0.0005397295	0.0003778119	0.004498274	0.003491112	0.003253928	0.002024695	0.0002444788	0.0002210987	0.0002334799	0.0001995939	0.0009885799	0.000512297	0.0006541236	0.0006756407	0.0002307314	0.0002578713	0.0003477015	0.0001415631
1224.081	0	0.6582329	0.5315703	2.548596	2.133354	0.2757742	0.2577318	0.2213897	0.1595369	2.199363	1.699704	1.626104	0.9467366	0.08239167	0.07128929	0.08006562	0.07515249	0.4593634	0.2445077	0.3127169	0.3536798	0.07426608	0.08054323	0.1442506	0.07255231
1224.081	0	0.001386651	0.001255643	0.005255415	0.004289744	0.0006363838	0.0005483119	0.0005375895	0.0003605458	0.00442281	0.003478389	0.003254767	0.001938744	0.0002184043	0.0001685494	0.0002458318	0.000254731	0.0009512552	0.0004729753	0.0006699825	0.0007293442	0.0001867306	0.000264676	0.0003803297	0.0002301246
1224.082	0	0.001391229	0.001132158	0.005207819	0.004340742	0.00058974	0.000531424	0.0005235496	0.0003431279	0.004479045	0.003531019	0.003273446	0.001940421	0.0002824607	0.0001284897	0.0002615652	0.0003062472	0.0009893488	0.0005245031	0.0006816795	0.0007665941	0.0001816451	0.000210397	0.0003287581	0.0002177306
1224.180	0	0.001373231	0.00114892	0.005033723	0.004089928	0.0005919231	0.0005104638	0.0005181446	0.0003520659	0.004554839	0.003345911	0.003278232	0.001760126	0.0002638841	0.0001933702	0.0002180247	0.0001438713	0.0008928451	0.0004247153	0.0006290732	0.0004445996	0.0002237585	0.0001725546	0.0003409144	0.0001878802
1224.181	0	0.621495	0.5058989	2.481957	2.05345	0.2731138	0.2349425	0.2118967	0.1441095	2.233635	1.654352	1.601766	0.9019091	0.07928631	0.07870583	0.07010176	0.05350178	0.4537157	0.2110282	0.3119916	0.2481213	0.07618667	0.06690417	0.1515883	0.05523442
1224.181	0	0.00131253	0.001065897	0.004940774	0.004147947	0.0006029306	0.0005204986	0.0004464938	0.0003943868	0.00453359	0.003313659	0.003185379	0.001836613	0.0002799967	0.0001949903	0.0002706012	0.0001687781	0.00090077	0.0005087448	0.0006951945	0.0004844613	0.0002134944	0.0001935745	0.0004069397	0.0001599408
1224.182	0	0.001400525	0.001083595	0.005027216	0.004166423	0.0006212996	0.0005443028	0.0004587094	0.0003496943	0.004539774	0.003379109	0.003188526	0.001829418	0.000231915	0.0001885992	0.0001711725	0.0002167548	0.0009463545	0.0004509376	0.0006393771	0.0004490665	0.0002148996	0.0002001639	0.0003469947	0.0002237284
1224.280	0	0.001349861	0.001070187	0.004722972	0.00383638	0.0006655119	0.0004723778	0.0004679038	0.0003110591	0.004577712	0.003121501	0.003019545	0.0016339	0.0002067931	0.0001613267	0.0001914216	0.0002175887	0.0009077595	0.0003210306	0.0005011044	0.0003758653	0.0002050143	0.0001908083	0.0003716824	0.0001781386
1224.281	0	0.6008764	0.4858352	2.321322	1.919751	0.2756481	0.222473	0.1999757	0.1468577	2.246192	1.568975	1.504233	0.8422467	0.06774995	0.08671571	0.06538942	0.06791909	0.4096392	0.1756787	0.2730091	0.1875347	0.06764082	0.0578524	0.1587678	0.04244133
1224.281	0	0.001255955	0.001036096	0.004726699	0.00382532	0.000560553	0.0005003511	0.0004725213	0.0003447557	0.004546947	0.003134912	0.003052469	0.001682818	0.0002389649	0.000139484	0.0002142125	0.000204801	0.0008321915	0.0004372044	0.0004741664	0.0004467459	0.0001787656	0.0001906593	0.0003269922	0.0002491267
1224.282	0	0.001317276	0.001032022	0.004701207	0.003955685	0.0005835267	0.0005300799	0.0004508352	0.0003473096	0.004484734	0.00320184	0.002995206	0.001733329	0.0001937819	0.000189669	0.0001758141	0.0002362078	0.0008162477	0.0003445059	0.0006047536	0.0003878046	0.0001431319	0.0002156331	0.0003871078	0.0001843747
1224.380	0	0.001235421	0.0009502415	0.004273863	0.003499765	0.0005821958	0.0004365445	0.0003964333	0.0003527865	0.004390065	0.002841241	0.002540346	0.001466883	0.0002129719	0.0001758781	0.0002089543	0.0002232609	0.0009007778	0.0003831029	0.0003982248	0.0004676541	0.0001486666	0.0001834929	0.0003041484	0.0002161092
1224.381	0	0.5703083	0.4588693	2.082188	1.721375	0.256763	0.2180091	0.1992586	0.1540021	2.154349	1.39019	1.25005	0.7389484	0.08439373	0.05935502	0.06040677	0.07765214	0.4206849	0.1441074	0.2148131	0.1803994	0.06614485	0.05169575	0.1329608	0.05095195
1224.381	0	0.001247155	0.000928105	0.004182291	0.003482692	0.0005425223	0.0004371991	0.00047605	0.000364219	0.004275427	0.002794729	0.002551797	0.001549509	0.0001977284	0.0001927549	0.0001746677	0.0002305044	0.0008502277	0.0002907283	0.0003995917	0.0004644059	0.0002018984	0.0001937687	0.0003381933	0.0001572314
1224.382	0	0.001195162	0.0009331143	0.004188091	0.003566223	0.0005776057	0.0004754158	0.0004213033	0.0003538574	0.004398385	0.002849609	0.002486586	0.001495993	0.0002431789	0.0002850083	0.0001549382	0.0002410045	0.0008606211	0.0003143438	0.0004146763	0.0004269509	0.0001878545	0.0002036148	0.0003792823	0.0002199929
1224.480	0	0.001170638	0.0008998272	0.003886339	0.003164783	0.0005009036	0.0004437367	0.0004151373	0.0002650234	0.004284949	0.002576131	0.002274705	0.001418531	0.0002306278	0.0002256751	0.0002701898	0.0002371944	0.0008723805	0.0004311908	0.0004384358	0.0004903461	0.0001827228	0.000265248	0.0003124107	0.0001836586
1224.481	0	0.5333083	0.4289409	1.931253	1.568851	0.2374412	0.2170615	0.1874628	0.1217598	2.104797	1.292166	1.104231	0.6923406	0.09326127	0.0685802	0.07668243	0.05746688	0.4206272	0.1521247	0.2007335	0.209914	0.07214496	0.07353716	0.1036623	0.06114673
1224.481	0	0.001112369	0.0008781384	0.003898754	0.003173903	0.000520997	0.0004373756	0.0003726822	0.0003508825	0.004235912	0.002558081	0.00222184	0.001357808	0.0002412584	0.0001841307	0.0002259424	0.0001871255	0.0009008499	0.0003763536	0.0004306451	0.0004895264	0.00020332	0.0002154107	0.0003018146	0.0001987086
1224.482	0	0.001138052	0.0008563056	0.003880326	0.00315435	0.0005340379	0.0003832797	0.0004243494	0.0003460921	0.004265028	0.002573398	0.002260938	0.001394523	0.0002090857	0.0001593745	0.0002079046	0.0001934751	0.0008574963	0.0003707306	0.0003370149	0.0004646895	0.0001890343	0.0002210936	0.000209833	0.0001796238
1224.580	0	0.001100335	0.0009900237	0.003762538	0.003097791	0.00057094	0.0004973193	0.000419659	0.0003089397	0.004275336	0.002646548	0.002076744	0.001374078	0.0002123984	0.0001552673	0.0002238534	0.0002061796	0.0009234805	0.0004118796	0.0006726811	0.0006674819	0.0001920533	0.0002318798	0.0003289915	0.0001781758
1224.581	0	0.5162498	0.4542993	1.896236	1.508558	0.2353264	0.2266331	0.1834458	0.1331458	2.104848	1.28299	1.036049	0.6923675	0.0887471	0.0953028	0.1102412	0.07165762	0.4087552	0.1683697	0.3095101	0.2746261	0.08114083	0.06963977	0.1135583	0.08238185
1224.581	0	0.001101512	0.00095905	0.003785309	0.003081209	0.0005265121	0.0004741941	0.0003764803	0.0003350458	0.004243953	0.002618703	0.002111014	0.001414887	0.000182267	0.0002722587	0.0003447117	0.0002710856	0.0008424728	0.0004455398	0.0006554423	0.0006152537	0.0001849799	0.0001456732	0.0003543857	0.0002277783
1224.582	0	0.001076243	0.0009212329	0.003799903	0.003033245	0.0005105552	0.0004600352	0.0004170538	0.0003235418	0.00427303	0.002632473	0.002098042	0.001377216	0.0001728355	0.0002573046	0.0002934776	0.0002070428	0.0008975225	0.0003559219	0.000634108	0.0005545426	0.0002354997	0.0001856728	0.0003616796	0.0001908756
1224.680	0	0.001165527	0.00108234	0.003758656	0.002983422	0.0005157228	0.0004293648	0.0003899231	0.0002888922	0.004314407	0.002671482	0.002064269	0.001444759	0.0002161064	0.0002105403	0.000185688	0.0002166916	0.0009373444	0.0003725414	0.000920849	0.0006615285	0.0002706214	0.0002142169	0.0003119905	0.000205123
1224.681	0	0.5250287	0.5215407	1.879779	1.472492	0.227051	0.1978019	0.1446992	0.143837	2.101905	1.282072	1.003413	0.7300422	0.0973643	0.09309793	0.07797457	0.06543924	0.3997883	0.2007803	0.4584877	0.310207	0.09312232	0.08425488	0.1290044	0.07725704
1224.681	0	0.001135635	0.001005748	0.003748624	0.002988645	0.0004558387	0.0004438077	0.0003788677	0.0003756529	0.004193437	0.002642746	0.00208272	0.001437731	0.0002708491	0.0002060121	0.0001872379	0.000208425	0.0008610808	0.0004268882	0.0009423599	0.0006557074	0.0001785761	0.0002863287	0.0003756359	0.0002024078
1224.682	0	0.001152541	0.001086754	0.003731775	0.003016535	0.0005209956	0.0004803316	0.000400826	0.0003120839	0.004243561	0.002613666	0.002041309	0.001511892	0.0002012535	0.000232428	0.0002018509	0.0002342422	0.0008875504	0.0004310069	0.0008735561	0.0005660112	0.0002397674	0.0002589743	0.0003157886	0.0001713094
1224.780	0	0.001306157	0.001276483	0.004102742	0.003176851	0.0005160377	0.0005054915	0.0003940563	0.0003414568	0.004297117	0.002774233	0.00214939	0.001562543	0.0001940131	0.0002543909	0.0002772713	0.0002131344	0.0009913387	0.000480246	0.001133835	0.0006474963	0.0003408415	0.0002040192	0.0003452178	0.0002416987
1224.781	0	0.5876608	0.6074646	2.019603	1.54735	0.2362774	0.2292326	0.1682368	0.1584542	2.13376	1.359687	1.056219	0.772239	0.09465794	0.08743673	0.08372705	0.05882988	0.4317555	0.2157691	0.575554	0.313981	0.113996	0.09495681	0.1430511	0.06153607
1224.781	0	0.001245005	0.001246089	0.004113111	0.003157111	0.0004840233	0.0005262098	0.0004130989	0.0004112249	0.004275867	0.002785345	0.002150385	0.001581061	0.0002131952	0.0001789522	0.0002939851	0.0002316802	0.0008581215	0.0004698948	0.001223668	0.0006632892	0.000281844	0.0002874382	0.0003520887	0.0001919577
1224.782	0	0.001236022	0.001229667	0.004073334	0.003168931	0.0005272548	0.0004517053	0.0004079597	0.0003821908	0.004360542	0.002791271	0.002270684	0.001569659	0.0002387063	0.0001957735	0.0001941611	0.0001989626	0.0008520905	0.0004696386	0.001145026	0.0007573486	0.0002913425	0.0002465728	0.0003681631	0.000178231
1224.880	0	0.001419475	0.001490764	0.004582139	0.00343484	0.0005513513	0.0005202007	0.0004040556	0.0005386809	0.00465626	0.002941919	0.002380686	0.001743966	0.0002447806	0.0002573831	0.000248881	0.0001610558	0.0009652206	0.0004306263	0.00124548	0.0006336789	0.00025826	0.000267011	0.0003850425	0.0002281765
1224.881	0	0.6684372	0.7165492	2.199111	1.634824	0.25637	0.2598067	0.1826945	0.1687202	2.251498	1.425933	1.143226	0.824313	0.07799775	0.08883241	0.08966214	0.0537211	0.4399791	0.2621007	0.6232965	0.2887774	0.1122848	0.1130234	0.1464958	0.07906588
1224.881	0	0.001304805	0.001385556	0.004336421	0.003299088	0.0005635346	0.0004950439	0.0004225612	0.0003419279	0.00455606	0.002913382	0.002344382	0.001620152	0.0002407289	0.0002365501	0.0002285831	0.0001584928	0.0009714172	0.0005340733	0.001246539	0.000599746	0.0002347803	0.0003025589	0.0003135008	0.0001788893
1224.882	0	0.001347529	0.00144684	0.004527129	0.003375804	0.0005848473	0.0005740739	0.0004680404	0.0004019742	0.004600586	0.002966095	0.002386497	0.001717651	0.0002504668	0.0002142962	0.0002496621	0.0001466011	0.001012219	0.0005531942	0.001268648	0.0006041086	0.0002738062	0.0002640889	0.0004306715	0.0001891789
1224.980	0	0.001641697	0.001521963	0.004768592	0.003492056	0.0005858308	0.0005325036	0.000470248	0.0003323991	0.004694361	0.003035695	0.002448931	0.001631552	0.000150118	0.0001982093	0.0002374579	0.0001361951	0.0008489901	0.0004986318	0.001213398	0.0004608585	0.0002707985	0.00025148	0.0003274542	0.0001733955
1224.981	0	0.7401561	0.7462091	2.296872	1.67025	0.2728331	0.2450973	0.1838236	0.1626286	2.317187	1.453963	1.178835	0.8463688	0.08732079	0.06066221	0.07512646	0.05575888	0.3969913	0.2826234	0.5973098	0.2099328	0.09826317	0.1121399	0.1305918	0.07170976
1224.981	0	0.001535409	0.001480156	0.004679266	0.00342079	0.0005956277	0.0005575054	0.0003399089	0.0003756725	0.004688606	0.003006896	0.002369996	0.001725413	0.00020432	0.0001627705	0.0002465566	0.0001830259	0.0008256619	0.0005629279	0.001229698	0.0004466673	0.0002683686	0.0003207907	0.0003302175	0.0001618554
1224.982	0	0.001600963	0.001560781	0.004764584	0.003478642	0.0006026195	0.0004836404	0.0004218902	0.0003058903	0.004808213	0.002989681	0.00247614	0.001735234	0.0001795751	0.0001813786	0.0001899338	0.0002177902	0.0008470962	0.0005441656	0.001204071	0.0005046426	0.0002809229	0.0003416808	0.0003536179	0.000215718
1225.080	0	0.001667998	0.001398756	0.00467014	0.003406742	0.0005811311	0.0004725586	0.0003987738	0.0003248646	0.004707023	0.003127391	0.002393963	0.001612074	0.0002242839	0.0002148271	0.0001864124	0.0002039621	0.0007984652	0.0004555767	0.001024291	0.0004556523	0.0002954811	0.0001984644	0.0002863301	0.0001845445
1225.081	0	0.764054	0.6743215	2.270479	1.636301	0.2651626	0.2338029	0.1756187	0.1191769	2.322996	1.498368	1.178903	0.779176	0.1032598	0.05481376	0.08422503	0.05904437	0.3581214	0.2599851	0.5175765	0.2019228	0.09009275	0.0901216	0.1282402	0.07596411
1225.081	0	0.001579872	0.001246584	0.004643011	0.003404341	0.0006101191	0.0004584394	0.0004501251	0.00033472	0.004696505	0.003035285	0.002449887	0.001636366	0.0002359309	0.0001870652	0.0001824521	0.0003066225	0.0008013755	0.0005205596	0.00098555	0.000449095	0.0001937889	0.0002800277	0.0004017232	0.0001704698
1225.082	0	0.001583985	0.001441357	0.004654463	0.003361254	0.0006634635	0.0005475167	0.0004105935	0.0002983699	0.004783266	0.003102899	0.00244069	0.001607098	0.0002888968	0.0001799895	0.0002386709	0.0002093051	0.0007988137	0.0004895113	0.000960727	0.0004051592	0.0002645582	0.0002375892	0.0002571197	0.000204711
1225.180	0	0.001751313	0.001231376	0.004513714	0.003323328	0.0006025814	0.0004527932	0.0003554447	0.0003106242	0.004658673	0.003171071	0.002442366	0.00147747	0.0001910896	0.0001520005	0.0001520209	0.0002532345	0.0007064053	0.0004077321	0.0007126676	0.0005877638	0.0002192698	0.0002032007	0.0002295134	0.0001834973
1225.181	0	0.7933544	0.6039186	2.221271	1.612977	0.2671172	0.2133756	0.1545144	0.1132166	2.299785	1.535043	1.211916	0.7163125	0.07900591	0.04747872	0.06859819	0.05217255	0.3028591	0.229436	0.4019463	0.2834757	0.07673905	0.05706991	0.10873	0.07178664
1225.181	0	0.001669114	0.001193506	0.00447003	0.003285296	0.000620607	0.0004358546	0.0003773054	0.0002696451	0.004687427	0.003150754	0.00249319	0.001406543	0.000216182	0.0001645013	0.0002164245	0.0002049794	0.0007187691	0.0004276012	0.0008563622	0.0006095345	0.0001881398	0.0002087359	0.0003180906	0.0001972017
1225.182	0	0.001692077	0.001249446	0.004662366	0.003268616	0.0006204077	0.0004615595	0.000405741	0.0003897253	0.004628196	0.003190941	0.002570432	0.001559411	0.0002157863	0.000182993	0.0002345979	0.0002338492	0.0007549097	0.0004843395	0.0007515536	0.0005840542	0.0002171684	0.0002623344	0.0002595671	0.0001826762
1225.280	0	0.001796626	0.0010655	0.004479672	0.003445408	0.0005605929	0.0005414286	0.0003790848	0.0002893161	0.004625487	0.003357706	0.002624395	0.00142905	0.0001609657	0.0002459066	0.000215138	0.0001838523	0.0006752631	0.0003791487	0.000719296	0.0008136707	0.0001965219	0.0001285295	0.0003203799	0.0002163019
1225.281	0	0.8482014	0.5382359	2.230872	1.680289	0.2536909	0.2552662	0.1794542	0.1145568	2.259206	1.63587	1.311415	0.6949185	0.06820961	0.0654122	0.06340606	0.05194271	0.2923559	0.224561	0.3007869	0.369523	0.06908525	0.06232382	0.1082131	0.06523031
1225.282	0	0.001826692	0.001128355	0.004424687	0.003335755	0.0005760242	0.0005245418	0.0004128585	0.0003991702	0.004614586	0.003392896	0.002587786	0.001466532	0.0002844984	0.0001753713	0.0001889831	0.0002630339	0.0006766012	0.0004051059	0.0007035453	0.0007681231	0.0001804661	0.0001318931	0.000292585	0.0001883031
1225.282	0	0.001774815	0.001100546	0.004540624	0.003361865	0.0005860402	0.0005613604	0.0004796745	0.0003094254	0.004642398	0.003329362	0.002662882	0.001456239	0.000213606	0.0001710237	0.000171884	0.000203837	0.0006661084	0.0004589374	0.0006777245	0.0008301416	0.0001913303	0.0001628202	0.0002855217	0.0002275664
1225.380	0	0.00201852	0.0009506629	0.00465112	0.003622555	0.0005390304	0.0005788999	0.000461057	0.0003579722	0.004554534	0.003595803	0.00284007	0.001402249	0.0002009243	0.0002007166	0.0001792636	0.0001744144	0.0006783766	0.000396849	0.0006819631	0.0009160165	0.0001881134	0.0002228457	0.0003105894	0.0002283858
1225.381	0	0.887068	0.4871586	2.303346	1.789143	0.2474567	0.2645809	0.1882663	0.1379653	2.261638	1.736149	1.440553	0.68507	0.06888628	0.1000018	0.06691157	0.03974286	0.3357712	0.2127054	0.2534371	0.4018105	0.06750033	0.05193929	0.1075704	0.05992808
1225.381	0	0.001895335	0.0009922208	0.004631306	0.003648004	0.0005733835	0.0005140057	0.0003776048	0.000318661	0.004555382	0.003392659	0.002776811	0.001395578	0.0001746201	0.0002696951	0.0002438792	0.0002363704	0.00068076	0.0004227318	0.0006420232	0.0007704214	0.0001573683	0.0001848003	0.0003230154	0.000197397
1225.382	0	0.001877534	0.0009857993	0.004680786	0.003681652	0.0005656014	0.0006308774	0.0004196141	0.0003057475	0.004593147	0.003551429	0.002964629	0.001347041	0.0002284983	0.0001603134	0.0002386515	0.0001527244	0.0006589621	0.0004042818	0.000610587	0.0008303215	0.0001640417	0.0002252025	0.0002908019	0.0001597721
1225.480	0	0.002015225	0.0009787042	0.004721349	0.00367662	0.0005399724	0.0005526576	0.0004226736	0.0003616355	0.004598399	0.00349211	0.002950211	0.001274786	0.0001911396	0.0001940698	0.0002123361	0.0001620641	0.0008496579	0.0004672022	0.0007386184	0.0007829749	0.0001604448	0.0002285675	0.0002633257	0.0002106926
1225.481	0	0.9262881	0.4629363	2.30508	1.823824	0.2451537	0.2659289	0.1976775	0.1400281	2.253296	1.741959	1.51811	0.641117	0.07025546	0.07689387	0.06233036	0.05323454	0.4167187	0.2232554	0.2942641	0.4101625	0.08268676	0.06795614	0.1004575	0.05589328
1225.481	0	0.001930814	0.0008614387	0.004567042	0.003544467	0.0005639427	0.0005046759	0.0004336883	0.0003114968	0.004533601	0.003417533	0.002970127	0.001364324	0.0001936962	0.0002461614	0.000179232	0.000278321	0.0008077122	0.0005375726	0.0007091667	0.0008444975	0.0002529779	0.0002300014	0.0002324674	0.0001965085
1225.482	0	0.001966665	0.0009697889	0.004648345	0.003693505	0.0005940937	0.0005776958	0.0004638022	0.0003659308	0.004550887	0.003544428	0.003045207	0.001292853	0.0001936547	0.0002135867	0.0001711168	0.0001531996	0.0008875174	0.0005488633	0.0006641899	0.0008536055	0.0002342317	0.0002136082	0.0002765192	0.0002235633
1225.580	0	0.001963587	0.0009563746	0.004393006	0.003479374	0.0005573951	0.0004884917	0.0004594272	0.0003185749	0.004455039	0.003387489	0.003014612	0.001214906	0.0002748799	0.0002837016	0.0002234443	0.0001407352	0.001012222	0.0006004639	0.000745083	0.0007623476	0.0002084887	0.0002307638	0.0002375677	0.0002436774
1225.581	0	0.9023463	0.4353484	2.165518	1.740085	0.2486138	0.2385621	0.2028441	0.131051	2.196337	1.673125	1.503997	0.606094	0.08116119	0.07617879	0.0697025	0.06463795	0.4928189	0.2633394	0.3558551	0.3851638	0.06470512	0.07796231	0.09277561	0.04948318
1225.581	0	0.001890523	0.0009116129	0.004211113	0.003475179	0.0005850876	0.000519242	0.0004186927	0.0003049329	0.004404866	0.003306189	0.002951656	0.001154176	0.0001779928	0.0002000416	0.0002299478	0.0002621242	0.0009393744	0.000619117	0.0007418725	0.0007987078	0.0001625394	0.0002442049	0.0003217995	0.0001935767
1225.582	0	0.001860183	0.0008166287	0.004432698	0.003529502	0.0005592433	0.0004899463	0.0004404793	0.0002888331	0.004460451	0.003323629	0.002996353	0.001206763	0.0002241918	0.0001494397	0.0002625856	0.0002357378	0.000994083	0.0005739845	0.000813476	0.0008171905	0.0001528243	0.0002189833	0.0002723487	0.0001541269
1225.680	0	0.001814031	0.0009744901	0.004117762	0.003281315	0.0005066881	0.0004717652	0.0004540101	0.0003273488	0.004202335	0.00312502	0.002920219	0.001113509	0.0001713029	0.0002198414	0.0002370518	0.0001876782	0.001031505	0.0005345001	0.0007905401	0.000679058	0.0001741537	0.0002321614	0.0002601224	0.0001731903
1225.681	0	0.8236185	0.4218331	2.023077	1.639215	0.2343314	0.2179517	0.1942873	0.1142906	2.093264	1.541114	1.43097	0.5692497	0.07588338	0.07061893	0.07163913	0.0693777	0.5028318	0.2400773	0.3631047	0.3397624	0.06553002	0.0884309	0.09116803	0.05375103
1225.681	0	0.001711749	0.0009286497	0.004037712	0.003323437	0.000546434	0.0004926266	0.0004169128	0.00036351	0.004172073	0.00304432	0.002793675	0.001165013	0.0002138206	0.0001856861	0.000169071	0.0001790572	0.001005692	0.0005522289	0.0007479499	0.0006855124	0.0002156176	0.0002263478	0.0002536703	0.0002031002
1225.682	0	0.0017173	0.0008883609	0.004112063	0.003316096	0.0005910388	0.0004662244	0.0004073642	0.0003160062	0.004269457	0.003133895	0.002820108	0.001221803	0.0001916901	0.0001587572	0.0002839919	0.0002243812	0.001004304	0.0005653424	0.0008368868	0.0007512955	0.0001701069	0.0001876609	0.0002681496	0.000251174
1225.780	0	0.001626193	0.0008253817	0.004226364	0.003471807	0.0006118953	0.0005239295	0.0004504781	0.0003114501	0.004320527	0.003127869	0.002833418	0.001132557	0.0001541135	0.0001684927	0.0002389025	0.0001874227	0.0009641824	0.0005362143	0.0007782102	0.000525009	0.0001370924	0.0003370125	0.000274544	0.0002212929
1225.781	0	0.7363512	0.3953203	2.072499	1.687994	0.2529267	0.2401866	0.1982785	0.1059429	2.115076	1.554947	1.40792	0.5527163	0.06874053	0.0561271	0.08094735	0.05763228	0.4741534	0.2210695	0.3763242	0.2595939	0.07148785	0.09856378	0.1080122	0.05114683
1225.781	0	0.001553493	0.0008333417	0.004235653	0.003364109	0.0005370682	0.0005162128	0.0004393066	0.0002722059	0.004250784	0.003132778	0.002776458	0.001196385	0.0001235475	0.0001453215	0.0002399365	0.0001532358	0.0009355917	0.0004620485	0.0008226647	0.0004985121	0.0002250241	0.0002948347	0.0002884994	0.0002026154
1225.782	0	0.001563717	0.000840122	0.004260826	0.003553893	0.0005176021	0.0005575985	0.0004301622	0.000327142	0.004245231	0.003156641	0.002789016	0.00120714	0.0001368355	0.000140481	0.0002414755	0.0001891534	0.0009158024	0.000495959	0.0007795899	0.0005559915	0.0001919383	0.0002247571	0.0002813511	0.0002183373
1225.880	0	0.001550123	0.0009752231	0.004232785	0.003511947	0.0006207931	0.0005543855	0.0004337629	0.0003048711	0.004595608	0.003140113	0.002680545	0.001204116	0.0001508573	0.000145437	0.0001660102	0.0002484504	0.0009589463	0.0005205084	0.0007866507	0.000436095	0.0001658343	0.000253871	0.0003552902	0.000170906
1225.881	0	0.6842482	0.4005552	2.033322	1.683318	0.2538204	0.2479653	0.1859441	0.1142858	2.200805	1.53241	1.366058	0.5359265	0.04462538	0.06593175	0.0748172	0.08335768	0.4552606	0.237819	0.3823255	0.2061429	0.0758163	0.08702276	0.1287734	0.03599935
1225.881	0	0.001498277	0.0008173352	0.004101396	0.003328978	0.0005318419	0.0005462869	0.0004096723	0.0003088481	0.004417825	0.003022843	0.002602475	0.001210891	0.0002089544	0.0001878603	0.0001879299	0.0002778392	0.000864248	0.0004740457	0.0007503034	0.0004421191	0.0002005893	0.0002209404	0.0003030316	0.000160997
1225.882	0	0.001518362	0.0008634754	0.00415615	0.003451472	0.0005550453	0.000519167	0.0004231713	0.0002766808	0.004491555	0.003061064	0.002662385	0.001124405	0.0001350587	0.0002355667	0.0002379893	0.0001818844	0.0008778903	0.0005216687	0.0007052239	0.0003966659	0.0001634848	0.0002888756	0.0003162639	0.0002010944
1225.980	0	0.001610066	0.0009764132	0.004119579	0.003465025	0.0006161413	0.0005417628	0.0004315402	0.000413181	0.004593443	0.003002918	0.00270638	0.001191481	0.0001375657	0.0001766938	0.0001904273	0.0002063598	0.0008156537	0.0006111679	0.0006320016	0.0005332404	0.0001975637	0.0002221631	0.0003459513	0.0001790914
1225.981	0	0.676183	0.4080163	2.008726	1.690152	0.2630421	0.2445294	0.1945913	0.1130336	2.260952	1.494623	1.334428	0.5408523	0.05495608	0.0766535	0.06503829	0.07832556	0.4253312	0.2936278	0.3505147	0.2404194	0.07263961	0.08124298	0.1540229	0.03222138
1225.981	0	0.001516213	0.0008469664	0.004134063	0.003488581	0.0006392895	0.000503306	0.0004197121	0.0003392452	0.004603169	0.002985476	0.002567568	0.001129839	0.000161249	0.0001949625	0.000183799	0.0002434975	0.000832522	0.0005795523	0.0006644991	0.0004535935	0.000151508	0.0002350565	0.0003608696	0.0001290517
1225.982	0	0.001536792	0.0008923295	0.004192806	0.003512742	0.0006144659	0.0004955747	0.0004147574	0.0002537007	0.004633993	0.002996514	0.002626187	0.001106397	0.000194182	0.0002071292	0.0002027577	0.0002545385	0.0008231001	0.0005232889	0.0006901965	0.0004649242	0.0002242283	0.0001822022	0.0003850489	0.0001807224
1226.080	0	0.001650943	0.001033086	0.004106128	0.003369228	0.0005757705	0.0005062839	0.0003923012	0.0003235625	0.00469072	0.002861489	0.002559574	0.001180261	0.0001893795	0.0001452157	0.0001707009	0.000197668	0.0008402708	0.0006251173	0.0005526319	0.0005800491	0.0001911987	0.00023831	0.0003502411	0.0001809102
1226.081	0	0.6749989	0.4174514	1.983795	1.63548	0.2682532	0.2252083	0.1759774	0.1015996	2.269742	1.425668	1.269028	0.528881	0.05128957	0.06922741	0.06463406	0.06226175	0.3925013	0.3300518	0.3110893	0.314509	0.06825228	0.09809348	0.1448903	0.0421328
1226.081	0	0.001528696	0.000905964	0.004029171	0.003367303	0.0005600187	0.000510531	0.0003878009	0.0002640236	0.004552386	0.002930562	0.002513936	0.001117564	0.0001251702	0.0001594528	0.0002064771	0.0002684052	0.0007593106	0.0006361531	0.0005698675	0.0006410242	0.000181111	0.0002376773	0.0003931134	0.0001710113
1226.082	0	0.001493761	0.0009517689	0.004093538	0.003365441	0.000590883	0.0004989641	0.0003577265	0.0003522742	0.004646067	0.002844587	0.002594106	0.001205258	0.000211876	0.000194122	0.0002363793	0.0001752678	0.00076977	0.0006280216	0.0005684975	0.0005191224	0.0001856042	0.0002434266	0.0003582113	0.000106386
1226.180	0	0.001644035	0.001105874	0.004250913	0.003408524	0.0006247764	0.0005090555	0.0003962055	0.0002544035	0.00466268	0.002858747	0.002487677	0.001226674	0.0001900844	0.0001577675	0.0001852303	0.0001753696	0.0008656616	0.0007418508	0.0007651685	0.0007563124	0.0002000793	0.0002239494	0.0002979212	0.000161348
1226.181	0	0.7002342	0.4291239	2.074412	1.661483	0.2670302	0.2174748	0.1768392	0.08954788	2.273569	1.407282	1.221255	0.5401441	0.05248665	0.07658565	0.05539442	0.08134549	0.3763468	0.3431588	0.3383777	0.4165961	0.06567716	0.1115573	0.1315564	0.05568619
1226.181	0	0.001516529	0.0009709889	0.004232513	0.003412076	0.0005803664	0.0005512711	0.0004274625	0.0003019353	0.004629273	0.002849638	0.002481789	0.001250889	0.0001249575	0.0001619625	0.0002027322	0.000309755	0.0007423181	0.0006871458	0.0007061565	0.000707899	0.0002261246	0.0002666668	0.000351685	0.0001891038
1226.182	0	0.001509239	0.001023438	0.004320741	0.003412364	0.0006235944	0.0005139988	0.0004027646	0.0002640051	0.00471727	0.002890333	0.002444589	0.001176168	0.000172171	0.0001562417	0.0002124114	0.0002709339	0.0007549848	0.0006729292	0.0006395258	0.0007288218	0.0001430541	0.000261263	0.0002819831	0.0001386162
1226.280	0	0.001499612	0.001047546	0.003984921	0.003202853	0.0005862667	0.0004411013	0.0003817622	0.0002586202	0.004476592	0.002640692	0.002071251	0.001066287	0.0001476346	0.0001601702	0.0002838077	0.0002528275	0.0007811991	0.0006462444	0.0008316017	0.0008211079	0.0001792423	0.0002854842	0.0003011303	0.0001653129
1226.281	0	0.6673776	0.4519926	1.915859	1.515429	0.2450836	0.2179827	0.1638403	0.07388365	2.165064	1.286394	1.00573	0.463487	0.07597458	0.07295904	0.07977617	0.106562	0.3353877	0.2990504	0.3681416	0.4389567	0.05850192	0.1136974	0.1224917	0.06653012
1226.281	0	0.001423053	0.0009791519	0.003980469	0.003044637	0.0005367657	0.0004649353	0.0003837724	0.0002594807	0.004408648	0.002600886	0.002150654	0.001128609	0.0002123562	0.000177097	0.0002201868	0.0002519548	0.0008103104	0.0006624147	0.0007778316	0.0008040925	0.0001681567	0.0003236453	0.0003005544	0.000226736
1226.282	0	0.001391781	0.0009868159	0.004034554	0.003161591	0.0005953321	0.0005267328	0.0004234518	0.0002504394	0.004513005	0.002727601	0.00211172	0.001033414	0.000190891	0.0001763606	0.0002228826	0.0002663133	0.0007858129	0.0006210202	0.0007818586	0.0008114203	0.0002008176	0.0003944024	0.0003122845	0.0002094663
1226.380	0	0.001618884	0.00102065	0.00399187	0.003078349	0.0005544314	0.000403674	0.0003601613	0.0003112147	0.004531058	0.002632248	0.002021108	0.001146711	0.0002103003	0.0001997583	0.000266269	0.0002257206	0.0009044167	0.0006509008	0.0008663163	0.0008178611	0.0001503855	0.0002905196	0.0002318018	0.0001969499
1226.381	0	0.692567	0.4296023	1.947863	1.479462	0.2471092	0.1930314	0.1516385	0.1009188	2.215952	1.267902	0.9334976	0.469422	0.09194968	0.05472219	0.07560237	0.1086751	0.3754735	0.2810409	0.3922675	0.4431515	0.07280999	0.1045501	0.09698961	0.06319366
1226.382	0	0.001437756	0.0009073031	0.004054626	0.00294683	0.0005697855	0.0003933424	0.0003829932	0.0002410464	0.004528794	0.002541738	0.001963551	0.001047373	0.0002047472	0.0001676919	0.0002646516	0.0001782451	0.0008221971	0.0005912857	0.0007915872	0.0008396298	0.0001816211	0.0003116842	0.0002503139	0.0002538886
1226.382	0	0.001494052	0.0009922408	0.004149008	0.003142011	0.0005976899	0.0004143493	0.0003448016	0.0003169199	0.004635304	0.002550235	0.001940395	0.001145502	0.0003020859	0.0001950001	0.0002028758	0.0001947393	0.0008896183	0.0006582448	0.0007798595	0.0008295206	0.0002055084	0.0002970539	0.0002248965	0.0001944761
1226.480	0	0.001519252	0.001083099	0.00396224	0.002963947	0.0005722511	0.0003885797	0.000349772	0.0003165507	0.004552243	0.002570765	0.001763587	0.001057284	0.0001906486	0.0002188786	0.0001761886	0.0001954669	0.001041473	0.0006946133	0.0008433497	0.0007170646	0.0002296072	0.0002506956	0.0002446712	0.0002094047
1226.481	0	0.7127836	0.4532404	1.907936	1.443031	0.238208	0.1837946	0.1454434	0.1272446	2.162908	1.239376	0.7950766	0.4618419	0.09862781	0.07261754	0.08384512	0.09294475	0.4315133	0.3030234	0.4165125	0.39348	0.06786335	0.0888592	0.09647353	0.06271168
1226.481	0	0.001477332	0.001070506	0.003867773	0.002930725	0.0005121096	0.0004168423	0.0002845284	0.0003301107	0.00438707	0.002600131	0.00170075	0.001102571	0.0002336101	0.0001521921	0.0002378744	0.0002358737	0.0009252365	0.0006912157	0.0008786157	0.000676856	0.0001272436	0.0002125122	0.0002135176	0.0001674731
1226.482	0	0.001462988	0.001034127	0.003999418	0.002939704	0.0005576066	0.000422161	0.0003190122	0.0003092085	0.004389519	0.0026095	0.001715652	0.001062656	0.0002669597	0.000268357	0.0002865326	0.0001779116	0.0009479046	0.0006745146	0.0008531983	0.0007002474	0.0001813642	0.000295744	0.0002171336	0.0002038942
1226.580	0	0.001644398	0.001083105	0.003910047	0.002925834	0.0005354634	0.0004178106	0.0002713057	0.0003169644	0.004442571	0.002719551	0.001621455	0.001005447	0.0001831832	0.0002180316	0.0001666897	0.0002147392	0.0009999778	0.0007440352	0.0008002652	0.000567621	0.0001486608	0.000253919	0.0002199156	0.0001928541
1226.581	0	0.767814	0.4724053	1.917643	1.45513	0.2329436	0.1793347	0.1150894	0.1211814	2.148567	1.272486	0.7800989	0.44674	0.07475318	0.07390613	0.07647288	0.09865152	0.4461466	0.3425633	0.3843292	0.3130072	0.05993576	0.08970252	0.08468719	0.05891935
1226.581	0	0.001520915	0.00100396	0.003872988	0.002896563	0.0005345309	0.0004403915	0.0002789449	0.0002849813	0.004383018	0.002643102	0.001577966	0.001067477	0.0001838936	0.0002266924	0.0002015941	0.0003168104	0.001009093	0.0008312609	0.000760521	0.0006527379	0.000151536	0.0002565709	0.0002265741	0.0002868986
1226.582	0	0.001596933	0.001060905	0.00396238	0.002997885	0.0005173908	0.0004300746	0.0002554426	0.0003169208	0.00433968	0.002674745	0.001621425	0.001029768	0.0002199703	0.0002207755	0.0002562021	0.0002039872	0.001067476	0.0007129406	0.0008154288	0.0005815809	0.0002360085	0.0002049596	0.0002326826	0.0002045013
1226.680	0	0.001744529	0.001083698	0.004073691	0.002989129	0.0005419888	0.0004040515	0.0003992678	0.0003668357	0.004435622	0.002789946	0.001827501	0.001058811	0.0002541418	0.0002718625	0.0002619063	0.0002796971	0.001031145	0.0007606559	0.0007645629	0.0003952156	0.0002308936	0.000241121	0.0002275443	0.0001639023
1226.681	0	0.8105369	0.4779112	1.999387	1.495395	0.2369359	0.1948768	0.1466009	0.1370824	2.143314	1.347462	0.8360337	0.4721193	0.09231017	0.09146367	0.08432594	0.09960465	0.4848072	0.3475381	0.3594248	0.2159604	0.08375915	0.1055579	0.09507004	0.07434653
1226.681	0	0.001636191	0.001000692	0.004076818	0.002959364	0.0005468412	0.0004259657	0.0003162687	0.00040268	0.004449513	0.002779528	0.001793367	0.001075046	0.0002166784	0.0002619652	0.0002466018	0.00017435	0.001067616	0.0007949185	0.0007752839	0.0003908143	0.0002116531	0.0003288641	0.0002410563	0.0001604644
1226.682	0	0.001651767	0.001016659	0.00411219	0.003061584	0.0005198688	0.0003854384	0.000414042	0.000357899	0.004407388	0.002835614	0.001815305	0.001090762	0.0002234894	0.0002549589	0.0001913071	0.0002807509	0.0009772546	0.0007874173	0.0007913018	0.0004766762	0.0002039929	0.000252018	0.0002718451	0.0001967991
1226.780	0	0.001780256	0.001054296	0.004115076	0.003063339	0.0005146486	0.0004097587	0.0003067881	0.0002886584	0.004412495	0.002857353	0.001948813	0.0009716579	0.000251634	0.0002248916	0.0001940587	0.0002073011	0.001026788	0.0008329165	0.000718998	0.0005462606	0.000180831	0.0002655792	0.0002451299	0.0001662979
1226.781	0	0.842517	0.4557682	2.023953	1.542722	0.2350383	0.1893313	0.1259416	0.1438173	2.16611	1.39849	0.9124257	0.4466503	0.09929957	0.08746269	0.07791763	0.0779983	0.4951444	0.3486512	0.349018	0.2445305	0.08246194	0.09403703	0.1017101	0.06562533
1226.781	0	0.00173663	0.001037758	0.004128961	0.002988281	0.000533172	0.0004242357	0.0003366469	0.0003623223	0.004383575	0.002815547	0.001864309	0.0009575459	0.0002411556	0.0002486219	0.0001498695	0.0001995363	0.001003753	0.0008395548	0.000690582	0.0004705586	0.0002394372	0.0002443055	0.0002844225	0.0001657158
1226.782	0	0.001762825	0.001078154	0.004124968	0.0031037	0.0005613148	0.0004435143	0.0002849713	0.0003304776	0.004508095	0.002864574	0.001884985	0.0008756438	0.0002573379	0.0002665036	0.0002870965	0.0001895521	0.001054511	0.0007848139	0.0007209164	0.0005403748	0.0002437218	0.0003198605	0.0002721634	0.0002080916
1226.880	0	0.001843074	0.0009300866	0.003991063	0.003023851	0.0005768924	0.000441218	0.000421496	0.0003539788	0.004197387	0.002785292	0.001869908	0.0008688864	0.0002594501	0.0002376266	0.0001995349	0.0001812125	0.0009103522	0.0008088307	0.0006330962	0.0004389928	0.0002302263	0.0003105846	0.0002423043	0.0002044463
1226.881	0	0.8808237	0.4578089	1.969786	1.532515	0.2690177	0.2190032	0.1373751	0.119847	2.071031	1.368269	0.918006	0.3861039	0.1187604	0.08190966	0.06711859	0.07019165	0.4628787	0.3505292	0.2859545	0.2096743	0.08107599	0.1017599	0.1005951	0.06014289
1226.881	0	0.001773143	0.0009137616	0.003893048	0.003013914	0.0005818497	0.0004451785	0.0003145513	0.0002981553	0.004169057	0.002751076	0.001830261	0.000866572	0.000309722	0.0002311125	0.0001496644	0.0002131211	0.0009560613	0.0007435341	0.000628919	0.0004113568	0.0002150754	0.0002576116	0.0002947349	0.0002894554
1226.882	0	0.001770153	0.0009069002	0.004040996	0.003108836	0.0005635602	0.0004712136	0.0003816873	0.000366238	0.004155737	0.002806476	0.001903265	0.0008760855	0.0002957322	0.0002424871	0.0002129467	0.0002487047	0.000964853	0.0007597768	0.0005875723	0.0004437886	0.0002288039	0.0002707147	0.0002319171	0.0001842005
1226.980	0	0.001620125	0.0007370895	0.003246503	0.002425832	0.0004251022	0.0003357311	0.0001750564	0.0002406719	0.00319698	0.001984463	0.001424035	0.0006220674	0.0001918215	0.0001972292	0.0002012428	0.0001650866	0.0005840464	0.0005961708	0.0004918526	0.0003181058	0.0001372769	0.0002569499	0.0001740532	0.0001212485
1226.981	0	0.7693021	0.3541369	1.61289	1.234133	0.1849586	0.1438074	0.1021351	0.08803166	1.579493	0.9886362	0.7125686	0.3173684	0.07767791	0.05714516	0.05312615	0.03971415	0.2863404	0.2529888	0.1831409	0.1389907	0.06215887	0.07483849	0.06769882	0.03741494
1226.981	0	0.00154151	0.0008164366	0.003187013	0.002460568	0.0003849603	0.0003452695	0.0002409793	0.0002558405	0.003208732	0.001929344	0.001381214	0.0006940095	0.0001982731	0.0001858539	0.0002375429	0.0001484773	0.0005613345	0.0005377241	0.0004297019	0.0003036875	0.0001508812	0.0002209941	0.0002031412	0.0001438153
1226.982	0	0.001601678	0.0007542817	0.00324484	0.002534618	0.0003850189	0.0003074894	0.0002391619	0.0002107837	0.003209208	0.001968261	0.001443513	0.000617684	0.0001837781	0.0001462932	0.0002291227	0.0001599894	0.0005654945	0.0005047224	0.0004834546	0.0003369266	0.000132621	0.0002267731	0.0002079991	0.0001592177
1227.080	0	0.001901872	0.0008393335	0.003862571	0.003065126	0.0004981622	0.0004025306	0.0002680827	0.0003250157	0.003516836	0.002300879	0.001745523	0.0006662216	0.0002428712	0.0002357837	0.0002200747	0.0003048921	0.000795752	0.0006154955	0.0005534903	0.0005444499	0.0002331364	0.0002074171	0.0002250141	0.0001653177
1227.081	0	0.8855248	0.3974859	1.931931	1.554653	0.2104304	0.1847704	0.1181485	0.1366402	1.757444	1.14	0.8715668	0.3196166	0.07916989	0.08326467	0.05072361	0.06594664	0.3731317	0.2745889	0.2427213	0.2111683	0.06761531	0.08604107	0.09619332	0.04682867
1227.081	0	0.001801199	0.0008682452	0.003864476	0.003142385	0.0004777795	0.0004198587	0.0003220007	0.0003726475	0.003491944	0.002234846	0.001736892	0.0007014893	0.000240997	0.0002018935	0.0001958338	0.0001902973	0.0008290073	0.0005791101	0.0005447551	0.0005104275	0.0002491618	0.0002678061	0.0002526859	0.0001651723
1227.082	0	0.001795224	0.0008150411	0.003866441	0.003175651	0.0004593393	0.0003831446	0.0003600708	0.0003977215	0.003595347	0.002328773	0.00173921	0.0007437035	0.000236479	0.0002629413	0.0001337925	0.0002578344	0.0007796908	0.0005264154	0.0004927397	0.0004514329	0.0001972576	0.0002558062	0.0002481235	0.0001477902
1227.180	0	0.001863566	0.0007313936	0.003705785	0.002975127	0.0003994182	0.0003874262	0.0002966679	0.0002537159	0.003335286	0.002146528	0.00162739	0.0006573154	0.0001680969	0.0001938442	0.0002187639	0.0001651143	0.0006023377	0.0004645875	0.0006162323	0.0005361605	0.0001313566	0.0001998459	0.0002396165	0.0001854168
1227.181	0	0.8576075	0.3400736	1.83405	1.491197	0.2125362	0.1878081	0.1021988	0.09455641	1.656265	1.060714	0.7896026	0.2824696	0.06223374	0.05887823	0.05428497	0.04260108	0.2956045	0.2215607	0.2548609	0.2261691	0.04617491	0.06767706	0.08273347	0.03158474
1227.181	0	0.00177864	0.0007341412	0.003669623	0.002930319	0.0005587815	0.0003819086	0.0003161214	0.0001926221	0.003360062	0.002074009	0.001619599	0.0005445815	0.0002130293	0.0002155326	0.0001964489	0.0001084825	0.0006303075	0.0004473353	0.0005071994	0.0005304456	0.0001481992	0.0001953405	0.0002046101	0.000119404
1227.182	0	0.001786426	0.000703759	0.00371094	0.003056304	0.0004847741	0.0003760002	0.0002516052	0.0002298163	0.003406162	0.002106336	0.001618628	0.0006223679	0.0002301441	0.0002034621	0.0001690854	0.0001710153	0.0006197615	0.0005301488	0.0005129685	0.0004980556	0.0001666303	0.0002417398	0.0002378527	0.0001186042
1227.280	0	0.001729405	0.0006630495	0.003319043	0.002692485	0.0003702259	0.0002883199	0.0002337568	0.0002123583	0.00309523	0.001914804	0.001257012	0.0006090989	0.000184167	0.0001900504	0.0002194042	0.0001483382	0.0003584712	0.0004935368	0.0005874799	0.0005482673	0.0001249578	0.0001538435	0.0003370829	0.0001416693
1227.281	0	0.8039752	0.290538	1.640963	1.336756	0.1750081	0.1471641	0.1036381	0.08360617	1.510719	0.9558587	0.6355681	0.2700374	0.04898164	0.07412637	0.04325826	0.04711986	0.1751032	0.1941433	0.2397384	0.2576302	0.04947878	0.06306224	0.08110662	0.03669292
1227.281	0	0.001598963	0.0005733024	0.003313519	0.002559507	0.0003938004	0.000320473	0.0002966442	0.0001934197	0.003054109	0.001887835	0.001371275	0.00060144	0.0001423634	0.0001996324	0.0001824264	0.0001718339	0.0003525786	0.0004384043	0.0005048506	0.0005878623	0.0001723109	0.0001788817	0.0002641999	0.0001553362
1227.282	0	0.00169886	0.0006026889	0.003347455	0.002642589	0.0004382542	0.0004363545	0.0002568274	0.0003123411	0.003087271	0.001974887	0.001266709	0.0006039351	0.0001383566	0.0002038861	0.0001463536	0.0001784883	0.0003552607	0.0003578245	0.000533676	0.0005135749	0.0002002487	0.0001505569	0.0002276618	0.0001305086
1227.380	0	0.001822689	0.000836009	0.004061128	0.003418881	0.0004892358	0.0003805111	0.0002593982	0.0002671219	0.003639418	0.002408823	0.001695559	0.0007843024	0.0001614281	0.0002090847	0.0002074446	0.000165386	0.0006128809	0.0007121299	0.0005348754	0.0004227875	0.0002031431	0.0001775276	0.0002367836	0.0001466524
1227.381	0	0.8258799	0.3988971	2.017442	1.697704	0.2103298	0.1658258	0.1119885	0.09464416	1.785498	1.204516	0.8362931	0.3207216	0.06008988	0.07929327	0.06043505	0.06130985	0.2654138	0.3612462	0.2551945	0.2149321	0.07302248	0.06883974	0.09389644	0.02995074
1227.382	0	0.001689379	0.0007658582	0.0041335	0.003360624	0.0004676605	0.0004116469	0.0003217877	0.0002810109	0.003677234	0.002403087	0.001718099	0.0006699166	0.0001808975	0.0002036814	0.0002218626	0.0001721172	0.0005737722	0.0006966452	0.000581737	0.0004660208	0.0002000635	0.0001714899	0.0003123853	0.0001593412
1227.382	0	0.001650056	0.0008121234	0.004118269	0.003424066	0.0004395284	0.0004126555	0.0002809347	0.0002909129	0.003668469	0.002369176	0.001734219	0.0007635792	0.0001963249	0.0002009256	0.0002297088	0.0001768718	0.0005644444	0.0006995936	0.000563361	0.00049142	0.0001865025	0.000133276	0.0003078107	0.0001491381
1227.480	0	0.001752706	0.0009318224	0.004412588	0.003539009	0.0004813134	0.0004156308	0.0003373401	0.0002033492	0.003712773	0.00243265	0.001730549	0.0007263642	0.0001411739	0.000239088	0.0001295195	0.000201371	0.0006456351	0.0008853928	0.0004679991	0.000351827	0.0002011064	0.0001611141	0.0003000096	0.0001507968
1227.481	0	0.8064206	0.4469069	2.15008	1.765932	0.2088862	0.2030241	0.1184883	0.08358166	1.804379	1.246381	0.8294048	0.3267392	0.04864789	0.09493638	0.05147416	0.05900759	0.2919641	0.4034028	0.2233675	0.1887381	0.08563485	0.06997918	0.1070046	0.03621027
1227.481	0	0.001655853	0.0008391683	0.004304161	0.003579573	0.0004753351	0.0004728403	0.0003489162	0.0002191933	0.003674963	0.002501673	0.001762204	0.0007116538	0.0001441405	0.0002084215	0.0002041173	0.0002026792	0.0005930029	0.0008461723	0.0004473581	0.0003959663	0.0001733416	0.0001587756	0.0002713587	0.0001555108
1227.482	0	0.001710222	0.0009188116	0.004399513	0.003583278	0.0004600599	0.00045329	0.0003194702	0.000177328	0.003655451	0.002475591	0.001733335	0.0007062793	0.0001399766	0.0002194848	0.0002087927	0.0001712227	0.000631708	0.0007743723	0.0004537627	0.0004140982	0.0001822071	0.0001029881	0.0003480159	0.0001610073
1227.580	0	0.001701187	0.0009878654	0.004514564	0.003606492	0.0004895775	0.0005595198	0.0003435914	0.0002184859	0.003762866	0.002625202	0.001815902	0.0007151735	0.0001696534	0.0001979688	0.0001532483	0.0001415312	0.0007097887	0.0009292103	0.0004750419	0.0004671944	0.0001662391	0.0002345938	0.000340999	0.0001955229
1227.581	0	0.7813544	0.4697003	2.254928	1.807151	0.2027201	0.2248612	0.1166757	0.0819965	1.842264	1.291998	0.8399507	0.3334818	0.04816029	0.06828231	0.04414973	0.07318753	0.3346642	0.424589	0.2150872	0.2540999	0.07990463	0.07556136	0.1229308	0.03961648
1227.581	0	0.001634937	0.0009090288	0.004589264	0.003540223	0.000457703	0.0005390991	0.0003578273	0.0002347519	0.003713026	0.002576811	0.001751989	0.0007315084	0.0001946515	0.0001709095	0.0001756913	0.0002298471	0.0007253777	0.0008263548	0.0004180743	0.0005235101	0.0001911988	0.0001895675	0.0002985293	0.0001329967
1227.582	0	0.001616438	0.0009690063	0.004573358	0.003686904	0.0005187635	0.0004781949	0.0002729244	0.0002153532	0.003853035	0.00259823	0.00181286	0.0007742945	0.0001846979	0.0002636705	0.0001938017	0.0001965294	0.0007739593	0.0008755782	0.0004644664	0.0004481013	0.0002321982	0.0001535819	0.0002443638	0.0001421987
1227.680	0	0.001757815	0.001049577	0.004517531	0.003676498	0.0004992095	0.0005590319	0.0003771558	0.0002710568	0.003839598	0.002578987	0.001753837	0.0007745251	0.0001051782	0.0001675672	0.0001986834	0.0002595997	0.0007102817	0.0007667766	0.0004372978	0.0008662855	0.0002054899	0.0001864173	0.0003508747	0.0002563351
1227.681	0	0.7629546	0.485027	2.265225	1.799378	0.2136904	0.2499618	0.1466231	0.08318276	1.874284	1.284046	0.8340908	0.3494418	0.04917865	0.08780245	0.05522904	0.08817486	0.3478825	0.4144709	0.2127645	0.358569	0.06853466	0.09048253	0.1345496	0.048508
1227.681	0	0.001594163	0.001002871	0.004504198	0.003561719	0.0005034252	0.0004948079	0.0003129508	0.0003330511	0.003829319	0.002542502	0.001726235	0.0008659774	0.000158029	0.0002397752	0.0002298391	0.0002566588	0.0007010642	0.0008251622	0.0003958188	0.0006885426	0.0002248882	0.0002259638	0.0002883514	0.0001750452
1227.683	0	0.001566969	0.0009859551	0.004555431	0.003601446	0.0005046831	0.0005460409	0.0003873994	0.0002476476	0.003840799	0.002550036	0.001753103	0.0007808414	0.0001872746	0.000208046	0.0001206622	0.0002167436	0.0007652735	0.0008629426	0.0003677297	0.0007155637	0.0001509753	0.0002187228	0.0002869697	0.0001630298
1227.780	0	0.001617514	0.001159513	0.004493529	0.00361178	0.0005312104	0.0004872699	0.0002744827	0.0002572301	0.003921966	0.002517398	0.00168527	0.0006990054	0.0001541884	0.0002550103	0.0002022519	0.0002656476	0.0007825018	0.000846532	0.0004111142	0.0008910566	0.0001846335	0.0001743534	0.0003361125	0.0001349742
1227.781	0	0.743709	0.5186996	2.217788	1.790892	0.2104814	0.241285	0.1331715	0.08321836	1.884384	1.258083	0.8045368	0.3352231	0.0650978	0.0786244	0.06683378	0.08985217	0.3623567	0.3967748	0.1926355	0.4310463	0.06157949	0.07690262	0.134872	0.04408741
1227.781	0	0.001626514	0.001076432	0.004409757	0.003550829	0.0005239944	0.0004645498	0.0002677768	0.0002358939	0.00380236	0.002474229	0.001663925	0.0007712465	0.0002468376	0.0002458453	0.0001960346	0.0002184094	0.0007883759	0.0008067808	0.0003866594	0.0009109565	0.0002103769	0.0002440982	0.0003256496	0.0002132644
1227.782	0	0.001518929	0.001063179	0.004548162	0.003640224	0.0005153207	0.0005351909	0.0003420994	0.0002246382	0.003884216	0.002613443	0.001728311	0.000727678	0.0001695759	0.000228156	0.0001834634	0.0003097929	0.0007307804	0.0007619897	0.0004502057	0.0009298361	0.0001545766	0.0001908528	0.0003710487	0.0001958696
1227.880	0	0.00165483	0.001260556	0.004466592	0.003569626	0.0004525401	0.0003848179	0.0003361096	0.0002319491	0.003870547	0.002448806	0.001659332	0.0007799256	0.0002243615	0.0001890625	0.0002197256	0.0002836612	0.0008663643	0.0007780932	0.0004914705	0.0009410937	0.0001542606	0.0002337873	0.0003434673	0.000162329
1227.881	0	0.7393779	0.5715829	2.201769	1.783486	0.214074	0.2027122	0.1259249	0.09397766	1.911794	1.236528	0.7714442	0.3448457	0.06073309	0.08220337	0.07704587	0.09208005	0.3926143	0.3939618	0.1793286	0.4614705	0.04616384	0.07233637	0.1277135	0.0373907
1227.881	0	0.001582331	0.001189137	0.004418026	0.00349514	0.0004794615	0.0004993791	0.000305133	0.000277644	0.003895076	0.00246364	0.001621124	0.0008269758	0.0001427137	0.0002111817	0.0002118548	0.0002801676	0.0007602714	0.0008412032	0.0003780172	0.0009281184	0.0001238237	0.0002366205	0.000244116	0.0001947099
1227.882	0	0.001553775	0.001251125	0.004524833	0.003667869	0.0005287999	0.0004417199	0.000305991	0.0002869845	0.003870323	0.002510714	0.001644078	0.0008103063	0.0001714442	0.0002163496	0.0002160332	0.000239621	0.0008152496	0.0008527161	0.0004716612	0.0009607681	0.0001692361	0.0001812398	0.0003516058	0.0001713214
1227.980	0	0.001666078	0.001445884	0.004539122	0.003547632	0.0004716546	0.0004254545	0.0003402329	0.0002540668	0.003979607	0.002438503	0.001627668	0.0008085177	0.0001424022	0.000178184	0.0002244501	0.0002507634	0.0008411328	0.000845129	0.0004548235	0.0008320085	0.00013594	0.0001785298	0.0002672129	0.0001251065
1227.981	0	0.74553	0.6441451	2.244956	1.776829	0.2324998	0.1674647	0.1082914	0.1057926	1.952403	1.223059	0.7397115	0.3589503	0.05794564	0.06701596	0.06705068	0.08900914	0.4133166	0.3939634	0.1416376	0.4525025	0.05380367	0.07281448	0.1012775	0.04343719
1227.981	0	0.001545895	0.00131216	0.004516793	0.003513206	0.0005011644	0.000376139	0.0002672352	0.000271924	0.00391012	0.002451851	0.001581232	0.0007187671	0.0001284519	0.0001821345	0.0001915781	0.0002514889	0.00078146	0.0008214358	0.0003113638	0.0009759619	0.0001274236	0.0002801095	0.000301644	0.0001375968
1227.982	0	0.001611567	0.001330635	0.004518109	0.003572768	0.0005312177	0.0004560734	0.0002748402	0.0002863177	0.003962407	0.002565782	0.001579906	0.0008344477	0.000205077	0.0002243979	0.0001962295	0.0002841132	0.0009176535	0.000903631	0.0003657948	0.0008922857	0.0001831824	0.0002161056	0.0003072452	0.0001607106
1228.080	0	0.001652402	0.00149727	0.004501702	0.003550384	0.000510864	0.0004498539	0.0003063368	0.0002109472	0.003970961	0.002607007	0.001494315	0.0007294149	0.0001539357	0.000178106	0.000172525	0.000225929	0.0008599654	0.0008469025	0.0003704937	0.0008254824	0.0001718006	0.0001784154	0.000237023	0.0001295744
1228.081	0	0.7250227	0.7029759	2.217951	1.729467	0.2307939	0.1775394	0.1064402	0.1027998	1.921057	1.271907	0.7113319	0.3640969	0.04952917	0.08124454	0.06643803	0.07198855	0.4111796	0.3628173	0.1199183	0.3938796	0.04863784	0.05061303	0.0995498	0.04700124
1228.081	0	0.001573114	0.001380865	0.004482096	0.003419255	0.0005105505	0.0003935445	0.000301873	0.0001653415	0.003886281	0.002583856	0.001443977	0.0007294176	0.000171917	0.000211371	0.000194965	0.000186583	0.0008939994	0.000767941	0.0003564778	0.0007398724	0.0001713524	0.0001684287	0.0002697969	0.000109254
1228.082	0	0.001592183	0.001458759	0.004594036	0.003454959	0.000538692	0.0003989181	0.0003520839	0.000230709	0.00403498	0.002649112	0.001490878	0.0007700537	0.0002131594	0.0002617979	0.0001216541	0.0002027313	0.000975892	0.0008193761	0.0003197123	0.0007717598	0.0001835942	0.0002466051	0.0001994606	0.0001405879
1228.180	0	0.001505187	0.001636688	0.004352488	0.003445526	0.0005278424	0.0004344039	0.0002424678	0.0003195566	0.003968632	0.00274041	0.001465011	0.0008964192	0.0001689518	0.0002575622	0.0001465185	0.0002933022	0.0008134459	0.000816917	0.000383014	0.000612344	0.0001408795	0.000162162	0.000225804	0.0001225358
1228.181	0	0.6632504	0.7540297	2.155575	1.680856	0.2265957	0.1733268	0.1113673	0.09458521	1.921211	1.322038	0.7148002	0.4046751	0.06459245	0.08577815	0.04665605	0.07501106	0.3823949	0.3739899	0.1587475	0.3214657	0.0412535	0.05952344	0.09191509	0.04213455
1228.181	0	0.001392211	0.001565338	0.004325903	0.003358946	0.0004907633	0.0003903607	0.0002780348	0.0003189262	0.003887378	0.002627347	0.00142339	0.0008641446	0.0001741387	0.0002228617	0.0001217257	0.0002700994	0.0007866678	0.0007655289	0.0003112377	0.0007335818	0.0001485884	0.0001452382	0.0001711653	0.0001593515
1228.182	0	0.001369856	0.001551901	0.004364042	0.003414318	0.0004939151	0.0004041652	0.0002680716	0.0002754314	0.00392669	0.002789669	0.001542892	0.0008412966	0.0001936769	0.0002587103	0.0001675982	0.000188349	0.0008340895	0.000803391	0.0003771362	0.0007100742	0.0001773046	0.0002278369	0.000231589	0.0001882762
1228.280	0	0.001444925	0.001808366	0.004297563	0.003364388	0.0005123968	0.0004151446	0.0003053129	0.0002846028	0.00380065	0.002684305	0.001413365	0.0009468841	0.0001976199	0.0002373324	0.000217727	0.0002089135	0.0006648445	0.0008290078	0.0005512901	0.0005595727	0.0001979886	0.0001987481	0.0002973693	0.0001867001
1228.281	0	0.6559517	0.8444576	2.113168	1.693691	0.2147669	0.167541	0.1193258	0.09729495	1.864128	1.337841	0.7061202	0.445762	0.06251179	0.0826891	0.03797516	0.0787402	0.3310262	0.3906768	0.2034029	0.2399053	0.05833023	0.05770045	0.08905965	0.0507616
1228.281	0	0.001296755	0.001709181	0.004226799	0.003287287	0.0004446853	0.0003960003	0.0002910061	0.0002447461	0.00370349	0.002716914	0.001437	0.0008849128	0.0001906943	0.000262736	0.0001349139	0.0002170226	0.0007177358	0.000813346	0.0004117693	0.0005346635	0.0002174057	0.0001565678	0.0002279854	0.0001723625
1228.282	0	0.001356554	0.001743356	0.004309461	0.003425584	0.0005080205	0.0003698934	0.0003459074	0.0003386217	0.00384635	0.002761955	0.00143221	0.001101192	0.0002184992	0.0002154617	0.0001403004	0.0002315341	0.0007391901	0.0008271014	0.0003736375	0.0005396576	0.0002370607	0.0002310914	0.000284597	0.0001937863
1228.380	0	0.001601001	0.002031585	0.004456429	0.003547407	0.0004736507	0.0004473218	0.0003189799	0.0003173273	0.003762088	0.00282407	0.001502146	0.0009770564	0.0001816262	0.0002989927	0.0001524519	0.0001661942	0.0005842508	0.0009234079	0.000535939	0.0004909483	0.0002224251	0.0002079319	0.0003015042	0.0001313581
1228.381	0	0.7223645	0.9516227	2.187501	1.815417	0.2151586	0.1883254	0.1230173	0.1032908	1.85703	1.36444	0.761696	0.4843944	0.05169898	0.09514143	0.05095641	0.07907072	0.2601895	0.4346069	0.2257821	0.222651	0.08561744	0.07112783	0.0963382	0.056217
1228.381	0	0.001447953	0.001869338	0.004341181	0.003552553	0.0005236659	0.0004873067	0.0002339126	0.0002351236	0.003708636	0.002752978	0.001515339	0.0009942076	0.0001858122	0.000255284	0.0001784208	0.0001860556	0.0005896744	0.0009580083	0.0004143623	0.00053043	0.0002123121	0.0002303581	0.0002802152	0.000205418
1228.382	0	0.001497519	0.001957094	0.004399302	0.003620853	0.0005263932	0.0004432175	0.0002553666	0.0002727531	0.003806504	0.002752262	0.001585562	0.001090809	0.0002041051	0.0001943643	0.0001672351	0.000224737	0.0005774889	0.0008132169	0.0005524853	0.0004780841	0.0002417699	0.000139125	0.000348755	0.0002076844
1228.479	0	0.001622616	0.002065762	0.004380044	0.003638227	0.0004675468	0.0004873281	0.0003612575	0.0002207838	0.003614116	0.002704955	0.001607068	0.0009119676	0.000178104	0.0001898366	0.0002174858	0.0002017227	0.000515202	0.0008672804	0.0005399243	0.0006659504	0.0001944924	0.0002393844	0.0002237227	0.000204919
1228.479	0	0.7552108	0.9933828	2.169753	1.839754	0.2127808	0.1896172	0.1387355	0.1017412	1.775161	1.327594	0.8101206	0.4790236	0.05799705	0.0716784	0.06386972	0.07497461	0.2168943	0.4169864	0.2357904	0.2812452	0.06541139	0.07912935	0.1049746	0.05676613
1228.479	0	0.001568097	0.001999513	0.004289596	0.003580859	0.0005176518	0.0004552872	0.0003337895	0.0002759093	0.003587554	0.002618387	0.001587984	0.0009171789	0.0001546177	0.0002026093	0.0002039245	0.0002377371	0.0004365137	0.000835078	0.0004929883	0.0006533736	0.0001981622	0.0002303842	0.000221636	0.0002307344
1228.479	0	0.00151558	0.001992532	0.004378	0.003679926	0.0005147126	0.0004277895	0.0003603426	0.0002594177	0.003588376	0.002679625	0.001674254	0.001024275	0.000162263	0.0002084451	0.0002045841	0.0002185515	0.0003784835	0.0009173656	0.0005107737	0.0005772724	0.0001479854	0.0002575734	0.0002637501	0.0001935384
1228.580	0	0.001697898	0.002018618	0.004250494	0.003687196	0.0004617954	0.0004126293	0.0004027164	0.00023205	0.003391577	0.002494328	0.001712573	0.0009309708	0.0001356774	0.0002010471	0.0002392997	0.0002513966	0.0005811252	0.0007900896	0.0004658058	0.0007549867	0.0001977606	0.0001614787	0.0002623452	0.0002502415
1228.581	0	0.7624184	0.9557365	2.134605	1.833721	0.2012578	0.1966398	0.1596905	0.0873495	1.68641	1.246368	0.8394265	0.4603433	0.04899839	0.06828202	0.07361998	0.08382829	0.2614815	0.3940549	0.2179145	0.3390067	0.06476479	0.07869124	0.101811	0.05424802
1228.581	0	0.00158865	0.001921535	0.004206	0.003633951	0.0004322079	0.000448406	0.000369549	0.000239329	0.003349151	0.002475399	0.001708834	0.000974959	0.000149412	0.0001850037	0.0002570188	0.000212742	0.0005616961	0.0007919978	0.0004514647	0.0007465243	0.0002640312	0.0001912164	0.000370815	0.0002059676
1228.582	0	0.001586146	0.001904893	0.004393204	0.003703696	0.0004514318	0.0004198082	0.0003205721	0.0002954513	0.003371272	0.002488997	0.00173303	0.001034411	0.0001333165	0.000205261	0.0002235332	0.0002569527	0.0005745992	0.0008189727	0.000479414	0.0008605433	0.0002194112	0.0002054487	0.0003406746	0.0002274165
1228.680	0	0.00173127	0.00182749	0.003792333	0.003285684	0.0004703252	0.0004611018	0.0003322242	0.0002399247	0.003125036	0.002089699	0.001470895	0.000785006	0.0001376355	0.0001109553	0.0001547964	0.0002466567	0.000568476	0.000671069	0.000386471	0.0007870049	0.0001884915	0.0002021764	0.0002447367	0.0002363326
1228.681	0	0.7613231	0.8770915	1.904536	1.651433	0.2028014	0.1641066	0.1355069	0.07670739	1.537672	1.002686	0.7179709	0.3854504	0.05210693	0.05855297	0.04391907	0.07789256	0.2720459	0.3225576	0.1605076	0.3935528	0.06714022	0.07543238	0.08885604	0.05823586
1228.681	0	0.001579013	0.001743224	0.003789136	0.003351343	0.0004776445	0.0003767015	0.000289511	0.0002595314	0.003118582	0.001963548	0.001379848	0.0007442612	0.0001480132	0.0001488573	0.0001407747	0.0002512443	0.0005665731	0.0006903092	0.0003837914	0.0008293432	0.0001526635	0.0002061719	0.0002533498	0.0002086319
1228.682	0	0.001554236	0.001823455	0.003766709	0.003283356	0.0004500545	0.0003796201	0.0003233762	0.0002174659	0.00313985	0.002036309	0.001472979	0.000767191	0.0002180368	0.000195616	0.000200591	0.0003004921	0.0006427403	0.0006633047	0.00040414	0.0009306854	0.0001476316	0.0002055245	0.000179544	0.0002010109
1228.780	0	0.001759386	0.001843887	0.004236874	0.00353172	0.0004694812	0.0004180216	0.00036285	0.000328304	0.003403703	0.002125457	0.00159916	0.000842687	0.0001616837	0.0002340391	0.0001706991	0.000244153	0.0007334681	0.0008304059	0.0004703963	0.0008054094	0.0001522555	0.0002299213	0.0002165154	0.0001232745
1228.781	0	0.7945188	0.8524019	2.071784	1.78055	0.1933314	0.1772582	0.1246035	0.08427602	1.658043	1.065827	0.778245	0.3953592	0.04653008	0.06095067	0.07314968	0.06668765	0.3189469	0.3814583	0.1886566	0.3979679	0.06183468	0.08758748	0.08741386	0.04414208
1228.781	0	0.001642972	0.001743357	0.00414673	0.003489968	0.0003865078	0.0003810784	0.0003565112	0.0002328146	0.003267518	0.00209277	0.00156472	0.0007923197	0.0001145861	0.0001302649	0.0002091574	0.0002487802	0.0007331067	0.0007688527	0.0003954299	0.000861507	0.000219877	0.0002720414	0.0002434907	0.0001738309
1228.782	0	0.001596016	0.001749512	0.004194992	0.00353143	0.0004269433	0.0003755269	0.0002552192	0.0002992683	0.003323738	0.002205821	0.00160557	0.0009063774	0.0002019569	0.0001945852	0.0001690321	0.0002319425	0.0007520371	0.0007571795	0.0004792603	0.0009037798	0.0002012216	0.0001982855	0.0002997614	0.0002499168
1228.880	0	0.00177822	0.001702366	0.004658545	0.003881282	0.0004430425	0.0003763762	0.0003264596	0.0002596172	0.003656803	0.002356609	0.001830388	0.001046088	0.0001511472	0.0001494576	0.0002605374	0.0002240486	0.0008825525	0.0009132842	0.0006575329	0.0007539138	0.000208439	0.0002225124	0.0002456045	0.0001851698
1228.881	0	0.7954977	0.798618	2.296622	1.941433	0.1856731	0.1760986	0.1218581	0.1001189	1.782099	1.169885	0.917287	0.470961	0.04452832	0.06847483	0.07650323	0.05043166	0.4077055	0.4414467	0.2680783	0.3486294	0.0784505	0.09815489	0.0841515	0.04101369
1228.881	0	0.001625408	0.0016307	0.004580198	0.003847965	0.000455585	0.0004157749	0.0002903757	0.0002292204	0.003586026	0.002371489	0.00189491	0.0008885957	0.0001235726	0.0001863056	0.000269129	0.000194285	0.000811877	0.0009450879	0.0005475447	0.0007977877	0.0001856525	0.0002592676	0.000247243	0.0002409423
1228.882	0	0.001656993	0.001707018	0.004615738	0.003936942	0.0004560273	0.0003855046	0.0003365823	0.0002702835	0.003569485	0.002376989	0.001978448	0.0008576531	0.0001345639	0.0002158039	0.0002229861	0.0001686614	0.0008614408	0.0008950912	0.0004572271	0.000747916	0.0002316683	0.0001969935	0.0002418384	0.0001758278
1228.980	0	0.001754975	0.00149783	0.00486876	0.00398575	0.0004552945	0.000396033	0.000326917	0.0002825032	0.00379552	0.002593241	0.002063647	0.001001668	0.0001555089	0.0002354816	0.0002104783	0.0001353609	0.001024542	0.001035784	0.0007338215	0.0004877867	0.0002582302	0.0002466461	0.0002662171	0.0001394606
1228.981	0	0.7706558	0.7114226	2.438225	2.034024	0.212305	0.187445	0.1492122	0.1092288	1.890891	1.27779	1.009141	0.5144291	0.05579181	0.06543895	0.07966113	0.05452917	0.4513367	0.4741246	0.3296703	0.2568427	0.0861934	0.1026867	0.07864133	0.03485615
1228.981	0	0.001526868	0.001432922	0.004857776	0.003967184	0.0004507649	0.0004388042	0.0003674638	0.0002464489	0.003842199	0.002562937	0.002035815	0.001018119	0.0002300192	0.0002018568	0.000240415	0.0001548929	0.000909869	0.0009153796	0.0007316732	0.0005844337	0.0002512806	0.000225032	0.0001891481	0.0001546118
1228.982	0	0.001645348	0.001455654	0.004904002	0.004151669	0.0005100713	0.0004317317	0.0004044093	0.0002393985	0.00385898	0.002604562	0.0020455	0.00105061	0.0001469804	0.0002389988	0.0002739389	0.0001819824	0.0009095896	0.0009217336	0.0006718827	0.0005601041	0.000233969	0.0001919359	0.0001731913	0.0001625881
1229.080	0	0.001680774	0.001396617	0.005143811	0.004210003	0.000462085	0.000419887	0.0003573674	0.0003118904	0.003929315	0.002708738	0.00206694	0.001070756	0.0002225873	0.000185888	0.0002108863	0.0002419802	0.0010791	0.001033453	0.0007083048	0.0004033032	0.0002706221	0.0002797502	0.0001963585	0.0001813661
1229.081	0	0.7567149	0.6181868	2.573457	2.089655	0.220214	0.1898803	0.1480031	0.1130193	1.963299	1.358792	1.017377	0.5288502	0.06107328	0.07298298	0.08012864	0.06655879	0.4891971	0.4901701	0.3718737	0.1857886	0.08568234	0.1119201	0.0758511	0.0307819
1229.081	0	0.001526834	0.001267093	0.005124606	0.004084008	0.0004963681	0.0004465717	0.0003827963	0.0002507663	0.004036589	0.002739331	0.002033614	0.001098622	0.0002346383	0.000212066	0.0002015182	0.0001570355	0.0009660505	0.001063815	0.0008015295	0.0004550974	0.0002447562	0.0002593462	0.00025839	0.0001605525
1229.082	0	0.001555807	0.001246212	0.005181755	0.004161181	0.0005029144	0.000437691	0.000323013	0.000330612	0.00406707	0.002739446	0.002043551	0.001051163	0.0001943625	0.0001724341	0.0002458789	0.00016785	0.001116706	0.000980639	0.0007209438	0.0004052378	0.0002947779	0.0002878813	0.0002126999	0.0001615337
1229.180	0	0.001565401	0.001080036	0.005306946	0.004116582	0.0005001619	0.0004308094	0.0003438757	0.0002648181	0.004083248	0.00290027	0.001942982	0.001061156	0.0001353308	0.0002456071	0.0001974865	0.0001898527	0.00102145	0.001075767	0.0008560054	0.0005089543	0.0002311287	0.0003194444	0.0002936036	0.0001859769
1229.181	0	0.7280467	0.5125851	2.664583	2.095504	0.2380596	0.2027696	0.1512944	0.09798735	2.050156	1.457128	0.9860325	0.5195705	0.06455693	0.09199611	0.05907131	0.07039006	0.4859971	0.5039878	0.3915723	0.214934	0.07663711	0.132025	0.08368516	0.03879813
1229.181	0	0.001470746	0.001118264	0.005282809	0.004152674	0.0005108807	0.0004811717	0.0003482453	0.0002613144	0.004101704	0.00292641	0.002013029	0.001005979	0.0001460206	0.0002109542	0.0001997817	0.0002275383	0.0009223183	0.001039752	0.0007849327	0.0005031188	0.0002068261	0.0003316888	0.0002363505	0.0001831623
1229.182	0	0.001512927	0.001008864	0.005362953	0.004279453	0.0005529738	0.0003947646	0.0003773415	0.0002835926	0.004137173	0.002905293	0.002001861	0.001111605	0.0001537638	0.0002607057	0.0002091129	0.0002023632	0.001023944	0.001012695	0.0007949594	0.0005303537	0.0001984073	0.0003172351	0.0002003109	0.0001362989
1229.279	0	0.001579031	0.001057827	0.005689808	0.004272389	0.0005492052	0.0005311729	0.0003100103	0.0002616349	0.004315489	0.003163438	0.001914172	0.001041697	0.0002003501	0.000235372	0.0001542028	0.0001939336	0.0009339508	0.001059958	0.0008775431	0.0006503231	0.0002155022	0.0002944686	0.0003033684	0.0002396307
1229.280	0	0.6992509	0.4758367	2.813376	2.163415	0.2344062	0.2350667	0.1517229	0.1065228	2.107344	1.559326	0.9658043	0.5127394	0.05685372	0.07949434	0.08324921	0.07322808	0.4184769	0.5338388	0.4210257	0.2853099	0.06815739	0.1419349	0.1161624	0.05292996
1229.281	0	0.001463955	0.001018008	0.005625651	0.004221779	0.0006033822	0.0004901468	0.0003830052	0.0001776047	0.004304352	0.003092119	0.001950167	0.001051939	0.0001800952	0.0001616758	0.0002345251	0.0002477584	0.0008139116	0.001039362	0.000826433	0.0006220319	0.0002352932	0.0003522886	0.00025315	0.0001056348
1229.282	0	0.001442014	0.0009920257	0.005698833	0.004301434	0.0005708326	0.0004961658	0.0003210718	0.0002970868	0.00426453	0.003156776	0.00193275	0.001121024	0.0001928212	0.0001887633	0.0002638854	0.0002670564	0.0008495591	0.001101695	0.0008866384	0.0006076553	0.0001699077	0.0003192431	0.0002498311	0.0001700523
1229.380	0	0.001477012	0.001007907	0.005718678	0.004325044	0.0005313068	0.000590207	0.0003693401	0.0003071287	0.004321486	0.003158736	0.001864749	0.001098227	0.0001354077	0.0002135711	0.0002122913	0.0001303828	0.0007910279	0.001167657	0.0008632845	0.0006190032	0.000155605	0.0003595685	0.0002639443	0.0001435785
1229.381	0	0.6913551	0.468363	2.841273	2.170963	0.2437051	0.2390939	0.1272891	0.1093342	2.108553	1.563985	0.8882456	0.5321206	0.04081101	0.07557237	0.06546994	0.05370298	0.3279056	0.5429475	0.4197941	0.329162	0.05170103	0.134001	0.1055605	0.0693778
1229.381	0	0.001425415	0.0009979171	0.005598689	0.004270768	0.0005475705	0.0004859219	0.0004066731	0.0003294884	0.00427546	0.003074644	0.001917282	0.001087965	0.0001829484	0.0002126155	0.0001813262	0.0001964377	0.0007748362	0.00106607	0.0009026274	0.000598967	0.0001970222	0.000278403	0.0002576447	0.000177916
1229.382	0	0.001462084	0.000953496	0.005739595	0.004258906	0.000530328	0.0006084495	0.0003128126	0.0002277271	0.004327109	0.003210205	0.001864086	0.00106372	0.0001409791	0.0002726487	0.0001697348	0.0001372249	0.0006874989	0.001128727	0.0008385929	0.0006965688	0.0001454219	0.00034139	0.0002742208	0.0002260581
1229.479	0	0.001493914	0.0009335759	0.005611624	0.004272063	0.0005658609	0.0005347885	0.0003435551	0.0003516555	0.004220143	0.003099165	0.001652369	0.001155845	0.0001447687	0.0001815089	0.0002830878	0.0001951239	0.0004924189	0.001063461	0.0008787128	0.0007340623	0.0001160145	0.0003253204	0.0003684312	0.0001424648
1229.480	0	0.665287	0.4220032	2.832019	2.16769	0.2355664	0.2487371	0.1566483	0.1461174	2.067265	1.548231	0.8224352	0.586738	0.03302624	0.05901717	0.09639545	0.06491469	0.238143	0.5255775	0.4448706	0.3436839	0.04738283	0.1299518	0.1221116	0.08059606
1229.481	0	0.001365673	0.0009196992	0.005661063	0.004302978	0.0005301882	0.000542468	0.0003647297	0.000212303	0.004154667	0.003041309	0.001709949	0.001098135	0.0001208409	0.0001784829	0.0002809223	0.0001587002	0.0005214413	0.00109137	0.0008819239	0.0006686098	0.0001346133	0.0003218508	0.0002929376	0.0002396239
1229.482	0	0.001388009	0.0009505328	0.00569968	0.004402429	0.0005095175	0.0005447516	0.0003308024	0.0002661453	0.004256883	0.003101144	0.001725159	0.001124239	0.0001229515	0.0002068335	0.0002429947	0.000167957	0.0005336165	0.00106577	0.0008994439	0.0007112123	0.0001512877	0.0003137069	0.0002854827	0.0002826989
1229.580	0	0.001439721	0.000887966	0.005535051	0.004254183	0.0004795538	0.0004986616	0.0003786288	0.0002973598	0.004149125	0.003030078	0.001572065	0.001228023	0.0001657096	0.000123053	0.0002512242	0.0002172054	0.0004534464	0.000963678	0.0008795849	0.0006671679	0.0001791765	0.0002876224	0.0003366	0.000201107
1229.580	0	0.6243704	0.3962114	2.766313	2.141409	0.2301189	0.2310958	0.1591202	0.1308823	2.056492	1.52582	0.7654719	0.6143154	0.04944762	0.04663068	0.08653168	0.06730195	0.1762087	0.4752912	0.4313546	0.3234591	0.05475276	0.109841	0.1260334	0.06209443
1229.581	0	0.001389614	0.0007931006	0.005512128	0.00415282	0.0004919581	0.0004960741	0.0003456785	0.0003032876	0.004181808	0.00304092	0.001503214	0.001249881	0.0001334019	0.0001614738	0.0001903018	0.0002468347	0.0003613862	0.0009486102	0.0009307956	0.000652756	0.000140334	0.0002033157	0.000413182	0.0002072261
1229.582	0	0.001340934	0.0008156128	0.005595688	0.004312863	0.0005130981	0.0005100235	0.0003282641	0.0003025587	0.004202334	0.003061948	0.001526399	0.001281837	0.0001862498	0.0001345753	0.000229841	0.0001968876	0.0003864449	0.001014799	0.0008502574	0.000728376	0.0001543043	0.0003434308	0.0003436357	0.0002325546
1229.680	0	0.001385325	0.0009668923	0.005680225	0.004367681	0.0006038779	0.0005533094	0.0004460181	0.0003541045	0.004335429	0.003220622	0.001585975	0.001220247	0.0001692918	0.0001217947	0.0002571396	0.0001169735	0.0004270344	0.0009686406	0.0007283158	0.0006067438	0.0001605906	0.0002724189	0.0003434719	0.0002046711
1229.681	0	0.6002188	0.416098	2.843716	2.186474	0.2541714	0.22979	0.1591167	0.136632	2.136756	1.613631	0.795372	0.6173839	0.07119895	0.03714039	0.08728746	0.05981212	0.1461969	0.4399218	0.3643434	0.2774127	0.05024653	0.1147646	0.1262434	0.06157353
1229.681	0	0.001272131	0.0008415485	0.005739405	0.004331469	0.0004931458	0.000524282	0.0003619048	0.0003417048	0.004251454	0.003228943	0.001632311	0.001221533	0.0002213894	0.0001534404	0.0001608441	0.0001789495	0.000303654	0.0009515728	0.0006900977	0.000590077	0.0001659124	0.0003025204	0.0002728971	0.0001961069
1229.682	0	0.001327683	0.0009462158	0.005743498	0.00449089	0.0005820241	0.0005255953	0.0003791026	0.0003250365	0.004306418	0.003240172	0.001667788	0.001205386	0.0001895667	0.0001579434	0.0002365992	0.0001354337	0.0003404664	0.0009214551	0.0006857395	0.0005839086	0.0001457294	0.0003068776	0.0002869834	0.0001801695
1229.780	0	0.001306824	0.000997865	0.005700177	0.004233883	0.000527314	0.0004468368	0.0003914064	0.0003001792	0.004363775	0.003404801	0.001742176	0.001262974	0.0001517582	0.0001537487	0.0002832632	0.0002318902	0.000454853	0.000889503	0.0005661411	0.0005071291	0.0001612172	0.0003090133	0.0003283987	0.0002325614
1229.780	0	0.5883333	0.444886	2.835095	2.148165	0.2503685	0.2138164	0.1400502	0.1148847	2.164513	1.696455	0.8493262	0.608073	0.07090144	0.02286747	0.07979545	0.0699635	0.1701412	0.4127948	0.2630576	0.2156567	0.05308334	0.1060369	0.1071943	0.05405793
1229.781	0	0.001294396	0.0009496349	0.005613353	0.004225876	0.0005550003	0.0004978793	0.0003852298	0.0002694571	0.004367799	0.003432873	0.001703911	0.001205335	0.0002076454	0.0002065138	0.0001631045	0.0002300139	0.0003923499	0.0008446322	0.0005696691	0.0004907603	9.971528e-05	0.0002600164	0.0002893845	0.0002232716
1229.782	0	0.001246947	0.0009093317	0.005694998	0.004294696	0.0005709134	0.000460421	0.0003247543	0.0002783333	0.004420852	0.00340994	0.001698817	0.00124703	0.0002583912	0.0001608599	0.0001391131	0.0002269843	0.0004533305	0.0007782203	0.0004858396	0.0004749655	0.000162798	0.0002447685	0.0003205474	0.0001817685
1229.880	0	0.001282104	0.001088363	0.005460701	0.004084395	0.0005273844	0.0004734421	0.0002624707	0.000282989	0.004258829	0.00341359	0.001816286	0.001162822	0.0001791385	0.0001235247	0.0001874199	0.0001955089	0.0004775218	0.0008853667	0.0003171836	0.000313286	0.000109925	0.0002346956	0.0002129786	0.00015063
1229.880	0	0.5951121	0.5115419	2.74178	2.0549	0.234217	0.2090503	0.1268376	0.09868493	2.114839	1.691892	0.8920377	0.5874106	0.06650528	0.03556323	0.06314106	0.05400876	0.2144293	0.4019341	0.1870059	0.1510097	0.04516385	0.09099105	0.08588243	0.0544405
1229.881	0	0.001262051	0.001077981	0.005481201	0.004005272	0.0004896921	0.000477709	0.0003010319	0.0002323835	0.004188877	0.003395406	0.001802859	0.001173077	0.0001426179	0.0002382044	0.0001810995	0.00018716	0.0005025788	0.0008315689	0.0004129455	0.0003500295	0.0001669994	0.0002593154	0.0001871362	0.000213077
1229.882	0	0.001212759	0.001085416	0.005549159	0.004109159	0.0005526269	0.000508941	0.0003107643	0.0002876079	0.004256591	0.003422248	0.001842872	0.001235472	0.0001639612	0.0001360063	0.0001900878	0.0002062258	0.0005022655	0.000829169	0.0004144454	0.0003051222	0.0002005938	0.000291307	0.0002159122	0.0001589026
1229.980	0	0.001384868	0.001212716	0.00530137	0.003932221	0.0005170454	0.0004798543	0.0003164656	0.0002339295	0.004173382	0.003407727	0.001831657	0.001224794	0.0002055622	0.0001817888	0.0001841665	0.0002195008	0.0006350208	0.0007819282	0.0002895794	0.0004153754	0.0001506976	0.000247426	0.0001606743	0.000125903
1229.981	0	0.6132617	0.5677343	2.659283	2.013666	0.2288394	0.2081777	0.1355937	0.09300249	2.053197	1.673798	0.9382425	0.5825786	0.0641181	0.0449808	0.05196736	0.04755777	0.2557532	0.3887057	0.1351023	0.1622889	0.0385354	0.08398905	0.06782496	0.04519731
1229.981	0	0.001297118	0.001151958	0.005267778	0.00399976	0.000530806	0.0004739765	0.0003574286	0.0002690488	0.00414922	0.003319552	0.001875494	0.001145284	0.0002499899	0.0001530392	0.0001781527	0.0001925932	0.0005833572	0.0007552366	0.0003670323	0.0003907111	0.0001317151	0.0002303532	0.0002896755	0.0001703846
1229.982	0	0.001319914	0.001195778	0.005377406	0.004026224	0.0005553121	0.0004698395	0.0003168307	0.0002302029	0.004225348	0.003386556	0.001955424	0.001195262	0.0001431165	0.0001346	0.0002168914	0.0002127527	0.0005263064	0.000818021	0.0003093812	0.0003750896	0.0001410549	0.0002354567	0.0002118055	0.000145019
1230.080	0	0.001505421	0.001413966	0.005394491	0.004059428	0.0004950376	0.000459217	0.0003509644	0.0002376822	0.004144898	0.003327732	0.001974626	0.00116815	0.0001528369	0.000191098	0.000170985	0.0001962007	0.0007461149	0.000762475	0.0004661778	0.0004727807	0.0002027356	0.0002538886	0.0002651457	0.0001957537
1230.081	0	0.641755	0.6501464	2.67811	2.05134	0.2388776	0.2157602	0.1290213	0.09186281	2.055293	1.677646	0.9879099	0.5717892	0.05627523	0.04171008	0.05843007	0.05036772	0.3229719	0.3545366	0.1843267	0.2155869	0.05065168	0.0816147	0.07338156	0.03993283
1230.082	0	0.001332958	0.001361406	0.005306864	0.004060129	0.0005960315	0.0004732645	0.0003383838	0.0002530028	0.004138455	0.003328697	0.002018909	0.001140855	0.0001899457	0.0002263811	0.0001666371	0.0001726934	0.0006058267	0.0007091034	0.0003687514	0.0005135435	0.0001201945	0.0002282059	0.0001847317	0.0001317536
1230.082	0	0.001336745	0.001366412	0.005443336	0.00407458	0.0005272718	0.0005398192	0.0003153383	0.0002708399	0.004212654	0.0033505	0.001962102	0.001272588	0.0001839973	0.0001149361	0.0001702253	0.0002350809	0.0006854642	0.0007225404	0.0004403598	0.0004818812	0.0001466001	0.0002494426	0.0002522605	0.0001237303
1230.180	0	0.001425584	0.001506454	0.005054657	0.003963936	0.000517808	0.0004891137	0.0003460415	0.0003108127	0.003893634	0.003022764	0.001973372	0.001210742	0.0002421458	0.0001079268	0.0001760226	0.0002267501	0.0008406643	0.0005898364	0.0003592534	0.000584347	0.0001393691	0.0001699515	0.0002136789	0.0001653187
1230.180	0	0.645743	0.7042115	2.540869	1.997595	0.2339424	0.1924271	0.1370517	0.09596244	1.907577	1.496771	0.994059	0.547911	0.06678947	0.03057335	0.05258664	0.04988275	0.3635546	0.2515944	0.1621555	0.2562183	0.05941253	0.07516382	0.07842631	0.03862124
1230.182	0	0.001310362	0.001488352	0.005044249	0.0038869	0.0005688977	0.0004102334	0.0002994993	0.0002537333	0.003887994	0.002965983	0.001992356	0.001142748	0.0001470712	0.0001495781	0.0001761575	0.0002142988	0.0007555025	0.000559714	0.000398549	0.0006103888	0.0002381148	0.0002465926	0.0002506604	0.0002038167
1230.182	0	0.001388369	0.001430607	0.005092364	0.004042079	0.0005792581	0.0004550932	0.0003684782	0.000315161	0.003888341	0.00302797	0.001981377	0.001168554	0.0001607607	0.0001646422	0.0001327779	0.0001828823	0.0007363952	0.0005362731	0.000310731	0.0004703062	0.0001870485	0.0001789129	0.0002083994	0.0001095657
1230.279	0	0.001482442	0.00162081	0.005179265	0.004032815	0.0005252794	0.000415729	0.0004076615	0.0002436618	0.003900227	0.002880473	0.002174054	0.001127292	0.0002354823	0.0001790127	0.0001880774	0.0002365477	0.0009380506	0.0005385535	0.0005111023	0.0006515933	0.0001485059	0.0002563973	0.0003023865	0.0001488769
1230.280	0	0.641066	0.7746933	2.572025	2.035486	0.2300104	0.1878074	0.1408461	0.09962457	1.909071	1.461654	1.023056	0.548374	0.07163293	0.04527057	0.06947108	0.05375987	0.4322373	0.2394325	0.1920048	0.2750441	0.06531265	0.08745395	0.09018589	0.03748735
1230.281	0	0.001329046	0.001590163	0.005075422	0.004003343	0.0004810397	0.0004548079	0.0003629013	0.0002528537	0.003833201	0.002942766	0.002144738	0.001126217	0.0002101252	0.0001452819	0.0001871554	0.0002201954	0.0009670853	0.0004484006	0.0004373655	0.0006129153	0.0002124429	0.0001535569	0.0002826509	0.0001521585
1230.282	0	0.001306578	0.001685018	0.005186531	0.004099634	0.0005029117	0.0004742201	0.0003625674	0.0002627793	0.003875367	0.002911321	0.002066307	0.001216051	0.0001700146	0.0001098381	0.0001662131	0.0002384289	0.0009075266	0.0005447056	0.0004048368	0.0005861906	0.0002417896	0.0002552431	0.0002913825	0.0001388241
1230.380	0	0.001482282	0.001718997	0.005132138	0.00402585	0.0004279711	0.0004139101	0.0003578389	0.0002901777	0.003714565	0.00282367	0.002079865	0.001130817	0.000205864	0.0001238354	0.0001751362	0.0002807941	0.0009766925	0.0004962913	0.0004005889	0.0005830892	0.0001610439	0.0002234847	0.0002823435	0.0001279198
1230.381	0	0.6733902	0.824692	2.549627	2.031835	0.2029638	0.191227	0.1518458	0.1093648	1.835698	1.4147	1.037026	0.5531905	0.0635402	0.05344927	0.04638135	0.06790958	0.459718	0.2126365	0.1819274	0.2585485	0.07216748	0.09372462	0.09871108	0.03383239
1230.381	0	0.001353998	0.001634567	0.00505408	0.004031366	0.0005158625	0.0004173377	0.0003815928	0.0002497903	0.003693142	0.002784496	0.00211353	0.001100112	0.0001591767	0.0001754058	0.0002357003	0.0001601477	0.0009011896	0.0004842497	0.0004711334	0.0005259693	0.0001979751	0.0002266239	0.0002634764	0.0001644192
1230.382	0	0.001382723	0.00165282	0.005199992	0.004164428	0.0004946602	0.0004454918	0.0003728015	0.0002490695	0.003742109	0.002821951	0.002115248	0.001107121	0.0002070941	0.0001647228	0.0001501854	0.00026795	0.001007335	0.0004336036	0.000428375	0.0005877103	0.0001930516	0.0003328046	0.0003024127	0.0001150276
1230.480	0	0.001555353	0.001785014	0.00517281	0.004053603	0.0004512963	0.0004493409	0.000360461	0.0003139155	0.003696083	0.002845172	0.002168941	0.001155024	0.0002039982	0.0001215934	0.0002047487	0.0002688243	0.0009802915	0.0004957055	0.0004011658	0.0004215246	0.000213072	0.0002352749	0.0002297521	0.000148102
1230.480	0	0.6979737	0.8423274	2.585497	2.040454	0.2044786	0.2045828	0.1583157	0.09602507	1.816597	1.429734	1.049665	0.5604647	0.07317075	0.06280537	0.04287078	0.06304556	0.4558052	0.2010826	0.1905712	0.213064	0.08534688	0.08978233	0.09717854	0.03269977
1230.481	0	0.001422127	0.00179467	0.005157457	0.004053093	0.0004441091	0.0005326623	0.0003682042	0.0002990576	0.003679946	0.002830243	0.002140281	0.001262106	0.0002436278	0.0001727963	0.0002336833	0.0002292125	0.0009105359	0.0004211905	0.0004718583	0.0004587929	0.0002472399	0.0002527172	0.0003102357	0.0001281926
1230.482	0	0.001455318	0.001784994	0.005245106	0.0041132	0.0005230746	0.0004404258	0.00036402	0.000233238	0.003733757	0.002872918	0.002114338	0.001135185	0.0001558921	0.0002131257	0.0001671138	0.0001970798	0.0009267112	0.0003840299	0.0004060769	0.0005013726	0.0002443032	0.0002313078	0.0002892392	0.0001380469
1230.580	0	0.001500101	0.001741103	0.005317071	0.004142939	0.0004599263	0.0004912428	0.0004332325	0.0003177624	0.003820614	0.002879143	0.002183123	0.001219457	0.0002024348	0.0001481913	0.0001967724	0.0001496511	0.000876923	0.0004922315	0.000505933	0.0002796171	0.0001415353	0.000189024	0.0003371836	0.0001636317
1230.581	0	0.7024726	0.8390899	2.693294	2.103362	0.1993478	0.2079609	0.1618221	0.1033769	1.86798	1.462455	1.074509	0.5886966	0.08777445	0.0799714	0.04527379	0.05188032	0.4241447	0.1908808	0.1858693	0.1482098	0.06616391	0.07245969	0.1003853	0.03736931
1230.581	0	0.001401842	0.001685376	0.005364087	0.004160791	0.0004785763	0.0004563106	0.000379538	0.0002532005	0.00371558	0.002960098	0.002195836	0.001207823	0.0001968267	0.0001803554	0.000170702	0.0001798563	0.0008584043	0.0004037767	0.0004298304	0.0004043861	0.0001430392	0.0002277742	0.000270196	0.0002207423
1230.582	0	0.001465313	0.001778748	0.005468903	0.004211612	0.0004571624	0.0005160823	0.0003675123	0.0002911236	0.003782906	0.002895303	0.002216623	0.001234776	0.0002123954	0.0001603923	0.000133223	0.0002054781	0.0008460185	0.0004899964	0.0004209027	0.0004252054	0.0002563418	0.0002275777	0.0003152337	0.0001767151
1230.680	0	0.001559608	0.001706709	0.005348351	0.004075528	0.0004651062	0.0004015907	0.0003249581	0.0003078601	0.00377695	0.002903494	0.001990133	0.001295398	0.0002295388	0.0001753419	0.0001162538	0.0001958681	0.000888767	0.0005323369	0.0004885613	0.0003759879	0.0002578866	0.0001927936	0.0002824753	0.0001731207
1230.681	0	0.7173021	0.8196929	2.6615	2.061086	0.2056679	0.1965889	0.1567269	0.1172896	1.844015	1.456473	1.031552	0.6155992	0.07490811	0.05881283	0.04751612	0.04127018	0.3934026	0.2131114	0.2310446	0.1572363	0.06585169	0.06859777	0.1007657	0.03309596
1230.681	0	0.001483518	0.001660997	0.005234605	0.004130933	0.0004818402	0.0004272789	0.0003961299	0.0002785742	0.00372892	0.002951957	0.002100644	0.001204336	0.0002140442	0.0001403484	0.0001826214	0.0001430408	0.0008197909	0.0004715555	0.0004724614	0.0004475505	0.0002317949	0.0001732251	0.0003056355	0.0002029311
1230.682	0	0.001539316	0.001675991	0.005358691	0.004113804	0.0004907327	0.0004935471	0.0004104119	0.0003058617	0.003748724	0.002974587	0.002087556	0.001211756	0.0002391362	0.000187878	0.0001390238	0.0001491759	0.0009276356	0.0005230986	0.0004626184	0.0003155719	0.0002458338	0.0001369307	0.0002440428	0.0001714672
1230.780	0	0.001536482	0.001612725	0.005326573	0.003999325	0.0004899008	0.0004354203	0.00035496	0.000284376	0.003933687	0.003021186	0.00209546	0.001253391	0.0001179496	0.0001941067	0.0001945244	0.0001647878	0.0008053156	0.0005079974	0.0007453867	0.0005249438	0.0001984504	0.0002398642	0.0002801862	0.0001238458
1230.780	0	0.7144341	0.7717257	2.649284	2.047104	0.2197227	0.1863629	0.1491735	0.1314073	1.939989	1.527535	1.0191	0.6534403	0.06430177	0.0683581	0.05737326	0.03477041	0.3701939	0.2667793	0.3091891	0.2142332	0.08135302	0.07325564	0.1054376	0.0536046
1230.781	0	0.001471843	0.001511166	0.005198444	0.004063142	0.0004908475	0.0004040497	0.0003447684	0.0003761679	0.003993643	0.003036976	0.002060406	0.001320454	0.0001867701	0.0002212517	0.0001493126	0.0001864079	0.0007865003	0.0005608363	0.0006219023	0.000483564	0.0001882267	0.0002445497	0.0002762513	0.0001959771
1230.782	0	0.001474638	0.00157132	0.005218542	0.004104857	0.0004599397	0.0005176755	0.0003224932	0.0002697987	0.003954159	0.003113598	0.002046544	0.001304377	0.0001549202	0.0002329238	0.0001722338	0.000161918	0.0007632514	0.0006036842	0.0006422718	0.0004825719	0.0001559429	0.0001866558	0.0002683899	0.0001571901
1230.880	0	0.001604574	0.001498	0.005394346	0.004102536	0.0005882253	0.0004719362	0.0003361848	0.0003037761	0.004176355	0.003307177	0.00205135	0.001370191	0.000158071	0.000212937	0.0001648068	0.0001474802	0.0007454778	0.0007125857	0.0009065758	0.0005484614	0.0001911488	0.0002568735	0.0002337552	0.0001992806
1230.881	0	0.7080286	0.7294666	2.676332	2.078908	0.2430833	0.2059455	0.1549626	0.1249569	2.051821	1.629436	1.029484	0.6954868	0.06159342	0.0814728	0.0545085	0.04169382	0.3218853	0.3339448	0.390374	0.2595552	0.06574285	0.09405853	0.08790137	0.07329299
1230.881	0	0.001496979	0.001474745	0.005327022	0.004178523	0.0005208548	0.000461334	0.0003302786	0.0003527411	0.004109057	0.003242209	0.002045864	0.001349004	0.0001694304	0.0001868471	0.0003067158	0.0001717976	0.0006697611	0.0006906394	0.0008752127	0.0006309604	0.0001811173	0.0002468134	0.0002642874	0.0002092691
1230.882	0	0.001463163	0.001463311	0.005370544	0.004186341	0.0005256971	0.0004787533	0.0003100365	0.0003191434	0.004163168	0.00324294	0.002009001	0.001372401	0.0002278629	0.0002194292	0.0001363056	0.0001729211	0.0006745678	0.0007199437	0.0008252117	0.0005876859	0.0002139425	0.0002724143	0.0002620679	0.0002319317
1230.980	0	0.00174203	0.001475636	0.005451609	0.00416316	0.0005504996	0.000467743	0.000362978	0.0003391461	0.004312642	0.003382104	0.002064111	0.001502143	0.0001915559	0.0002472062	0.000185199	0.0001428761	0.0005969807	0.0007665772	0.0009856885	0.0005183192	0.0001980364	0.0002641292	0.000197201	0.0001820723
1230.981	0	0.7419589	0.7205784	2.716594	2.125566	0.2301291	0.2127179	0.1543519	0.1294158	2.102621	1.673533	1.04	0.7495963	0.04971021	0.08298764	0.07501869	0.04215927	0.2591329	0.369709	0.4691359	0.2544913	0.06135715	0.09313298	0.07247255	0.07201939
1230.981	0	0.001552813	0.001475217	0.005449036	0.004221666	0.0004481232	0.0004622903	0.0003898335	0.0003385326	0.004237308	0.003301947	0.002085026	0.001475053	0.0001869709	0.0001772944	0.0002486154	0.0001896784	0.0005435567	0.0006946614	0.0009842768	0.0005249321	0.0001316709	0.0002591037	0.0002710044	0.0002365493
1230.982	0	0.001490468	0.001500324	0.005436685	0.004301956	0.0005128189	0.0005409835	0.0003960803	0.0003233128	0.004262072	0.003398683	0.002139804	0.001528739	0.0001674694	0.0002089383	0.000206766	0.0001543492	0.0005803789	0.0007528017	0.0009485507	0.0005114711	0.0001801582	0.0003231662	0.0002032688	0.0001393495
1231.080	0	0.001691932	0.001480898	0.005533913	0.004442728	0.000538618	0.0004802289	0.0003732912	0.0003732064	0.004416848	0.003437541	0.002147306	0.001524522	0.0002386242	0.0002323149	0.0002365378	0.0001162851	0.0006664686	0.0009222485	0.001073854	0.0004529649	0.0001884377	0.000261498	0.0002371978	0.0001885889
1231.080	0	0.7939614	0.7031002	2.756148	2.210792	0.2318236	0.2137151	0.15146	0.1428973	2.151503	1.69084	1.044893	0.7861759	0.05553131	0.07533837	0.0928793	0.04924648	0.2965909	0.3976089	0.5138295	0.2550458	0.04417108	0.07849967	0.08323045	0.08270169
1231.081	0	0.001657668	0.001491825	0.00549882	0.004363121	0.0005622314	0.0004512357	0.0003541432	0.0002771114	0.004349262	0.003422068	0.00210911	0.001542237	0.0001722608	0.0002065074	0.0002492168	0.0001741647	0.000645464	0.0007989112	0.0009469786	0.0005868932	0.0001796702	0.0002160017	0.0002987142	0.000212268
1231.082	0	0.001667193	0.001425353	0.005534719	0.004390583	0.0005386296	0.000524498	0.0004167457	0.000352046	0.004339292	0.003451894	0.0021285	0.001509284	0.0001774248	0.000165953	0.0002224121	0.0001556955	0.0005855843	0.0008413458	0.001071224	0.0004946024	0.0001634927	0.0002247357	0.0002189137	0.0002190147
1231.180	0	0.001749241	0.001459814	0.005385969	0.004369067	0.0005230944	0.0004751473	0.0003417266	0.0003568218	0.004366038	0.003483894	0.002094716	0.001627953	0.0001299348	0.0002597365	0.0001973164	0.0001615363	0.0007840567	0.0009041315	0.0008912838	0.0005105595	0.0001912151	0.0002419608	0.0002175649	0.0002539015
1231.181	0	0.8172782	0.7006772	2.724471	2.204983	0.2372555	0.2174629	0.1398319	0.1307253	2.140398	1.721032	1.014731	0.7966202	0.05380657	0.07351034	0.08546253	0.04638744	0.3332031	0.4083314	0.4883132	0.2431951	0.04422246	0.0795662	0.094668	0.08021997
1231.181	0	0.001642489	0.001363439	0.005487446	0.004331854	0.0005180283	0.0004954176	0.0003379748	0.0003227403	0.004235911	0.003414361	0.001989004	0.001499129	0.0001963382	0.0002178375	0.0002964024	0.0001510364	0.0007238008	0.0008064996	0.0009579245	0.0005450943	0.0001466042	0.0002625742	0.0001931028	0.0002474992
1231.182	0	0.001656344	0.001435817	0.005468984	0.004421195	0.0005512426	0.0004592882	0.0003500414	0.0002760821	0.00432402	0.003432019	0.002027744	0.001584685	0.0001669101	0.0001859422	0.0002231929	0.0001231537	0.0007191785	0.0008356229	0.0010013	0.0004918624	0.0001509319	0.0002236692	0.0002654278	0.0002941355
1231.280	0	0.001745261	0.001399149	0.005500654	0.004422977	0.0005332423	0.0004899402	0.0003767264	0.0002974787	0.004263427	0.003477294	0.002072019	0.001599311	0.0001680257	0.0002311076	0.0002321448	0.0002071033	0.0008583886	0.0008777817	0.0009140586	0.000503672	0.0002026748	0.0002181842	0.0002704305	0.0001512894
1231.281	0	0.8015968	0.6761419	2.733668	2.224079	0.2410832	0.2122543	0.1600265	0.121981	2.084964	1.723889	1.039455	0.7927125	0.05179043	0.08068765	0.09491678	0.06011143	0.3794234	0.4076243	0.425919	0.2251072	0.05677506	0.06858148	0.1083592	0.05665246
1231.281	0	0.00165428	0.001410504	0.005440271	0.004328043	0.000563856	0.0004462791	0.0003932045	0.0003259932	0.004227906	0.003398458	0.002037016	0.001611559	0.0002160744	0.0001545822	0.0002365117	0.0001562969	0.0008560718	0.0008850326	0.000861679	0.000452623	0.0002072717	0.0002242042	0.0002858347	0.000232631
1231.282	0	0.001711486	0.001374576	0.005439862	0.004381001	0.0005683368	0.0004534527	0.000324638	0.0002457222	0.004226216	0.003453739	0.002114903	0.001603362	0.0001935999	0.0002489325	0.0002277394	0.0002756603	0.00082716	0.0008576758	0.000859785	0.0005467125	0.0001614959	0.000161576	0.0002273016	0.0002304892
1231.380	0	0.001695796	0.001343222	0.005749043	0.0047125	0.0004845884	0.0004844087	0.000423416	0.0003523556	0.004145815	0.003517122	0.002205731	0.001614876	0.0001714276	0.0001448597	0.0002987493	0.0002073534	0.0008979456	0.0008525837	0.000673503	0.000395894	0.000290972	0.0002083	0.0003010523	0.0001919317
1231.380	0	0.814392	0.6402609	2.850425	2.358744	0.2370973	0.2230376	0.1700989	0.1308835	2.063712	1.754947	1.088477	0.7826127	0.06126079	0.05236395	0.11192	0.04636251	0.4258103	0.4175844	0.3245472	0.18922	0.07785988	0.09205522	0.1101512	0.04410471
1231.381	0	0.001738745	0.001325249	0.005670043	0.004614868	0.0005174808	0.0005219798	0.0003192005	0.0003133002	0.004094872	0.003530162	0.00213486	0.001529401	0.0002048162	0.0002027539	0.000238101	0.000167793	0.0009883276	0.0008803632	0.0007336491	0.0004910546	0.0002260682	0.0003066768	0.0002782598	0.000191431
1231.382	0	0.001686012	0.001282079	0.005676598	0.004664685	0.0005380949	0.0004735698	0.000337439	0.0002580163	0.004151393	0.00358676	0.002113454	0.001599167	0.0001761931	0.0002362519	0.0002250899	0.0002540601	0.0009358579	0.0008987832	0.0006920342	0.0004383879	0.0002574715	0.0002668141	0.0003394668	0.0002035907
1231.480	0	0.001793837	0.001169081	0.005800747	0.004840782	0.0005161627	0.0004583338	0.0003875571	0.0003693278	0.004160917	0.00353177	0.002243586	0.001478737	0.0002196077	0.0001525806	0.0002309233	0.0001846068	0.0009818813	0.0007463576	0.0004792751	0.0003442641	0.0001858483	0.0002341199	0.000338863	0.0002140607
1231.481	0	0.8215108	0.5700688	2.922153	2.407884	0.2412056	0.2135031	0.1738334	0.1322664	2.057226	1.749746	1.115954	0.7588409	0.05477125	0.04288963	0.08714789	0.03023483	0.4737023	0.3798489	0.219601	0.1614052	0.08968691	0.09044362	0.09850431	0.05653527
1231.481	0	0.001654244	0.00119523	0.005801565	0.004806873	0.0005666698	0.0004807341	0.000434006	0.0003220965	0.00412669	0.003474568	0.002184811	0.001521032	0.0001728926	0.0002067218	0.0001770721	0.0001867721	0.001001919	0.0006853315	0.0004908488	0.0003276929	0.0002533591	0.0001845037	0.0003263013	9.735887e-05
1231.482	0	0.001663575	0.001155929	0.005782834	0.00471193	0.0005117406	0.0005122128	0.0003527055	0.0003182449	0.004128073	0.003589329	0.002195275	0.001542864	0.0001419441	0.0001696265	0.0002142053	0.0001416556	0.0009400189	0.0007755507	0.0004436119	0.0003423274	0.0002102657	0.0001999136	0.0002355812	0.0001491422
1231.579	0	0.001785746	0.001096448	0.005740188	0.004687817	0.0005602503	0.0005759068	0.0003890636	0.0002547519	0.004091837	0.003499872	0.0021976	0.001428316	0.0001541465	0.0002642352	0.0002245925	0.0002122506	0.0010179	0.0006659144	0.0006161137	0.0002303824	0.0001714529	0.0002113975	0.0002403005	0.0001404405
1231.580	0	0.8269958	0.4849326	2.874778	2.343015	0.2383361	0.2171352	0.1590634	0.1163569	2.004458	1.707244	1.088637	0.7214947	0.03932757	0.06867047	0.08133767	0.03612983	0.472004	0.3204433	0.2302111	0.1154804	0.07746698	0.08408872	0.09784558	0.04834885
1231.581	0	0.001660901	0.0009628602	0.005707499	0.004662302	0.0005032862	0.0004627119	0.0004412341	0.0002977172	0.004085211	0.003370257	0.002171378	0.00141295	0.0002287614	0.0002356478	0.000247542	0.0001866029	0.0009800861	0.0007161825	0.0004474884	0.0002388078	0.0002563157	0.0002599978	0.0002455282	0.0002499759
1231.582	0	0.001709461	0.0009930635	0.005700246	0.004687422	0.0005149338	0.000445502	0.0003560572	0.000279223	0.004053011	0.003428944	0.002178826	0.001475384	0.0001546345	0.0002538071	0.0002203094	0.0002031455	0.001008739	0.0007105604	0.0004577876	0.0002792424	0.0001756276	0.0003056513	0.0002722296	0.0001836228
1231.680	0	0.001791022	0.0008828657	0.005677046	0.004581048	0.0005072343	0.0004470999	0.0004673314	0.0002855278	0.003984318	0.003377686	0.002275835	0.001346885	0.0001370376	0.0003296206	0.0002711672	0.0001270514	0.0009393611	0.0005623132	0.0006931191	0.0002190787	0.0001595548	0.0001567273	0.0003214081	0.0001677942
1231.680	0	0.8234283	0.4075646	2.848666	2.307154	0.2267887	0.1985057	0.1582649	0.1074506	1.962329	1.679816	1.092323	0.6992381	0.05627987	0.07102674	0.06835844	0.03881243	0.4622192	0.232436	0.298892	0.1118692	0.0653603	0.05559621	0.09624131	0.0367359
1231.681	0	0.001694327	0.0008325258	0.005648779	0.004628779	0.000524269	0.0004236805	0.0003418576	0.0002883459	0.003965916	0.003365316	0.002187805	0.001418189	0.0002128938	0.0002168402	0.0002754843	0.0001774038	0.0009517969	0.0004911967	0.0007391672	0.0003220271	0.0001916665	0.000197415	0.0003562056	0.0002223079
1231.682	0	0.001734677	0.0008665326	0.005698304	0.004595333	0.0005035954	0.0004711413	0.0004211519	0.0002419098	0.003960889	0.003396405	0.002257259	0.001368465	0.0002362741	0.0002488641	0.0002254368	0.0002161218	0.0009893032	0.0005413833	0.000561482	0.0001774173	0.0001744047	0.0002086537	0.000216076	0.0001447089
1231.770	0	0.001783764	0.0008394335	0.005786276	0.004772499	0.0006094916	0.0004656622	0.0003487065	0.0003324493	0.004073542	0.003379115	0.002380373	0.00140607	0.000176395	0.000215247	0.0002140132	0.0001787752	0.0009258454	0.0004118673	0.0007922283	0.0004032151	0.0001942087	0.0001797584	0.0002434071	0.000105391
1231.771	0	0.8265097	0.3770402	2.918345	2.390966	0.2512072	0.1936941	0.1512659	0.1132756	2.001875	1.710891	1.168086	0.6935512	0.05960504	0.09094278	0.0791975	0.0425063	0.4460446	0.204787	0.3635174	0.1642149	0.08212769	0.06722615	0.09451169	0.04049239
1231.771	0	0.001698547	0.0008481021	0.005813254	0.004688993	0.0005654412	0.0004651298	0.0003841547	0.0003239166	0.004032862	0.003372674	0.002379479	0.0013577	0.0002038781	0.0001918682	0.0002135502	0.0001949653	0.0008755912	0.0004175065	0.000663652	0.0003212822	0.0001990423	0.0001892852	0.0002025118	0.0001368542
1231.772	0	0.001691305	0.0007861232	0.00586624	0.004757935	0.0005451607	0.0004998219	0.000371773	0.0003178752	0.004024396	0.003444968	0.002340579	0.001312179	0.0001690734	0.0001631983	0.0001660696	9.612565e-05	0.00104119	0.0004241961	0.000774889	0.0003567607	0.0002919591	0.0002072744	0.0002492786	0.0002040573
1231.880	0	0.001766603	0.0008130234	0.00607886	0.004889102	0.0005169667	0.000454007	0.0003804713	0.0003057075	0.004193283	0.003379304	0.00239024	0.001379047	0.0001771586	0.0001497726	0.000234396	0.0001596903	0.0007996698	0.0003853026	0.0008225682	0.0004212967	0.0001791069	0.0002243481	0.0002628925	0.00014221
1231.881	0	0.8170068	0.3635825	3.035478	2.473903	0.2358275	0.2037307	0.1544402	0.1144344	2.059757	1.714534	1.24121	0.7004307	0.06128932	0.06783797	0.05664093	0.04268105	0.3846945	0.193591	0.3699046	0.1767634	0.06368159	0.08862787	0.08246124	0.03291129
1231.881	0	0.001612089	0.0007984193	0.006020778	0.00492102	0.0005505675	0.0004713006	0.0003356019	0.0002902314	0.004178436	0.003380178	0.00239081	0.001368608	0.0001720789	0.0001738303	0.0001601315	0.0001692953	0.0007445851	0.000447361	0.000741121	0.0003662845	0.000193223	0.0002793028	0.0003230391	0.0001060504
1231.882	0	0.001655102	0.0008528255	0.006092269	0.004912321	0.0005708455	0.0004883557	0.0004032704	0.0003110007	0.004203378	0.003496814	0.00253433	0.001413576	0.0001733232	0.0001927174	0.0001670785	0.0001865844	0.0007830204	0.0004310463	0.0008323697	0.0003638366	0.0002175599	0.0003038174	0.000288486	0.0001548383
1231.970	0	0.001728183	0.0007577725	0.006093646	0.004955599	0.0005040321	0.0004664572	0.0004384452	0.0002986146	0.004143194	0.003347059	0.002544845	0.001458869	0.0001909397	0.000196712	0.0001720374	0.0002076916	0.0007689765	0.0004077995	0.0006599808	0.0003577128	0.000188271	0.0003459905	0.00023227	0.000146061
1231.970	0	0.7971175	0.3510994	3.046974	2.485098	0.244491	0.1980745	0.1555846	0.1189817	2.054266	1.63306	1.267322	0.7018555	0.04672151	0.06475782	0.05329949	0.05548222	0.3614022	0.191696	0.3170775	0.1683149	0.07385849	0.1056345	0.08970884	0.01858989
1231.971	0	0.001649978	0.0008019217	0.005989213	0.004790246	0.0005499891	0.0004747863	0.0003626361	0.000330466	0.004088701	0.003192527	0.002562586	0.001525596	0.0001283509	0.0001415792	0.0002634686	0.0002218216	0.0007897655	0.0004138321	0.000728377	0.0004032721	0.0002341032	0.0002944202	0.0002596792	0.0001481246
1231.972	0	0.001598532	0.0007601041	0.006143233	0.004939696	0.0005514842	0.0004949629	0.0004478493	0.0002750408	0.004126563	0.003243394	0.002595937	0.001439091	0.0001795757	0.0001660809	0.0001884856	0.0001503939	0.0007503127	0.0004275363	0.0006967759	0.0003946151	0.0001601385	0.0002796587	0.0002551186	0.000109948
1232.070	0	0.001711607	0.0007121475	0.006050564	0.004786342	0.0005075563	0.0004784356	0.0003566164	0.0003096947	0.004073269	0.00308734	0.002513358	0.001376632	0.0001970678	0.0001721895	0.0001808961	0.0001885005	0.0007744321	0.0004518249	0.0005610763	0.0003175032	0.0002444865	0.0002716246	0.0002459946	0.0001733527
1232.071	0	0.783988	0.3339202	3.02566	2.403698	0.2326741	0.1996148	0.163069	0.1236447	2.007891	1.521251	1.260396	0.6975725	0.04154927	0.06365968	0.05551328	0.03222145	0.3450063	0.2023981	0.2467812	0.1227036	0.07639467	0.1116339	0.1059458	0.02522816
1232.071	0	0.001597541	0.0007508443	0.005958087	0.00474626	0.0004948023	0.0004572524	0.0003706557	0.0002683164	0.004009381	0.003053832	0.002450522	0.001382813	0.0001578896	0.0002780692	0.0001883392	0.0002123689	0.0007617061	0.000430601	0.0004936586	0.000385634	0.0002404321	0.0002352236	0.0002455015	0.0001423593
1232.072	0	0.001561717	0.0007878021	0.006079192	0.004835816	0.000498346	0.0004771505	0.0004038879	0.000320628	0.004073727	0.0030712	0.002534337	0.001487303	0.0001910367	0.0001819429	0.0001535727	9.95045e-05	0.0007226708	0.0004167241	0.0005160581	0.0002499321	0.0001796207	0.0003198969	0.0003419913	0.0001420593
1232.170	0	0.001767094	0.0006509772	0.005918931	0.004734093	0.0005017813	0.0004792767	0.0003270177	0.0003445807	0.004132273	0.003070634	0.002418625	0.001441077	0.0001348566	0.000167819	0.0001584955	0.0001366955	0.0007119015	0.0004513426	0.0002789518	0.0001916942	0.0001855373	0.0003301789	0.0003166555	0.0001404362
1232.170	0	0.7957641	0.2986753	2.961672	2.34563	0.2335978	0.2033762	0.1724297	0.1214041	1.985809	1.493669	1.270679	0.7066762	0.05735177	0.07225636	0.05378615	0.02492901	0.3372547	0.2118384	0.164924	0.06905943	0.06875295	0.12587	0.118303	0.0347401
1232.171	0	0.001658785	0.0006986559	0.005863653	0.004702513	0.0004951464	0.0004298321	0.0004590092	0.0003170147	0.003981224	0.002980116	0.002659143	0.00144273	0.000231737	0.0002496741	0.0001886905	0.00015918	0.0007130615	0.0004979589	0.0003762268	0.0002026335	0.0002037597	0.0003337922	0.0002796501	0.0001612691
1232.172	0	0.001735805	0.0006251942	0.005973393	0.004709623	0.0004988081	0.0004611519	0.0004555115	0.0002753315	0.004025555	0.002997224	0.002616916	0.001556631	0.0001856475	0.0002357655	0.0001853779	0.0001985794	0.0007393334	0.0004912855	0.0004029132	0.0003004652	0.0001508166	0.0003118818	0.0002455463	0.0001739802
1232.270	0	0.001838078	0.0008216386	0.006089039	0.00476113	0.0005159435	0.0004645569	0.0004155823	0.0003581971	0.00412659	0.00319269	0.002620953	0.001518773	0.00020799	0.000247088	0.0001557958	0.0001683077	0.0008612891	0.0003988605	0.0003892509	0.0003008046	0.0002572884	0.0002078528	0.000197058	0.000156517
1232.270	0	0.8255466	0.329204	3.013499	2.365317	0.2189713	0.2135264	0.1677464	0.1426831	2.035291	1.572033	1.275459	0.7547019	0.05699127	0.06742809	0.06307825	0.02174225	0.3554201	0.2074242	0.2073709	0.09767623	0.06165472	0.1177516	0.1017142	0.03627879
1232.271	0	0.001693462	0.0007177262	0.005992514	0.004637242	0.0004921942	0.0005067889	0.0003948378	0.0002917771	0.004042113	0.003130768	0.0026174	0.00145813	0.0001519181	0.0001865013	0.0001780618	0.0001425985	0.0008110026	0.0004313441	0.0004478896	0.0002695087	0.0001869285	0.0002963388	0.0002671537	0.0001975651
1232.272	0	0.001678911	0.0007832709	0.006071704	0.004693589	0.0004988995	0.0005191016	0.0003810092	0.0002901507	0.004076451	0.00321977	0.002556339	0.001478392	0.0002276177	0.0001540809	0.0001646973	0.0002007907	0.0007866375	0.0004192999	0.0003812399	0.0002699675	0.0001754196	0.000311866	0.000200442	0.000136756
1232.369	0	0.001885797	0.0009011146	0.006000257	0.004610957	0.0005583238	0.0005090262	0.0004007457	0.0003978123	0.004199237	0.003295654	0.002522013	0.001565146	0.0002375069	0.0002083427	0.0002740546	0.0001526769	0.0008243822	0.0003755232	0.000724093	0.0003295527	0.0001325182	0.0002794908	0.0003543855	0.00015695
1232.370	0	0.8596771	0.3928841	2.932069	2.295305	0.2429545	0.2223669	0.1779118	0.1480667	2.053847	1.643753	1.233068	0.7779335	0.08634639	0.07686066	0.06511362	0.02824863	0.3809596	0.1940943	0.3136001	0.1587135	0.06767902	0.1221761	0.1104762	0.04332501
1232.371	0	0.001800917	0.0008428594	0.005910552	0.004568962	0.00049751	0.0005418245	0.0003851752	0.000336196	0.004137616	0.003318233	0.002436181	0.001447126	0.0001932161	0.0001855207	0.0002365979	0.0001617605	0.0007618985	0.0003530369	0.0006676601	0.0003654455	0.0001723151	0.0003404948	0.0002919863	0.0001774132
1232.372	0	0.001775109	0.0008775011	0.005804752	0.004636821	0.0005085679	0.0005011116	0.0003685629	0.0004057244	0.004127661	0.003327809	0.002425748	0.001556134	0.0002628938	0.0002447734	0.0002400071	0.0001544195	0.0008131968	0.0004648805	0.0006212448	0.0004084626	0.0001830612	0.0003096677	0.0002707887	0.0001967066
1232.469	0	0.001938192	0.001040347	0.005686726	0.004460925	0.0005359469	0.0004835751	0.0003876043	0.0003249351	0.004090511	0.003360643	0.002360353	0.001585	0.0002069084	0.000178423	0.0001865197	0.0001566726	0.0009062334	0.0005294016	0.0007653587	0.0004439398	0.0001687772	0.0002785201	0.000263866	0.0002277008
1232.470	0	0.9084786	0.4444554	2.826368	2.218536	0.2405727	0.2276758	0.1694321	0.1327984	2.031777	1.682797	1.162827	0.7827882	0.08270659	0.06024328	0.06949489	0.03403313	0.3984552	0.2244187	0.3976725	0.1926081	0.06973084	0.1005056	0.09938922	0.05734603
1232.471	0	0.001879484	0.0009355143	0.005609533	0.004378664	0.0005464319	0.0004840299	0.000375355	0.0003530603	0.004116292	0.003324477	0.002254527	0.001540027	0.000237628	0.0001479135	0.000193513	0.0001508642	0.0008166013	0.0004239651	0.0007744264	0.0003892642	0.0001622156	0.0002934499	0.000278224	0.0001545951
1232.472	0	0.001878671	0.0009874352	0.005621914	0.004440902	0.0005820784	0.0004900466	0.0003559963	0.0003355068	0.004160477	0.003347384	0.002293986	0.001594994	0.0002420997	0.0001451176	0.0001770183	0.0001745416	0.0008828293	0.0003685327	0.0008287744	0.0004225241	0.000236494	0.0001987673	0.0002987836	0.0001380295
1232.569	0	0.002014875	0.001074363	0.00544238	0.004336899	0.0005385859	0.000475902	0.0003635843	0.0003218733	0.004085857	0.003488805	0.002190051	0.001483632	0.0001729135	0.0001920054	0.0001529348	0.000115966	0.0009862783	0.0005969066	0.0009784795	0.0004331336	0.0002121289	0.000253303	0.0003605496	0.0001947809
1232.570	0	0.9518141	0.4857999	2.706701	2.169737	0.2371852	0.2078531	0.1528792	0.1192483	2.003944	1.692303	1.079219	0.7495104	0.07067294	0.05414801	0.05038225	0.05458448	0.4377948	0.2748116	0.4096607	0.2247665	0.08063119	0.09752072	0.1086784	0.07222211
1232.571	0	0.001954253	0.001006763	0.005341204	0.004315687	0.0005136742	0.0004767811	0.0003842302	0.0002903859	0.004010682	0.003333483	0.002164025	0.001565234	0.0002160383	0.0001910591	0.0001684978	0.0002281979	0.0009007606	0.0005605295	0.0008098187	0.0004446175	0.0001816843	0.0002193839	0.0003069884	0.0001979321
1232.572	0	0.001916937	0.001043611	0.005492428	0.004409551	0.0005210458	0.0005261686	0.00035954	0.0003096094	0.004034654	0.003412244	0.002187912	0.001531556	0.000201955	0.0001987959	0.0001865181	0.000194232	0.0009348464	0.0006413996	0.0007894022	0.0003899797	0.0001736012	0.0002890399	0.000272589	0.0001596812
1232.669	0	0.002161442	0.00117715	0.005511988	0.004378314	0.0005125222	0.0005479143	0.00026561	0.0003245121	0.004133984	0.003619051	0.002044586	0.001462509	0.0001576414	0.0001638313	0.0001483301	0.0002167288	0.00106125	0.0006977404	0.0009414731	0.0005345363	0.0002700797	0.0002607712	0.0002694683	0.0002988674
1232.670	0	0.9800679	0.5523952	2.732812	2.215753	0.2283924	0.232526	0.1212996	0.1463863	2.030582	1.800761	1.025985	0.7312301	0.06733742	0.06328997	0.03880678	0.05248177	0.4798731	0.3151295	0.3910909	0.2478963	0.07222185	0.09711484	0.08646234	0.07930301
1232.672	0	0.00202234	0.001186764	0.005446659	0.004403105	0.0005645014	0.0005078708	0.0002790009	0.0003417226	0.004070959	0.003577291	0.001995681	0.001436586	0.0002215433	0.0001927835	0.0001255362	0.0002114449	0.0009789771	0.000608361	0.0007541669	0.0005540646	0.0002208618	0.0001977117	0.0003201294	0.0002660144
1232.672	0	0.002042171	0.00118372	0.005510192	0.004426135	0.0005012297	0.0005575537	0.0002953741	0.0003434349	0.004117462	0.003606729	0.002029383	0.001515653	0.0001644061	0.0002019887	0.0001600266	0.0002480097	0.001049691	0.0007314178	0.000772563	0.0005555708	0.0002031726	0.0002685663	0.000184133	0.0002042599
1232.770	0	0.002180266	0.001453118	0.005502122	0.00438473	0.000530166	0.0005977562	0.0003371296	0.0003298122	0.004281932	0.003717231	0.002106233	0.001373625	0.0002227437	0.0001304335	0.0001583575	0.0002116538	0.001137824	0.0006734297	0.000799209	0.0006101307	0.0001967208	0.0002442696	0.000179539	0.000225609
1232.771	0	0.977851	0.6326674	2.741544	2.229401	0.2325693	0.2327254	0.1211192	0.1421899	2.061437	1.843546	1.011025	0.6938625	0.08199344	0.05897755	0.04036518	0.05484311	0.5217739	0.3241583	0.3626653	0.279562	0.07828804	0.08341571	0.06541913	0.07219475
1232.771	0	0.002060817	0.001355782	0.005462752	0.004397762	0.0005956144	0.0006133398	0.0002929132	0.0003566969	0.004180189	0.003673721	0.001995275	0.001460806	0.0002279784	0.0001816768	0.0001967914	0.000189448	0.00107987	0.0006635438	0.0007864182	0.0006013361	0.0001918838	0.0002024423	0.0002354951	0.0002693116
1232.772	0	0.002029304	0.001262245	0.005493847	0.004528987	0.0005074013	0.0005023591	0.0002810084	0.000288512	0.00412925	0.003703792	0.002025467	0.001333878	0.0002362355	0.0001765531	0.0001698889	0.000242735	0.001047676	0.0006336296	0.0007803116	0.0006177387	0.0002052212	0.0002273362	0.000180623	0.0002422173
1232.870	0	0.002151828	0.001484088	0.005455043	0.004386104	0.0005303256	0.0005472054	0.0003601352	0.0003402193	0.004144801	0.003665296	0.00207843	0.001345524	0.0002394168	0.0001367155	0.0001637348	0.0001721914	0.001141127	0.0007354665	0.0006569525	0.0006136244	0.0001920436	0.0003159454	0.0002256583	0.0001840778
1232.870	0	0.9764102	0.7169533	2.716455	2.186547	0.2372833	0.2365438	0.1427465	0.1520129	2.040489	1.821507	1.016324	0.6920946	0.09052453	0.04602999	0.04905452	0.05127793	0.5107839	0.3581608	0.3297185	0.2758726	0.07696803	0.09655455	0.0691703	0.06317997
1232.871	0	0.00195996	0.001480757	0.005386333	0.004255201	0.0005027986	0.0004987279	0.0003462438	0.0002519304	0.004060024	0.00358448	0.002033539	0.001284348	0.000225976	0.0001975267	0.0002225049	0.0001924488	0.001107569	0.0006994987	0.0007221486	0.0005892908	0.0001763424	0.0002283937	0.0003152522	0.0002134068
1232.872	0	0.002025397	0.001510012	0.005511124	0.004321622	0.0005198523	0.0005496455	0.0003082679	0.0003488339	0.004100734	0.003677885	0.002153094	0.001418076	0.0002068891	0.0001895139	0.0001973534	0.0001690782	0.001001091	0.0007433965	0.0006759219	0.0006184494	0.000184153	0.0003248174	0.0001579587	0.0001930146
1232.969	0	0.002065002	0.00165788	0.005348527	0.00434771	0.0005147887	0.0005904274	0.0003063384	0.0003155431	0.0040658	0.003607789	0.001975036	0.001388915	0.0001572569	0.0001525766	0.0001804017	0.0001653551	0.0009756251	0.0007644146	0.0005661957	0.000477938	0.0001420846	0.0002768558	0.0002000559	0.0001646315
1232.970	0	0.9605266	0.7598942	2.678762	2.153867	0.2264026	0.2485131	0.1375211	0.1318273	1.980127	1.79854	0.989867	0.6692722	0.06900535	0.05155683	0.06434765	0.0541749	0.4635236	0.3652688	0.276663	0.2442127	0.06324343	0.1061572	0.07147917	0.05095838
1232.971	0	0.001974413	0.001561962	0.005364031	0.004290896	0.0004818517	0.0005026659	0.0002677896	0.0003176192	0.003966018	0.00362271	0.001984208	0.001327271	0.0001942079	0.0001864542	0.000193115	0.0001969963	0.0009366716	0.0007335583	0.0005895989	0.0005231297	0.0002120263	0.0002980706	0.0001557823	0.0002291673
1232.972	0	0.00200339	0.001585131	0.005388207	0.004375155	0.0005328635	0.0005410184	0.0003413167	0.0003259278	0.003997812	0.003639395	0.002015105	0.001270909	0.0002262906	0.0001852631	0.0001667358	0.0002427719	0.0009320853	0.0007373619	0.0006041591	0.0005850432	0.0001510558	0.0002467687	0.000291397	0.0001956969
1233.069	0	0.002069567	0.001726208	0.005537087	0.004350955	0.0004843199	0.0005557911	0.0003266997	0.0003266753	0.004011539	0.003731291	0.001961406	0.001387352	0.0001581249	0.0001851828	0.0001634581	0.0002094318	0.0009074891	0.0007417815	0.0005098489	0.0004353233	0.0002126128	0.0003017534	0.0002275778	0.0001992379
1233.070	0	0.9423406	0.8361367	2.739083	2.200961	0.2220734	0.2415656	0.1381795	0.127482	1.938132	1.817294	0.9909885	0.6626985	0.04251637	0.06214769	0.06527914	0.04514711	0.402024	0.3298868	0.2241657	0.1936899	0.0541577	0.1098597	0.07374802	0.05121996
1233.071	0	0.001927863	0.001678728	0.005395487	0.004382786	0.0004980473	0.0005318696	0.0003156341	0.000317399	0.00392716	0.003633741	0.001976107	0.001327414	0.0001699076	0.0001925309	0.0002046287	0.0002084048	0.0008889892	0.0006715518	0.0005122486	0.0004210279	0.0002419355	0.0002619134	0.000234166	0.0001243312
1233.072	0	0.001976503	0.001674045	0.005506962	0.004387216	0.0005068455	0.0005371884	0.0003761894	0.0002898688	0.003948148	0.003711457	0.001984439	0.0013685	0.0001416163	0.0002116782	0.00025375	0.0002051879	0.0008485532	0.0007932421	0.0004404221	0.0004247445	0.0001725375	0.0002715686	0.0002177919	0.0002289155
1233.170	0	0.002049912	0.001855767	0.00566411	0.004550321	0.0004948073	0.0005426163	0.0003216965	0.0003252928	0.003909325	0.00383585	0.002058283	0.001281767	0.0001951488	0.0002097798	0.0001916219	0.0001854599	0.0007587436	0.0005962526	0.0005222713	0.0003560403	0.0001666018	0.0003087717	0.0002722312	0.0001890228
1233.170	0	0.9388132	0.90348	2.839338	2.304242	0.230177	0.2399673	0.1324059	0.1325594	1.944241	1.87966	1.036262	0.6564288	0.05043451	0.05474048	0.05246451	0.04783958	0.3558314	0.2731638	0.2391735	0.1579236	0.05725647	0.08987111	0.06488717	0.04713908
1233.171	0	0.001901716	0.001849839	0.005579175	0.004599566	0.0005101455	0.000528672	0.0003459922	0.000352394	0.003922967	0.003787983	0.002110358	0.001361659	0.0001557635	0.0002374427	0.0001936729	0.0001734392	0.0007230422	0.0006280068	0.0005590305	0.0003770104	0.0001893143	0.0002433788	0.00022249	0.0002130284
1233.172	0	0.001907248	0.001844426	0.005710949	0.004549291	0.0004956702	0.0005626975	0.0003400871	0.000308338	0.003958212	0.003882502	0.002072519	0.001307867	0.0001919053	0.0002192822	0.0001948605	0.0001670671	0.0007818973	0.0007136741	0.0004928519	0.0002926996	0.0001544872	0.0002721808	0.0002353989	0.000168812
1233.269	0	0.001967956	0.001868761	0.005830196	0.004581758	0.0004737966	0.000560761	0.0003630117	0.0002856335	0.003923937	0.003749436	0.002152739	0.001210131	0.0002296636	7.306049e-05	0.0002066234	0.0001944749	0.000707739	0.0004404563	0.0006937738	0.0003731624	0.0001905334	0.0002716176	0.0002375128	0.0001646929
1233.270	0	0.916361	0.88251	2.872588	2.3085	0.229511	0.2429965	0.1368665	0.1166433	1.958212	1.868423	1.05701	0.6495346	0.06944218	0.0436056	0.0493385	0.05014429	0.3463081	0.2274517	0.3032818	0.1527658	0.06122733	0.08706638	0.08986791	0.0430884
1233.271	0	0.001865925	0.00176225	0.005676604	0.004548158	0.0005338442	0.0005333693	0.0003341148	0.0002748252	0.00390598	0.00371607	0.002081327	0.001238485	0.0001515793	0.0001811528	0.000141762	0.0001416553	0.0007331636	0.0004520955	0.0006322888	0.0003544991	0.0001872574	0.0002816169	0.0002362638	0.0001732361
1233.272	0	0.001844119	0.001847025	0.005830127	0.00462359	0.000470608	0.0005576231	0.0003676293	0.000327308	0.004000402	0.003783078	0.00212537	0.00138015	0.0002134648	0.0001844475	0.0001719532	0.0001549806	0.0007736292	0.0005271359	0.0006506581	0.0003312093	0.0001938216	0.000332037	0.000267599	0.0001740786
1233.370	0	0.001985163	0.001759055	0.00574319	0.004554476	0.0005492107	0.0005089646	0.0003971384	0.0002347477	0.00393967	0.00368607	0.002241565	0.001289637	0.0002083402	0.0001489173	0.0001470954	0.0001919388	0.0006794745	0.0004996987	0.0007232778	0.0005038056	0.0001207475	0.0002704526	0.0002953129	0.0001212463
1233.370	0	0.9014181	0.8382824	2.845118	2.265618	0.2393616	0.2290087	0.1499917	0.09950494	1.924858	1.788859	1.079806	0.6394629	0.07843879	0.04661788	0.04334781	0.04621014	0.3304478	0.2051588	0.3474539	0.1726712	0.04588982	0.09670984	0.0902201	0.03452083
1233.371	0	0.001841642	0.001748717	0.005684085	0.004471161	0.0005369239	0.0005834552	0.0003480353	0.0002227489	0.003912296	0.003553039	0.002157033	0.001318534	0.000193638	0.0002152098	0.0002179923	0.0002078148	0.0006715059	0.0004759239	0.0006585492	0.0003798549	0.0001481654	0.0002891837	0.0002720072	0.0001620158
1233.372	0	0.001931825	0.001731121	0.005720632	0.004537556	0.000542313	0.0005131153	0.0003734333	0.0002442517	0.003889885	0.003639347	0.002184851	0.001304395	0.0001871202	0.0001749798	0.0001831802	0.0001759311	0.0006197333	0.0004215251	0.0006539356	0.0004074993	0.0001510144	0.0002726582	0.0002016372	0.0001652797
1233.469	0	0.001802224	0.001778796	0.005697322	0.004562852	0.0005391668	0.000516719	0.000312162	0.000278183	0.00390495	0.003552711	0.002195682	0.001296802	0.0001805114	0.000157766	0.0001723402	0.0001442092	0.0006197814	0.0004829072	0.0007716151	0.0004451696	0.000192702	0.0002443578	0.0002642956	0.0001478364
1233.470	0	0.8726882	0.8150673	2.838173	2.282793	0.2275557	0.2110906	0.1537991	0.1017095	1.914319	1.729265	1.120442	0.6525772	0.08246482	0.04562022	0.05274386	0.05007479	0.3193662	0.2276185	0.3742151	0.2061104	0.0615882	0.09449465	0.09672289	0.03152544
1233.471	0	0.0017573	0.001639573	0.005651777	0.00451939	0.0004573201	0.0004779814	0.0003986454	0.0002897697	0.003823019	0.003512488	0.002300751	0.001242345	0.0002102103	0.0001766166	0.0002158522	0.0002036604	0.0006538323	0.0005402606	0.0007118708	0.0005166456	0.0001214606	0.0002708614	0.0003079683	0.0001401362
1233.472	0	0.001808474	0.001698287	0.005728741	0.0045562	0.0004430526	0.0005215661	0.0003769098	0.0002252028	0.003843345	0.003537622	0.002217648	0.001226098	0.0001671166	0.0001878413	0.0001239037	0.0001512481	0.0006813109	0.0004658476	0.000776251	0.0004292867	0.000164843	0.0002737511	0.0002245221	0.0001713051
1233.569	0	0.00185282	0.001710345	0.005800199	0.004639064	0.0004800335	0.0004511508	0.0004138949	0.000250874	0.003884907	0.00350509	0.002424951	0.001315587	0.0002554671	0.0002242194	0.0001671859	0.0001233003	0.0007313357	0.0005491818	0.0006214563	0.0005352593	0.0001208245	0.0002563704	0.0002741791	0.000198152
1233.570	0	0.8501383	0.8128761	2.870633	2.348921	0.2212564	0.2174426	0.1667421	0.1163095	1.899592	1.722184	1.16712	0.6726395	0.08188192	0.07046345	0.05688872	0.05022113	0.3220035	0.2694963	0.3515859	0.2303781	0.05903099	0.0649459	0.09810229	0.04621115
[truncated: 16,694 more rows]
