# Supplementary material for: Is infant neural sensitivity to vocal emotion associated with mother-infant relational experience?
Source: PLoS One. 2019 Feb 27;14(2):e0212205. doi: 10.1371/journal.pone.0212205 (PMC6392422; doi:10.1371/journal.pone.0212205)
Supplement: S1 File — (ZIP) [file pone.0212205.s001.zip › dataset/MACI.xlsx]

## Sheet: Sheet1
ID	SR	ND
2	5	5
5	6	5
6	4	6
7	3	2
8	3	3
9	4	4
10	5	5
12	5	4
15	4	3
17	3	2
19	7	6
21	2	1
23	6	6
24	4	6
25	3	2
26	6	5
27	6	7
28	3	2
29	5	7
30	5	4
32	4	4
33	5	4
34	3	3
36	3	4
37	4	5
38	3	2
39	5	5
40	3	4
42	2	2
